# Supplementary material for: Trapping mammalian protein complexes in viral particles
Source: Nat Commun. 2016 Apr 28;7:11416. doi: 10.1038/ncomms11416 (PMC4853472; doi:10.1038/ncomms11416)
Supplement: Supplementary Data 1 — Results obtained with binary Virotrap for positive (PRS) and random reference sets (RRS). [file ncomms11416-s1.xlsx]

## Sheet: PRS-RRS
Supplementary table 1: Results obtained with binary Virotrap for positive (PRS) and random reference sets (RRS).
GAG-Bait and E-tag-prey expression constructs were all transfected as a single replicate and particles were purified after 24 h. All samples were separated on SDS-PAGE gels. After blotting, the presence of prey proteins in Virotrap particles was revealed using anti-E-tag antibodies. Positive prey bands were quantified using imaging software. Data were normalized by a reference sample that was loa…
Number			Bait	Prey	Bait expression	Prey Expression	PRS/RRS	Blot intensity	Normalized intensity	Normalization factor
1	Gel 1	A1	LCP2	NCK1	3	3	PRS	0
2		B1	HNRPM	TNFSF10	1	0	RRS	0
3		C1	FABP5	S100A7	0	0	PRS	0
4		D1	SHMT2	STAC3	3	3	RRS	0
5		E1	TRAF6	TAB3	0	0	PRS	0
6		F1	EMD	ARMC1	0	3	RRS	0.14	0.260223
7		G1	PDHB	ZC3HC1	0	0	RRS	0
8		H1	S100A6	S100B	1	3	PRS	0.36	0.669145
9		A2	FKBP3	NQO2	0	3	RRS	0
10		B2	GRAP2	LAT	3	3	PRS	0.26	0.483271
11		C2	RAB3B	BOC	3	0	RRS	0
12		D2	LCP2	GRAP2	3	3	PRS	1.29	2.39777
13		E2	LSM3	LSM2	0	1	PRS	0
14		F2	GALK1	MCCC1	1	0	RRS	0
15		G2	GPD2	FLJ21125	0	3	RRS	0.3	0.557621
16		H2	PSMD5	SLC22A15	3	0	RRS	0
17		A3	PTK2	SRC	0	0	PRS	0
18		B3	IFIT1	EIF3S6	1	2	PRS	0
19		C3	PPP6C	ZNF350	1	0	RRS	0
20		D3	CD81	NPC2	0	2	RRS	0
21		E3	PSMD4	RAD23A	2	3	PRS	0
22		F3	BTC	KIAA0515	1	0	RRS	0
23		G3	MCM2	MCM3	1	0	PRS	0.04	0.0743494
24		H3	BAK1	BCL2L1	0	2	PRS	0
25		Gel control						8.31		0.538212
26	Gel 2	A4	ORC2L	MCM10	1	0	PRS	0
27		B4	NR3C1	RELA	0	2	PRS	0.39	0.640394
28		C4	CDK2	CKS1B	3	3	PRS	4.36	7.15928
29		D4	CD151	WDR41	0	2	RRS	0
30		E4	BAD	BCL2L1	3	0	PRS	0.97	1.59278
31		F4	HIF1A	TP53	3	0	PRS	0
32		G4	PRKAR2A	VIL2	1	3	PRS	0.27	0.44335
33		H4	CCND3	CDK6	0	0	PRS	0
34		A5	BDNF	NTF5	2	0	PRS	0
35		B5	PDE9A	FLJ38964	0	3	RRS	0.3	0.492611
36		C5	FGF1	FGFR1	3	3	PRS	0
37		D5	CANX	ATAD2	0	3	RRS	0
38		E5	MAD2L1	MAD1L1	3	2	PRS	11.51	18.8998
39		F5	JUNB	BATF	3	2	PRS	8.78	14.4171
40		G5	GCDH	ZCCHC9	0	3	RRS	0
41		H5	GRIK2	ARL6IP6	1	1	RRS	0
42		A6	RGR	ABCF3	0		RRS	0.04	0.0656814
43		B6	DDIT3	FOS	0		PRS	0.01	0.0164204
44		C6	LAMP2	UBE2G2	0		RRS	0
45		D6	CXCL1	IL8RB	0		PRS	0
46		E6	OSM	LOC146542	0		RRS	0
47		Gel Control						9.41		0.609456
48	Gel 3	F6	MNAT1	GMPPA	0		RRS	0
49		G6	FABP7	STX5A	2		RRS	0
50		H6	BAD	FGF18	3		RRS	0
51		A7	MAFG	NFE2L1	3		PRS	0
52		B7	SERPINB3	DCTN6	0		RRS	0
53		C7	HCLS1	SALL2	3		RRS	0.93	1.07514
54		D7	NR3C1	HSPCA	0		PRS	0
55		E7	P2RY6	TRIM26	0		RRS	0
56		F7	FIGF	ZNF46	0		RRS	0
57		G7	ITPK1	TMEM22	0		RRS	0
58		H7	PROS1	STK25	0		RRS	0
59		A8	HDAC1	ZBTB16	1		PRS	0
60		B8	ATF3	DDIT3	2		PRS	1.2	1.38728
61		C8	PDGFRA	NDFIP1	0		RRS	1.01	1.16763
62		D8	HLA-DMB	PSEN2	0		RRS	0
63		E8	LGALS3	LGALS3BP	3		PRS	0.69	0.797688
64		F8	SLCA61	TM4SF4	1		RRS	0.34	0.393064
65		G8	FEN1	PCNA	1		PRS	0
66		H8	AKT1	TCL1A	3		PRS	0.95	1.09827
67		A9	IGF2	IGFBP4	3		PRS	0
68		B9	PPP1R1A	MGC33692	3		RRS	0.4	0.462428
69		C9	NONO	VMD2	3		RRS	0
70		D9	PEX19	PEX11B	1		PRS	2.14	2.47399
71		E9	NCBP1	NCB2	3		PRS	0
72		Gelcontrol						13.36		0.865285
73	Gel 4	F9	GABRA2	PSTPIP2	3		RRS	0
74		G9	FANCA	FANCG	3		PRS	0
75		H9	CDKN1A	CCNA1	3		PRS	0
76		A10	SKP1A	SKP2	3		PRS	0
77		B10	CBLB	GRB2	3		PRS	0.34	0.485714
78		C10	ETF1	LIMR	1		RRS	0
79		D10	FABP4	GCG	3		RRS	0
80		E10	APOD	MUC7	3		RRS	0
81		F10	CHC1	RAN	3		PRS	0.18	0.257143
82		G10	GRB2	PTK2	3		PRS	1.04	1.48571
83		H10	NF2	HGS	1		PRS	0.9	1.28571
84		A11	ASS	FLJ13912	3		RRS	0.16	0.228571
85		B11	ARSA	DBN1	2		RRS	0.29	0.414286
86		C11	SLC25A6	ZNF213	2		RRS	0
87		D11	CEBPG	FOS	3		PRS	0
88		E11	CA2	PTPRS	3		RRS	0.08	0.114286
89		F11	MAPK7	MAP2K5	2		PRS	0
90		G11	CHC1	KLHL6	2		RRS	0
91		H11	BIRC4	CASP3	3		PRS	2.95	4.21429
92		A12	JAK3	ATP6V1D	3		RRS	0.08	0.114286
93		B12	S100A1	S100B	3		PRS	0
94		Gel control						10.81		0.70013
95	Gel 5	1C12	RAF1	RAP1A	1		PRS	0
96		1D12	CENPA	PPIL3			RRS	0
97		2A1	LCP2	VAV1	3		PRS	0.21	0.377698
98		2B1	HLADQB1	ATOH7	0		RRS	0.14	0.251799
99		2C1	PML	SGKL	0		RRS	0
100		2D1	NFIB	TIRAP	3		RRS	3.16	5.68345
101		2E1	RXRB	CXCL11	1		RRS	0
102		2F1	LUM	UGCGL2	0		RRS	0
103		2G1	PTPN11	FRS2	1		PRS	0
104		2H1	GADD45A	PCNA	3		PRS	0.21	0.377698
105		2A2	LMNA	LMNB1	3		PRS	0.87	1.56475
106		2B2	GRB2	VAV1	3		PRS	0
107		2C2	COPB	SLC39A14	0		RRS	0
108		2D2	PPP1R12B	ZNF307	0		RRS	0
109		2E2	FANCA	FANCC	0		PRS	0
110		2F2	INPP1	MGC10067	2		RRS	0
111		2G2	HDAC1	RB1	0		PRS	0
112		2H2	ITPA	C19ORF14	1		RRS	2.85	5.1259
113		2A3	PDGFRB	PTPN11	0		PRS	0
114		2B3	DLX4	RAB3IP	2		RRS	0
115		2C3	RHOC	FLJ20130	3		RRS	0
116		2D3	CANX	ARHGEF15	0		RRS	0
117		2E3	DUT	MGC32030	3		RRS	0
118		2F3	RIPK2	CARD4	1		PRS	0.35	0.629496
119		Gel control						8.59		0.556347
120	Gel 6	2G3	PEX14	PEX19	2		PRS	0.39	2.67123
121		2H3	MYBL2	FLJ10094	1		RRS	0
122		2A4	ARF1	ARFIP2	3		PRS	0.42	2.87671
123		2B4	LMNA	RB1	1		PRS	0
124		2C4	PEX19	PEX3	2		PRS	1.57	10.7534
125		2D4	NAT2	DNAJA1	0		RRS	0
126		2E4	RPA2	RPA3	3		PRS	0
127		2F4	DEFA1	C9orf97	0		RRS	0
128		2G4	PSMD12	CRIPT	0		RRS	0
129		2H4	RET	FRS2	0		PRS	0
130		2A5	SCARB1	PHF21B	0		RRS	0
131		2B5	BIRC4	CASP9	3		PRS	0.31	2.12329
132		2C5	RHOA	ARHGAP1	3		PRS	0
133		2D5	MOBP	MRPS25	3		RRS	0
134		2E5	ARHGAP1	BNIP2	3		PRS	0.15	1.0274
135		2F5	PSMD5	C10orf94	2		RRS	0
136		2G5	CLPTM1	L3MBTL2	0		RRS	0
137		2H5	BIRC4	CASP7	3		PRS	0
138		2A6	FAS	LSM3	0		RRS	0
139		2B6	PMHC	RIC3	0		RRS	0.13	0.890411
140		2C6	PEX19	PEX16	1		PRS	0
141		Gel control						2.26		0.146373
142	Gel 7	2D6	TP53	UBE2L	0		PRS	0.04	0.0472813
143		2E6	CD34	C20orf161	3		RRS	0
144		2F6	AKT1	PDPK1	0		PRS	0
145		2G6	B2M	HLA-A	3		PRS	0
146		2H6	CD2	CD58	3		PRS	0.05	0.0591017
147		2A7	B2M	HLA-C	2		PRS	0
148		2B7	NDP	NUDT4	0		RRS	0
149		2C7	CRK	PDGFRB	3		PRS	0
150		2D7	HIST1H1C	NPDC1	3		RRS	0
151		2E7	HMGB1	TEAD4	1		RRS	0
152		2F7	MX2	NUP37	0		RRS	0
153		2G7	RFX3	SEMA4G	0		RRS	0
154		2H7	SKP1A	BTRC	3		PRS	0
155		2A8	NKX2-5	GALNACT-2	3		RRS	0
156		2B8	NT5E	TAB3	2		RRS	0
157		2C8	RAC1	ARFIP2	3		PRS	1.16	1.37116
158		2D8	BMP5	C10orf119	1		RRS	0
159		2E8	CNN1	FRAG1	3		RRS	0
160		2F8	ERBB3	NRG1	2		PRS	0.03	0.035461
161		2G8	COPB	HPCAL4	0		RRS	0
162		2H8	GRB2	LAT	3		PRS	0.78	0.921986
163		2A9	MCM2	DKFZp434G	2		RRS	0
164		2B9	GPR18	SRRF	3		RRS	0.51	0.602837
165		2C9	CASP2	CRADD	3		PRS	0
166		Gel Control						13.06		0.845855
167	Gel 8	2D9	PFDN2	ZNF440	3		RRS	0
168		2E9	MAOB	CTCF	1		RRS	0
169		2F9	ACVR1	CWF19L1	0		RRS	0
170		2G9	TNFSF10	TNFRSF10B	2		PRS	0
171		2H9	NUDT2	FLJ12438	2		RRS	0
172		2A10	CGA	CGB5	0		PRS	0
173		2B10	SMAD3	SMAD4	2		PRS	1.06	2.77487
174		2C10	PDE4D	GNB2L1	2		PRS	0
175		2D10	RBM3	SF3A1	3		RRS	0
176		2E10	SMAD4	DCP1A	3		PRS	10.83	28.3508
177		2F10	PPP3CA	PPP3R1	3		PRS	0
178		2G10	CDKN1B	CCNA1	3		PRS	0
179		2H10	GP1BA	PVRL2	3		RRS	0
180		2A11	SMAD1	SMAD4	3		PRS	0
181		2B11	PBX2	VILL	0		RRS	0
182		2C11	GTF2F1	GTF2F2	3		PRS	1.89	4.94764
183		2D11	MCM2	MCM5	2		PRS	0.48	1.25654
184		2E11	DR1	DRAP1	3		PRS	1.18	3.08901
185		2F11	ATP5O	CLEC2D	3		RRS	0
186		2G11	BYSL	KIAA0907	3		RRS	0
187		2H11	HBA	HBA1	2		PRS	0
188		Gel control						5.9		0.382124
189	Gel 9	2A12	ORC2L	ORC4L	3		PRS	0
190		2B12	CKB	HBZ	3		RRS	0.29	0.29
191		2C12	ERBB3	MGC26717	1		RRS	0.56	0.56
192		2D12	B2M	HLA-B	2		PRS	0
193		Gel control						15.44		1
			3	high expression
			2	intermediate expression
			1	low expression
			0	no detectable expression
