# Supplementary material for: Trapping mammalian protein complexes in viral particles
Source: Nat Commun. 2016 Apr 28;7:11416. doi: 10.1038/ncomms11416 (PMC4853472; doi:10.1038/ncomms11416)
Supplement: Supplementary Data 2 — All specific protein identifications for the different baits in this study. [file ncomms11416-s2.xlsx]

## Sheet: Table Legend
Supplementary Table 3: All specific protein identifications for the different baits in this study.
All confident and specific protein identifications (>99% confidence) for the different bait proteins (FADD, A20, NEMO, MYD88, TANK and RNF41), for the TNF stimulated A20 bait (A20+TNF), and for the Simvastatin, Tamoxifen and Reversine molecules (different sheet for each bait condition). Gene name identifier and recurrence are shown. The total list of protein identifications and a reduced list sho…

## Sheet: FADD
All protein identifications			Protein identifications with more then one peptide
Gene name	Recurrence (x/4)		Gene name	Recurrence (x/4)
FADD	5		FADD	4
CSNK1A1	4		RIPK1	4
RIPK1	4		KIF2C	4
KIF2C	4		CSNK1A1	3
HCK	3		TNIP1	2
TNFAIP3	3
CASP8	3		NDNF	1
TNIP1	3		ITGA4	1
SLC7A11	3		TNFAIP3/A20	1
NUPL2	2
CSNK1B	2
CSNK1D	1
PSEN1	1
E1BAY7_BOVIN	1
CUL3	1
SRRM1	1
STOML3	1
F1ML96_BOVIN	1
PLK1	1
FIS1	1
NDNF	1
CNTNAP4	1
RRP7B	1
F1MD37_BOVIN	1
TNF	1
ITGA4	1
ATP13A4	1
DNAAF1	1
HELLS	1
F1MLU5_BOVIN	1
TBC1D8B	1
RPL7L1	1
LOC100849658	1
RHOQ	1
ULK3	1
RPS25	1

## Sheet: A20
All protein identifications			Protein identifications with more then one peptide
Gene name	Recurrence (x/3)		Gene name	Recurrence (x/3)
TNFAIP3	3		TNFAIP3	3
TNIP1	3		TNIP1	3
TNIP2	3		TNIP2	3
KHDRBS3	2		ITGA4	2
STAT1	2		TAX1BP2	2
C1H3orf58	2		TBK1	2
G3BP1	2		PLEKHB2	2
TRAF2	2		TRAF2	2
PREP	2		AZI2	2
ITGA4	2		CTSC	1
TAX1BP1	2		SH3GL2	1
ART4	2		ART4	1
AZI2	2		RCC2	1
TBK1	2
PLEKHB2	2
FAP	1
SKIL	1
METTL11A	1
FAHD2A	1
H2AFZ	1
HCK	1
GBE1	1
APOA4	1
CTSC	1
Bt.111345	1
G8JKV7_BOVIN	1
PRPF4	1
NHP2L1	1
MTPN	1
RPL37A	1
SH3GL2	1
EIF3K	1
AKR1A1	1
TSKU	1
ORAI1	1
TRIP12	1
AKR1D1	1
RAB2B	1
AGPAT9	1
GOLGB1	1
PCSK6	1
SNX6	1
G5E686_BOVIN	1
CSRP1	1
PAFAH1B3	1
PCSK5	1
SDCBP2	1
SLC5A6	1
SERPINA11	1
E1BDD8_BOVIN	1
HECTD1	1
MYO6	1
CARM1	1
F1MD37_BOVIN	1
GNE	1
LOC784927	1
BRD9	1
AKR7A2	1
PPM1B	1
CALCOCO2	1
TPMT	1
CARHSP1	1
NOL6	1
RCC2	1
TRMT112	1

## Sheet: NEMO
All protein identifications			Protein identifications with more then one peptide
Gene name	Recurrence (x/4)
IKBKB	4		IKBKB	4
CHUK	4		CHUK	4
AMOT	4
IKBKG	4		AMOT	4
NF2	4		IKBKG	4
TANK	3
CSNK1A1	3		CSNK1A1	3
CSNK1B	2		NF2	3
CSNK1D	2
AKR7A2	2		TNRC6A	2
KHDRBS3	2		KIAA1671	2
Bt.111345	2		TNRC6B	2
CDK4	2		MPP5	2
IDE	2		CSNK1D	1
TNIP1	2		IDE	1
TRIP6	2		RNF31	1
TNRC6A	2		FAM115A	1
ALMS1	2		POLD1	1
RNF31	2		PLK1	1
MPHOSPH9	2		G3BP1	1
KIAA1671	2		CCDC14	1
TBK1	2		FAM83H	1
TNRC6B	2		ALMS1	1
FAM115A	2		MPHOSPH9	1
USP54	2		NTPCR	1
MPP5	2		TBK1	1
NUP43	2
SERPINA11	1
DNM3	1
CARM1	1
PCSK6	1
UAP1	1
OIT3	1
PRPF4	1
MGP	1
CTSB	1
RAC2	1
GOLGA7B	1
PYCRL	1
HEATR2	1
FUCA2	1
LIMD1	1
DBNL	1
CLINT1	1
KIAA1967	1
LGALSL	1
MYO6	1
STOML3	1
LOC100848087	1
Bt.112160	1
C8A	1
SIPA1L1	1
CSPP1	1
SNX9	1
PREP	1
LOC100849925	1
LOC510369	1
AURKA	1
TYMS	1
RGPD1	1
GLUL	1
RPA1	1
POLD1	1
CAPZA2	1
PRIM1	1
NCBP2	1
PLK1	1
NAA50	1
G3BP1	1
PUM1	1
CARHSP1	1
CCDC14	1
SASS6	1
FAM83H	1
TRMT1L	1
AMOTL1	1
TEX9	1
ARHGEF1	1
ZC3HAV1L	1
NTPCR	1
POLR1B	1

## Sheet: MYD88 
All protein identifications			Protein identifications with more then one peptide
Gene Name	Recurrence (x/3)		Gene Name	Recurrence (x/3)
CARM1	3		FAM115A	3
CDK4	3		G3BP1	3
DHFR	3		HDLBP	3
DNAJB4	3		MYD88	3
ELAVL1	3		PKP2	3
FAM115A	3		IRAK1	2
FAM188A	3		OXSR1	2
G3BP1	3		PIP4K2C	2
HDLBP	3		RAD50	2
IRAK1	3		RNF115	2
KIAA1967	3		RPA1	2
MYD88	3		TRMT6	2
PIP4K2C	3		ULK3	2
PKN2	3		WDR36	2
PKP2	3		ABCB1	1
RAD50	3		ADAMTS1	1
RPA1	3		AKR7A2	1
SEPSECS	3		C22orf28	1
SLC5A6	3		CARM1	1
SRPK1	3		CDK4	1
TARS	3		DAZAP1	1
TRMT6	3		DHFR	1
ADAMTS1	2		DNAJB4	1
AKR7A2	2		ELAVL1	1
ANGEL1	2		FAM188A	1
C8orf33	2		FANCD2	1
CSTF3	2		G3BP2	1
DHX36	2		GAPVD1	1
DHX40	2		GATAD2A	1
DPH5	2		GSK3B	1
DRG2	2		GTPBP1	1
DYNLT1	2		HERC4	1
EIF2B2	2		HSPA2	1
EIF2B4	2		IPO8	1
FHL1	2		ITGA4	1
HEATR1	2		KIAA1279	1
HERC4	2		KIAA1967	1
HSPA2	2		KPNA6	1
IMP3	2		LOC100335559	1
IPO8	2		LOC505465	1
IRAK4	2		LOC512271	1
ITGA4	2		MID1	1
KIAA1279	2		MOXD1	1
KIAA1609	2		MTA1	1
KPNA6	2		NDRG1	1
LARP4B	2		NOL6	1
LOC100850639	2		NTPCR	1
LRRC47	2		OGT	1
MAGOH	2		PHB2	1
MRE11A	2		PKN2	1
MTA1	2		PRIM1	1
MYO6	2		PRPF4	1
NAA50	2		PSEN1	1
NDRG1	2		PUM1	1
NKRF	2		PVRL3	1
NMD3	2		RANBP2	1
NOL6	2		RBM4	1
NTPCR	2		RCL1	1
NUP43	2		RNF20	1
OGT	2		RRP9	1
ORAI1	2		SEC23IP	1
OXSR1	2		SETD3	1
PCYT2	2		STAT1	1
PHB2	2		TLE3	1
POLD1	2		TYMS	1
PRIM1	2		UBA5	1
PSEN1	2		UBXN6	1
RAB9A	2		UEVLD	1
RBM4	2		VPS18	1
RCC2	2		YTHDF3	1
RFC3	2
RNF115	2
RPA3	2
RRP9	2
S1PR2	2
SAE1	2
SCPEP1	2
SETD3	2
SMARCD2	2
SRP19	2
TLE3	2
TRMT1L	2
TYMS	2
UBQLN2	2
ULK3	2
WDR3	2
WDR36	2
SEPT6	1
ABCB1	1
ABCB11	1
ADAR	1
ADH4	1
ANTXR1	1
AP3B2	1
ASB6	1
ASNA1	1
ATG7	1
ATP6V1H	1
ATXN10	1
BAIAP2L1	1
BCCIP	1
Bt.102812	1
BTF3	1
BUB1B	1
C22orf28	1
C2orf29	1
CACHD1	1
CAPZA2	1
CD44	1
CHAF1B	1
CIRBP	1
CIRH1A	1
CKAP5	1
CMAS	1
CMPK1	1
CNOT8	1
COG2	1
COL4A3BP	1
COLEC10	1
CSRP1	1
CSRP2	1
CUL2	1
CXCR4	1
DAZAP1	1
DBNL	1
DCPS	1
DDX18	1
DDX47	1
DHRS11	1
DIMT1	1
DKC1	1
DUS3L	1
ECM29	1
EDC3	1
EIF1AY	1
EIF2B3	1
EIF2D	1
EIF2S3	1
EIF3K	1
EIF4G2	1
EPB41L4B	1
EPHB4	1
EXOSC4	1
EXOSC6	1
F2RL1	1
FAM203B	1
FAM63A	1
FAM83D	1
FANCD2	1
FAT1	1
FEN1	1
FHOD1	1
FKBP3	1
FKBP5	1
FLII	1
FNBP1	1
G3BP2	1
GAK	1
GALNT1	1
GAN	1
GAPVD1	1
GATAD2A	1
GCLM	1
GET4	1
GIGYF2	1
GINS1	1
GLE1	1
GLUL	1
GOLGA7B	1
GOLPH3	1
GPN1	1
GSK3A	1
GSK3B	1
GTPBP1	1
HECTD1	1
HK2	1
ILF2	1
ISY1	1
ITPA	1
KHDRBS3	1
KIF3A	1
KTI12	1
LOC100297522	1
LOC100335559	1
LOC100849054	1
LOC100849658	1
LOC505465	1
LOC512271	1
MAP2K4	1
MAP2K6	1
MAPRE1	1
MCMBP	1
METAP1	1
MGC3248	1
MID1	1
MORC3	1
MOXD1	1
MPP6	1
NAA11	1
NABP2	1
NAE1	1
NCBP1	1
NCBP2	1
NCBP2L	1
NCS1	1
NFKB2	1
NGLY1	1
NHLRC2	1
NHP2L1	1
NOB1	1
NOC4L	1
NT5C	1
NUP214	1
NUP85	1
OIT3	1
OSBPL3	1
PABPN1	1
PAFAH1B1	1
PCOLCE2	1
PDLIM5	1
PDPK1	1
PELO	1
PIK3R4	1
PITPNB	1
PLEKHA1	1
PLEKHB2	1
PMM2	1
PNO1	1
POLD2	1
POLD3	1
POLR2E	1
POP7	1
PPP6R1	1
PRKAR2B	1
PRPF4	1
PRPF4B	1
PTGR2	1
PTPRA	1
PUM1	1
PVRL3	1
PWP2	1
RANBP2	1
RAVER1	1
RBM15	1
RBM4B	1
RCL1	1
RNF126	1
RNF20	1
RNF213	1
RNGTT	1
ROR2	1
RPL32	1
RPL37A	1
RPS19	1
RPS27	1
RQCD1	1
SAR1B	1
SCML2	1
SEC23IP	1
SERPINA11	1
SHBG	1
SIRPA	1
SKIV2L2	1
SLAIN1	1
SLC47A1	1
SLC6A6	1
SMARCAD1	1
SMARCB1	1
SMG9	1
SMS	1
STAT1	1
TBCD	1
TENM3	1
THOC6	1
TIA1	1
TIMP3	1
TMEM178B	1
TMEM30A	1
TMEM51	1
TOE1	1
TOMM34	1
TOP2A	1
TRAPPC5	1
TRIP12	1
TRMT1	1
TRMT5	1
TRMT61A	1
TSEN34	1
TTC4	1
UBA5	1
UBE2V2	1
UBE2Z	1
UBE3C	1
UBXN6	1
UCK2	1
UEVLD	1
UFL1	1
UPB1	1
USP19	1
USP24	1
USP7	1
UTP15	1
VCPIP1	1
VPS18	1
VRK1	1
WDR43	1
WDR46	1
WRAP53	1
YRDC	1
YTHDF3	1
ZC3HAV1L	1
ZNF598	1
ZNHIT2	1
ZW10	1

## Sheet: TANK 
All protein identifications			Protein identifications with more then one peptide
Gene Name	Recurrence (x/3)		Gene Name	Recurrence (x/3)
AMOT	3		CEP135	3
CEP135	3		CHUK	3
CHUK	3		IKBKB	3
CSNK1A1	3		IKBKG	3
FAM115A	3		PLK1	3
IKBKB	3		TANK	3
IKBKG/NEMO	3		TBK1	3
PICK1	3		TNIP1	3
PLK1	3		TNIP2	3
TANK	3		TRAF2	3
TBK1	3		TRAF3	3
TNIP1	3		AMOT	2
TNIP2	3		AURKA	2
TRAF2	3		AZI1	2
TRAF3	3		BIRC2	2
TXLNA	3		CCDC138	2
ACTG1	2		CEP95	2
AMOTL1	2		CNOT1	2
ANAPC7	2		CNOT10	2
ANXA4	2		CSNK1A1	2
APOA4	2		CSNK1D	2
AURKA	2		DNAJB4	2
AZI1	2		EIF4G2	2
BAIAP2L1	2		FAM115A	2
BIRC2	2		GIGYF2	2
CCDC112	2		GSK3A	2
CCDC138	2		GSK3B	2
CCDC77	2		IQGAP3	2
CDC6	2		ITGA4	2
CEP95	2		KIF2C	2
CNOT1	2		KIF7	2
CNOT10	2		NCAPG2	2
CNTFR	2		NCS1	2
CSK	2		NF2	2
CSNK1B	2		OBSL1	2
CSNK1D	2		PFDN5	2
DNAJB4	2		PICK1	2
EIF4G2	2		RNF115	2
FAS	2		RQCD1	2
FHL1	2		SASS6	2
GIGYF2	2		TXLNA	2
GOLGA7B	2		TXLNG	2
GPSM1	2		ULK3	2
GSK3A	2		ACTG1	1
GSK3B	2		AHNAK	1
HSPA2	2		ATP5A1	1
IQCB1	2		ATP5B	1
IQGAP3	2		Bt.112160	1
ITGA4	2		CALML3	1
ITGAV	2		CCDC112	1
KIAA1609	2		CCDC77	1
KIF2C	2		CNOT3	1
KIF7	2		CSNK1B	1
KRT6B	2		ECM29	1
MAN1A1	2		EPHB4	1
MIB1	2		EPS8	1
MOXD1	2		ERO1L	1
NCAPG2	2		FHL1	1
NCS1	2		HEATR1	1
NDRG1	2		IGHG1	1
NEK2	2		IGKC	1
NF2	2		IGLL5	1
NOC4L	2		IVL	1
NOL6	2		KRT15	1
NTPCR	2		KRT6B	1
OBSL1	2		KRT79	1
OTUD7B	2		LOC100849925	1
OXSR1	2		MDH2	1
PARVA	2		MIB1	1
PDPK1	2		MOXD1	1
PELI1	2		NDRG1	1
PFDN4	2		NOC4L	1
PFDN5	2		PAFAH1B1	1
PKN2	2		PARVA	1
PLEKHB2	2		PDPK1	1
PPP2R5D	2		PELI1	1
PRIM1	2		PITPNB	1
PSEN1	2		PKN2	1
RAB9A	2		PKP1	1
RNF115	2		PLEC	1
RQCD1	2		PSEN1	1
SAPCD2	2		RFC3	1
SASS6	2		SDCBP2	1
SDCBP2	2		SERPINB4	1
SH3RF1	2		SERPINB5	1
SNAP47	2		SPRR1B	1
SSNA1	2		TELO2	1
TRAF4	2		TRAF5	1
TRAF5	2		TRIP6	1
TXLNG	2		UBASH3B	1
UBASH3B	2		UEVLD	1
UEVLD	2		WDR67	1
ULK3	2		ZNF598	1
UTP6	2
A2ML1	1
ACADVL	1
AHNAK	1
AIP	1
ALDH7A1	1
ATP5A1	1
ATP5B	1
Bt.111345	1
Bt.112160	1
BZW1	1
C2orf29	1
C3H1orf122	1
C4	1
C8A	1
CALML3	1
CAPG	1
CARM1	1
CD44	1
CDC23	1
CEP164	1
CEP290	1
CEP57	1
CETN2	1
CETN3	1
CKAP5	1
CKMT1A	1
CLIP2	1
CNOT2	1
CNOT3	1
CNOT7	1
DESI1	1
DHFR	1
DYNC2H1	1
ECM29	1
EFNA5	1
EIF4E2	1
ENO3	1
EPHB4	1
EPS8	1
ERO1L	1
F2RL1	1
G3BP1	1
GGA1	1
GIT1	1
GLE1	1
GLRX3	1
GLUL	1
GNPNAT1	1
H2AFZ	1
HAPLN3	1
HDLBP	1
HEATR1	1
HS6ST1	1
IGHG1	1
IGHG2	1
IGKC	1
IGLC7	1
IGLL5	1
INSR	1
INTS7	1
IVL	1
JAK1	1
KHDRBS3	1
KIAA0355	1
KIF14	1
KIF2A	1
KRT15	1
KRT79	1
LNX2	1
LOC100849925	1
LOC538060	1
LOC788077	1
MAPRE1	1
MCTS1	1
MDH2	1
NLGN1	1
NMD3	1
NUP85	1
ORAI1	1
PAFAH1B1	1
PDLIM7	1
PHB2	1
PHLDB1	1
PITPNB	1
PKP1	1
PKP3	1
PLEC	1
POLR1B	1
PRDX5	1
PREP	1
PRPF4	1
PSMB3	1
PUSL1	1
RBM4	1
RFC3	1
RHOJ	1
RNF126	1
RNF31	1
RNF41	1
RPL30	1
RPL32	1
RRAS	1
S100A16	1
S100A6	1
S100A9	1
S1PR2	1
SERPINB4	1
SERPINB5	1
SHBG	1
SIM2	1
SLC22A5	1
SLC26A2	1
SLC5A6	1
SPRR1B	1
TBCD	1
TCEB1	1
TELO2	1
TEX9	1
THAP4	1
TMPRSS13	1
TNRC18	1
TPM3	1
TRAF3IP1	1
TRIM29	1
TRIP6	1
TUBA1B	1
VPS33A	1
VPS53	1
WDR36	1
WDR46	1
WDR67	1
WRAP73	1
ZNF598	1
ZWINT	1

## Sheet: RNF41 
All protein identifications			Protein identifications with more then one peptide
Gene Name	Recurrence (x/3)		Gene Name	Recurrence (x/3)
AP2S1	3		BIRC6	3
ASB6	3
BIRC6	3		ENOPH1	3
CSNK1A1	3		IGF1R	3
CTNNAL1	3		INSR	3
ENOPH1	3		LZTS2	3
IGF1R	3		NAV1	3
INSR	3		NEK2	3
KIAA1598	3		PPFIA1	3
LZTS2	3		RNF41	3
NAV1	3		SIPA1L3	3
NEK2	3		TTC1	3
PPFIA1	3		AP2S1	2
RNF41	3		KIAA1598	2
SIPA1L3	3		ANGPTL3	1
SNTB2	3		ASB6	1
TTC1	3		CSNK1A1	1
DMD	2		CTNNAL1	1
DTNA	2		DMD	1
HOMER2	2		DTNA	1
ITGA4	2		DTNB	1
JAK1	2		JAK1	1
LOC100847649	2		PRIM1	1
PRIM1	2		PRKCSH	1
SIPA1L1	2		PRPH	1
TNIP2	2		TNIP2	1
AMOT	1		TUBA1B	1
ANGPTL3	1
APOA4	1
ATP6AP2	1
Bt.111345	1
CARM1	1
CCP110	1
CDC6	1
CEP97	1
CGI-301	1
CNIH4	1
CSF1R	1
DBI	1
DDTL	1
DTNB	1
EML6	1
FZD7	1
G3BP1	1
GOLPH3	1
H2AFZ	1
HGFAC	1
HOMER1	1
HPRT1	1
IFFO2	1
IGLL5	1
KIAA1609	1
LNPEP	1
LOC505465	1
LOC512271	1
LOC536267	1
MOXD1	1
MYO1D	1
NDRG1	1
NHP2L1	1
PCSK6	1
PLEKHB2	1
PPP2R5D	1
PRKCSH	1
PROSAPIP1	1
PRPH	1
PRPSAP1	1
RFC3	1
SLC26A2	1
THSD7A	1
TMED5	1
TMEM222	1
TOMM20	1
TUBA1B	1
YIPF5	1

## Sheet: A20 + TNF 
All protein identifications			Protein identifications with more then one peptide
Gene Name	Recurrence (x/5)		Gene Name	Recurrence (x/5)
TNFAIP3	5		TNFAIP3	5
TNIP1	5		TNIP1	5
TNIP2	5		TNIP2	5
ITGA4	5		ITGA4	5
TAX1BP1	5		TAX1BP1	5
TBK1	5		TBK1	5
PLEKHB2	5		PLEKHB2	5
TRAF2	4		TRAF2	4
RIPK1	5		RIPK1	5
TNF	5		TNF	5
TNFRSF1A	5		TNFRSF1A	5
TRADD	3		TRADD	3
SERPINA3-1	1		SERPINA3-1	1
SH3GL2	1
ROR2	3
GALNT1	2
FZD7	2
LRRC69	2
NDRG1	2
PSEN1	2
S1PR2	2
SEPSECS	2
SLC26A2	2
SLC6A6	2
AKR1A1	1
ORAI1	1
ACTG1	1
ADAM15	1
ARL6IP1	1
CD82	1
CGI-301	1
CST3	1
F2RL1	1
FAT1	1
GOLT1B	1
HSPA2	1
IKBKG	1
LAPTM4B	1
MINK1	1
OPTN	1
PCDH20	1
PYGM	1
RBP4	1
SHBG	1
SLC35F2	1
THAP4	1
TTYH2	1

## Sheet: Simvastatin
All protein identifications			Protein identifications with more then one peptide
Gene Name	Recurrence (x/3)		Gene Name	Recurrence (x/3)
HMGCR	3		HMGCR	3
REEP5	3		SARM1	2
ARL6IP1	2		SQLE	2
SARM1	2		ARL6IP1	1
SQLE	2		AURKA	1
AKT3	1		CALR	1
ATP6V0C	1		CTU1	1
AURKA	1		KIAA0319L	1
CALR	1		KRT6B	1
CFP	1		PDIA4	1
CNPY2	1		REEP2	1
CTU1	1		TMEM33	1
DBI	1		UBIAD1	1
DDTL	1
EIF1AY	1
EIF3G	1
FABP1	1
FAM134C	1
FHL1	1
GALNT1	1
GINS1	1
KIAA0319L	1
KRT6B	1
LAMTOR5	1
LNPEP	1
LOC100138613	1
LOC100847649	1
LOC512271	1
MOXD1	1
PDIA4	1
PRKCSH	1
RAB18	1
RAB4A	1
REEP1	1
REEP2	1
SBDS	1
SH3GL2	1
SLC46A1	1
SLC7A11	1
SORT1	1
SPRYD7	1
SRP19	1
TMED5	1
TMED9	1
TMEM33	1
UBIAD1	1
VAMP4	1
VPS37D	1
gypb	1

## Sheet: Tamoxifen
All protein identifications			Protein identifications with more then one peptide
Gene Name	Recurrence (x/3)		Gene Name	Recurrence (x/3)
HSD17B4	3		HSD17B4	3
LOC100847649	3		REEP6	3
REEP5	3		REEP4	2
REEP6	3		REEP5	2
SSNA1	3		SSNA1	2
TMEM33	3		TBL2	2
ARL6IP1	2		TMEM33	2
DCAKD	2		ARL6IP1	1
EI24	2		CALR	1
FAM134C	2		ECE1	1
LOC538060	2		ESYT1	1
REEP2	2		ESYT2	1
REEP4	2		FAM62A	1
RNF5	2		GOLGB1	1
SEC61G	2		LOC100847649	1
SLC5A6	2		LOC538060	1
TBL2	2		RTN4	1
gypb	2		SEC61G	1
ATL2	1		SORT1	1
C28H10ORF35	1		UBQLN2	1
CALR	1		VAPA	1
CALU	1
CFP	1
CGN1	1
CYP51A1	1
DNAJB12	1
ECE1	1
ENPP4	1
EPHX1	1
ESYT1	1
ESYT2	1
FAM62A	1
GOLGA7B	1
GOLGB1	1
GOLT1B	1
GPR107	1
GRAMD4	1
HSD17B12	1
ILVBL	1
ITPRIPL1	1
LOC100138613	1
LOC540026	1
LRRC59	1
MINK1	1
NCS1	1
NDFIP2	1
PCSK5	1
PRAF2	1
PRSS3	1
PTPLAD1	1
RAB18	1
REEP1	1
RTN3	1
RTN4	1
SEC61B	1
SEMA4G	1
SLC7A11	1
SORT1	1
SREBF2	1
SSR3	1
TAOK2	1
TMPRSS13	1
UBQLN2	1
VAPA	1
WDR36	1
ZMPSTE24	1

[truncated: 1 more sheets: Reversine]
