# Supplementary material for: Trapping mammalian protein complexes in viral particles
Source: Nat Commun. 2016 Apr 28;7:11416. doi: 10.1038/ncomms11416 (PMC4853472; doi:10.1038/ncomms11416)
Supplement: Supplementary Data 3 — Supplementary Table Spectral Counts file for Virotrap experiments [file ncomms11416-s3.xlsx]

## Sheet: Legend
Supplementary Table Spectral Counts file for Virotrap experiments
All protein identifications with their spectral counts. The number of petide-to-spectra matches are counted for each identified protein. The different baits are presented on separate sheets in the document. The controls that were included for the analysis are added to these lists.

## Sheet: FADD
Gene Name	Control 1	Control 2	Control 3	Control 4	Control 5	Control 6	Control 7	Control 8	Control 9	Control 10	Control 11	Control 12	Control 13	Control 14	Control 15	Control 16	Control 17	Control 18	Control 19	FADD 1	FADD 2	FADD 3	FADD 4
A2M	32	23	17	24	66	50	31	64	79	52	48	51	61	17	9	13	20	5	5	52	39	15	45
ABCC5	1	0	0	0	0	0	0	0	0	0	0	0	0	0	0	0	0	0	0	0	0	0	0
ACLY	2	2	0	1	10	15	3	6	12	16	17	17	12	0	0	2	1	0	0	1	0	0	0
ACO1	1	0	0	0	12	8	1	3	4	7	4	4	2	0	0	0	0	0	0	2	0	0	0
ACTB	10	28	9	7	10	12	13	8	18	8	8	7	13	5	10	7	5	8	4	17	20	17	19
ACTR2	1	0	0	0	1	1	0	1	0	3	3	1	1	0	0	0	0	0	0	0	0	0	0
ACTR3	1	0	0	0	2	0	0	0	2	1	1	0	1	0	0	0	0	0	0	0	1	0	0
ADK	4	0	0	0	7	6	0	1	7	6	7	6	0	0	0	0	0	0	0	0	0	0	1
AGT	1	0	5	7	10	8	4	12	15	11	8	10	14	1	1	1	1	0	0	1	1	7	1
AHCY	7	6	7	5	8	4	7	11	14	16	14	10	9	1	4	7	7	0	0	9	3	5	7
AHCYL2	1	0	0	1	1	0	0	0	1	0	1	1	0	0	0	0	0	0	0	1	0	0	0
AHSG	11	48	25	23	14	19	26	49	61	90	36	47	42	41	26	30	47	7	24	12	24	21	26
AKAP8	1	0	0	0	0	0	0	0	0	0	0	0	0	0	0	0	0	0	0	0	0	0	0
AKR1B1	1	0	0	0	1	0	0	1	0	1	0	2	1	0	1	0	0	0	0	0	0	0	0
ALB	18	63	38	45	16	15	17	55	104	49	39	42	73	28	22	25	58	16	32	21	44	42	38
ALDH9A1	1	1	0	1	5	3	2	2	5	6	3	7	2	0	0	2	0	0	0	1	1	1	1
ALDOA	1	1	0	1	0	0	3	4	2	2	3	1	4	1	1	5	8	1	3	2	0	1	0
ANXA11	4	1	6	6	8	3	4	10	8	8	8	6	10	3	3	2	3	2	3	2	1	0	1
ANXA2P2	2	0	1	1	0	0	2	2	3	2	2	4	4	2	2	0	1	2	2	0	1	0	1
APOA1	9	27	26	23	16	13	31	18	27	23	23	29	31	14	12	12	9	7	11	34	50	23	39
APOA2	8	1	13	9	9	6	24	4	13	10	6	9	13	9	7	12	5	4	8	16	34	13	37
APOC3	3	6	3	3	3	2	5	4	4	3	3	2	3	1	3	5	2	0	3	3	6	4	4
APOD	1	0	0	0	0	0	0	0	1	1	1	0	1	0	1	2	0	1	1	1	0	0	0
APOE	12	11	28	27	13	13	14	16	22	21	17	19	17	7	13	9	9	8	5	13	10	19	10
APOM	2	0	0	0	1	1	2	4	3	4	1	5	3	0	0	1	0	0	0	2	1	0	0
APRT	1	0	0	0	1	2	2	1	1	1	4	1	2	0	0	0	0	0	0	0	0	0	0
ARF3	2	10	1	3	1	2	0	5	6	3	3	1	5	0	1	3	0	2	2	6	6	1	6
ARF4	4	4	1	1	8	1	0	6	8	2	1	1	6	0	1	0	1	1	0	2	2	1	1
ARF5	1	1	1	0	2	1	3	2	4	4	6	6	4	1	1	3	1	1	2	6	3	1	3
ARF6	1	0	1	1	2	0	0	2	2	3	1	1	1	2	0	1	0	1	0	0	2	1	2
ARL1	1	0	0	0	1	0	0	0	1	1	1	1	0	0	0	1	0	0	0	0	0	0	0
ARRDC1	1	1	0	3	0	1	0	3	1	1	1	0	4	2	1	2	3	1	0	7	4	0	3
ASPRV1	2	0	0	0	0	0	0	0	0	0	0	0	0	0	0	0	0	0	0	0	0	0	0
ASS1	1	1	1	0	6	5	2	5	9	9	8	10	1	0	0	0	0	0	0	1	0	0	0
ATP1A1	14	1	12	10	13	5	4	6	21	15	12	12	25	9	14	11	22	9	13	31	28	10	27
BROX	2	1	2	3	7	1	2	3	8	2	1	2	2	5	2	2	6	5	2	13	12	4	11
BSG	4	2	2	2	5	3	1	7	6	6	4	6	8	2	3	2	2	2	2	10	11	6	11
Bt.110587	43	26	8	17	46	43	9	67	81	112	107	104	106	38	104	99	92	50	52	103	100	15	119
Bt.12589	1	3	1	1	0	0	0	0	0	0	0	0	0	0	0	0	0	0	0	0	0	1	0
Bt.12809	3	2	8	9	4	4	7	4	16	8	9	7	11	4	6	5	3	2	1	7	9	8	10
Bt.49145	1	0	0	0	1	1	0	0	0	1	1	1	1	0	0	0	0	0	0	0	0	0	0
Bt.57604	2	0	1	2	3	0	2	4	4	1	5	5	5	0	1	0	0	0	1	0	0	2	0
Bt.63212	1	0	0	0	0	0	0	0	0	0	1	0	0	0	0	1	0	0	0	0	0	0	0
C3	21	12	25	23	50	33	16	32	62	40	25	27	29	8	12	12	22	2	10	7	7	28	6
CAD	1	1	0	0	9	8	2	3	3	9	10	9	6	0	0	0	1	0	0	1	0	0	1
CALM2	1	1	1	2	2	3	2	5	6	3	5	6	5	1	3	2	2	0	2	2	0	2	0
CALML5	5	0	0	0	1	0	0	1	0	0	0	0	0	0	0	0	0	0	0	2	0	0	0
CAP1	2	0	0	0	3	1	3	0	0	0	1	0	0	1	0	0	0	0	0	0	0	0	0
CASP14	1	0	0	0	0	0	0	0	0	0	0	0	0	0	0	0	0	0	0	0	0	0	0
CCT2	2	0	1	0	15	8	7	8	4	9	11	11	11	0	1	2	2	2	0	0	1	0	1
CCT4	1	0	0	0	6	5	0	4	4	3	5	5	4	0	0	1	1	0	0	0	0	0	0
CCT5	1	1	1	0	5	12	2	4	3	2	7	5	5	3	0	0	1	1	1	1	0	0	0
CCT6A	1	0	0	0	3	2	2	6	2	5	9	2	2	0	1	2	0	0	0	0	1	0	0
CD63	1	3	3	2	1	1	0	2	1	1	1	1	1	0	0	0	0	0	0	2	0	2	1
CD81	4	11	7	10	5	4	6	5	7	4	6	4	8	1	1	3	2	3	0	15	17	5	19
CD9	1	1	3	4	1	0	0	2	0	1	1	2	2	1	1	1	0	0	0	8	4	3	7
CD99	1	1	2	1	3	1	0	2	2	3	3	3	3	1	2	2	1	0	1	1	1	1	1
CDC42	1	1	1	1	5	3	0	4	5	6	4	2	4	3	3	2	3	4	2	6	4	1	3
CDK1	1	0	0	0	3	1	0	0	0	3	2	5	2	0	6	1	7	2	0	2	1	0	1
CDKAL1	1	0	0	0	0	0	0	0	0	0	0	1	0	0	0	0	0	0	0	0	0	0	0
CEP55	3	0	0	2	16	3	0	3	6	0	1	1	9	5	7	2	2	10	4	16	12	3	8
CFL1	8	8	5	4	6	3	5	5	12	6	6	7	10	6	6	6	6	4	5	10	10	8	9
CFL2	2	0	0	0	0	0	0	0	0	0	0	1	0	0	0	0	0	0	1	0	0	0	0
CHMP1A	1	0	0	0	1	0	2	1	2	2	1	0	2	3	2	0	0	2	1	7	4	3	5
CHMP2B	1	1	0	0	3	0	0	0	2	0	1	0	1	2	2	0	2	0	1	4	6	3	6
CHMP4B	3	3	3	2	4	0	2	3	6	4	1	3	7	4	9	4	4	7	6	12	13	5	10
CKB	4	0	1	2	7	7	2	6	4	7	10	7	8	3	3	1	2	2	2	1	2	0	1
CLIC1	2	0	0	0	3	1	3	3	5	2	4	3	2	1	1	0	3	1	1	1	1	2	1
CLIC4	1	0	0	0	0	0	0	0	5	1	1	0	1	0	0	0	2	0	1	1	3	1	2
CLTC	2	0	25	19	14	15	3	11	10	13	19	18	16	0	1	2	2	0	0	5	4	21	3
CLU	10	27	11	13	17	19	24	17	23	17	18	22	26	4	8	12	4	4	5	33	14	12	15
CNP	7	28	15	18	9	2	13	18	19	9	4	3	7	19	19	9	10	13	10	20	27	11	23
COL18A1	2	0	7	6	0	0	0	0	0	0	0	0	0	4	1	3	2	2	3	12	2	6	5
CPNE3	2	0	2	2	3	1	4	3	3	3	2	1	11	0	0	3	6	0	0	1	0	0	0
CPNE8	4	0	11	8	11	10	7	13	15	10	10	9	19	3	7	6	5	4	3	8	3	0	6
CTNNA1	1	0	0	0	0	0	0	0	2	0	1	1	6	1	5	1	2	0	1	1	0	0	0
CTSD	1	0	0	0	0	0	0	0	0	0	0	0	0	0	0	0	0	0	0	0	0	0	0
CXADR	1	0	0	0	4	2	1	2	8	2	1	1	7	5	4	3	3	0	1	6	7	2	6
CYSTM1	1	0	1	1	0	1	0	1	0	0	0	0	0	0	0	0	0	0	0	1	0	1	0
DCD	1	0	1	1	0	1	0	1	1	1	1	1	2	0	1	0	0	0	1	0	0	1	1
DDX1	1	0	0	0	1	1	0	3	5	1	1	1	0	2	0	1	1	0	0	1	0	0	0
DDX3X	2	2	0	0	3	2	3	9	9	6	7	9	9	1	2	3	0	6	1	5	2	0	0
DDX3Y	1	0	0	0	4	2	0	0	0	0	0	0	0	0	0	0	0	0	0	0	2	1	2
DHX15	2	0	0	0	0	4	0	1	1	2	10	7	3	0	0	0	0	0	0	0	0	0	0
DHX9	2	1	0	0	16	12	3	3	13	24	32	25	22	0	0	2	4	0	0	2	0	0	0
DNAJA1	4	1	5	4	9	5	3	6	14	6	8	10	8	2	10	4	1	3	9	17	13	4	6
DNM1	1	0	0	0	0	0	0	0	0	0	1	0	0	0	0	0	0	0	0	0	0	0	0
DNM2	9	0	0	0	1	0	0	0	0	2	1	1	2	0	0	0	0	0	0	0	0	0	0
DSTN	1	0	0	0	0	0	0	0	0	0	2	0	0	0	0	0	0	0	0	0	0	0	0
DYNC1H1	5	0	0	0	47	39	5	17	33	69	75	76	58	0	0	1	0	0	0	2	1	0	1
DYNC1LI1	1	0	0	0	2	2	1	1	1	2	6	4	3	0	0	0	0	0	0	1	0	0	0
EDIL3	3	1	13	16	4	4	4	10	10	5	6	1	11	8	5	3	7	2	2	16	16	13	15
EEF1A1	1	0	0	0	1	1	1	0	1	1	2	1	0	0	0	1	0	0	0	1	0	0	0
EEF1G	2	3	0	0	6	4	2	2	4	10	9	8	4	2	2	1	1	0	1	2	1	0	0
EEF2	13	3	2	3	17	15	10	11	16	15	24	21	14	0	4	4	3	2	1	13	7	2	5
EIF3A	2	0	0	0	10	11	3	2	4	15	27	20	13	0	0	1	0	0	0	8	0	0	1
EIF3C	1	0	0	2	2	2	0	0	0	2	6	7	2	0	1	0	1	0	0	3	0	2	1
EIF3E	1	0	0	0	2	3	0	1	4	3	5	8	1	0	0	0	0	0	0	0	0	0	0
EIF3F	3	1	0	0	3	1	0	0	1	2	2	4	1	0	0	0	0	0	0	2	0	0	0
EIF4A1	2	1	0	0	4	3	4	4	9	6	6	9	5	0	1	0	3	2	2	3	1	0	1
EIF4A3	1	2	0	0	5	5	4	2	3	9	12	11	7	2	2	0	0	2	2	1	0	0	0
EIF5A	1	1	0	1	0	3	4	4	2	0	1	2	1	1	1	1	1	1	1	1	0	0	0
ENO1	5	2	3	6	16	9	16	13	16	12	13	10	13	6	5	5	6	3	6	4	5	3	3
EPRS	1	1	0	0	8	15	1	1	6	15	20	21	15	0	0	0	0	0	0	1	0	0	0
ERH	2	0	0	0	1	0	0	0	0	1	1	2	0	0	0	0	0	0	0	0	0	0	0
EZR	9	1	2	1	5	4	6	6	11	10	12	13	14	10	9	7	6	12	11	20	13	7	13
F13A1	4	3	3	4	16	8	4	9	8	13	8	8	11	1	3	2	1	0	0	6	4	3	3
F2	6	6	10	7	10	4	14	8	12	4	4	6	8	3	3	2	5	2	2	12	10	10	11
F5	16	15	17	23	43	32	25	29	47	34	34	34	51	3	7	12	10	4	7	25	29	18	19
FAM125A	1	1	1	2	1	2	2	3	3	1	2	1	3	6	3	4	3	2	1	2	4	1	3
FARSA	2	1	0	0	3	2	1	1	3	4	6	7	5	0	1	1	0	0	1	0	1	0	0
FASN	16	1	0	0	40	39	11	20	28	48	43	39	52	0	3	9	5	1	0	10	3	0	5
FBLN1	5	2	8	6	7	3	4	5	5	5	9	7	5	1	0	1	2	0	0	5	0	6	1
FBP1	1	0	0	0	2	1	0	3	3	1	2	3	0	0	0	0	0	0	0	0	0	0	0
FGA	1	4	4	4	4	3	4	8	5	6	4	6	1	4	2	2	3	1	3	1	0	5	0
FLG	1	0	0	0	8	0	0	0	0	0	0	0	0	0	0	0	0	0	0	0	0	0	0
FLG2	2	0	2	0	2	0	0	1	0	0	0	0	0	0	0	0	0	0	0	0	0	0	0
FN1	1	0	7	5	16	11	2	2	9	5	4	5	2	1	1	0	1	0	0	4	1	10	1
GALK1	2	1	3	2	13	5	5	6	6	7	5	7	5	0	2	1	0	0	0	3	0	2	0
GAPDH	10	6	7	7	15	16	17	16	21	16	15	20	18	1	3	8	5	3	3	10	9	7	8
GC	2	0	1	1	4	2	0	7	3	6	9	8	7	1	3	2	2	0	2	1	0	2	0
GCN1L1	1	0	0	0	5	2	0	0	1	7	20	19	2	0	0	0	0	0	0	0	0	0	0
GDI1	1	0	0	0	3	0	0	0	0	0	1	1	2	0	0	0	0	0	0	0	1	0	1
GDI2	2	0	0	0	1	1	0	5	9	3	2	4	2	2	2	3	1	6	1	2	1	0	1
GLT25D1	1	0	1	1	0	0	0	1	0	2	1	2	0	0	0	0	0	0	0	0	0	2	0
GNA14	1	0	0	0	2	1	0	0	1	1	0	2	1	0	0	0	0	0	0	1	2	0	2
GNAS	1	1	1	1	2	1	1	1	4	2	4	4	2	1	2	2	0	1	0	2	1	0	0
GNB2L1	2	7	0	0	3	3	2	3	4	6	4	5	5	0	0	0	2	0	1	1	0	0	0
GOLM1	1	3	0	0	5	0	2	1	7	2	2	3	6	6	4	4	8	1	6	6	2	0	2
GPC3	1	0	0	0	0	0	0	0	0	0	0	0	0	0	1	1	0	0	0	0	0	0	0
GRK6	1	0	0	0	1	0	0	0	1	0	1	0	0	1	1	0	1	1	1	0	0	0	1
GSTZ1	1	0	1	0	2	2	0	2	1	4	0	2	0	0	0	0	0	0	0	0	0	0	0
H2B	1	6	1	1	1	0	1	1	1	0	0	1	1	2	1	0	1	1	0	3	1	1	1
HBA	11	25	31	31	12	10	33	12	68	25	18	28	42	6	11	11	4	5	6	28	27	34	24
HBA1	3	0	2	1	0	0	3	1	4	2	2	3	6	0	0	0	0	0	0	0	0	1	0
HIST1H1D	1	0	0	0	0	0	0	0	0	0	1	0	0	0	0	1	0	0	0	0	0	0	0
HIST2H2AC	3	2	2	1	2	2	4	3	1	3	2	2	2	2	3	2	1	1	2	4	1	1	3
HIST3H2BB	1	2	1	0	3	3	1	3	3	2	4	4	4	2	2	2	1	1	1	5	3	1	3
HLA-A	1	1	0	0	2	5	4	1	3	0	2	0	6	3	4	0	4	2	1	3	3	0	1
HMGB1	1	0	0	0	0	0	0	0	0	0	0	0	0	0	0	0	0	0	0	0	0	0	0
HNRNPC	1	0	4	1	2	0	0	0	0	0	4	2	1	1	0	0	0	1	0	2	1	2	0
HNRNPK	7	5	0	0	5	6	3	0	4	9	11	14	7	2	2	6	1	2	1	1	1	1	0
HNRNPM	2	0	0	0	8	7	1	1	3	8	17	16	8	0	3	3	0	0	0	1	0	0	0
HRNR	1	0	4	0	15	0	0	1	0	0	0	0	0	0	0	0	0	0	0	0	0	1	0
HSP90AA1	7	13	13	12	10	10	24	16	30	13	13	14	15	2	5	15	8	7	23	9	8	13	7
HSP90AB1	6	29	15	13	24	14	30	35	22	23	23	21	15	7	13	10	10	8	13	11	7	15	7
HSPA1A	13	87	29	32	17	12	54	30	59	18	22	19	21	17	19	27	24	27	36	53	63	29	50
HSPA1L	2	0	2	2	1	0	1	3	2	2	3	1	2	0	1	0	1	1	0	4	2	2	2
HSPA6	6	35	10	12	7	5	16	11	16	9	7	7	5	3	8	7	10	3	5	17	18	9	15
HSPA8	12	57	39	39	26	16	71	34	60	17	17	15	20	21	22	23	21	28	30	57	66	36	64
HSPB1	2	1	0	1	2	2	1	1	1	3	1	2	3	0	1	0	0	0	1	0	0	1	0
IGF2BP1	1	11	1	1	9	4	6	10	10	9	12	9	6	5	4	2	5	5	10	4	2	1	1
IGLL1	1	0	2	1	2	3	3	4	2	2	1	1	2	1	1	0	1	1	1	1	1	2	1
IGSF8	8	3	14	19	8	5	9	15	7	5	6	3	7	13	7	6	3	7	8	13	20	10	15
IMPDH2	1	3	0	0	8	6	4	1	3	7	9	12	11	0	0	2	1	0	0	1	0	0	0
IPO5	1	0	0	0	1	0	0	0	1	0	1	0	0	0	0	0	0	1	0	0	0	0	0
ITGB1	1	0	3	3	4	1	2	3	6	3	1	2	4	7	5	2	5	2	4	4	9	3	10
ITIH2	7	9	7	6	18	11	9	25	16	24	21	24	20	11	6	3	7	0	0	10	4	4	5
ITIH3	3	0	1	2	6	5	2	6	4	5	4	5	9	3	0	1	2	0	1	3	0	4	0
ITIH4	3	0	0	1	3	3	0	20	4	10	9	10	7	5	2	0	1	0	0	1	0	2	0
JUP	2	0	9	0	6	0	0	4	2	0	2	2	5	0	0	0	0	1	1	0	1	0	1
KHDRBS1	1	0	0	0	2	2	0	0	0	2	2	2	2	0	0	0	0	0	0	0	0	0	0
KIAA1328	1	0	0	0	0	0	0	0	0	0	0	0	0	0	0	0	0	0	0	0	0	0	0
KPNB1	2	0	0	1	4	5	3	4	9	4	7	8	3	0	1	0	1	2	0	2	0	0	2
KRT1	28	34	83	17	37	16	26	43	7	18	9	17	16	1	0	8	1	1	0	22	42	30	24
KRT10	35	29	65	10	34	9	14	28	3	5	2	2	12	0	0	5	1	0	1	17	16	13	13
KRT14	13	0	32	0	8	3	5	12	0	0	0	0	3	0	0	5	0	0	0	0	11	0	7
KRT16	4	0	3	0	9	0	0	1	0	0	0	0	0	0	0	4	0	0	0	0	2	0	0
KRT2	16	5	50	6	27	4	10	20	1	4	3	0	0	0	0	2	0	0	0	4	5	10	5
KRT24	1	0	0	0	0	0	0	0	0	0	0	0	0	0	0	0	0	0	0	0	0	0	0
KRT5	9	0	32	1	14	0	5	12	0	1	1	1	0	0	0	2	0	0	0	0	4	0	7
KRT6A	9	0	0	0	1	0	0	0	0	0	0	0	0	0	0	3	0	0	0	0	14	2	0
KRT9	22	33	80	11	39	15	13	45	4	14	5	9	12	0	3	8	2	1	0	7	30	21	13
LDHA	1	1	0	0	3	1	0	0	1	1	4	3	5	0	0	1	2	1	0	2	1	0	0
LDHB	5	0	4	4	3	2	3	10	8	6	8	9	8	2	1	1	0	2	1	5	3	4	4
LDHC	1	0	0	0	0	0	0	0	0	0	0	0	0	0	0	0	0	0	0	0	0	0	0
LGALS7	3	0	0	0	0	0	0	0	0	0	0	0	0	0	0	0	0	0	0	0	0	0	0
LMNA	1	0	0	0	2	0	2	0	0	0	0	0	0	0	0	0	0	0	0	0	0	0	0
LOC100140254	1	1	2	2	5	5	0	1	4	4	3	6	4	0	3	0	0	0	0	3	1	1	1
LOC100141266	9	0	8	7	13	0	16	9	12	0	1	2	17	1	6	5	4	7	1	16	9	7	8
LOC100847119	1	0	5	5	0	0	0	2	4	3	5	3	3	0	0	0	1	0	0	1	1	5	1
LOC100848359	2	4	1	1	3	2	4	7	3	6	4	5	2	2	3	2	1	0	2	4	4	1	2
LOC506828	1	0	0	0	9	13	3	8	6	10	8	11	5	1	0	0	1	0	0	1	0	0	0
LOC617696	4	2	11	11	10	15	9	13	5	11	16	14	7	5	2	0	1	0	1	0	3	9	0
LOC619094	2	1	0	0	2	2	2	1	2	1	2	2	1	1	2	1	1	1	1	5	1	0	3
LOC786131	1	0	0	0	3	2	0	0	1	1	3	2	1	1	0	0	2	3	0	2	0	0	2
LOC786258	2	1	1	0	3	1	4	1	4	3	3	3	3	2	2	1	0	1	1	1	1	1	1
LUC7L2	1	0	0	0	0	0	0	0	0	0	0	0	0	0	0	0	0	0	0	0	0	0	0
LUC7L3	1	0	0	0	0	0	0	0	0	0	0	0	0	0	0	0	0	0	0	0	0	0	0
M6PR	1	0	1	1	1	0	0	0	2	1	1	2	1	0	0	0	0	0	0	1	0	1	0
MAPRE2	1	0	0	0	4	1	1	1	1	4	4	3	1	1	2	0	1	1	0	0	0	0	0
MARCKS	6	18	6	6	5	7	0	5	8	10	9	9	7	5	8	4	6	4	3	10	5	5	6
MARCKSL1	3	12	2	1	2	4	2	1	2	2	3	2	3	3	4	2	2	1	4	4	1	1	1
MFGE8	6	1	19	15	12	10	8	9	16	11	7	5	17	5	8	8	6	3	2	13	15	10	18
MIF	1	0	0	0	1	1	0	1	1	1	1	1	1	0	1	1	1	1	0	1	1	0	1
MSN	3	3	1	2	3	4	5	5	12	7	7	6	13	3	8	2	10	6	9	12	9	4	7
MTHFD1	5	3	0	0	13	12	10	8	12	24	26	29	18	0	3	2	3	0	1	5	0	0	2
MYCBP	1	0	0	0	0	0	1	0	0	0	1	0	0	0	0	0	0	0	0	0	0	0	0
MYH10	4	1	14	10	21	24	0	18	34	26	34	23	31	0	3	4	1	0	0	1	1	13	0
MYH9	45	66	124	129	65	61	32	61	89	59	65	47	55	10	22	25	26	7	13	45	19	140	16
MYL12B	1	0	4	2	5	1	1	0	0	0	2	2	3	0	1	0	0	0	1	0	0	4	0
MYL6	2	1	5	6	4	3	4	5	7	4	5	4	5	0	2	0	3	1	1	1	0	7	0
NCK2	9	0	0	0	0	0	0	0	0	0	0	0	0	0	2	0	0	0	0	0	0	0	0
NCKIPSD	1	0	0	0	0	0	0	0	0	0	0	0	0	0	0	0	0	0	0	0	0	0	0
NCL	6	0	12	13	1	1	1	0	0	0	0	0	0	0	0	1	0	0	0	7	0	13	0
NME1	1	0	0	0	0	0	0	0	5	0	1	0	1	0	1	0	1	0	1	0	0	0	0
NONO	5	0	0	0	9	8	0	0	1	12	9	11	3	0	2	4	0	0	0	0	0	0	0
NPM1	2	0	0	0	0	0	0	0	0	0	0	0	0	0	1	0	0	0	0	0	0	1	0
NSF	1	0	0	0	2	1	0	0	0	3	3	4	0	0	0	0	0	0	0	0	0	0	0
PABPC1	2	4	2	3	2	1	0	3	8	0	0	1	0	7	4	1	6	11	11	2	4	0	4
PABPC1L	1	3	1	1	0	0	0	0	0	0	0	0	0	2	2	0	0	2	2	2	2	1	2
PABPC4	2	5	0	2	2	1	0	1	5	0	0	0	0	10	1	1	4	20	14	4	1	0	2
PARP1	1	0	0	2	3	2	0	0	0	0	0	1	0	1	1	7	1	1	0	3	0	4	0
PDCD6	3	1	3	2	4	3	3	4	7	7	5	4	7	4	4	4	2	1	3	2	0	0	0
PDCD6IP	30	29	33	40	25	18	35	32	42	25	24	27	38	38	29	30	36	25	23	75	73	34	68
PFN1	2	0	0	1	0	1	2	3	3	4	3	5	5	3	1	3	2	4	1	3	2	4	2
PGAM1	1	0	0	0	0	0	0	0	1	2	4	2	6	0	0	0	0	0	0	0	0	0	0
PGD	1	0	0	0	6	4	1	5	6	6	3	4	1	0	1	0	0	0	0	0	0	0	0
PGK1	2	1	3	3	9	4	5	5	9	8	7	10	12	1	3	2	2	2	1	3	3	2	0
PHGDH	5	2	0	1	6	5	2	3	5	11	10	12	8	0	0	2	2	0	0	1	0	2	0
PKM	6	15	0	0	4	5	7	5	4	4	8	8	9	2	9	4	1	2	2	1	5	0	3
PKM2	10	0	7	6	20	16	15	17	17	18	23	21	19	0	0	7	6	3	0	9	0	8	5
PLEK	3	0	3	4	6	2	1	4	5	4	5	4	0	0	1	2	0	0	0	0	0	9	0
PLG	1	1	0	1	2	1	0	2	4	3	3	1	4	3	0	2	2	0	1	2	1	0	1
PLS3	6	0	0	0	0	0	0	1	3	0	0	0	2	0	0	0	2	0	2	1	0	0	1
POF1B	1	0	0	0	0	0	0	0	0	0	0	0	0	0	0	0	0	0	0	0	0	0	0
POLR2H	1	0	0	0	0	0	0	0	0	1	1	0	0	0	0	0	0	0	0	0	0	0	0
POSTN	5	0	4	5	4	3	0	1	3	6	5	6	7	0	0	1	0	0	0	1	0	4	0
POTEF	10	12	6	6	6	5	10	8	19	6	7	8	8	6	2	7	6	7	6	14	15	11	14
PPIA	7	24	11	12	6	6	13	6	13	5	2	6	3	21	12	8	11	26	22	22	24	13	25
PPP1CB	1	0	0	0	1	0	0	1	0	3	0	1	0	1	0	0	0	0	0	1	0	0	0
PRDX1	3	0	1	0	0	0	0	4	4	1	1	2	1	1	3	0	0	0	0	1	0	1	0
PRDX2	1	0	3	0	0	1	1	2	1	1	1	0	1	0	0	0	0	0	0	0	0	1	0
PRKDC	3	3	0	0	20	15	0	6	18	43	58	52	38	0	0	0	0	0	0	4	0	0	1
PRMT5	10	27	11	16	11	8	14	10	13	22	24	25	13	0	0	0	0	0	0	20	12	14	14
PROZ	1	0	0	0	0	0	0	0	0	1	1	0	0	0	0	0	0	0	0	0	0	0	0
PSMC3	3	0	1	1	8	9	2	3	8	9	9	10	9	0	3	1	10	1	7	3	1	1	2
PSMC4	1	0	0	0	12	5	3	2	7	7	6	7	8	1	1	0	3	1	2	4	1	0	2
PSMD11	1	2	0	0	3	3	1	1	2	5	7	9	5	0	1	1	3	0	0	3	0	0	0
PSMD2	2	2	0	1	14	12	3	3	6	16	16	16	10	1	4	1	2	0	5	3	1	0	1
PSMD3	2	2	0	0	9	4	1	3	5	5	9	7	7	1	2	1	3	0	3	2	0	0	0
PTD004	1	0	1	0	1	1	0	1	1	1	1	1	1	0	0	0	0	1	0	0	1	0	0
PTGES3	1	0	2	2	1	0	0	2	2	2	1	2	0	0	1	0	0	1	0	0	0	4	0
PTGFRN	11	7	17	18	16	14	12	16	14	13	12	12	14	18	15	9	11	8	8	24	31	14	25
PTGR1	1	0	0	0	5	3	0	0	1	4	1	2	0	0	0	0	0	0	0	0	0	0	0
PTMA	1	1	0	0	1	0	1	0	3	0	0	0	2	3	2	2	2	2	2	0	0	0	0
RAB10	1	0	1	1	1	1	3	1	2	0	2	2	1	2	3	1	0	3	0	2	2	1	3
RAB35	2	3	1	0	4	0	1	4	6	2	3	3	4	2	1	3	1	4	1	6	4	2	2
RAB7A	1	0	1	2	2	0	1	2	4	4	4	7	4	2	6	2	2	1	1	4	4	0	3
RAB8A	1	1	0	0	2	1	0	2	4	2	2	3	1	4	1	2	3	3	0	2	3	1	3
RALA	2	0	0	0	1	1	2	0	2	1	0	0	2	4	1	2	2	3	5	2	6	0	5
RAN	1	6	2	4	4	1	3	5	2	3	4	5	3	0	2	0	2	0	0	3	0	4	2
RAP2B	1	0	0	0	2	1	0	2	3	1	3	2	2	0	1	1	0	1	0	2	3	0	2
RAP2C	1	0	1	0	1	1	0	1	1	1	1	1	2	0	1	0	2	0	0	2	0	0	0
RHOA	1	4	2	1	4	4	0	3	5	3	3	2	3	5	1	2	3	4	1	3	7	1	4
RHOT2	1	0	1	1	0	0	0	1	1	0	0	0	0	0	0	1	1	0	0	1	0	0	1
RNPS1	1	0	0	0	0	0	0	0	0	0	1	1	0	0	0	1	0	0	1	0	0	0	0
RPL10	1	0	0	0	2	2	0	0	0	1	2	1	1	2	1	2	0	2	0	3	0	0	1
RPL11	1	0	0	0	2	0	1	1	1	2	2	4	1	0	1	2	0	1	1	1	0	0	0
RPL13	2	4	0	0	2	0	0	2	4	3	3	3	3	2	4	3	2	4	2	5	2	0	3
RPL13A	1	0	0	1	2	0	0	1	0	0	2	2	1	1	1	1	1	1	0	3	2	0	2
RPL14	1	0	0	0	1	0	0	1	1	1	1	1	1	0	1	0	1	0	1	4	1	0	1
RPL18	2	1	2	2	5	1	0	1	4	3	3	2	2	2	2	3	1	2	3	7	3	2	5
RPL23	1	0	0	0	0	1	0	0	1	1	0	0	1	0	0	0	0	0	0	0	1	0	1
RPL26L1	1	0	0	0	1	0	0	0	2	2	1	1	2	0	0	1	0	0	0	3	1	0	1
RPL27	1	0	0	0	0	0	0	0	1	0	2	2	0	1	1	2	0	1	1	4	1	0	2
RPL28	1	2	0	0	4	1	2	1	3	2	4	3	4	1	1	1	1	1	0	6	4	0	5
RPL29	1	0	0	1	0	1	0	0	0	0	1	0	0	0	1	0	0	0	0	1	0	1	1
RPL3	4	4	1	1	2	3	0	1	2	2	5	3	0	2	1	2	0	2	3	7	1	1	3
RPL36	1	0	0	0	0	0	0	0	0	0	0	0	0	0	0	0	0	1	1	0	0	0	0
RPL4	5	1	1	0	1	0	1	0	0	3	3	6	1	6	6	8	3	5	2	9	4	0	4
RPL5	2	0	0	0	4	3	0	0	0	3	4	7	4	2	2	2	0	3	1	5	0	0	0
RPL6	2	0	0	1	3	3	0	1	2	4	7	5	1	0	3	2	0	1	1	8	1	0	2
RPL7	1	0	1	1	0	0	1	0	1	2	1	6	0	1	1	2	0	0	1	13	1	1	5
RPL7A	1	3	0	4	0	1	0	0	3	1	3	4	1	4	7	1	2	0	5	6	1	3	3
RPL8	2	1	2	2	1	1	2	1	1	2	3	3	2	1	1	3	1	1	2	3	2	0	1
RPLP0	3	1	0	0	5	3	1	2	3	4	4	2	4	0	0	1	0	0	0	1	0	0	0
RPLP2	3	0	1	1	4	1	1	0	2	4	5	6	2	1	1	2	4	1	1	0	0	4	0
RPS11	1	5	0	0	0	1	0	1	4	4	3	3	4	2	2	2	4	4	1	5	3	0	1
RPS12	4	0	0	0	2	1	2	0	0	1	2	1	1	0	0	0	0	0	0	0	0	0	0
RPS13	1	0	0	0	0	0	0	1	1	0	0	0	1	1	2	0	1	0	0	1	1	0	1
RPS15	1	0	0	0	2	0	0	0	1	1	3	3	0	2	0	2	1	0	1	2	1	0	0
RPS16	1	0	0	0	0	0	0	0	0	0	1	1	0	3	2	0	1	2	2	1	1	0	1
RPS18	2	4	0	2	2	3	3	4	2	4	4	2	2	5	5	4	1	2	3	6	4	0	6
RPS2	5	6	2	3	3	3	1	3	4	6	7	5	5	0	2	0	3	2	2	12	4	3	5
RPS24	2	0	0	0	2	1	1	0	0	1	2	2	2	0	0	1	0	0	1	0	0	0	0
RPS3	6	5	0	0	4	3	3	5	5	7	8	8	5	3	1	3	2	0	0	4	1	0	2
RPS4Y1	2	2	0	0	2	0	1	3	2	3	5	7	7	2	2	2	3	0	1	8	3	0	3
RPS5	1	1	0	0	1	2	2	0	0	5	7	6	4	0	0	3	3	1	0	0	0	0	0
RPS8	2	1	0	2	1	2	0	0	2	1	1	2	2	2	3	2	0	0	1	6	2	0	3
RPS9	2	2	1	1	1	0	0	3	1	2	2	2	1	1	0	3	1	2	2	8	2	2	3
RPSA	3	5	0	0	7	5	4	4	2	7	7	9	5	0	2	0	0	0	0	3	2	0	2
RRAS2	1	0	0	0	1	0	0	1	0	1	1	2	3	0	1	0	1	0	2	3	2	0	2
RUVBL1	1	2	0	0	5	5	1	2	2	7	9	15	8	0	0	1	0	0	0	2	0	0	0
RUVBL2	1	0	0	0	5	5	1	1	4	6	8	10	3	0	0	1	0	0	0	0	0	0	1
S100A11	1	0	0	0	0	0	0	0	0	0	0	0	0	0	0	0	0	0	0	0	0	0	0
S100A7	1	0	0	0	0	0	0	0	0	1	0	0	0	0	0	0	0	0	0	0	0	0	0
SCAMP3	1	0	1	1	3	6	3	2	1	3	1	2	6	1	2	2	3	0	0	3	2	0	1
SDCBP	12	3	14	14	12	8	17	8	11	7	5	6	8	6	9	7	9	6	5	30	44	17	38
SERPINA1	10	28	20	20	11	10	16	21	38	16	16	19	25	54	12	12	35	11	13	21	21	22	18
SERPINA10	1	0	0	0	9	7	0	4	4	5	7	7	5	0	0	1	0	0	0	1	1	0	1
SERPINB3	3	0	0	0	0	0	0	0	0	0	0	0	0	0	0	0	0	0	0	0	0	0	0
SERPIND1	3	4	6	8	8	5	13	9	8	12	12	9	8	3	2	6	2	2	4	3	5	7	6
SFPQ	3	0	0	0	2	1	0	0	0	0	1	3	0	0	0	0	0	0	0	0	0	0	0
SFRS5	1	0	1	1	0	0	1	1	1	0	0	0	0	0	0	0	0	0	0	0	0	1	0
SH3GL1	2	1	0	0	4	0	0	1	2	2	1	0	2	8	5	1	4	7	7	0	5	0	0
SHC1	1	0	0	0	0	0	0	0	0	1	0	0	1	0	0	0	0	0	0	0	0	0	0
SLC16A1	2	3	1	1	3	3	1	4	5	4	4	5	5	5	4	1	6	2	5	6	5	2	7
SLC1A5	7	9	5	5	7	3	4	5	6	6	5	5	10	7	7	5	8	5	7	14	8	6	8
SLC3A2	9	2	8	9	12	6	11	14	15	8	15	9	18	9	19	9	18	8	11	18	29	9	26
SLC7A5	1	4	1	2	2	1	0	2	2	1	3	1	2	0	0	2	3	1	0	3	3	2	2
SRI	1	0	0	0	1	1	0	2	2	1	3	1	2	0	0	1	1	0	0	0	0	0	0
SRSF1	2	0	0	2	0	0	0	0	1	1	5	3	2	0	3	4	0	1	2	6	0	4	0
SRSF2	1	0	0	0	0	1	0	0	3	0	1	2	2	0	4	1	1	0	1	3	1	1	0
SRSF3	1	0	0	1	1	0	0	0	0	1	2	2	1	0	0	1	0	0	1	2	0	2	0
SRSF7	1	0	1	1	0	0	0	0	0	0	1	0	0	0	0	0	0	0	0	0	0	0	0
STX4	1	0	0	0	1	0	1	2	3	5	3	5	6	3	6	4	7	1	1	2	2	0	0
STXBP3	1	0	0	0	2	0	2	3	6	7	8	2	10	1	3	3	5	1	1	4	4	1	5
SULT1A1	2	0	0	1	2	2	0	2	0	2	4	2	0	0	0	0	0	0	0	1	1	1	0
SULT1C4	1	0	0	0	2	3	0	2	2	3	0	1	0	0	0	0	0	0	0	0	0	0	0
SUPT16H	1	0	0	0	1	0	0	0	0	1	2	3	0	2	2	1	2	0	2	4	0	1	0
TAGLN2	3	0	1	0	6	1	0	1	4	0	1	3	2	5	3	0	2	5	1	1	0	1	0
TCP1	2	0	0	0	10	9	5	3	7	10	9	9	7	0	2	2	2	0	0	1	0	0	0
TFRC	1	1	1	1	7	3	1	4	11	3	6	4	11	1	5	7	4	1	4	4	5	2	3
THRAP3	1	0	0	0	1	0	0	0	0	1	5	6	0	0	0	2	0	0	0	0	0	0	0
TLN1	6	4	1	4	46	15	24	16	34	26	19	26	9	0	7	7	5	0	1	0	1	2	0
TPI1	1	0	2	1	4	2	1	1	5	3	3	2	5	0	1	2	1	2	3	0	0	0	1
TRAP1	1	3	1	1	1	0	2	1	4	1	0	0	0	0	0	0	0	0	1	2	1	1	1
TSG101	4	9	5	7	3	2	10	9	11	5	1	1	9	10	3	5	7	7	7	11	11	6	14
TSPAN6	1	1	1	1	1	1	1	1	1	1	1	1	1	1	0	1	1	0	0	2	1	1	1
TSPAN7	1	0	1	1	1	2	1	1	1	1	0	1	1	0	1	0	2	0	1	2	1	0	1
TTR	4	2	12	10	9	10	13	8	10	7	8	7	8	6	5	9	5	2	7	5	6	10	5
TTYH3	1	0	1	1	2	2	0	2	2	2	2	2	5	0	2	3	1	0	1	1	1	1	1
TUBA3C	1	2	2	2	4	1	7	2	4	1	2	1	3	0	0	3	1	1	1	2	1	2	2
TUBA4A	4	2	2	2	1	1	5	3	5	3	4	4	2	1	0	0	0	1	0	1	0	3	1
TUBA4B	3	2	4	4	3	0	7	5	5	2	2	2	6	1	2	2	4	3	1	10	4	5	4
TUBB	10	19	5	6	8	10	8	10	8	11	9	8	9	1	4	2	3	0	2	9	4	6	6
TUBB1	12	12	9	12	15	9	22	17	15	15	18	15	18	1	6	7	0	3	2	5	1	10	4
TUBB2A	5	5	5	6	7	6	10	5	16	8	10	12	17	2	3	4	7	2	1	16	5	5	6
TUBB4A	6	6	3	2	6	1	3	4	7	8	8	5	8	1	2	3	1	2	1	4	2	2	3
TUBB4B	1	4	1	1	1	0	1	1	1	1	1	1	1	0	1	0	0	1	0	0	0	1	1
TWF1	1	0	0	0	0	0	0	0	0	0	0	0	0	0	0	0	0	0	0	0	0	0	0
TXN	2	2	2	2	1	0	0	1	2	2	1	3	1	0	0	0	1	1	1	2	0	2	0
UBC	5	46	13	20	11	7	23	7	20	6	5	4	8	21	4	6	19	9	11	42	32	11	23
UBE2N	1	0	0	0	1	0	0	0	1	1	1	1	2	0	2	2	1	0	1	1	0	0	0
VAMP2	1	1	2	2	0	0	2	2	2	0	4	3	0	0	2	2	1	1	0	0	0	2	3
VAMP3	1	2	0	0	4	2	1	2	1	4	0	2	2	4	1	3	5	1	2	5	8	0	2
VASP	1	0	0	1	5	0	1	1	2	4	2	2	0	0	0	1	0	0	0	0	0	1	0
VIM	16	78	5	13	20	22	22	16	23	31	40	41	33	1	8	11	7	4	6	26	19	10	13
VPS28	1	0	1	3	6	4	0	3	8	3	1	1	8	4	2	3	9	3	1	1	6	0	4
VPS37B	3	4	4	5	6	5	2	5	8	3	5	2	8	11	3	2	4	7	3	4	5	0	5
VPS37C	3	0	1	1	4	4	1	0	6	0	2	1	6	2	5	2	1	4	3	6	2	0	3
VTN	11	21	10	13	11	11	13	8	13	15	12	16	13	1	7	8	4	3	3	17	14	15	13
WASL	8	0	0	0	0	0	0	0	0	0	0	0	0	0	0	0	0	0	0	0	0	0	0
WDR6	1	0	0	0	1	0	0	0	2	0	0	1	1	0	0	0	1	0	1	0	0	0	0
WDR77	1	5	2	1	2	2	3	2	2	4	5	4	4	0	0	0	0	0	0	2	2	1	1
WIPF2	6	0	0	0	0	0	0	0	0	0	0	0	0	0	0	0	0	0	0	0	0	0	0
XPNPEP3	1	0	1	1	0	0	1	1	0	1	0	0	0	0	0	0	0	0	0	0	0	1	0
XRCC5	2	1	0	0	8	5	3	3	5	10	12	13	7	0	2	0	0	0	0	2	0	0	0
XRCC6	1	0	0	0	2	1	0	0	1	5	11	11	6	0	0	0	1	0	0	0	0	0	0
YWHAB	1	0	0	0	6	2	1	2	6	3	4	3	4	1	2	2	2	1	0	1	1	0	1
YWHAE	6	3	4	4	8	4	3	7	7	7	7	8	11	2	11	5	7	3	1	8	4	4	5
YWHAG	2	3	2	2	9	0	2	4	6	3	5	3	6	2	4	3	5	5	1	7	3	4	2
YWHAQ	2	1	0	1	4	1	1	3	4	2	4	4	4	0	1	2	1	0	0	1	1	1	1
YWHAZ	1	4	1	1	2	1	2	2	1	0	1	0	0	1	1	2	0	0	0	2	2	1	1
ZMYM1	1	0	0	0	0	0	0	0	0	0	0	0	0	0	0	0	0	0	0	0	0	0	0
ZRANB2	3	0	0	0	0	1	0	0	1	0	0	3	1	0	1	2	2	0	0	2	0	1	0
AFP	0	4	3	2	1	1	1	7	5	7	5	5	9	12	4	3	9	2	4	1	2	3	1
ALCAM	0	0	0	0	1	1	1	1	1	1	0	0	2	3	4	0	2	1	1	4	1	0	3
ALDH1L1	0	0	0	0	7	5	0	4	7	10	10	9	2	0	0	0	0	0	0	2	0	0	0
AMBP	0	1	2	2	3	0	1	2	3	4	5	4	6	1	0	0	0	0	0	2	1	1	0
ANXA5	0	0	2	3	2	2	1	6	7	2	5	7	6	1	4	3	7	2	1	1	2	1	1
APOC1	0	0	0	0	1	0	0	0	0	0	0	0	1	0	0	0	0	0	0	1	0	0	0
ATP1B3	0	0	3	3	3	2	2	2	3	3	5	3	7	3	3	1	4	4	2	5	7	2	8
B2M	0	0	0	1	0	0	0	0	0	0	0	0	0	0	0	0	0	0	0	1	0	0	0
BCLAF1	0	0	1	0	0	1	0	0	1	0	4	3	1	0	0	1	0	0	0	2	0	0	0
BCMO1	0	0	0	0	0	0	0	0	0	0	0	0	0	0	0	0	0	0	1	1	0	0	1
Bt.1722	0	0	0	0	0	0	0	0	0	0	0	0	0	0	0	1	0	0	1	1	0	1	1
Bt.73176	0	0	0	1	1	1	0	0	0	1	1	1	1	0	0	2	1	0	0	2	2	2	2
Bt.99682	0	0	0	0	2	2	0	0	1	1	0	1	3	0	0	0	0	0	0	1	1	0	2
CALM	0	2	1	1	1	1	1	1	1	1	1	1	1	1	1	0	1	1	2	1	1	0	1
CASP8	0	0	0	0	0	0	0	0	0	0	0	0	0	0	0	0	0	0	0	1	1	0	1
CATHL1	0	0	1	0	2	1	1	1	2	4	4	2	2	0	0	0	1	0	1	1	0	0	0
CC2D1A	0	0	0	0	0	0	0	0	3	0	0	0	0	2	0	0	0	3	0	1	5	1	4
CCDC50	0	0	0	0	0	0	0	0	0	0	0	0	0	1	0	0	0	0	0	2	1	0	1
CD151	0	0	0	0	0	0	0	0	1	0	0	0	0	0	2	1	0	0	0	1	1	0	2
CD276	0	0	0	0	1	0	0	0	1	0	0	0	0	1	0	0	0	0	0	1	4	0	2
CD2AP	0	2	0	0	0	0	0	0	2	0	0	1	4	9	9	0	2	8	5	4	4	0	4
CD46	0	0	0	3	1	0	0	0	1	0	0	0	0	1	1	1	1	0	1	1	0	0	1
CD47	0	8	2	3	0	0	2	2	1	1	1	1	1	3	1	0	3	1	4	2	2	2	1
CD55	0	1	0	0	0	0	0	0	0	0	0	0	0	0	0	0	0	0	0	1	0	0	0
CD59	0	0	0	0	0	0	0	0	0	0	0	0	0	0	1	0	0	1	0	1	0	0	0
CDON	0	0	0	0	0	0	0	0	0	0	0	0	0	0	0	0	0	0	0	1	0	0	0
CHD2	0	4	1	0	0	2	0	1	1	0	2	1	2	0	0	2	0	1	0	3	0	0	0
CHMP1B	0	0	0	0	0	0	0	0	1	0	0	0	1	0	1	0	0	0	0	5	3	1	2
CHMP2A	0	1	0	0	2	0	0	0	5	2	2	0	3	0	2	0	0	0	0	7	8	0	6
CHMP3	0	0	0	0	0	0	1	0	1	0	0	0	1	0	0	1	0	0	0	1	2	0	1
CHMP4A	0	1	0	0	2	0	1	0	5	0	0	0	1	2	1	0	0	2	2	2	3	1	2
CHMP5	0	1	0	0	3	2	0	0	4	1	0	0	3	0	3	2	1	0	1	8	5	2	3
CLCA3	0	0	0	0	0	0	0	0	0	0	0	0	0	0	0	0	0	0	0	1	0	0	0
CNTNAP4	0	0	0	0	0	0	0	0	0	0	0	0	0	0	0	0	0	0	0	1	0	0	0
COPS3	0	0	0	0	0	0	0	1	0	1	1	1	0	0	0	0	0	0	0	1	0	0	0
CPAMD8	0	0	0	0	0	0	0	0	0	0	0	0	0	0	0	0	0	0	0	1	0	0	0
CPB2	0	0	0	0	3	3	0	0	2	0	2	3	1	0	0	0	0	0	0	1	3	0	3
CSNK1A1	0	0	0	0	0	0	0	0	0	0	0	0	0	0	0	0	0	0	0	1	3	2	4
CSNK1D	0	0	0	0	0	0	0	0	0	0	0	0	0	0	0	0	0	0	0	1	0	0	0
CSNK1E	0	0	0	0	0	0	0	0	0	0	0	0	0	0	1	0	0	0	0	7	5	3	6
CUL3	0	0	0	0	0	0	0	0	0	0	0	0	0	0	0	0	0	0	0	1	0	0	0
CYP19A1	0	0	1	1	0	0	0	0	0	0	0	0	0	0	0	0	0	0	0	1	0	1	1
DAG1	0	0	0	0	0	0	0	0	0	0	0	0	0	0	0	1	0	0	1	1	0	0	0
DNAH12	0	0	0	0	0	0	0	0	0	0	0	0	0	0	0	0	0	0	0	1	0	0	0
DNAJA2	0	0	2	3	3	2	0	4	5	2	2	3	4	1	1	2	0	1	2	3	3	1	3
DNAJB6	0	0	0	0	0	0	0	0	3	0	0	0	0	0	0	1	1	1	1	1	1	1	1
DNAJB7	0	0	1	0	0	0	0	0	0	0	0	0	0	0	0	0	0	0	0	1	0	1	0
DNAJB8	0	1	0	0	0	0	0	0	0	1	0	0	0	0	0	1	0	0	0	1	0	0	0
DNAJC5	0	1	0	0	0	0	0	1	0	0	0	0	0	4	2	1	1	1	2	1	0	0	0
DNAJC7	0	0	0	0	0	0	2	0	9	0	0	0	1	0	2	2	2	8	5	2	0	0	0
DSC2	0	0	0	0	0	0	0	0	0	0	0	0	0	0	2	0	0	0	0	1	0	0	0
DSG2	0	1	0	0	5	5	2	3	14	2	5	4	16	2	8	4	3	1	5	5	13	1	13
EEF1E1	0	0	0	0	1	1	1	1	1	3	2	2	2	1	0	0	0	0	0	1	0	0	0
EFNB1	0	1	0	0	0	0	0	0	3	0	0	0	2	2	1	1	1	1	5	2	4	1	3
EFNB2	0	1	0	0	0	0	0	0	0	0	0	0	0	0	0	0	0	0	0	1	0	0	0
EHD1	0	0	0	0	9	1	1	1	7	6	8	5	4	5	11	11	10	5	6	2	0	0	0
EID2	0	0	0	0	0	0	0	1	0	0	0	0	0	0	0	0	0	0	0	1	0	0	0
EIF3B	0	1	0	0	6	3	0	0	2	8	8	10	6	0	1	0	0	0	0	2	0	0	0
EIF3H	0	1	0	0	1	1	0	0	0	1	2	1	1	0	0	0	1	1	1	2	0	0	0
EIF3L	0	1	0	0	2	3	0	2	2	3	6	6	2	0	0	0	0	0	0	2	1	0	0
ENPP1	0	0	0	0	1	0	0	0	0	0	0	0	0	0	0	1	0	1	0	1	0	0	0
F11R	0	1	0	0	1	0	0	0	3	0	0	0	0	1	0	1	2	1	2	1	1	0	1
F9	0	1	0	0	3	1	0	1	0	1	1	1	4	1	0	0	0	0	0	2	0	0	0
FABP5	0	0	0	1	0	0	0	0	0	0	0	0	0	0	0	0	0	0	0	2	0	0	0
FADD	0	0	1	0	0	0	0	0	0	0	0	0	0	0	0	0	0	0	0	43	46	20	50
FAM125B	0	0	0	1	3	1	2	2	3	2	2	0	5	3	4	0	1	0	3	1	1	0	1
FETUB	0	0	2	4	0	2	2	5	6	3	4	2	2	2	2	1	2	2	2	1	3	3	3
FIS1	0	0	0	0	0	0	0	0	0	0	0	0	0	0	0	0	0	0	0	1	0	0	0
FYN	0	0	0	0	1	1	0	1	3	2	1	0	3	0	1	0	1	0	0	1	3	1	1
GNAI3	0	0	0	0	1	1	1	0	6	1	5	2	4	0	0	2	1	2	0	3	2	0	2
GNB4	0	3	3	3	5	0	0	1	4	3	3	3	1	1	1	0	1	2	2	1	4	2	3
GNG12	0	1	1	1	2	1	0	0	2	2	2	1	2	0	1	0	1	0	0	2	2	0	1
GNG5	0	1	0	0	0	0	0	0	0	1	0	1	1	1	2	0	1	0	0	1	0	0	0
GOLGA7	0	0	0	0	1	1	0	0	0	0	0	0	0	0	2	0	0	0	1	1	2	0	1
GPC4	0	1	1	2	0	0	0	0	0	0	0	0	0	0	2	0	0	2	0	1	1	0	1
GRK4	0	0	0	0	0	0	0	0	0	0	0	1	1	0	0	0	0	0	0	1	1	0	0
HCK	0	0	0	0	0	0	0	0	0	0	0	0	0	0	0	0	0	0	0	1	1	0	1
HLA-B	0	0	0	0	0	0	0	0	0	0	0	0	0	2	2	1	2	2	2	4	2	0	1
HNRNPU	0	0	0	1	4	4	1	2	1	2	5	4	3	0	1	1	0	2	1	8	0	1	0
HS6ST2	0	0	0	0	1	1	0	2	0	1	1	1	1	0	0	0	0	0	0	1	0	0	1
HSPA1B	0	0	0	0	2	1	1	1	3	2	1	2	2	0	0	1	0	0	0	1	0	0	0
IGF2BP2	0	0	0	1	0	2	0	1	3	1	0	2	0	2	1	1	1	3	4	1	2	0	0
IGJ	0	0	2	2	1	1	1	2	1	1	1	1	0	1	0	0	1	0	0	1	0	2	0
IRS4	0	1	1	1	11	6	1	7	17	3	8	6	12	4	14	13	13	4	13	6	6	0	5
IST1	0	2	4	4	5	1	4	5	7	2	5	4	3	1	5	2	3	3	1	12	10	7	11
KIF2C	0	0	0	0	0	0	0	0	0	0	0	0	0	0	0	0	0	0	0	8	7	4	6
KLHL8	0	0	0	0	1	0	0	0	0	0	0	0	0	0	1	0	0	0	2	2	1	1	2
LAMA1	0	0	0	0	0	0	0	0	0	0	0	0	0	1	0	0	0	0	0	1	0	0	0
LAMA5	0	0	0	0	0	0	0	0	0	0	0	0	0	0	1	0	0	0	0	1	0	0	0
LAMB1	0	0	0	0	0	0	0	0	0	0	0	0	0	0	1	0	0	2	0	3	0	0	0
LAMC1	0	0	0	0	0	0	0	0	0	0	0	0	0	1	2	0	0	0	0	1	0	0	1
LDHAL6B	0	0	1	0	0	2	0	2	1	1	0	0	0	0	0	0	0	0	0	1	0	0	0
LGALS3BP	0	0	0	0	0	1	0	1	1	1	0	1	1	0	0	0	0	0	0	1	0	0	1
LITAF	0	0	1	1	0	0	0	0	0	0	0	0	0	0	0	0	0	0	0	1	1	0	1
LOC100851858	0	0	0	0	0	1	0	0	0	0	1	1	2	0	0	0	0	0	0	1	0	0	0
LOC507211	0	1	2	3	0	0	0	0	0	0	1	0	0	0	0	1	0	0	0	2	0	3	1
LOC508628	0	0	1	1	1	0	0	0	1	0	1	0	0	0	0	0	0	1	1	2	1	2	2
LOC525863	0	2	0	0	0	0	0	1	1	1	1	1	1	0	0	0	0	0	0	1	0	0	1
LOC528040	0	0	0	0	2	8	0	0	1	0	0	0	0	0	0	0	0	0	0	1	1	0	1
LOC781576	0	2	0	0	1	1	0	0	2	1	2	1	2	1	2	1	2	0	0	3	1	0	2
LOC784445	0	1	0	0	1	0	0	0	1	1	1	1	0	1	0	0	0	0	0	1	0	0	0
LRRC39	0	0	0	0	0	0	0	0	0	0	0	0	0	0	0	0	0	0	0	1	0	0	1
LRRK2	0	0	0	0	0	0	0	0	0	0	0	0	0	0	0	0	0	0	0	1	0	0	0
LSR	0	1	0	1	3	1	2	0	2	1	2	1	4	1	3	3	3	1	2	2	3	0	2
MCAM	0	0	0	0	0	0	0	0	1	0	0	0	0	0	2	0	0	0	1	1	3	0	1
MLF2	0	0	1	1	0	0	0	0	2	1	0	0	0	0	0	0	2	3	1	1	2	0	3
MPZL1	0	0	0	0	3	1	0	1	1	1	0	0	0	1	2	1	1	0	0	1	4	0	3
NAP1L1	0	0	0	0	2	3	0	2	1	2	3	3	2	0	1	0	0	2	1	1	0	1	0
NBAS	0	0	0	0	0	0	0	1	0	0	0	0	0	0	0	0	0	0	0	1	0	0	0
NBEA	0	0	0	0	0	0	0	0	0	0	0	0	0	0	0	0	0	0	0	1	0	0	0
NCR3LG1	0	1	0	0	0	0	0	0	1	0	0	0	0	0	0	0	1	0	0	2	2	0	1
NDNF	0	0	0	0	0	0	0	0	0	0	0	0	0	0	0	0	0	0	0	4	0	0	0
NOLC1	0	0	0	1	0	0	0	0	0	0	0	0	0	0	2	2	1	0	1	7	3	3	2
NRAS	0	0	0	0	2	0	1	2	1	1	2	1	0	0	1	2	1	1	1	1	3	0	1
OCLN	0	0	0	1	2	1	0	2	4	2	1	2	3	5	3	2	3	1	4	3	0	0	2
PACSIN2	0	1	0	0	0	0	0	0	1	1	0	1	1	0	4	2	1	9	6	1	0	0	0
PANX2	0	0	1	1	0	0	0	0	0	0	0	0	0	0	0	0	0	0	0	1	0	0	0
PCBP2	0	3	0	0	7	0	2	5	4	2	2	1	0	5	1	0	0	1	1	2	1	0	1
PF4	0	1	0	1	0	0	1	0	0	0	0	1	0	0	0	0	1	1	1	2	1	1	0
PGM1	0	0	0	0	13	9	0	4	8	2	3	3	5	0	0	0	0	0	0	2	0	0	0
PLK1	0	0	0	0	0	0	0	0	0	0	0	0	0	0	0	0	0	0	0	1	0	0	0
PRNP	0	0	1	1	0	1	0	0	2	0	0	0	2	1	0	0	1	1	0	1	1	0	0
PROCR	0	1	0	0	1	0	0	1	2	1	0	0	0	3	1	2	1	0	2	1	0	0	1
PRPF19	0	1	0	0	4	4	1	1	3	3	4	3	4	0	2	0	2	0	0	1	0	0	1
PSEN1	0	0	0	0	0	0	0	0	0	0	0	0	0	0	0	0	0	0	0	1	0	0	0
PSMC1	0	1	0	0	6	4	2	1	1	4	8	7	8	0	0	1	3	0	2	1	0	0	0
PSMC2	0	7	0	0	4	3	4	4	3	7	8	8	11	2	3	0	3	0	5	3	0	0	1
PSMC5	0	3	0	0	7	5	2	4	6	7	9	10	5	0	1	2	3	0	2	2	0	0	1
PSMC6	0	1	0	0	10	3	0	4	5	5	7	7	8	2	1	1	2	0	1	2	0	0	1
PSMD1	0	4	0	0	6	6	1	2	0	6	6	11	6	0	1	0	6	0	2	2	0	0	1
PSMD12	0	0	0	0	3	3	0	2	1	5	8	7	2	0	0	0	2	0	0	1	0	0	0
PTK6	0	0	0	0	0	0	0	0	0	0	0	0	0	0	0	0	0	0	0	1	1	0	1
PVR	0	1	0	0	0	0	0	0	1	1	1	1	0	2	2	2	0	1	1	1	0	0	0
PYGL	0	0	0	1	11	8	1	10	8	14	14	7	8	0	1	0	0	0	0	2	1	0	2
RAB11A	0	2	1	2	1	1	3	2	4	3	5	3	5	2	0	1	0	0	0	4	0	1	2
RAB13	0	1	0	0	0	0	1	2	2	0	0	0	2	1	2	1	2	1	1	1	1	0	1
RAB15	0	0	0	0	1	0	0	0	2	1	1	1	1	0	1	0	1	0	0	1	0	0	0
RAB1A	0	4	2	1	2	3	0	3	4	2	4	3	6	1	3	3	1	3	3	3	3	0	2
RAB21	0	0	0	0	0	1	0	0	2	0	0	0	0	0	0	0	0	0	0	1	0	0	0
RAB40C	0	0	0	0	0	0	1	0	0	0	0	0	0	0	0	0	0	0	0	1	0	0	0
RAB5C	0	3	2	2	3	2	2	5	5	3	4	5	6	2	2	1	2	3	1	3	4	0	3
RAB8B	0	0	0	0	0	0	0	0	1	0	0	0	0	2	1	1	2	0	0	1	0	0	1
RAC1	0	0	0	0	1	2	1	2	2	2	2	2	2	2	2	1	0	1	2	2	2	0	2
RACGAP1	0	0	0	0	0	0	0	0	1	0	1	0	4	3	7	7	6	1	3	1	0	0	0
RAD23A	0	1	1	0	0	0	0	2	1	0	0	0	0	1	0	2	8	1	5	1	0	0	0
RAD23B	0	0	0	0	1	0	2	2	7	1	0	0	0	6	4	4	7	2	8	4	3	2	3
RAP1B	0	3	1	1	0	0	1	1	1	0	0	0	0	0	0	0	0	0	0	1	1	1	1
RBM41	0	0	0	0	0	0	0	1	0	0	0	0	0	0	0	0	0	0	0	1	0	0	0
RDX	0	2	1	1	1	0	0	1	5	1	3	1	8	4	7	2	5	7	4	6	2	1	1
RGN	0	1	0	0	4	4	0	0	4	1	2	3	2	0	0	0	0	0	0	2	1	0	1
RHOB	0	0	0	0	0	0	0	0	0	0	0	0	0	0	1	0	0	0	0	1	0	0	1
RHOC	0	0	0	1	1	0	1	1	1	0	0	0	0	0	0	0	1	1	1	2	1	0	1
RHOG	0	0	0	1	1	0	0	1	3	0	0	1	2	0	2	0	0	2	2	1	1	0	0
RIPK1	0	0	0	0	0	0	0	0	0	0	0	0	0	0	0	0	0	0	0	6	7	3	6
RP2	0	0	0	0	0	0	0	0	0	0	0	0	0	0	2	1	1	0	1	1	0	0	0
RPL18A	0	2	1	1	1	0	0	1	0	2	2	0	1	0	1	2	0	1	0	3	0	1	0
RPL19	0	0	0	1	0	0	0	0	0	0	1	1	0	1	0	0	0	0	0	1	1	1	1
RPL24	0	0	0	0	1	0	1	0	0	0	0	0	1	0	1	1	0	1	0	2	0	0	1
RPL34	0	0	0	0	1	0	0	0	0	0	0	0	0	0	0	0	0	0	0	2	2	0	1
RPL35	0	0	0	0	0	0	0	0	0	0	0	0	0	0	1	1	0	0	0	1	0	0	1
RPS10	0	0	0	0	2	1	2	1	1	3	3	3	2	0	0	0	0	1	1	1	2	0	2
RPS14	0	0	0	0	0	1	0	0	0	0	1	1	0	0	0	0	0	0	0	1	0	0	0
RPS17	0	0	0	0	2	1	0	0	1	2	3	4	1	1	1	2	0	0	1	1	0	0	0
RPS26	0	0	0	0	0	0	0	0	1	1	1	1	2	1	0	0	1	1	1	1	2	0	1
RPS7	0	0	0	0	1	1	0	1	2	2	3	2	1	0	0	0	1	2	0	2	0	0	0
RRM1	0	1	0	0	3	2	0	0	2	2	2	4	0	0	0	0	0	0	0	1	0	0	0
RRP7B	0	0	0	0	0	0	0	0	0	0	0	0	0	0	0	0	0	0	0	1	0	0	0
SCAMP4	0	0	0	0	1	1	1	0	2	1	1	1	0	1	1	0	0	0	1	1	1	0	0
SCARB1	0	0	0	0	2	0	0	0	1	0	0	0	1	2	2	0	0	0	0	1	0	0	0
SCLT1	0	0	0	1	0	0	0	1	0	0	0	0	0	0	0	0	0	0	0	1	0	0	0
SDC2	0	1	0	0	0	0	0	0	0	0	0	0	0	0	2	1	1	1	2	4	1	0	3
SDC4	0	1	1	1	0	0	0	0	0	0	0	0	0	0	0	0	0	0	0	2	4	2	4
SERINC1	0	1	1	1	3	2	1	1	3	0	1	1	3	0	2	1	2	1	1	5	4	3	4
SERINC3	0	1	0	0	1	0	0	0	1	1	0	0	0	0	0	0	0	0	0	4	0	0	1
SERPINA5	0	0	1	0	5	5	7	3	7	5	10	6	8	1	0	2	1	0	0	1	1	1	0
SERPINC1	0	1	0	0	1	1	0	10	2	3	4	2	5	3	1	0	1	0	0	3	1	0	0
SERPINF2	0	3	4	4	11	9	4	11	5	9	10	11	5	4	3	3	5	1	3	5	2	3	2
SFT2D2	0	1	1	1	0	1	0	0	1	0	1	1	1	1	0	1	0	0	1	1	0	0	0
SH3GL2	0	0	0	0	0	0	0	0	0	0	0	0	0	0	0	0	0	0	0	1	0	1	1
SLC19A1	0	1	1	1	1	0	0	1	1	0	1	0	1	1	2	0	1	1	1	2	1	0	1
SLC19A2	0	3	1	2	0	0	0	0	1	0	0	0	0	1	0	1	1	2	3	1	1	0	0
SLC29A1	0	1	1	0	2	1	0	1	2	0	1	2	1	2	3	1	1	0	0	1	2	1	2
SLC2A1	0	0	0	0	0	0	0	1	0	0	1	0	3	1	2	2	1	0	0	1	2	0	1
SLC31A1	0	0	0	0	1	0	0	1	1	1	1	0	0	1	2	0	2	0	0	1	2	0	2
SLC38A1	0	0	0	0	0	0	0	0	0	0	1	0	2	0	0	0	0	0	0	2	1	0	0
SLC38A2	0	0	1	1	2	1	1	0	1	0	1	0	2	0	1	0	2	0	0	3	2	1	1
SLC38A3	0	0	0	0	0	0	0	0	0	0	0	0	0	0	1	0	0	0	0	1	0	0	0
SLC39A10	0	0	0	0	1	0	0	0	2	1	0	0	1	3	3	1	2	0	0	1	1	0	1
SLC39A14	0	1	0	0	0	0	0	0	0	1	0	0	0	1	0	0	0	0	0	1	3	0	1
SLC7A11	0	0	0	0	0	0	0	0	0	0	0	0	0	0	0	0	0	0	0	1	1	0	1
SLC9A3R1	0	1	0	0	0	0	0	0	4	1	2	1	1	0	1	5	2	1	3	2	2	1	2
SLIT2	0	0	0	0	0	0	0	0	0	0	1	0	0	0	1	0	0	0	0	1	1	0	0
SMPDL3B	0	1	0	0	0	0	1	2	2	0	1	0	2	4	2	0	1	3	2	1	1	0	1
SNAP23	0	0	0	0	1	0	1	1	3	2	0	3	6	0	3	4	4	3	3	2	3	0	2
SNRNP70	0	0	0	0	3	1	0	0	1	1	1	3	0	0	1	0	1	0	1	1	0	2	0
SPAST	0	0	0	0	0	0	0	0	1	0	0	0	0	0	0	0	0	0	0	1	3	0	1
SPP2	0	1	0	2	0	1	0	0	0	0	0	0	2	0	0	0	0	0	0	2	1	2	1
SRP72	0	0	0	0	0	0	0	0	0	0	0	0	0	0	1	1	0	0	0	1	0	0	0
SRRM1	0	0	0	0	0	0	0	0	0	0	0	0	0	0	0	0	0	0	0	1	0	0	0
SRSF4	0	0	0	0	0	0	0	0	0	3	0	5	6	0	0	3	1	0	0	8	0	0	0
SRSF6	0	0	1	0	0	2	0	0	1	1	1	1	2	0	0	1	0	0	0	1	0	0	0
SSRP1	0	0	0	1	0	0	0	0	0	0	1	1	0	0	0	0	0	0	1	1	1	0	1
SSTR2	0	0	0	0	0	0	0	0	0	0	0	0	0	0	1	0	0	0	0	1	1	0	1
STAU2	0	0	0	0	0	0	0	0	0	0	0	0	0	1	0	0	0	2	1	1	0	0	0
STOM	0	0	0	0	0	2	0	0	1	1	1	1	4	0	1	2	1	2	0	2	0	0	0
STOML3	0	0	0	0	0	0	0	0	0	0	0	0	0	0	0	0	0	0	0	1	0	0	0
STUB1	0	0	0	0	2	0	0	1	2	0	0	1	0	0	2	4	0	3	1	1	0	0	0
SUB1	0	0	2	0	0	0	0	0	0	0	0	0	1	0	1	0	0	0	0	1	0	0	0
SULT1E1	0	0	0	0	5	6	0	4	10	6	9	7	4	0	1	0	0	0	0	1	0	0	0
SUSD5	0	0	1	1	0	0	0	0	1	0	0	0	1	0	0	1	1	1	0	1	0	0	1
SYNCRIP	0	0	0	0	0	0	0	0	2	0	0	0	0	0	0	0	0	2	0	1	0	0	0
TMEM2	0	0	0	0	1	0	0	0	0	0	0	0	0	0	0	0	0	0	0	1	0	0	0
TNFAIP3	0	0	0	0	0	0	0	0	0	0	0	0	0	0	0	0	0	0	0	1	2	0	1
TNIP1	0	0	0	0	0	0	0	0	0	0	0	0	0	0	0	0	0	0	0	5	4	0	1
TOLLIP	0	1	0	0	0	2	0	0	0	1	2	0	2	0	2	0	1	1	0	2	1	0	0
TPP2	0	3	1	2	9	8	5	0	0	1	6	5	4	0	0	0	0	0	0	3	0	0	1
TTK	0	0	0	1	0	0	0	0	0	0	0	0	0	0	0	0	0	0	0	1	1	0	1
TUBAL3	0	0	0	0	2	0	2	2	1	2	2	2	2	0	0	0	1	1	0	2	0	0	0
UBA1	0	1	0	0	19	20	4	8	18	21	27	24	12	0	2	7	3	0	0	3	1	0	0
UBXN1	0	0	0	0	0	0	0	0	0	0	0	0	0	1	0	0	0	1	3	1	0	0	0
VCP	0	1	14	13	4	2	0	3	7	0	1	1	0	4	2	8	14	9	19	7	4	1	5
VPS37A	0	0	1	0	0	0	0	0	0	0	0	0	0	0	0	0	0	0	0	1	0	0	1
VPS4A	0	0	2	1	2	0	3	3	1	1	0	0	2	0	2	1	0	0	0	1	13	3	6
VPS4B	0	0	0	0	4	1	0	0	4	0	1	0	0	2	4	0	0	2	3	8	11	0	8
VTA1	0	0	0	0	3	1	3	2	3	0	0	1	3	2	3	2	3	4	2	3	5	3	4
YBX1	0	9	2	2	4	0	2	5	7	2	4	4	0	7	3	2	1	5	3	5	1	1	1
YBX2	0	0	0	2	0	0	1	1	0	0	0	0	0	0	3	0	1	0	0	1	0	0	0
YKT6	0	1	1	1	0	0	0	1	1	0	0	0	0	1	1	1	2	0	2	1	0	0	0
YWHAH	0	0	0	0	1	1	0	0	0	2	2	2	1	0	2	1	1	1	3	1	1	0	0
ZC3HAV1	0	5	1	3	6	0	7	11	20	5	2	1	1	8	8	4	5	8	9	3	4	1	2
ZSWIM6	0	0	0	0	0	0	0	0	0	0	0	0	0	0	0	0	0	0	0	1	0	0	0
ABCB7	0	1	0	1	0	0	0	0	0	0	0	0	0	0	0	0	0	0	0	0	1	1	0
ANKFY1	0	1	0	0	1	0	0	0	1	1	1	1	0	0	0	0	0	0	0	0	0	0	0
ANXA7	0	1	0	0	0	1	1	0	4	1	2	2	4	1	3	1	6	0	4	0	0	0	0
ATP1A2	0	5	0	0	0	6	3	7	0	0	7	0	0	0	0	0	0	0	0	0	0	0	0
BAG2	0	1	0	0	0	0	0	1	3	0	0	0	0	0	0	0	0	0	0	0	0	0	0
BCAN	0	1	0	0	0	0	0	0	0	0	0	0	0	0	0	0	0	0	0	0	0	0	0
BUB3	0	1	0	0	1	1	0	1	0	4	4	4	3	1	0	1	1	0	1	0	0	0	0
C5	0	1	0	0	6	0	0	1	3	3	2	2	1	0	1	0	0	0	0	0	0	0	0
CAB39	0	1	0	0	1	0	0	1	2	0	1	3	0	0	0	0	0	0	0	0	1	0	1
CCAR1	0	1	0	0	0	0	0	0	0	0	0	0	0	0	0	0	0	0	0	0	0	0	0
CCT3	0	1	0	0	7	5	2	2	2	5	8	4	2	0	1	0	1	0	0	0	0	0	0
COPA	0	1	0	0	3	3	0	3	4	12	12	17	6	0	0	1	0	0	0	0	0	0	0
DARS	0	1	0	0	5	3	0	1	2	6	5	12	4	0	0	0	0	0	0	0	0	0	0
DYNC1I2	0	1	0	0	1	1	0	0	1	2	2	3	0	0	0	0	0	0	0	0	0	0	0
EIF4B	0	2	0	0	0	0	0	0	0	0	0	2	0	0	0	0	0	0	0	0	0	0	0
EIF5A2	0	1	0	0	1	0	1	2	1	1	1	1	0	0	1	2	2	0	0	0	1	0	1
EPB41L2	0	3	0	0	1	1	0	0	4	2	3	2	10	4	9	8	9	2	5	0	0	0	0
FLNA	0	3	0	1	31	3	8	6	16	11	12	13	7	1	2	2	3	0	0	0	0	1	0
GNAI2	0	1	0	0	0	0	0	0	2	0	2	1	2	0	0	0	1	0	1	0	0	0	0
GNB3	0	1	0	0	0	0	0	1	0	0	0	1	0	0	0	1	0	0	0	0	0	0	0
IGF2BP3	0	1	0	0	0	0	0	1	4	0	1	0	0	4	0	0	0	5	0	0	0	0	0
ILK	0	2	1	1	6	1	2	2	7	5	6	3	2	1	0	0	1	1	0	0	0	0	0
IMPDH1	0	1	0	0	0	0	0	0	0	0	0	0	0	0	0	0	1	0	0	0	0	0	0
KNG1	0	1	1	1	1	1	1	3	1	3	2	5	3	0	0	1	1	0	1	0	0	0	0
KRT17	0	1	0	0	2	0	0	0	0	2	0	0	0	0	0	0	0	0	0	0	0	0	0
LARS	0	1	0	0	4	8	0	1	3	9	12	15	9	0	1	0	0	1	0	0	0	0	0
LMNB1	0	5	0	0	7	1	6	0	2	4	5	3	1	0	0	0	0	0	0	0	0	0	0
LMNB2	0	1	0	0	2	0	1	0	0	0	1	0	0	0	0	0	0	0	0	0	0	0	0
MAPK3	0	1	0	0	1	0	0	0	0	1	1	0	2	0	0	0	1	0	1	0	0	0	0
MCM4	0	1	0	0	0	1	1	0	1	4	8	8	2	0	0	0	0	0	0	0	0	0	0
MOV10	0	1	1	0	2	0	0	4	13	0	0	1	0	5	4	1	3	10	4	0	0	0	0
MYH14	0	1	1	1	0	0	0	1	1	0	2	0	0	0	0	0	0	0	0	0	0	1	0
NPHS1	0	1	0	0	0	0	0	0	0	0	0	0	0	0	0	0	0	0	0	0	0	0	0
PFKL	0	1	0	0	4	2	0	3	2	4	7	7	1	0	0	0	0	0	0	0	0	0	0
PGAM2	0	1	0	0	1	1	0	0	0	0	0	1	0	0	2	0	2	1	0	0	0	0	0
PPP2CB	0	1	0	0	0	2	0	1	3	3	4	3	2	0	1	0	0	0	0	0	0	0	0
PPP2R1A	0	1	0	0	2	3	0	2	4	4	2	5	1	0	1	0	1	0	0	0	0	0	0
PSMA1	0	1	0	0	0	0	0	0	1	0	0	0	0	1	1	0	4	1	4	0	0	0	0
PSMB7	0	1	0	0	0	0	0	0	0	0	0	0	0	0	0	0	2	0	1	0	0	0	0
PSMD7	0	1	0	0	4	4	1	3	0	5	9	9	2	1	0	0	1	0	0	0	0	0	0
RAC3	0	1	1	1	1	0	0	1	1	1	0	0	0	0	1	2	1	0	0	0	1	0	1
SEPT2	0	1	0	0	4	0	1	2	0	1	4	3	0	0	0	0	1	0	0	0	0	0	0
SEPT7	0	1	0	0	0	0	0	0	1	3	2	2	0	0	0	0	0	0	0	0	0	0	0
SERBP1	0	1	0	0	1	0	0	1	0	0	1	2	1	0	0	1	0	2	1	0	0	0	0
SERINC5	0	1	0	0	0	0	0	0	0	0	0	0	1	0	0	0	0	0	0	0	0	0	0
SERPINB1	0	2	0	0	0	0	0	1	0	0	0	0	0	1	0	0	0	0	0	0	0	0	0
SNRPD2	0	1	0	0	0	0	0	0	0	0	1	2	0	0	0	0	0	0	0	0	0	0	0
SPTBN2	0	1	0	0	0	0	0	0	0	0	0	0	0	0	0	0	0	0	0	0	0	0	0
STIP1	0	2	0	0	2	0	3	6	14	2	1	0	0	0	5	5	0	2	15	0	0	0	0
TF	0	3	2	7	3	5	1	23	15	15	13	16	21	24	16	9	9	11	15	0	1	3	1
TRIM28	0	2	0	0	4	3	2	1	2	3	8	7	5	0	1	2	0	0	0	0	0	0	0
TTLL12	0	1	0	0	2	1	0	0	0	2	3	5	1	0	0	0	0	0	0	0	0	0	0
TUBA1C	0	43	0	0	0	12	0	0	0	17	21	24	0	0	0	0	0	0	0	0	0	0	0
TUBB6	0	4	0	0	6	2	8	0	1	1	8	13	1	0	0	0	0	0	0	0	0	0	0
UPF1	0	1	0	0	3	0	0	0	5	2	3	2	0	4	3	1	0	8	7	0	0	0	0
VARS	0	1	0	0	4	1	2	0	1	4	6	7	4	0	0	0	0	0	0	0	0	0	0
VAT1	0	1	0	0	2	0	0	0	2	0	0	0	1	0	1	3	3	0	2	0	0	0	0
VPS35	0	1	0	0	2	1	0	1	6	3	3	5	4	0	0	2	0	0	1	0	0	0	0
WDR82P1	0	1	0	0	0	0	0	0	0	0	1	2	0	0	0	0	0	0	0	0	0	0	0
A1BG	0	0	0	0	0	0	0	8	4	2	1	1	6	4	2	2	1	1	1	0	1	0	0
ADAM10	0	0	0	1	1	0	0	1	1	0	0	0	2	1	2	0	2	1	0	0	1	0	1
APOB	0	0	0	0	0	0	0	0	0	0	0	0	0	0	1	1	0	0	0	0	1	0	0
APOC2	0	0	0	0	0	1	1	0	4	3	2	4	0	0	0	0	2	1	0	0	2	2	2
ATP13A4	0	0	0	0	0	0	0	0	0	0	0	0	0	0	0	0	0	0	0	0	1	0	0
BTN2A1	0	0	0	0	0	0	0	0	0	0	0	0	1	0	0	0	0	0	0	0	1	0	0
Bt.57435	0	0	0	0	0	0	0	0	0	0	0	1	0	0	0	0	0	0	0	0	1	0	0
CAPNS1	0	0	0	0	0	0	0	0	5	4	1	0	4	0	0	0	0	0	0	0	1	0	0
CC2D1B	0	0	0	0	0	0	0	0	0	0	0	0	0	0	1	0	0	0	0	0	1	0	0
CD99L2	0	0	0	0	0	0	0	0	2	1	0	1	1	0	3	1	2	1	1	0	2	0	0
CSNK1B	0	0	0	0	0	0	0	0	0	0	0	0	0	0	0	0	0	0	0	0	1	0	1
CSPG4	0	0	0	0	0	0	0	0	0	0	0	0	0	0	2	0	1	0	1	0	1	0	0
DNAAF1	0	0	0	0	0	0	0	0	0	0	0	0	0	0	0	0	0	0	0	0	1	0	0
ERCC6L2	0	0	0	0	0	0	0	0	0	0	0	0	0	0	0	0	0	0	0	0	1	0	0
FERMT2	0	0	0	0	0	0	0	0	2	0	0	0	0	0	0	0	0	1	0	0	1	0	0
FGFRL1	0	0	0	0	0	0	0	0	0	0	0	0	0	1	0	0	0	0	0	0	1	0	1
GLIPR2	0	0	0	0	1	0	1	1	1	0	0	0	1	0	0	1	1	1	0	0	2	0	0
GNA12	0	0	1	0	0	0	1	1	0	0	1	0	0	0	0	0	0	0	0	0	1	0	2
GRB2	0	0	0	0	4	0	0	0	1	0	0	0	0	0	3	0	1	2	0	0	1	0	0
IGSF3	0	0	0	0	1	0	0	0	2	0	0	0	0	1	1	0	1	2	2	0	2	0	2
ITGA4	0	0	0	0	0	0	0	0	0	0	0	0	0	0	0	0	0	0	0	0	2	0	0
ITGA6	0	0	0	0	0	0	0	0	0	0	0	0	0	0	1	0	0	0	1	0	2	0	1
JAM3	0	0	0	0	0	0	0	0	1	1	0	1	0	0	0	1	1	2	0	0	1	0	1
KHNYN	0	0	0	0	0	0	0	0	0	0	0	0	0	0	0	0	0	0	1	0	1	0	0
KRT71	0	0	1	0	1	0	0	1	0	0	0	0	0	0	0	0	0	0	0	0	1	0	1
KRT80	0	0	11	1	0	0	0	0	0	0	0	0	0	0	0	0	0	0	0	0	1	1	1
LANCL1	0	0	0	0	0	0	0	0	0	1	0	0	1	0	0	0	0	0	0	0	1	0	0
LDLR	0	0	0	0	0	0	0	0	0	0	0	0	0	1	3	3	2	3	0	0	1	0	0
LPHN2	0	0	0	0	1	0	0	0	2	0	0	0	0	0	1	2	0	0	1	0	1	0	0
LYN	0	0	0	0	1	0	0	1	0	0	0	0	1	0	2	3	3	2	5	0	1	0	0
MITD1	0	0	0	0	1	0	0	0	3	0	0	0	0	0	0	0	0	0	0	0	3	1	2
NCSTN	0	0	0	0	0	0	0	0	3	0	0	0	0	1	1	1	0	2	1	0	3	0	3
NME2	0	0	0	0	1	1	0	1	1	0	0	0	0	0	0	1	1	0	0	0	1	0	0
NOTCH2	0	0	0	0	2	0	0	0	0	0	0	0	1	0	1	0	1	0	3	0	3	0	1
NUPL2	0	0	0	0	0	0	0	0	0	0	0	0	0	0	0	0	0	0	0	0	1	0	1
ORM1	0	0	0	2	0	2	1	6	5	4	3	2	3	5	4	1	6	1	2	0	1	1	0
PCBP1	0	0	0	0	0	0	0	1	1	0	0	0	0	0	0	0	0	0	0	0	1	0	0
PCBP3	0	0	0	0	0	1	1	3	2	0	0	0	1	0	1	0	1	0	1	0	1	0	0
PIP5K1A	0	0	0	0	0	0	0	0	0	0	0	0	0	0	2	1	1	0	0	0	1	0	0
PLSCR1	0	0	0	0	1	1	0	1	0	0	0	0	0	0	0	0	0	0	0	0	2	0	0
PTK7	0	0	0	0	2	0	0	1	2	0	2	0	3	1	1	1	1	0	0	0	8	0	5
PTPRF	0	0	0	0	0	1	0	1	2	0	0	0	2	0	4	1	2	1	0	0	1	0	0
PTPRS	0	0	0	0	2	0	0	0	3	0	0	0	1	2	1	1	0	2	1	0	1	0	0
RALB	0	0	0	0	0	0	0	0	0	1	3	0	2	0	2	1	1	0	0	0	1	0	0
ROBO1	0	0	0	0	1	0	0	0	0	0	0	0	0	0	0	0	0	0	1	0	1	0	1
SERPINA3-2	0	0	2	1	2	3	0	6	5	5	4	3	4	5	2	1	1	0	0	0	1	2	1
SFRS4	0	0	0	1	0	1	0	0	2	0	3	0	0	0	0	0	0	0	0	0	1	1	2
SLC16A10	0	0	0	0	0	0	0	0	0	1	1	1	0	0	0	0	0	0	0	0	1	0	0
SLC1A3	0	0	1	0	0	0	0	0	2	0	0	0	1	0	0	1	2	0	1	0	1	0	0
SLC29A2	0	0	0	0	0	0	0	0	1	0	0	0	0	0	0	1	1	0	1	0	1	0	0
SLC5A3	0	0	0	0	0	1	0	0	0	0	1	0	0	0	1	0	0	0	0	0	1	0	0
SLC7A1	0	0	0	0	0	1	0	1	1	1	0	0	0	0	0	0	0	0	0	0	3	0	3
SLC7A2	0	0	0	0	0	0	0	0	0	0	0	0	0	0	1	0	0	0	1	0	3	0	1
SLC7A3	0	0	0	0	0	0	0	0	1	0	0	0	0	0	0	0	0	0	0	0	1	0	1
SLITRK5	0	0	0	0	2	0	0	2	2	0	0	0	1	1	1	1	0	0	1	0	4	0	3
SRP9	0	0	0	0	0	0	0	0	0	0	0	0	0	1	0	0	0	0	1	0	1	0	0
ST13	0	0	3	3	1	0	2	6	8	1	1	0	2	1	2	2	1	4	6	0	2	4	2
SVIP	0	0	0	0	1	0	1	0	1	0	0	0	0	0	1	1	0	1	1	0	1	0	0
TNF	0	0	0	0	0	0	0	0	0	0	0	0	0	0	0	0	0	0	0	0	1	0	0
TPBG	0	0	0	0	1	1	0	0	1	0	0	0	0	1	0	1	0	1	0	0	1	0	0
TSPAN9	0	0	0	0	1	1	0	0	1	0	0	0	3	0	2	1	2	2	0	0	1	1	1
ZDHHC5	0	0	0	0	1	0	0	0	0	0	0	0	2	0	2	0	1	0	2	0	1	0	0
ATP11A	0	0	1	1	1	0	0	0	1	0	0	0	1	0	0	0	0	0	0	0	0	1	0
CD14	0	0	1	0	0	0	0	0	0	0	0	0	0	0	0	0	0	0	0	0	0	0	0
CD320	0	0	1	1	0	0	0	0	0	0	0	0	0	0	0	0	0	0	1	0	0	1	0
CLTA	0	0	1	1	0	0	0	0	0	1	0	1	0	0	0	0	0	0	0	0	0	1	0
DCHS2	0	0	1	0	0	0	0	0	0	0	0	0	0	0	0	0	0	0	0	0	0	0	0
DSG1	0	0	2	0	1	0	0	2	0	0	0	0	0	0	0	0	0	0	0	0	0	0	0
DSP	0	0	20	0	1	0	0	8	0	0	0	0	0	0	0	0	0	0	0	0	0	0	0
ENO2	0	0	1	0	0	0	0	0	0	0	0	0	0	0	0	0	0	0	0	0	0	1	0
FGB	0	0	3	5	1	1	0	1	3	2	2	2	1	0	0	0	0	0	0	0	0	5	0
FGG	0	0	1	3	0	2	0	0	1	1	1	1	1	0	0	0	0	0	0	0	0	4	0
FRAS1	0	0	19	17	1	1	0	0	0	0	0	0	0	0	0	0	0	0	0	0	0	13	0
GOLGA3	0	0	1	0	0	0	0	0	0	0	0	0	0	0	0	0	0	0	0	0	0	1	0
HMGB1P1	0	0	3	5	0	0	0	0	0	0	0	0	0	0	0	0	0	0	0	0	0	5	0
HNRNPCL1	0	0	5	3	0	0	0	0	0	2	0	0	0	0	0	0	0	0	0	0	0	1	0
HSPD1	0	0	2	1	1	0	0	4	0	0	1	0	0	0	0	0	0	0	0	0	0	0	0
HSPG2	0	0	1	0	0	0	0	0	0	0	0	0	0	0	1	0	0	0	0	0	0	0	0
IL23R	0	0	1	1	0	0	0	0	0	0	0	0	0	0	0	0	0	0	0	0	0	0	1
KRT75	0	0	1	0	1	0	0	1	0	0	0	0	0	0	0	0	0	0	0	0	0	0	0
KRT85	0	0	1	0	0	0	0	0	0	0	0	0	0	0	0	0	0	0	0	0	0	0	0
LOC100852255	0	0	1	0	0	0	0	0	0	0	0	2	0	0	0	0	0	0	0	0	0	0	0
LOC515150	0	0	1	1	0	2	0	1	0	2	2	1	1	0	0	1	0	0	0	0	0	1	0
LOC517284	0	0	1	1	0	0	0	0	0	1	1	0	1	0	0	0	0	0	0	0	0	0	0
LOC525947	0	0	1	1	0	0	0	1	0	0	0	0	0	0	0	0	0	0	0	0	0	1	0
MAGED1	0	0	1	2	0	0	0	0	0	0	0	0	0	0	0	0	0	0	2	0	0	0	0
MYL6B	0	0	1	1	1	1	1	1	1	1	1	1	1	0	0	1	0	0	1	0	0	1	1
PEF1	0	0	3	2	3	4	1	2	2	2	3	2	5	0	1	0	0	0	0	0	0	0	1
SPTAN1	0	0	59	59	1	12	0	0	0	0	1	0	0	0	0	0	0	0	0	0	0	66	0
SPTBN1	0	0	40	39	6	5	0	0	0	0	1	0	0	0	0	0	0	0	0	0	0	52	0
STX12	0	0	2	0	0	3	0	0	2	0	3	3	4	1	3	1	1	0	2	0	0	0	0
TLR4	0	0	17	17	0	0	0	0	0	0	0	0	0	0	0	0	0	0	0	0	0	0	0
TMC3	0	0	1	1	0	0	0	0	0	0	0	0	0	0	0	0	0	0	0	0	0	0	0
TSPAN4	0	0	1	0	0	0	0	1	1	0	1	1	1	0	0	0	0	1	0	0	0	0	0
BOLA	0	0	0	1	1	0	0	0	1	1	0	1	1	0	0	1	1	1	0	0	0	0	1
Bt.112207	0	0	0	1	0	0	0	0	0	0	0	0	0	0	0	0	0	0	0	0	0	0	0
CD5L	0	0	0	2	0	0	0	0	0	0	0	0	0	0	0	0	0	0	0	0	0	1	0
CTPS	0	0	0	1	2	2	0	0	0	1	0	0	0	0	0	0	1	0	0	0	0	0	0
CUEDC1	0	0	0	1	0	0	0	0	0	0	0	0	0	2	0	0	3	0	2	0	0	0	0
DEK	0	0	0	1	0	0	0	0	0	0	0	0	0	0	0	0	0	0	0	0	0	0	0
DNAH1	0	0	0	1	0	0	0	0	1	0	0	0	0	0	0	0	0	0	0	0	0	0	0
FIGNL1	0	0	0	1	0	0	0	1	0	1	0	0	0	0	0	1	0	0	0	0	0	0	0
FTH1	0	0	0	1	1	0	0	0	0	1	0	1	2	0	0	0	0	0	0	0	0	2	0
FTL	0	0	0	3	0	0	0	0	0	0	0	0	0	0	0	0	0	0	0	0	0	2	0
HIST1H1E	0	0	0	1	0	0	0	0	0	2	2	1	1	0	0	0	0	0	0	0	0	1	0
HMGCS1	0	0	0	1	1	2	0	1	1	3	2	0	4	0	0	0	0	0	0	0	0	0	0
KIF23	0	0	0	2	1	3	0	2	2	0	3	1	6	1	2	4	2	1	0	0	0	0	0
KRT8	0	0	0	1	0	0	0	8	0	1	0	0	0	0	0	0	0	0	0	0	0	1	0
LOC618297	0	0	0	3	0	0	0	0	0	0	0	0	0	0	0	0	0	0	0	0	0	3	0
MGC142792	0	0	0	1	0	0	0	0	1	0	0	0	0	0	0	0	0	0	0	0	0	0	0
MVP	0	0	0	2	0	0	0	0	0	0	0	0	0	0	0	0	0	0	0	0	0	2	0
NRP1	0	0	0	1	1	0	0	0	1	0	0	0	1	1	0	1	0	1	1	0	0	0	1
SERPINA3-7	0	0	0	2	0	1	0	6	3	2	0	2	5	4	2	3	0	0	1	0	0	0	0
SETX	0	0	0	1	0	0	0	0	0	0	0	0	0	0	0	0	0	0	0	0	0	1	0
SHROOM3	0	0	0	1	0	0	0	0	0	0	0	0	0	0	0	0	0	0	0	0	0	0	0
THBS1	0	0	0	2	0	1	0	0	0	0	0	0	0	1	0	0	0	0	0	0	0	0	0
TOM1	0	0	0	1	1	0	0	1	3	0	0	0	0	3	2	2	3	3	1	0	0	0	0
WDR1	0	0	0	1	6	3	4	2	5	2	7	6	2	0	0	0	0	0	0	0	0	0	0
ANKRD12	0	0	0	0	1	0	0	0	0	0	0	0	0	0	0	0	0	0	0	0	0	1	0
BLVRB	0	0	0	0	4	2	2	2	2	4	2	2	1	0	0	0	0	0	0	0	0	1	0
GSN	0	0	0	0	3	1	3	2	2	2	2	2	3	2	0	0	1	0	0	0	0	1	0
HELLS	0	0	0	0	0	0	0	0	0	0	0	0	0	0	0	0	0	0	0	0	0	1	0
HSP90B1	0	0	0	0	1	1	0	1	0	0	1	0	1	0	0	0	0	0	0	0	0	2	0
NACA	0	0	0	0	0	0	0	0	1	0	0	0	0	0	0	1	0	0	0	0	0	1	0
PROS1	0	0	0	0	1	0	1	1	0	0	0	0	1	0	0	0	0	0	0	0	0	1	0
RPL7L1	0	0	0	0	0	0	0	0	0	0	0	0	0	0	0	0	0	0	0	0	0	1	0
TBC1D8B	0	0	0	0	0	0	0	0	0	0	0	0	0	0	0	0	0	0	0	0	0	1	0
USO1	0	0	0	0	1	0	0	0	1	0	2	2	0	0	0	0	0	0	0	0	0	1	0
ACTR1B	0	0	0	0	1	3	0	1	0	4	3	5	2	0	0	0	1	0	0	0	0	0	1
ARHGDIA	0	0	0	0	1	0	1	1	2	2	2	3	1	0	2	2	1	0	2	0	0	0	1
ASH1L	0	0	0	0	0	0	0	0	0	0	0	0	0	0	0	0	0	0	0	0	0	0	1
Bt.86815	0	0	0	0	1	1	0	0	1	0	2	2	1	0	0	0	0	0	0	0	0	0	1
CSN1S1	0	0	0	0	0	0	0	0	0	0	7	0	0	0	0	0	0	0	0	0	0	0	1
EPHA2	0	0	0	0	0	0	0	0	1	0	0	0	1	1	2	0	1	0	0	0	0	0	1
FBXO25	0	0	0	0	0	0	0	0	0	0	0	0	0	0	0	0	0	0	0	0	0	0	1
KCNF1	0	0	0	0	0	0	0	0	0	0	0	0	0	0	0	0	0	0	0	0	0	0	1
LOC100849658	0	0	0	0	0	0	0	0	0	0	0	0	0	0	0	0	0	0	0	0	0	0	1
PVRL2	0	0	0	0	0	0	1	0	0	0	0	0	1	1	1	0	0	0	2	0	0	0	1
RAB14	0	0	0	0	2	0	0	1	3	1	1	0	4	1	2	3	1	2	1	0	0	0	1
RHOQ	0	0	0	0	0	0	0	0	0	0	0	0	0	0	0	0	0	0	0	0	0	0	1
RPS25	0	0	0	0	0	0	0	0	0	0	0	0	0	0	0	0	0	0	0	0	0	0	1
SLC1A4	0	0	0	0	0	0	0	0	1	0	0	0	0	0	0	0	1	0	1	0	0	0	1
SLC43A1	0	0	0	0	0	0	0	0	0	0	0	0	1	0	1	0	0	0	0	0	0	0	1
ULK3	0	0	0	0	0	0	0	0	0	0	0	0	0	0	0	0	0	0	0	0	0	0	1
VPS25	0	0	0	0	0	0	0	0	1	0	0	1	2	0	0	1	0	1	0	0	0	0	1
YES1	0	0	0	0	0	0	0	1	2	0	2	0	1	0	1	0	1	1	0	0	0	0	1
AARS	0	0	0	0	1	1	0	0	0	3	2	1	0	0	0	0	0	0	0	0	0	0	0
ABCE1	0	0	0	0	4	2	0	1	0	2	5	5	2	0	0	0	0	0	0	0	0	0	0
ABCF1	0	0	0	0	1	0	0	0	0	0	2	2	1	0	0	0	0	0	0	0	0	0	0
ACACA	0	0	0	0	2	2	0	0	0	0	1	1	0	0	0	0	0	0	0	0	0	0	0
ACAT2	0	0	0	0	1	0	0	0	0	0	1	0	0	0	0	0	0	0	0	0	0	0	0
ACTN4	0	0	0	0	1	0	0	0	2	0	0	0	0	0	0	0	0	0	0	0	0	0	0
ADH5	0	0	0	0	2	1	0	1	2	0	0	0	0	0	0	0	0	0	0	0	0	0	0
ADSL	0	0	0	0	1	0	0	0	1	1	0	1	2	0	0	0	0	0	0	0	0	0	0
AKR7A3	0	0	0	0	2	1	0	0	1	2	2	2	0	0	0	0	0	0	0	0	0	0	0
ALDH16A1	0	0	0	0	4	1	0	1	3	2	2	3	1	0	0	0	0	0	0	0	0	0	0
ALDH1A1	0	0	0	0	5	3	0	2	1	4	2	2	0	0	0	0	0	0	0	0	0	0	0
ALDH8A1	0	0	0	0	4	1	0	0	1	3	0	1	0	0	0	0	0	0	0	0	0	0	0
AOX1	0	0	0	0	1	1	0	0	0	1	0	0	0	0	0	0	0	0	0	0	0	0	0
ARCN1	0	0	0	0	3	0	0	0	0	2	1	2	0	0	0	0	0	0	0	0	0	0	0
ARHGEF39	0	0	0	0	1	0	0	0	0	0	0	0	0	0	1	0	0	1	1	0	0	0	0
ARPC3	0	0	0	0	1	1	0	0	0	0	0	1	0	1	0	1	1	0	0	0	0	0	0
ASL	0	0	0	0	1	1	0	0	0	0	0	0	0	0	0	0	0	0	0	0	0	0	0
ASNS	0	0	0	0	4	3	3	1	2	5	7	4	4	0	0	0	0	0	0	0	0	0	0
ATIC	0	0	0	0	10	8	0	1	6	7	10	10	4	0	1	2	2	0	1	0	0	0	0
ATP2B2	0	0	0	0	1	0	0	0	2	0	0	0	0	0	0	2	0	0	0	0	0	0	0
ATP6V1A	0	0	0	0	4	2	0	1	0	2	2	1	3	0	0	0	0	0	0	0	0	0	0
ATP6V1B2	0	0	0	0	1	0	0	0	1	0	0	0	1	0	0	0	0	0	0	0	0	0	0
BAG5	0	0	0	0	1	0	0	4	7	0	0	0	0	0	1	1	0	1	0	0	0	0	0
BCAP31	0	0	0	0	2	1	0	0	1	0	1	0	1	0	0	0	0	0	0	0	0	0	0
BHMT	0	0	0	0	1	1	0	1	1	1	1	1	0	0	0	0	0	0	0	0	0	0	0
BLMH	0	0	0	0	1	0	0	0	0	0	0	0	0	0	0	0	0	0	0	0	0	0	0
BOLA-NC1	0	0	0	0	1	0	0	0	0	0	0	0	0	0	0	0	0	0	0	0	0	0	0
BPGM	0	0	0	0	1	0	0	0	1	2	1	2	1	0	0	0	0	0	0	0	0	0	0
Bt.105172	0	0	0	0	4	0	0	0	1	1	1	0	0	0	0	0	0	0	0	0	0	0	0
C1QA	0	0	0	0	1	1	0	0	0	0	0	0	0	0	0	0	0	0	0	0	0	0	0
C4BPA	0	0	0	0	1	1	0	0	0	0	1	1	0	0	0	0	0	0	0	0	0	0	0
C8B	0	0	0	0	1	0	0	0	0	1	0	0	0	0	0	0	1	0	0	0	0	0	0
C9	0	0	0	0	3	1	1	0	0	1	0	2	3	1	0	0	0	0	0	0	0	0	0
CAND1	0	0	0	0	1	0	0	1	0	1	1	2	0	0	0	0	0	0	0	0	0	0	0
CAPZA1	0	0	0	0	4	0	1	0	2	1	0	1	2	0	1	1	1	0	1	0	0	0	0
CBR1	0	0	0	0	6	0	0	0	0	0	0	3	0	0	0	0	0	0	0	0	0	0	0
CCT7	0	0	0	0	4	3	1	2	2	4	2	7	3	1	5	3	3	0	0	0	0	0	0
CCT8	0	0	0	0	5	1	1	7	0	6	8	0	8	0	1	3	3	0	1	0	0	0	0
CDK9	0	0	0	0	1	0	0	0	0	0	1	1	0	0	0	0	0	0	0	0	0	0	0
CHST7	0	0	0	0	1	0	0	0	0	0	0	0	0	0	0	0	0	0	0	0	0	0	0
CILP2	0	0	0	0	1	0	0	0	0	0	0	0	0	0	0	0	0	0	0	0	0	0	0
CLEC11A	0	0	0	0	1	0	0	0	1	1	2	0	2	0	0	0	0	0	0	0	0	0	0
CLNS1A	0	0	0	0	1	1	1	0	0	1	4	5	1	0	0	0	0	0	0	0	0	0	0
CNDP2	0	0	0	0	2	2	0	0	2	2	3	2	2	0	0	0	0	0	0	0	0	0	0
COMT	0	0	0	0	1	1	0	0	1	0	1	1	0	0	0	0	0	0	0	0	0	0	0
COPB1	0	0	0	0	1	1	0	0	2	2	5	2	3	0	0	0	0	0	0	0	0	0	0
COPB2	0	0	0	0	1	0	0	0	0	1	2	3	0	0	0	0	0	0	0	0	0	0	0
COPG2	0	0	0	0	1	0	0	0	1	1	2	0	0	0	0	0	0	0	0	0	0	0	0
COPS5	0	0	0	0	1	0	0	0	0	0	0	0	0	0	0	0	0	0	0	0	0	0	0
CORO1A	0	0	0	0	4	1	2	0	0	3	2	3	2	0	2	1	0	0	0	0	0	0	0
CORO1B	0	0	0	0	1	0	0	0	0	0	0	0	0	0	0	0	0	0	0	0	0	0	0
CORO1C	0	0	0	0	1	1	0	0	1	0	2	1	0	0	0	0	0	0	0	0	0	0	0
CP	0	0	0	0	6	1	0	2	0	4	1	0	0	0	0	0	0	0	0	0	0	0	0
CPD	0	0	0	0	1	0	0	0	0	0	0	0	0	0	0	0	0	0	0	0	0	0	0
CPN2	0	0	0	0	1	0	0	0	0	1	0	1	0	0	0	0	0	0	0	0	0	0	0
CPNE1	0	0	0	0	1	1	0	0	0	0	2	1	2	1	1	1	2	0	1	0	0	0	0
CPSF7	0	0	0	0	1	0	0	0	0	0	1	2	0	0	0	0	0	0	0	0	0	0	0
CRISPLD1	0	0	0	0	1	2	0	0	1	2	2	1	2	0	0	0	0	0	0	0	0	0	0
CRYZ	0	0	0	0	2	0	0	0	0	0	0	0	0	0	0	0	0	0	0	0	0	0	0
CSDE1	0	0	0	0	2	0	0	0	1	1	1	1	0	0	0	0	0	0	0	0	0	0	0
CTNNB1	0	0	0	0	1	0	0	0	1	0	1	0	3	1	2	5	4	0	1	0	0	0	0
DCTN1	0	0	0	0	1	0	0	0	0	2	3	1	1	0	0	0	0	0	0	0	0	0	0
DCTN2	0	0	0	0	1	0	0	0	0	0	0	0	0	0	0	0	0	0	0	0	0	0	0
DDX17	0	0	0	0	2	2	2	0	1	7	8	10	4	0	0	0	1	1	0	0	0	0	0
DDX19B	0	0	0	0	2	1	0	0	0	0	2	1	0	0	0	0	0	0	0	0	0	0	0
DDX20	0	0	0	0	2	1	0	0	1	0	3	8	2	0	0	0	0	0	0	0	0	0	0
DDX46	0	0	0	0	1	0	0	0	0	0	0	0	0	0	0	1	0	0	0	0	0	0	0
DDX6	0	0	0	0	1	0	0	1	4	0	0	1	0	1	0	0	1	0	1	0	0	0	0
DHX30	0	0	0	0	1	0	0	0	1	0	0	0	0	0	0	0	0	0	0	0	0	0	0
DIP2B	0	0	0	0	1	0	0	0	2	0	1	0	5	1	2	1	4	0	2	0	0	0	0
DNM1L	0	0	0	0	2	1	1	0	0	2	3	5	1	0	0	1	0	0	0	0	0	0	0
DPYD	0	0	0	0	1	0	0	0	0	0	0	0	0	0	0	0	0	0	0	0	0	0	0
DPYSL2	0	0	0	0	6	1	0	0	3	3	3	4	0	0	0	1	0	0	0	0	0	0	0
EEF1B2	0	0	0	0	1	1	1	1	1	0	2	0	1	0	0	0	0	0	0	0	0	0	0
EEF1D	0	0	0	0	2	1	0	0	1	2	1	1	0	0	1	2	0	0	0	0	0	0	0
EGFL7	0	0	0	0	1	0	0	0	0	0	1	0	0	0	0	0	0	0	0	0	0	0	0
EHD4	0	0	0	0	3	0	0	5	5	4	3	6	7	5	4	7	4	5	4	0	0	0	0
EIF2S1	0	0	0	0	2	2	0	0	0	0	1	2	0	0	0	0	0	0	0	0	0	0	0
EIF3D	0	0	0	0	1	2	0	0	0	1	2	0	1	0	0	1	0	0	0	0	0	0	0
EIF3I	0	0	0	0	2	1	3	0	3	3	6	5	3	0	0	0	0	0	0	0	0	0	0
EIF4A2	0	0	0	0	1	0	0	1	0	0	1	0	0	0	0	0	0	0	0	0	0	0	0
EIF6	0	0	0	0	1	0	0	0	0	1	1	1	0	0	0	0	0	0	0	0	0	0	0
EPHA4	0	0	0	0	1	0	0	0	2	0	0	0	0	0	0	1	0	0	0	0	0	0	0
ESD	0	0	0	0	6	1	1	1	3	2	2	1	1	0	1	0	0	0	0	0	0	0	0
EXT2	0	0	0	0	1	0	0	0	0	0	0	0	0	0	0	0	0	0	0	0	0	0	0
FAM129A	0	0	0	0	1	0	0	0	0	0	0	0	0	0	0	0	0	0	0	0	0	0	0
FARSB	0	0	0	0	1	0	0	1	1	2	2	4	0	0	1	0	0	0	0	0	0	0	0
FERMT3	0	0	0	0	8	4	3	2	13	9	5	7	5	1	0	0	0	1	0	0	0	0	0
FKBP4	0	0	0	0	1	1	1	1	7	0	0	0	0	0	2	2	0	0	6	0	0	0	0
FLVCR1	0	0	0	0	2	0	0	0	1	0	0	1	0	1	2	1	3	0	1	0	0	0	0
FN3KRP	0	0	0	0	1	1	0	0	0	0	1	0	0	0	0	0	0	0	0	0	0	0	0
FSCN1	0	0	0	0	1	0	0	1	2	2	2	2	1	0	0	0	0	0	0	0	0	0	0
GAL	0	0	0	0	2	0	1	0	0	2	1	2	2	0	0	0	0	0	0	0	0	0	0
GANAB	0	0	0	0	2	2	0	1	0	1	3	2	3	0	0	0	0	0	0	0	0	0	0
GART	0	0	0	0	1	2	1	1	1	2	5	2	1	0	0	1	0	0	0	0	0	0	0
GAS7	0	0	0	0	1	0	0	0	0	1	0	0	1	0	0	0	1	0	0	0	0	0	0
GJA1	0	0	0	0	1	2	0	0	1	1	1	0	3	0	2	1	3	0	1	0	0	0	0
GMPS	0	0	0	0	2	0	0	0	0	0	2	3	1	0	0	0	0	0	0	0	0	0	0
GNAQ	0	0	0	0	2	0	0	0	1	0	0	0	2	0	0	1	1	1	3	0	0	0	0
GNB1	0	0	0	0	1	0	0	0	1	1	0	1	0	0	0	0	0	0	0	0	0	0	0
GPLD1	0	0	0	0	2	2	1	1	1	2	1	2	0	0	0	0	0	0	0	0	0	0	0
GPRC5B	0	0	0	0	1	0	0	0	1	0	0	0	1	1	3	0	0	0	0	0	0	0	0
GPX1	0	0	0	0	1	1	0	0	1	1	1	1	1	0	0	0	0	0	0	0	0	0	0
GRHPR	0	0	0	0	1	0	0	0	0	0	0	1	0	0	0	0	0	0	0	0	0	0	0
GSTA1	0	0	0	0	1	0	0	0	0	1	0	1	0	0	0	0	0	0	0	0	0	0	0
GSTA2	0	0	0	0	2	1	0	0	1	0	0	1	0	0	0	0	0	0	0	0	0	0	0
GSTM3	0	0	0	0	2	0	0	1	1	2	1	1	0	0	0	0	0	0	0	0	0	0	0
GSTO1	0	0	0	0	1	0	0	0	1	0	0	0	0	0	0	0	0	0	0	0	0	0	0
GSTP1	0	0	0	0	2	0	0	0	1	0	0	0	0	0	0	1	2	0	1	0	0	0	0
GSTT3	0	0	0	0	1	0	0	0	0	1	1	0	0	0	0	0	0	0	0	0	0	0	0
HABP2	0	0	0	0	3	1	0	0	2	3	1	3	0	0	0	0	0	0	0	0	0	0	0
HBB	0	0	0	0	25	13	26	18	32	30	28	29	30	0	7	8	0	0	0	0	0	0	0
HDAC2	0	0	0	0	1	1	0	0	0	1	1	1	0	0	0	0	0	0	0	0	0	0	0
HGD	0	0	0	0	1	0	0	0	1	0	1	1	0	0	0	0	0	0	0	0	0	0	0
HGS	0	0	0	0	1	0	1	3	4	1	1	0	3	0	1	3	0	0	2	0	0	0	0
HNRNPA0	0	0	0	0	2	0	0	0	1	3	3	3	2	0	1	0	2	0	0	0	0	0	0
HNRNPF	0	0	0	0	3	0	0	0	0	0	0	0	0	0	0	0	0	0	0	0	0	0	0
HNRNPH3	0	0	0	0	1	0	0	0	0	0	0	0	0	0	0	0	0	0	0	0	0	0	0
HNRNPL	0	0	0	0	1	2	0	0	0	2	5	4	3	0	0	0	0	0	0	0	0	0	0
HNRNPUL1	0	0	0	0	2	1	0	0	0	4	7	5	0	0	0	1	0	0	0	0	0	0	0
HNRPD	0	0	0	0	2	0	0	0	1	1	0	1	0	0	0	0	0	0	0	0	0	0	0
HNRPH2	0	0	0	0	2	2	2	0	2	2	2	2	1	0	1	0	0	0	0	0	0	0	0
HS3ST3B1	0	0	0	0	1	0	0	0	0	0	0	0	0	0	0	0	0	0	0	0	0	0	0
HSPA4	0	0	0	0	1	0	0	0	7	6	2	2	5	0	1	0	1	0	1	0	0	0	0
HSPA5	0	0	0	0	1	2	1	1	0	0	1	1	1	0	0	0	0	0	0	0	0	0	0
IARS	0	0	0	0	3	5	2	2	4	12	11	13	9	0	0	0	0	0	0	0	0	0	0
IDH1	0	0	0	0	1	0	0	0	1	0	0	0	0	0	0	0	0	0	0	0	0	0	0
IGFALS	0	0	0	0	3	2	1	3	5	4	2	3	7	0	1	0	0	0	0	0	0	0	0
ITFG3	0	0	0	0	1	0	0	0	0	0	0	0	0	0	0	0	0	0	0	0	0	0	0
ITSN2	0	0	0	0	1	0	0	0	0	1	0	0	0	0	0	0	0	0	0	0	0	0	0
KARS	0	0	0	0	1	0	0	0	0	3	1	0	0	0	0	0	0	0	0	0	0	0	0
KCMF1	0	0	0	0	1	0	0	0	0	0	0	1	0	0	0	0	0	0	0	0	0	0	0
KHDRBS2	0	0	0	0	1	0	0	1	0	0	1	1	0	0	0	0	0	0	0	0	0	0	0
KPNA2	0	0	0	0	1	0	1	2	6	1	3	3	2	0	4	1	2	0	1	0	0	0	0
KRT13	0	0	0	0	1	0	0	0	0	0	0	0	0	0	0	0	0	0	0	0	0	0	0
KRT4	0	0	0	0	5	0	0	0	0	0	0	0	0	0	0	0	1	0	0	0	0	0	0
KRT78	0	0	0	0	2	0	0	0	0	0	0	0	0	0	0	0	0	0	0	0	0	0	0
LCAT	0	0	0	0	2	0	0	1	2	1	1	1	2	0	0	2	1	0	1	0	0	0	0
LCP2	0	0	0	0	41	0	0	0	0	0	0	0	0	0	60	0	0	0	0	0	0	0	0
LEPRE1	0	0	0	0	1	0	0	0	0	0	1	0	0	0	0	0	0	0	0	0	0	0	0
LOC100847889	0	0	0	0	1	0	2	7	1	2	3	2	3	0	0	0	0	0	0	0	0	0	0
LOC100850262	0	0	0	0	1	1	0	0	0	4	7	6	0	0	0	0	0	0	0	0	0	0	0
LOC530653	0	0	0	0	1	0	0	0	0	0	1	0	0	0	0	0	0	0	0	0	0	0	0
LOC533444	0	0	0	0	1	0	0	0	0	0	0	1	0	0	0	0	0	0	0	0	0	0	0
LOC613401	0	0	0	0	1	0	0	0	0	0	0	0	0	5	0	0	0	3	6	0	0	0	0
LOC783641	0	0	0	0	1	0	1	0	1	1	2	2	2	0	0	0	0	0	0	0	0	0	0
LOC785508	0	0	0	0	3	2	0	0	2	1	1	1	2	0	0	0	0	0	0	0	0	0	0
LOC790347	0	0	0	0	1	0	0	0	1	4	3	1	1	0	0	0	0	0	0	0	0	0	0
LPL	0	0	0	0	1	1	0	0	0	0	0	0	0	0	0	0	0	0	0	0	0	0	0
LRP1	0	0	0	0	1	1	0	0	0	0	0	0	0	0	0	0	0	0	0	0	0	0	0
LSM12	0	0	0	0	1	0	0	0	0	0	0	0	0	0	0	0	0	1	0	0	0	0	0
LTBP1	0	0	0	0	1	2	0	0	0	1	3	4	2	0	0	0	0	0	0	0	0	0	0
MAGED2	0	0	0	0	1	0	0	0	0	0	0	0	0	0	1	0	0	0	0	0	0	0	0
MAP4K4	0	0	0	0	1	0	0	0	0	0	0	0	0	0	1	1	0	0	0	0	0	0	0
MARS	0	0	0	0	2	4	0	0	1	6	7	8	5	0	0	0	0	0	0	0	0	0	0
MAT1A	0	0	0	0	1	1	1	0	0	1	1	2	1	0	0	0	0	0	0	0	0	0	0
MAT2A	0	0	0	0	1	2	0	0	1	2	3	2	0	0	0	0	0	0	0	0	0	0	0
MATR3	0	0	0	0	4	5	0	0	0	2	4	5	2	0	1	1	0	0	0	0	0	0	0
MCM3	0	0	0	0	1	3	0	0	1	3	3	6	2	0	1	1	0	0	0	0	0	0	0
MCM5	0	0	0	0	3	1	0	0	1	2	8	7	0	0	0	2	0	0	0	0	0	0	0
MCM6	0	0	0	0	1	0	0	0	1	3	5	5	0	0	0	0	1	0	0	0	0	0	0
MCM7	0	0	0	0	2	2	0	0	1	2	8	9	5	0	0	0	0	0	0	0	0	0	0
MGC139254	0	0	0	0	3	1	5	2	2	5	8	1	8	0	0	2	0	0	0	0	0	0	0
MPST	0	0	0	0	2	0	0	0	0	0	0	2	0	0	0	0	0	0	0	0	0	0	0
MSH2	0	0	0	0	1	2	0	0	0	2	4	4	1	0	0	0	0	0	0	0	0	0	0
MTAP	0	0	0	0	2	1	0	0	1	1	1	1	0	0	0	0	0	0	1	0	0	0	0
MYADM	0	0	0	0	1	0	0	0	1	0	0	0	0	0	1	0	0	0	0	0	0	0	0
MYH11	0	0	0	0	1	0	0	0	0	0	0	0	0	0	0	0	0	0	0	0	0	0	0
NAA15	0	0	0	0	1	0	0	0	0	0	2	1	0	0	0	0	0	0	0	0	0	0	0
NANS	0	0	0	0	1	0	1	0	1	3	3	4	2	0	0	1	0	0	0	0	0	0	0
NAPA	0	0	0	0	1	0	0	1	1	2	3	5	2	0	0	0	1	0	0	0	0	0	0
NAPRT1	0	0	0	0	1	0	0	0	0	0	0	0	0	0	0	0	0	0	0	0	0	0	0
NARS	0	0	0	0	1	0	0	0	0	1	1	1	1	0	0	0	0	0	0	0	0	0	0
NAT1	0	0	0	0	2	0	0	1	0	3	1	3	0	0	0	0	0	0	0	0	0	0	0
NCAM1	0	0	0	0	1	0	0	0	1	0	0	0	0	0	0	2	0	0	0	0	0	0	0
NCAPD2	0	0	0	0	1	0	0	0	1	1	3	1	0	0	0	0	0	0	0	0	0	0	0
NEDD4L	0	0	0	0	2	0	0	0	2	0	0	0	2	0	3	2	1	0	0	0	0	0	0
NMT1	0	0	0	0	2	2	0	0	0	2	3	4	0	0	0	1	0	0	0	0	0	0	0
NOP2	0	0	0	0	1	0	0	0	0	0	1	4	2	0	0	0	0	0	0	0	0	0	0
NOP58	0	0	0	0	1	0	0	0	0	1	1	1	0	0	0	0	0	0	0	0	0	0	0
NPEPPS	0	0	0	0	1	0	0	0	0	0	0	0	0	0	0	0	0	0	0	0	0	0	0
OGN	0	0	0	0	1	1	0	0	1	1	1	1	0	0	0	0	0	0	0	0	0	0	0
PA2G4	0	0	0	0	1	0	1	0	2	0	4	1	0	0	0	0	0	0	0	0	0	0	0
PARVB	0	0	0	0	2	0	0	0	0	1	1	1	0	0	0	0	0	0	0	0	0	0	0
PBLD	0	0	0	0	1	2	0	2	2	3	2	2	0	0	0	0	0	0	0	0	0	0	0
PCMT1	0	0	0	0	1	0	0	0	0	1	0	0	1	0	1	0	1	0	0	0	0	0	0
PFKP	0	0	0	0	2	1	0	0	0	1	0	2	0	0	0	0	0	0	0	0	0	0	0
PGRMC1	0	0	0	0	1	1	0	0	2	0	1	0	0	0	0	0	0	0	0	0	0	0	0
PIP	0	0	0	0	1	0	0	0	0	0	0	0	0	0	0	0	0	0	0	0	0	0	0
PKLR	0	0	0	0	3	0	0	0	0	1	1	0	0	0	0	0	0	0	0	0	0	0	0
PLTP	0	0	0	0	1	1	0	1	4	3	3	1	2	0	0	0	0	0	0	0	0	0	0
PNP	0	0	0	0	4	4	0	0	4	3	2	2	2	0	0	0	0	0	0	0	0	0	0
POLR2B	0	0	0	0	2	0	0	0	0	1	2	4	1	0	0	0	0	0	0	0	0	0	0
PPP2R2A	0	0	0	0	2	0	0	0	1	0	1	1	0	0	0	0	0	0	0	0	0	0	0
PRKAR2A	0	0	0	0	5	3	0	2	2	3	2	5	2	0	0	0	0	0	0	0	0	0	0
PRKD3	0	0	0	0	1	0	0	0	0	0	0	0	0	0	0	0	0	0	0	0	0	0	0
PRPF8	0	0	0	0	1	0	0	0	0	1	1	1	1	0	0	0	0	0	0	0	0	0	0
PRPS1L1	0	0	0	0	1	1	0	0	0	2	3	2	2	0	0	0	0	0	0	0	0	0	0
PRPSAP2	0	0	0	0	1	0	0	0	0	0	1	0	0	0	0	0	0	0	0	0	0	0	0
PRSS23	0	0	0	0	1	1	0	1	0	0	1	0	0	0	0	0	0	0	0	0	0	0	0
PSAT1	0	0	0	0	2	2	0	2	2	3	0	0	0	0	0	0	0	0	0	0	0	0	0
PSMA3	0	0	0	0	1	0	0	0	0	0	0	0	0	0	0	0	1	0	1	0	0	0	0
PSMD13	0	0	0	0	4	5	0	0	1	7	7	8	0	0	0	0	1	0	0	0	0	0	0
PSMD14	0	0	0	0	6	2	0	0	0	0	4	4	1	0	0	0	1	0	0	0	0	0	0
PSMD5	0	0	0	0	2	0	1	0	0	0	1	1	0	0	0	0	0	0	0	0	0	0	0
PSMD6	0	0	0	0	2	2	0	1	2	1	2	6	6	0	0	0	2	0	0	0	0	0	0
PSMD8	0	0	0	0	1	1	0	0	0	0	2	3	0	0	0	0	0	0	0	0	0	0	0
QDPR	0	0	0	0	1	0	0	0	1	0	1	0	0	0	0	0	0	0	0	0	0	0	0
QSOX1	0	0	0	0	1	0	0	0	0	0	0	1	0	0	0	0	0	0	0	0	0	0	0
RAB1B	0	0	0	0	3	1	0	0	3	2	1	2	1	1	1	0	0	1	1	0	0	0	0
RAB2A	0	0	0	0	1	0	1	1	2	3	1	1	0	1	0	1	2	0	1	0	0	0	0
RAB5A	0	0	0	0	1	0	0	0	0	0	1	1	2	1	0	0	0	0	0	0	0	0	0
RAB5B	0	0	0	0	1	0	0	0	1	1	0	1	1	1	0	1	0	0	1	0	0	0	0
RAE1	0	0	0	0	1	0	0	0	0	0	0	0	0	0	0	0	0	0	0	0	0	0	0
RAP2A	0	0	0	0	1	1	0	1	1	0	0	0	1	0	0	0	1	0	0	0	0	0	0
RARS	0	0	0	0	1	0	0	0	0	1	2	3	1	0	0	0	0	0	0	0	0	0	0
RBBP4	0	0	0	0	2	1	4	2	2	4	3	3	2	0	0	0	0	0	0	0	0	0	0
RBM14	0	0	0	0	2	0	0	0	0	2	5	5	2	0	0	1	0	0	0	0	0	0	0
RBP1	0	0	0	0	2	0	0	0	0	0	0	0	0	0	0	0	0	0	0	0	0	0	0
RCC1	0	0	0	0	2	2	0	0	2	2	4	2	2	0	0	1	0	0	0	0	0	0	0
RHEB	0	0	0	0	1	0	0	1	0	1	0	2	0	2	0	2	0	1	1	0	0	0	0
RPL9	0	0	0	0	3	0	0	0	0	4	5	4	0	0	0	1	0	0	0	0	0	0	0
RSL1D1	0	0	0	0	1	0	0	0	0	1	2	1	0	0	0	0	0	0	0	0	0	0	0
S100A1	0	0	0	0	1	0	0	0	0	0	0	0	0	0	0	1	0	0	0	0	0	0	0
SAMHD1	0	0	0	0	1	2	0	0	0	2	3	3	1	0	0	0	0	0	0	0	0	0	0
SAR1A	0	0	0	0	1	0	0	0	0	0	1	1	2	0	0	0	0	0	0	0	0	0	0
SARS	0	0	0	0	2	3	1	1	0	1	2	3	1	0	0	1	0	0	0	0	0	0	0
SBSN	0	0	0	0	1	0	0	0	0	0	0	0	0	0	0	0	0	0	0	0	0	0	0
SCAMP2	0	0	0	0	1	2	0	0	1	0	0	0	0	0	0	0	0	0	0	0	0	0	0
SEPT11	0	0	0	0	2	0	0	0	1	2	2	0	0	0	0	0	0	0	0	0	0	0	0
SERPINA6	0	0	0	0	1	0	0	0	0	0	0	1	0	1	0	0	0	0	0	0	0	0	0
SERPINA7	0	0	0	0	2	0	0	1	1	2	2	1	0	1	0	0	0	0	0	0	0	0	0
SERPINF1	0	0	0	0	1	2	2	3	4	2	1	2	3	1	1	1	0	0	0	0	0	0	0
SF3B1	0	0	0	0	2	0	0	0	0	3	10	5	2	0	0	0	0	0	0	0	0	0	0
SGTA	0	0	0	0	1	0	0	0	0	0	0	0	0	0	0	1	0	0	1	0	0	0	0
SH3GLB1	0	0	0	0	1	0	0	0	0	0	0	0	0	0	0	0	1	0	0	0	0	0	0
SLC20A2	0	0	0	0	2	0	0	0	0	0	0	0	1	0	1	0	0	0	0	0	0	0	0
SLC44A1	0	0	0	0	1	0	0	0	0	0	0	0	0	0	1	0	0	0	0	0	0	0	0
SLC7A6	0	0	0	0	1	0	0	0	0	0	0	0	0	0	1	0	0	0	0	0	0	0	0
SMC1A	0	0	0	0	1	1	0	0	0	1	3	0	0	0	0	0	0	0	0	0	0	0	0
SMCHD1	0	0	0	0	1	0	0	0	0	0	1	1	0	0	0	0	0	0	0	0	0	0	0
SNRPF	0	0	0	0	1	1	0	0	1	1	2	1	1	0	0	1	1	0	0	0	0	0	0
SORD	0	0	0	0	2	2	0	1	1	2	1	1	0	0	0	0	0	0	0	0	0	0	0
SRGAP2	0	0	0	0	1	0	0	0	0	0	0	0	1	0	0	1	0	0	0	0	0	0	0
SRP68	0	0	0	0	1	0	0	0	0	0	1	1	0	0	0	0	0	0	0	0	0	0	0
SRRT	0	0	0	0	1	0	0	0	0	1	3	3	1	0	0	1	0	0	0	0	0	0	0
STAM	0	0	0	0	3	1	0	4	3	2	2	1	6	0	0	1	0	0	0	0	0	0	0
STRAP	0	0	0	0	4	2	1	1	3	4	6	8	3	0	0	0	1	0	0	0	0	0	0
SULT1B1	0	0	0	0	1	0	0	0	1	0	0	0	0	0	0	0	0	0	0	0	0	0	0
SUMO2	0	0	0	0	1	0	1	1	0	1	1	1	0	1	0	0	0	0	1	0	0	0	0
TARDBP	0	0	0	0	1	0	1	0	0	3	3	3	1	0	0	0	0	0	0	0	0	0	0
TMED10	0	0	0	0	2	1	0	0	0	1	1	1	1	0	0	0	0	0	0	0	0	0	0
TMSB10	0	0	0	0	1	0	0	1	2	0	0	0	1	1	0	1	1	0	0	0	0	0	0
TNPO1	0	0	0	0	1	0	0	0	0	0	2	0	1	0	0	0	0	0	0	0	0	0	0
TPP1	0	0	0	0	1	0	0	0	0	0	1	1	0	0	0	0	0	0	0	0	0	0	0
TSTA3	0	0	0	0	1	0	0	0	0	1	0	0	0	0	0	0	0	0	0	0	0	0	0
TTC36	0	0	0	0	1	0	0	0	0	0	0	0	0	0	0	0	0	0	0	0	0	0	0
TUBG1	0	0	0	0	1	0	0	0	1	0	2	2	0	0	0	0	0	0	0	0	0	0	0
TUBGCP2	0	0	0	0	1	0	0	0	0	0	0	0	0	0	0	0	0	0	0	0	0	0	0
UBA2	0	0	0	0	1	0	1	0	0	2	2	1	0	0	0	0	0	0	0	0	0	0	0
UBA6	0	0	0	0	1	1	0	0	0	1	1	1	0	0	0	0	0	0	0	0	0	0	0
UBAC1	0	0	0	0	1	0	0	0	0	0	0	0	0	0	0	0	0	0	0	0	0	0	0
UBR4	0	0	0	0	1	1	0	0	0	1	0	0	0	0	0	0	0	0	0	0	0	0	0
UBR5	0	0	0	0	1	0	0	0	0	0	0	0	0	0	0	0	0	0	0	0	0	0	0
UGDH	0	0	0	0	3	0	0	0	4	2	2	3	0	0	0	0	0	0	0	0	0	0	0
UNC45A	0	0	0	0	1	0	0	0	0	0	1	3	1	0	0	0	0	0	0	0	0	0	0
UROD	0	0	0	0	2	0	0	0	1	1	1	0	0	0	0	0	0	0	0	0	0	0	0
USP14	0	0	0	0	1	0	0	0	1	0	0	0	0	0	0	0	0	0	0	0	0	0	0
USP15	0	0	0	0	1	0	0	0	0	0	0	0	0	0	0	0	0	0	0	0	0	0	0
USP5	0	0	0	0	2	2	0	0	0	1	1	1	3	0	1	0	1	0	0	0	0	0	0
UXS1	0	0	0	0	2	3	0	1	2	0	1	0	1	0	0	0	0	0	0	0	0	0	0
XPNPEP1	0	0	0	0	1	2	0	0	1	2	1	0	0	0	0	0	0	0	0	0	0	0	0
XPO5	0	0	0	0	1	0	0	0	0	0	1	0	0	0	0	0	0	0	0	0	0	0	0
XRN2	0	0	0	0	1	0	0	0	0	1	2	3	1	0	0	0	0	0	0	0	0	0	0
canx	0	0	0	0	1	0	0	0	0	0	1	0	1	0	0	0	0	0	0	0	0	0	0
ADRM1	0	0	0	0	0	1	0	0	1	1	1	1	0	0	0	1	2	0	3	0	0	0	0
AGTRAP	0	0	0	0	0	1	0	0	0	0	0	0	0	0	0	0	0	0	0	0	0	0	0
AKR1C4	0	0	0	0	0	1	0	0	0	1	3	3	0	0	0	0	0	0	0	0	0	0	0
AP2M1	0	0	0	0	0	1	0	0	0	0	0	1	1	0	0	0	0	0	0	0	0	0	0
APLP2	0	0	0	0	0	1	0	0	0	0	0	0	1	0	0	0	0	0	0	0	0	0	0
ARHGEF2	0	0	0	0	0	1	0	0	0	0	1	1	0	0	0	0	0	0	0	0	0	0	0
ATG3	0	0	0	0	0	1	0	0	0	0	0	1	0	0	0	0	0	0	0	0	0	0	0
ATG9A	0	0	0	0	0	1	0	0	0	0	0	0	0	0	0	0	0	0	0	0	0	0	0
ApoN	0	0	0	0	0	1	0	2	2	3	3	2	1	0	0	0	0	0	0	0	0	0	0
C1QB	0	0	0	0	0	1	0	0	0	0	0	0	0	0	0	0	0	0	0	0	0	0	0
C1QC	0	0	0	0	0	1	0	0	0	0	0	0	0	0	0	0	0	0	0	0	0	0	0
C1R	0	0	0	0	0	1	0	0	0	0	0	0	0	0	0	0	0	0	0	0	0	0	0
CANX	0	0	0	0	0	1	0	0	0	0	0	0	0	0	0	0	0	0	0	0	0	0	0
CCZ1B	0	0	0	0	0	1	0	0	0	0	0	0	0	0	0	0	0	0	0	0	0	0	0
CD97	0	0	0	0	0	1	0	0	0	0	2	1	1	0	0	0	0	0	0	0	0	0	0
CDH2	0	0	0	0	0	1	0	0	0	0	0	0	1	0	3	2	1	0	0	0	0	0	0
CFB	0	0	0	0	0	1	0	9	1	1	0	2	1	1	1	1	2	0	1	0	0	0	0
COG3	0	0	0	0	0	1	0	0	0	0	0	0	0	0	0	0	0	0	0	0	0	0	0
COPZ1	0	0	0	0	0	1	0	0	0	0	0	0	0	0	0	0	0	0	0	0	0	0	0
DCXR	0	0	0	0	0	1	0	0	1	0	0	0	0	0	0	0	0	0	0	0	0	0	0
DDX21	0	0	0	0	0	2	0	0	0	3	2	3	1	0	2	1	0	0	0	0	0	0	0
EIF3J	0	0	0	0	0	1	0	0	0	0	0	0	0	0	0	0	0	0	0	0	0	0	0
EIF4G1	0	0	0	0	0	3	0	0	1	0	4	3	2	0	0	0	0	0	0	0	0	0	0
ELP3	0	0	0	0	0	1	0	0	0	0	1	2	0	0	0	0	0	0	0	0	0	0	0
F13B	0	0	0	0	0	1	1	0	0	1	2	2	0	0	0	0	0	0	0	0	0	0	0
FBL	0	0	0	0	0	2	0	0	0	0	0	1	1	0	0	1	0	0	0	0	0	0	0
FLOT2	0	0	0	0	0	1	0	0	1	0	1	0	2	0	0	1	0	0	0	0	0	0	0
GARS	0	0	0	0	0	1	0	0	0	1	2	1	0	0	0	0	0	0	0	0	0	0	0
GBA	0	0	0	0	0	1	0	0	0	0	0	0	0	0	0	0	0	0	0	0	0	0	0
GEMIN2	0	0	0	0	0	1	0	0	0	0	1	0	0	0	0	0	0	0	0	0	0	0	0
GGH	0	0	0	0	0	3	0	0	0	1	1	1	0	0	0	0	0	0	0	0	0	0	0
GLO1	0	0	0	0	0	1	0	0	0	0	0	0	0	0	0	0	0	0	0	0	0	0	0
GNB2	0	0	0	0	0	1	0	0	0	0	0	0	0	0	0	0	0	0	0	0	0	0	0
GPI	0	0	0	0	0	1	0	1	1	0	0	0	0	0	0	0	1	0	0	0	0	0	0
GRWD1	0	0	0	0	0	1	0	0	0	1	1	1	0	0	0	0	0	0	0	0	0	0	0
HIST2H2AB	0	0	0	0	0	1	0	0	0	0	0	0	0	0	0	0	0	0	0	0	0	0	0
HMBS	0	0	0	0	0	1	0	0	0	0	0	0	0	0	0	0	0	0	0	0	0	0	0
HNRNPA2B1	0	0	0	0	0	2	1	0	1	1	1	2	1	1	1	0	0	1	1	0	0	0	0
HNRNPA3	0	0	0	0	0	1	0	0	1	1	3	3	0	0	1	3	0	1	0	0	0	0	0
HRAS	0	0	0	0	0	1	0	0	0	0	0	0	0	0	1	0	0	0	0	0	0	0	0
HRMT1L2	0	0	0	0	0	1	0	0	0	2	3	3	1	0	0	0	0	0	0	0	0	0	0
HTATSF1	0	0	0	0	0	1	0	0	0	0	0	2	0	0	0	0	0	0	0	0	0	0	0
HYOU1	0	0	0	0	0	1	0	0	2	2	4	2	1	0	0	1	0	0	0	0	0	0	0
IGF2R	0	0	0	0	0	1	0	1	0	0	0	0	0	0	1	0	0	0	0	0	0	0	0
IPO4	0	0	0	0	0	1	0	0	1	1	0	3	0	0	0	0	0	0	0	0	0	0	0
KIF5B	0	0	0	0	0	2	0	0	1	1	3	2	2	0	0	0	0	0	0	0	0	0	0
LOC100335345	0	0	0	0	0	3	0	3	4	2	3	0	1	0	0	0	0	0	0	0	0	0	0
LOC100336868	0	0	0	0	0	1	0	1	0	0	0	0	0	0	0	0	0	0	0	0	0	0	0
LOC789485	0	0	0	0	0	1	0	1	1	1	1	1	0	0	0	0	0	0	0	0	0	0	0
MAP2K2	0	0	0	0	0	2	0	0	0	0	0	1	0	0	0	0	0	0	0	0	0	0	0
MAPK1IP1L	0	0	0	0	0	1	1	0	1	1	1	1	1	1	1	0	0	1	0	0	0	0	0
MBD3	0	0	0	0	0	1	0	0	0	0	2	1	0	0	0	0	0	0	0	0	0	0	0
MDN1	0	0	0	0	0	2	0	0	0	1	3	0	0	0	0	0	0	0	0	0	0	0	0
MTA2	0	0	0	0	0	1	0	0	0	1	0	0	0	0	0	0	0	0	0	0	0	0	0
MYO1C	0	0	0	0	0	1	0	1	0	1	0	1	1	0	1	3	3	0	0	0	0	0	0
NAMPT	0	0	0	0	0	1	0	0	0	1	1	1	0	0	0	0	0	0	0	0	0	0	0
NPM3	0	0	0	0	0	1	0	0	0	0	0	0	0	0	0	1	0	1	0	0	0	0	0
NUP93	0	0	0	0	0	1	0	0	0	1	0	2	0	0	0	0	0	0	0	0	0	0	0
OLA1	0	0	0	0	0	1	1	0	1	1	1	1	0	0	0	0	0	0	0	0	0	0	0
PACSIN3	0	0	0	0	0	1	0	0	2	1	3	2	4	1	4	1	1	3	3	0	0	0	0
PCNA	0	0	0	0	0	1	0	0	1	1	0	1	0	0	0	0	0	0	0	0	0	0	0
PDCD2L	0	0	0	0	0	1	0	0	1	0	0	0	0	0	0	1	0	0	0	0	0	0	0
PELP1	0	0	0	0	0	1	0	0	0	0	0	0	0	0	0	0	0	0	0	0	0	0	0
POLR2A	0	0	0	0	0	1	0	0	0	1	2	1	2	0	0	0	0	0	0	0	0	0	0
PPA1	0	0	0	0	0	1	0	0	1	1	1	0	0	0	0	0	0	0	0	0	0	0	0
PRDX6	0	0	0	0	0	1	0	1	1	0	0	0	1	0	0	1	0	0	0	0	0	0	0
PRIM2	0	0	0	0	0	1	0	0	0	0	0	1	0	0	0	0	0	0	0	0	0	0	0
PSMD10	0	0	0	0	0	1	0	0	0	0	0	0	0	0	0	0	0	0	0	0	0	0	0
QARS	0	0	0	0	0	1	0	0	0	1	1	2	0	0	0	0	0	0	0	0	0	0	0
RAP1A	0	0	0	0	0	1	0	0	1	0	0	0	0	0	0	1	1	0	0	0	0	0	0
RBBP7	0	0	0	0	0	1	0	0	0	0	1	1	0	0	0	0	0	0	0	0	0	0	0
SCAMP1	0	0	0	0	0	2	0	1	0	1	3	1	3	0	1	0	1	0	0	0	0	0	0
SELENBP1	0	0	0	0	0	1	0	0	0	0	0	0	0	0	0	0	0	0	0	0	0	0	0
SFN	0	0	0	0	0	3	0	0	0	0	0	0	0	0	0	0	0	0	0	0	0	0	0
SLC35E1	0	0	0	0	0	1	0	0	0	0	0	0	0	0	0	0	0	0	0	0	0	0	0
SMN1	0	0	0	0	0	1	0	0	0	0	3	2	0	0	0	0	0	0	0	0	0	0	0
SND1	0	0	0	0	0	2	0	0	2	3	3	4	0	0	0	0	0	0	0	0	0	0	0
SSB	0	0	0	0	0	1	1	0	0	0	0	0	0	0	0	0	1	0	0	0	0	0	0
TFG	0	0	0	0	0	1	0	1	1	0	0	0	1	0	0	1	1	0	0	0	0	0	0
TGFBI	0	0	0	0	0	1	0	0	1	2	4	1	1	0	0	0	1	0	0	0	0	0	0
TRA2A	0	0	0	0	0	1	0	0	0	1	1	3	0	0	0	0	0	0	0	0	0	0	0
TRAPPC6B	0	0	0	0	0	1	0	0	0	0	0	0	0	0	0	0	0	0	0	0	0	0	0
TUBB2B	0	0	0	0	0	1	0	1	0	1	1	1	0	0	0	0	0	0	0	0	0	0	0
VCAN	0	0	0	0	0	2	2	0	0	0	1	2	0	0	0	0	0	0	0	0	0	0	0
YIPF6	0	0	0	0	0	1	0	0	0	0	1	0	1	0	0	0	0	0	0	0	0	0	0
100336744	0	0	0	0	0	0	0	0	2	0	0	1	0	1	0	0	2	0	0	0	0	0	0
ACTL6A	0	0	0	0	0	0	0	0	0	0	0	1	0	0	0	0	0	0	0	0	0	0	0
ADIPOQ	0	0	0	0	0	0	0	4	2	1	0	0	0	0	1	0	0	0	0	0	0	0	0
AGL	0	0	0	0	0	0	0	0	0	0	1	0	0	0	0	0	0	0	0	0	0	0	0
AIMP1	0	0	0	0	0	0	0	0	0	0	1	2	0	0	0	0	0	0	0	0	0	0	0
AIMP2	0	0	0	0	0	0	0	0	1	1	2	2	1	0	0	1	0	0	0	0	0	0	0
AKR1A1	0	0	0	0	0	0	0	0	0	0	0	0	0	0	0	0	0	0	0	0	0	0	0
APOA4	0	0	0	0	0	0	0	0	0	0	0	0	0	0	0	0	0	0	0	0	0	0	0
ATP1B1	0	0	0	0	0	0	0	0	1	0	0	0	2	0	0	2	1	0	1	0	0	0	0
Bt.111345	0	0	0	0	0	0	0	0	0	0	0	0	0	0	0	0	0	0	0	0	0	0	0
C1H3orf58	0	0	0	0	0	0	0	0	0	0	0	0	0	0	0	0	0	0	0	0	0	0	0
C6orf132	0	0	0	0	0	0	0	0	0	1	0	1	0	0	0	0	0	0	0	0	0	0	0
CBR3	0	0	0	0	0	0	0	0	0	0	0	1	1	0	0	0	0	0	0	0	0	0	0
CBS	0	0	0	0	0	0	1	0	1	0	0	1	0	0	0	0	0	0	0	0	0	0	0
CDK3	0	0	0	0	0	0	1	0	1	0	1	0	1	1	0	0	0	0	0	0	0	0	0
CHIA	0	0	0	0	0	0	0	0	1	0	0	0	0	0	0	0	0	0	0	0	0	0	0
CHMP6	0	0	0	0	0	0	0	1	0	0	0	0	1	0	0	1	0	0	0	0	0	0	0
CPN1	0	0	0	0	0	0	0	0	0	0	0	0	0	0	0	0	0	0	0	0	0	0	0
CPNE2	0	0	0	0	0	0	0	0	0	0	0	0	1	0	0	1	1	0	0	0	0	0	0
CSE1L	0	0	0	0	0	0	0	0	2	3	3	4	2	0	0	0	0	0	0	0	0	0	0
CSN2	0	0	0	0	0	0	0	0	0	0	1	0	0	0	0	0	0	0	0	0	0	0	0
CSNK2A1	0	0	0	0	0	0	0	0	0	0	0	0	0	0	1	0	0	0	0	0	0	0	0
CTNND1	0	0	0	0	0	0	0	0	1	0	2	1	1	1	5	6	2	0	2	0	0	0	0
CTSC	0	0	0	0	0	0	0	0	0	0	0	0	0	0	0	0	0	0	0	0	0	0	0
DDX39A	0	0	0	0	0	0	0	0	0	1	4	1	0	0	0	0	0	0	0	0	0	0	0
DIS3	0	0	0	0	0	0	0	0	0	3	1	3	1	0	0	0	0	0	0	0	0	0	0
ECM1	0	0	0	0	0	0	1	0	0	1	1	0	0	0	0	0	0	0	0	0	0	0	0
EFTUD2	0	0	0	0	0	0	0	0	0	2	8	5	0	0	0	0	0	0	0	0	0	0	0
EIF3K	0	0	0	0	0	0	0	0	0	0	0	0	0	0	0	0	0	0	0	0	0	0	0
EIF3M	0	0	0	0	0	0	0	0	0	0	2	0	0	0	0	0	0	0	0	0	0	0	0
FAHD2A	0	0	0	0	0	0	0	0	0	0	0	0	0	0	0	0	0	0	0	0	0	0	0
FAP	0	0	0	0	0	0	0	0	0	0	0	0	0	0	0	0	0	0	0	0	0	0	0
FLOT1	0	0	0	0	0	0	0	0	0	0	0	0	0	0	0	2	0	0	0	0	0	0	0
G3BP1	0	0	0	0	0	0	0	0	0	0	0	0	0	0	0	0	0	0	0	0	0	0	0
GBE1	0	0	0	0	0	0	0	0	0	0	0	0	0	0	0	0	0	0	0	0	0	0	0
GFPT1	0	0	0	0	0	0	0	0	1	2	2	2	1	0	0	0	0	0	0	0	0	0	0
GLA	0	0	0	0	0	0	1	0	1	3	2	1	1	0	0	0	0	0	0	0	0	0	0
GNA13	0	0	0	0	0	0	0	0	3	0	0	0	1	0	2	1	4	3	4	0	0	0	0
GPRC5C	0	0	0	0	0	0	0	0	0	0	0	0	1	0	0	0	0	0	0	0	0	0	0
H2AFZ	0	0	0	0	0	0	0	0	0	0	0	0	0	0	0	0	0	0	0	0	0	0	0
HAT1	0	0	0	0	0	0	0	0	0	0	0	0	1	0	0	0	0	0	0	0	0	0	0
HDAC1	0	0	0	0	0	0	0	0	1	0	0	1	0	0	0	0	0	0	0	0	0	0	0
HINT1	0	0	0	0	0	0	1	0	0	0	0	0	0	1	0	0	0	0	1	0	0	0	0
HNRNPH1	0	0	0	0	0	0	0	0	0	1	3	2	2	0	0	1	0	0	0	0	0	0	0
HSPH1	0	0	0	0	0	0	0	0	4	1	0	0	0	0	0	0	0	1	2	0	0	0	0
IKBKAP	0	0	0	0	0	0	0	0	0	1	5	5	2	0	0	0	0	0	0	0	0	0	0
KHDRBS3	0	0	0	0	0	0	0	0	0	0	0	0	0	0	0	0	0	0	0	0	0	0	0
KIAA1524	0	0	0	0	0	0	0	0	0	0	1	0	0	0	0	0	0	0	0	0	0	0	0
KIF5A	0	0	0	0	0	0	0	0	1	0	2	2	1	0	0	0	0	0	0	0	0	0	0
LOC528150	0	0	0	0	0	0	0	0	1	1	0	0	0	0	0	0	0	0	0	0	0	0	0
LOC781667	0	0	0	0	0	0	0	0	0	0	0	0	0	1	0	0	0	0	0	0	0	0	0
LOC781916	0	0	0	0	0	0	0	1	0	1	1	1	0	0	0	0	0	0	0	0	0	0	0
METTL11A	0	0	0	0	0	0	0	0	0	0	0	0	0	0	0	0	0	0	0	0	0	0	0
MTOR	0	0	0	0	0	0	0	0	0	0	2	1	0	0	0	0	0	0	0	0	0	0	0
MTPN	0	0	0	0	0	0	0	0	0	0	0	0	0	0	0	0	0	0	0	0	0	0	0
NHP2L1	0	0	0	0	0	0	0	0	0	0	0	0	0	0	0	0	0	0	0	0	0	0	0
NOP56	0	0	0	0	0	0	0	0	0	1	1	1	1	0	0	0	0	0	0	0	0	0	0
NR3C1	0	0	0	0	0	0	0	0	1	1	1	1	1	0	0	0	0	0	1	0	0	0	0
PIP4K2A	0	0	0	0	0	0	0	0	0	0	0	1	0	0	0	0	0	0	0	0	0	0	0
PIPSL	0	0	0	0	0	0	0	0	2	0	0	1	2	1	0	0	0	0	1	0	0	0	0
PPAT	0	0	0	0	0	0	0	0	0	0	1	1	0	0	0	0	0	0	0	0	0	0	0
PPP1CA	0	0	0	0	0	0	0	0	0	1	1	1	1	0	0	0	1	0	0	0	0	0	0
PPP1CC	0	0	0	0	0	0	0	0	2	1	3	4	1	0	0	0	0	1	0	0	0	0	0
PRPF4	0	0	0	0	0	0	0	0	0	0	0	0	0	0	0	0	0	0	0	0	0	0	0
PXDN	0	0	0	0	0	0	0	0	0	1	1	1	0	0	0	0	0	0	0	0	0	0	0
RPL37A	0	0	0	0	0	0	0	0	0	0	0	0	0	0	0	0	0	0	0	0	0	0	0
SHMT1	0	0	0	0	0	0	0	0	2	0	1	0	0	0	0	0	0	0	0	0	0	0	0
SKIL	0	0	0	0	0	0	0	0	0	0	0	0	0	0	0	0	0	0	0	0	0	0	0
SMC2	0	0	0	0	0	0	0	0	0	0	1	1	0	0	0	0	0	0	0	0	0	0	0
SMC4	0	0	0	0	0	0	0	0	0	0	3	0	1	0	0	0	1	0	0	0	0	0	0
STAT1	0	0	0	0	0	0	0	0	0	0	0	0	0	0	0	0	0	0	0	0	0	0	0
TNIP2	0	0	0	0	0	0	0	0	0	0	0	0	0	0	0	0	0	0	0	0	0	0	0
TSKU	0	0	0	0	0	0	0	0	0	0	0	0	0	0	0	0	0	0	0	0	0	0	0
VASN	0	0	0	0	0	0	0	0	1	0	0	0	0	0	0	0	0	0	0	0	0	0	0
VNN1	0	0	0	0	0	0	0	1	0	1	0	0	0	3	0	0	1	0	0	0	0	0	0
YARS	0	0	0	0	0	0	0	0	0	4	6	4	3	0	1	0	1	0	0	0	0	0	0
YTHDF2	0	0	0	0	0	0	0	0	1	0	0	0	0	0	0	0	0	1	1	0	0	0	0
AMOT	0	0	0	0	0	0	0	0	0	0	0	0	0	0	0	0	0	0	0	0	0	0	0
ARFGEF1	0	0	0	0	0	0	0	0	0	0	0	0	0	0	0	0	0	0	0	0	0	0	0
CDC42BPG	0	0	0	0	0	0	0	0	0	0	0	0	0	0	0	0	0	0	0	0	0	0	0
CHUK	0	0	0	0	0	0	0	0	0	0	0	0	0	0	0	0	0	0	0	0	0	0	0
EML2	0	0	0	0	0	0	0	0	1	0	1	0	0	0	0	0	0	0	0	0	0	0	0
FKBP1A	0	0	0	0	0	0	1	0	1	0	0	0	1	0	2	1	1	0	1	0	0	0	0
IKBKB	0	0	0	0	0	0	0	0	0	0	0	0	0	0	0	0	0	0	0	0	0	0	0
IKBKG	0	0	0	0	0	0	0	0	0	0	0	0	0	0	0	0	0	0	0	0	0	0	0
LOC100849169	0	0	0	0	0	0	0	0	1	0	0	0	0	0	0	0	0	0	0	0	0	0	0
NF2	0	0	0	0	0	0	0	0	0	0	0	0	0	0	0	0	0	0	0	0	0	0	0
PROC	0	0	0	0	0	0	0	0	1	1	1	0	1	0	0	0	0	0	0	0	0	0	0
SYPL1	0	0	0	0	0	0	0	1	0	1	0	0	1	0	0	0	0	0	0	0	0	0	0
TANK	0	0	0	0	0	0	0	0	0	0	0	0	0	0	0	0	0	0	0	0	0	0	0
URB2	0	0	0	0	0	0	0	0	0	0	0	0	0	0	0	0	0	0	0	0	0	0	0
ACTBL2	0	0	0	0	0	0	7	0	0	0	0	0	0	0	0	0	0	0	0	0	0	0	0
ANP32A	0	0	0	0	0	0	1	0	0	0	0	0	0	0	0	0	0	0	0	0	0	0	0
ANP32E	0	0	0	0	0	0	1	0	0	0	0	0	0	0	0	0	0	0	0	0	0	0	0
ANXA6	0	0	0	0	0	0	1	1	4	0	2	0	3	0	1	4	2	1	1	0	0	0	0
APOH	0	0	0	0	0	0	1	0	0	0	0	0	1	0	0	0	1	0	1	0	0	0	0
ATP1A4	0	0	0	0	0	0	1	0	0	0	0	0	0	2	0	0	0	0	0	0	0	0	0
CD58	0	0	0	0	0	0	1	0	0	0	0	0	0	1	2	0	0	2	2	0	0	0	0
CFH	0	0	0	0	0	0	1	0	1	0	0	0	0	0	0	0	0	0	0	0	0	0	0
CFI	0	0	0	0	0	0	1	0	0	0	0	0	0	0	0	0	0	0	0	0	0	0	0
CLEC3B	0	0	0	0	0	0	3	0	0	0	0	0	0	0	0	0	0	0	0	0	0	0	0
DDX5	0	0	0	0	0	0	1	0	0	1	5	3	2	0	1	1	1	1	1	0	0	0	0
HBG1	0	0	0	0	0	0	1	0	0	0	0	0	0	0	0	0	0	0	0	0	0	0	0
HNRPC	0	0	0	0	0	0	1	0	0	0	0	0	0	0	0	0	0	0	0	0	0	0	0
KRAS	0	0	0	0	0	0	1	0	1	0	0	0	1	0	1	0	0	0	0	0	0	0	0
LGALS1	0	0	0	0	0	0	1	0	0	0	0	0	0	0	0	0	0	0	0	0	0	0	0
LOC782038	0	0	0	0	0	0	1	0	1	0	0	0	0	0	0	0	0	0	0	0	0	0	0
LOC782114	0	0	0	0	0	0	1	0	0	0	0	0	0	0	0	0	0	0	0	0	0	0	0
MBL	0	0	0	0	0	0	1	0	0	0	0	0	0	0	0	0	0	0	0	0	0	0	0
NAA38	0	0	0	0	0	0	1	0	0	0	0	0	0	0	0	0	0	0	0	0	0	0	0
NASP	0	0	0	0	0	0	2	0	0	0	0	0	0	0	0	0	0	0	0	0	0	0	0
PSMA6	0	0	0	0	0	0	1	2	0	0	0	0	0	0	0	0	1	0	1	0	0	0	0
PTBP1	0	0	0	0	0	0	2	0	1	0	1	0	0	1	0	1	0	1	0	0	0	0	0
RPLP1	0	0	0	0	0	0	1	0	0	0	0	0	0	0	0	0	0	0	0	0	0	0	0
RPS28	0	0	0	0	0	0	1	0	0	0	2	2	0	0	0	0	0	0	0	0	0	0	0
SNRPE	0	0	0	0	0	0	1	0	0	0	0	0	0	0	0	0	0	0	0	0	0	0	0
TP53	0	0	0	0	0	0	30	27	87	0	0	0	0	0	0	0	0	0	0	0	0	0	0
WNT5A	0	0	0	0	0	0	1	0	0	0	0	0	0	0	0	0	0	0	0	0	0	0	0
AKR7A2	0	0	0	0	0	0	0	0	0	0	0	0	0	0	0	0	0	0	0	0	0	0	0
AMOTL1	0	0	0	0	0	0	0	0	0	0	0	0	0	0	0	0	0	0	0	0	0	0	0
ANXA2	0	0	0	0	0	0	0	1	3	0	1	1	1	2	2	3	0	1	1	0	0	0	0
CLDND1	0	0	0	0	0	0	0	0	1	0	0	0	0	0	0	0	1	0	0	0	0	0	0
CRMP1	0	0	0	0	0	0	0	1	0	0	0	0	1	0	0	0	0	0	0	0	0	0	0
CTPS1	0	0	0	0	0	0	0	0	0	0	3	5	0	0	0	0	0	0	0	0	0	0	0
EPS8L2	0	0	0	0	0	0	0	0	0	0	0	0	0	0	0	0	0	0	0	0	0	0	0
GOLPH3L	0	0	0	0	0	0	0	1	1	1	1	1	0	0	0	0	0	0	0	0	0	0	0
HIST3H2A	0	0	0	0	0	0	0	0	0	0	0	0	1	0	0	0	0	0	0	0	0	0	0
LOC100336044	0	0	0	0	0	0	0	0	0	0	0	0	0	1	0	0	0	0	0	0	0	0	0
MOB1B	0	0	0	0	0	0	0	0	1	0	0	0	1	0	0	0	0	0	0	0	0	0	0
NEDD8	0	0	0	0	0	0	0	0	1	0	1	0	0	0	0	0	0	0	0	0	0	0	0
PAFAH1B3	0	0	0	0	0	0	0	0	0	0	0	0	0	0	0	0	0	0	0	0	0	0	0
PDXK	0	0	0	0	0	0	0	0	0	1	0	0	0	0	0	0	0	0	0	0	0	0	0
PSMA5	0	0	0	0	0	0	0	1	0	0	0	0	0	0	1	0	0	1	0	0	0	0	0
PWP2	0	0	0	0	0	0	0	0	0	0	0	0	0	0	0	0	0	0	0	0	0	0	0
PYGB	0	0	0	0	0	0	0	1	0	1	0	1	0	0	0	0	0	0	0	0	0	0	0
RPL22	0	0	0	0	0	0	0	1	0	1	1	2	0	0	0	1	0	0	0	0	0	0	0
RPL31	0	0	0	0	0	0	0	0	0	0	0	0	0	0	0	0	0	0	0	0	0	0	0
RPS20	0	0	0	0	0	0	0	0	1	0	0	2	0	0	0	0	0	0	0	0	0	0	0
SEPT9	0	0	0	0	0	0	0	0	0	3	1	1	0	0	0	0	0	0	0	0	0	0	0
SF3B3	0	0	0	0	0	0	0	0	0	1	3	1	0	0	0	0	0	1	0	0	0	0	0
SNRPA1	0	0	0	0	0	0	0	0	0	0	1	1	0	0	0	0	0	0	0	0	0	0	0
SNRPD3	0	0	0	0	0	0	0	0	0	0	0	2	0	0	0	0	0	0	0	0	0	0	0
SRM	0	0	0	0	0	0	0	1	0	0	1	2	2	0	0	0	1	0	0	0	0	0	0
TKT	0	0	0	0	0	0	0	0	0	3	0	1	0	1	1	1	1	0	0	0	0	0	0
UMPS	0	0	0	0	0	0	0	0	0	1	1	2	0	0	0	0	0	0	0	0	0	0	0
AFM	0	0	0	0	0	0	0	2	0	0	0	0	0	3	1	0	0	0	0	0	0	0	0
AP1B1	0	0	0	0	0	0	0	1	0	0	0	1	1	0	0	0	0	0	0	0	0	0	0
Bt.22869	0	0	0	0	0	0	0	1	0	0	0	0	0	0	0	0	0	0	0	0	0	0	0
C6	0	0	0	0	0	0	0	1	1	0	0	0	0	0	0	0	0	0	0	0	0	0	0
CHST14	0	0	0	0	0	0	0	1	0	0	0	0	0	0	0	0	0	0	0	0	0	0	0
CSDA	0	0	0	0	0	0	0	1	10	0	0	0	0	6	2	1	0	5	4	0	0	0	0
DSC1	0	0	0	0	0	0	0	1	0	0	0	0	0	0	0	0	0	0	0	0	0	0	0
EPPK1	0	0	0	0	0	0	0	1	0	0	0	0	0	0	0	0	0	0	0	0	0	0	0
ETFA	0	0	0	0	0	0	0	1	0	0	0	0	0	0	0	0	0	0	0	0	0	0	0
FLNB	0	0	0	0	0	0	0	1	0	0	0	0	0	0	0	0	0	0	0	0	0	0	0
GIPC1	0	0	0	0	0	0	0	1	3	0	1	0	0	0	0	2	2	0	0	0	0	0	0
HEATR5B	0	0	0	0	0	0	0	1	0	0	0	0	0	0	0	0	0	0	0	0	0	0	0
HPX	0	0	0	0	0	0	0	5	2	5	1	2	1	2	1	2	1	0	2	0	0	0	0
HSPA9	0	0	0	0	0	0	0	1	0	0	0	0	0	0	0	0	0	0	0	0	0	0	0
HSPE1	0	0	0	0	0	0	0	1	0	0	0	0	0	0	0	0	0	0	0	0	0	0	0
ITIH1	0	0	0	0	0	0	0	1	0	0	0	0	0	0	0	0	0	0	0	0	0	0	0
KPNA1	0	0	0	0	0	0	0	1	0	0	0	1	0	0	0	0	0	0	0	0	0	0	0
LMAN2	0	0	0	0	0	0	0	1	1	1	1	0	1	0	0	0	0	0	0	0	0	0	0
LOC100296890	0	0	0	0	0	0	0	1	0	1	1	1	1	0	0	0	0	0	0	0	0	0	0
LRG1	0	0	0	0	0	0	0	1	0	0	0	0	0	1	0	0	0	0	0	0	0	0	0
LUM	0	0	0	0	0	0	0	3	0	0	0	0	0	1	0	0	1	0	0	0	0	0	0
PICALM	0	0	0	0	0	0	0	1	0	0	0	0	0	0	0	0	0	0	1	0	0	0	0
PPID	0	0	0	0	0	0	0	1	4	1	0	1	0	0	0	0	0	0	0	0	0	0	0
PPIH	0	0	0	0	0	0	0	2	1	0	0	0	0	1	0	0	0	1	1	0	0	0	0
PSMA2	0	0	0	0	0	0	0	1	0	0	0	0	0	0	0	0	1	1	1	0	0	0	0
PSMB5	0	0	0	0	0	0	0	1	0	0	0	0	0	0	0	0	2	0	0	0	0	0	0
RPL10A	0	0	0	0	0	0	0	1	0	0	0	0	0	0	0	0	1	0	0	0	0	0	0
SERPINA3-4	0	0	0	0	0	0	0	1	1	0	0	0	0	0	0	0	1	0	0	0	0	0	0
SERPINA3-6	0	0	0	0	0	0	0	6	0	0	0	0	0	0	0	0	0	0	0	0	0	0	0
SERPINA3-8	0	0	0	0	0	0	0	1	1	0	0	0	2	1	0	0	0	0	0	0	0	0	0
SPAG16	0	0	0	0	0	0	0	1	0	0	0	0	0	0	0	0	0	0	0	0	0	0	0
SRP14	0	0	0	0	0	0	0	1	0	0	0	0	0	0	0	0	0	0	0	0	0	0	0
STAM2	0	0	0	0	0	0	0	2	0	0	0	0	1	0	1	0	1	0	0	0	0	0	0
TOM1L1	0	0	0	0	0	0	0	1	1	0	0	0	0	0	0	0	0	0	0	0	0	0	0
TOMM22	0	0	0	0	0	0	0	1	0	0	0	0	0	0	0	0	0	0	0	0	0	0	0
TXNRD1	0	0	0	0	0	0	0	1	0	0	0	0	0	0	0	0	0	0	0	0	0	0	0
UBE2V1	0	0	0	0	0	0	0	1	0	0	0	0	0	0	0	1	1	1	1	0	0	0	0
VDAC1	0	0	0	0	0	0	0	1	0	0	0	0	0	0	0	0	0	0	0	0	0	0	0
VDAC2	0	0	0	0	0	0	0	1	0	0	0	0	0	0	0	0	0	0	0	0	0	0	0
XPO1	0	0	0	0	0	0	0	1	4	0	1	1	0	0	0	0	0	0	0	0	0	0	0
ABCF2	0	0	0	0	0	0	0	0	0	1	2	0	1	0	0	0	0	0	0	0	0	0	0
ACACB	0	0	0	0	0	0	0	0	0	0	0	0	0	0	0	0	0	0	0	0	0	0	0
ACP1	0	0	0	0	0	0	0	0	0	1	1	1	0	0	0	0	0	0	0	0	0	0	0
ACSL4	0	0	0	0	0	0	0	0	2	0	0	0	0	0	2	2	1	1	1	0	0	0	0
ANGPTL3	0	0	0	0	0	0	0	0	0	0	0	0	0	0	0	0	0	0	0	0	0	0	0
ANTXR1	0	0	0	0	0	0	0	0	0	0	0	0	0	0	0	0	0	0	0	0	0	0	0
AP2B1	0	0	0	0	0	0	0	0	1	0	0	0	1	0	0	0	0	0	0	0	0	0	0
AURKB	0	0	0	0	0	0	0	0	0	0	0	0	0	0	2	0	1	1	0	0	0	0	0
C10H14ORF166	0	0	0	0	0	0	0	0	2	0	0	0	0	0	0	0	0	0	0	0	0	0	0
C14orf80	0	0	0	0	0	0	0	0	0	0	0	0	0	0	0	0	0	0	0	0	0	0	0
CACNA2D1	0	0	0	0	0	0	0	0	1	0	0	0	0	4	1	0	1	2	1	0	0	0	0
CCDC8	0	0	0	0	0	0	0	0	0	0	0	0	0	0	0	0	0	0	0	0	0	0	0
CD109	0	0	0	0	0	0	0	0	1	0	0	0	0	1	0	0	0	0	0	0	0	0	0
CDKN2A	0	0	0	0	0	0	0	0	0	0	0	0	0	0	0	1	0	0	0	0	0	0	0
CGI-301	0	0	0	0	0	0	0	0	0	0	0	0	0	0	0	0	0	0	0	0	0	0	0
CNTN1	0	0	0	0	0	0	0	0	1	0	0	0	0	1	0	0	0	0	0	0	0	0	0
COL6A3	0	0	0	0	0	0	0	0	1	0	0	1	0	0	0	0	0	0	0	0	0	0	0
CSRP1	0	0	0	0	0	0	0	0	0	0	0	0	0	0	0	0	0	0	0	0	0	0	0
DCTPP1	0	0	0	0	0	0	0	0	0	0	0	0	0	0	0	0	0	0	0	0	0	0	0
DDX10	0	0	0	0	0	0	0	0	0	0	0	0	0	0	0	0	0	0	0	0	0	0	0
DHFR	0	0	0	0	0	0	0	0	0	0	0	0	0	0	0	0	0	0	0	0	0	0	0
DNAJB1	0	0	0	0	0	0	0	0	1	0	0	0	0	0	0	0	0	0	1	0	0	0	0
DNAJB4	0	0	0	0	0	0	0	0	0	0	0	0	0	0	0	0	0	0	0	0	0	0	0
EDF1	0	0	0	0	0	0	0	0	0	0	0	0	0	2	1	1	1	0	2	0	0	0	0
EIF1B	0	0	0	0	0	0	0	0	1	0	0	0	0	0	0	0	0	0	0	0	0	0	0
EPB41L3	0	0	0	0	0	0	0	0	0	0	0	0	0	0	1	0	1	0	1	0	0	0	0
FAF1	0	0	0	0	0	0	0	0	1	0	0	0	0	0	0	0	2	0	1	0	0	0	0
FAM120A	0	0	0	0	0	0	0	0	1	1	1	1	0	0	0	0	0	0	1	0	0	0	0
FAM49B	0	0	0	0	0	0	0	0	0	0	0	0	0	0	0	1	1	0	0	0	0	0	0
FAM98A	0	0	0	0	0	0	0	0	1	0	0	0	0	0	0	0	0	0	0	0	0	0	0
FREM2	0	0	0	0	0	0	0	0	0	0	0	0	0	0	0	0	0	0	0	0	0	0	0
FRYL	0	0	0	0	0	0	0	0	0	0	0	1	0	0	0	0	0	0	0	0	0	0	0
H3F3C	0	0	0	0	0	0	0	0	1	1	0	0	0	0	0	0	0	0	0	0	0	0	0
HERC4	0	0	0	0	0	0	0	0	0	0	0	0	0	0	0	0	0	0	0	0	0	0	0
HNRNPA1	0	0	0	0	0	0	0	0	0	0	1	1	0	1	0	1	0	0	1	0	0	0	0
HNRNPR	0	0	0	0	0	0	0	0	1	0	0	0	0	1	2	0	1	2	0	0	0	0	0
HNRPDL	0	0	0	0	0	0	0	0	0	0	0	1	0	0	1	2	2	0	1	0	0	0	0
ITGA5	0	0	0	0	0	0	0	0	0	0	0	0	0	0	1	0	0	0	0	0	0	0	0
LDOC1L	0	0	0	0	0	0	0	0	0	0	0	0	0	0	0	0	0	0	0	0	0	0	0
LOC616394	0	0	0	0	0	0	0	0	0	0	0	0	0	0	0	0	0	1	0	0	0	0	0
LOC781001	0	0	0	0	0	0	0	0	0	1	1	1	1	0	0	0	1	0	0	0	0	0	0
LRRC57	0	0	0	0	0	0	0	0	1	0	0	0	0	1	0	0	0	0	1	0	0	0	0
LSM11	0	0	0	0	0	0	0	0	0	0	0	0	0	0	0	0	0	0	0	0	0	0	0
MAP2K1	0	0	0	0	0	0	0	0	1	1	0	1	0	0	0	0	0	0	0	0	0	0	0
MARK2	0	0	0	0	0	0	0	0	0	0	0	0	0	0	0	1	0	0	0	0	0	0	0
MGC137099	0	0	0	0	0	0	0	0	0	0	1	0	0	0	0	0	0	0	0	0	0	0	0
MKRN4P	0	0	0	0	0	0	0	0	0	0	0	0	0	0	0	0	0	0	0	0	0	0	0
NAPG	0	0	0	0	0	0	0	0	0	0	0	0	0	0	0	1	1	0	0	0	0	0	0
NRN1	0	0	0	0	0	0	0	0	1	0	0	0	0	0	0	0	0	0	0	0	0	0	0
NRP2	0	0	0	0	0	0	0	0	0	0	0	0	0	0	0	1	1	1	1	0	0	0	0
NSFL1C	0	0	0	0	0	0	0	0	0	0	0	0	0	0	0	0	0	0	2	0	0	0	0
NTPCR	0	0	0	0	0	0	0	0	0	0	0	0	0	0	0	0	0	0	0	0	0	0	0
ODZ3	0	0	0	0	0	0	0	0	0	0	0	0	0	1	0	0	0	0	0	0	0	0	0
OTUB1	0	0	0	0	0	0	0	0	0	1	1	1	0	0	0	0	0	0	0	0	0	0	0
PAK4	0	0	0	0	0	0	0	0	0	0	0	0	0	0	2	0	0	0	0	0	0	0	0
PCDH10	0	0	0	0	0	0	0	0	1	0	0	0	0	0	0	0	0	0	0	0	0	0	0
PCDH9	0	0	0	0	0	0	0	0	1	0	0	0	0	0	0	0	1	0	1	0	0	0	0
PDPN	0	0	0	0	0	0	0	0	0	0	0	0	0	0	0	0	0	0	0	0	0	0	0
PFN2	0	0	0	0	0	0	0	0	1	0	0	1	0	0	0	0	0	0	0	0	0	0	0
PHB2	0	0	0	0	0	0	0	0	0	0	0	0	0	0	0	0	0	0	0	0	0	0	0
PIN4	0	0	0	0	0	0	0	0	1	0	0	0	1	0	0	0	1	0	1	0	0	0	0
PKN2	0	0	0	0	0	0	0	0	0	0	0	0	0	0	0	0	0	0	0	0	0	0	0
PPIL1	0	0	0	0	0	0	0	0	0	0	0	0	0	3	1	0	1	6	5	0	0	0	0
PPM1B	0	0	0	0	0	0	0	0	0	0	0	0	0	0	0	0	0	0	0	0	0	0	0
PSMA8	0	0	0	0	0	0	0	0	0	0	0	0	0	0	0	0	2	0	1	0	0	0	0
PSMB1	0	0	0	0	0	0	0	0	1	0	0	0	0	0	0	0	1	0	2	0	0	0	0
PSMB2	0	0	0	0	0	0	0	0	0	0	0	0	0	0	0	0	2	0	2	0	0	0	0
PSMB4	0	0	0	0	0	0	0	0	0	0	0	0	0	0	0	0	0	0	1	0	0	0	0
PSMB6	0	0	0	0	0	0	0	0	1	0	0	0	0	0	0	0	1	0	1	0	0	0	0
PSMD4	0	0	0	0	0	0	0	0	0	1	1	2	1	1	0	0	1	1	3	0	0	0	0
PYCRL	0	0	0	0	0	0	0	0	0	0	0	0	0	0	0	0	0	0	0	0	0	0	0
RAB23	0	0	0	0	0	0	0	0	0	0	0	0	1	0	0	0	1	0	0	0	0	0	0
RAB34	0	0	0	0	0	0	0	0	1	0	0	0	0	0	0	1	1	0	0	0	0	0	0
RAET1L	0	0	0	0	0	0	0	0	0	0	0	0	0	0	0	0	0	0	0	0	0	0	0
RBMX	0	0	0	0	0	0	0	0	0	0	0	0	0	0	1	1	0	0	0	0	0	0	0
RFC3	0	0	0	0	0	0	0	0	0	0	0	0	0	0	0	0	0	0	0	0	0	0	0
RNF115	0	0	0	0	0	0	0	0	0	0	0	0	0	0	0	0	0	0	0	0	0	0	0
RSU1	0	0	0	0	0	0	0	0	1	0	0	0	0	0	0	0	0	0	0	0	0	0	0
S1PR2	0	0	0	0	0	0	0	0	0	0	0	0	0	0	0	0	0	0	0	0	0	0	0
SEC23A	0	0	0	0	0	0	0	0	1	0	0	1	0	0	0	0	0	0	0	0	0	0	0
SNAP29	0	0	0	0	0	0	0	0	1	0	0	0	0	2	0	1	1	0	1	0	0	0	0
SNX18	0	0	0	0	0	0	0	0	0	0	1	0	0	0	3	2	0	1	0	0	0	0	0
SRC	0	0	0	0	0	0	0	0	2	0	0	0	0	0	0	0	1	0	0	0	0	0	0
STAMBP	0	0	0	0	0	0	0	0	0	0	0	0	0	0	0	5	0	0	2	0	0	0	0
STMN1	0	0	0	0	0	0	0	0	0	0	1	1	1	1	1	0	1	1	0	0	0	0	0
SYNGR1	0	0	0	0	0	0	0	0	0	0	0	0	0	0	0	0	0	0	0	0	0	0	0
TMEM178B	0	0	0	0	0	0	0	0	0	0	0	0	0	0	0	0	0	0	0	0	0	0	0
TMEM179B	0	0	0	0	0	0	0	0	0	0	0	0	0	0	0	0	0	0	0	0	0	0	0
TNIK	0	0	0	0	0	0	0	0	1	0	0	0	0	2	0	1	1	0	2	0	0	0	0
TRA2B	0	0	0	0	0	0	0	0	1	0	2	2	2	0	0	0	0	0	0	0	0	0	0
TRAFD1	0	0	0	0	0	0	0	0	1	0	0	0	0	0	0	1	1	0	0	0	0	0	0
TRIM32	0	0	0	0	0	0	0	0	1	0	0	0	0	0	0	3	0	0	0	0	0	0	0
UBE2M	0	0	0	0	0	0	0	0	1	0	0	0	0	0	0	0	0	0	0	0	0	0	0
UBE2V2	0	0	0	0	0	0	0	0	0	0	0	0	0	0	0	0	0	0	0	0	0	0	0
UBTD1	0	0	0	0	0	0	0	0	0	0	0	0	0	1	1	0	0	0	0	0	0	0	0
VBP1	0	0	0	0	0	0	0	0	0	1	0	0	0	0	0	0	0	0	0	0	0	0	0
YIPF2	0	0	0	0	0	0	0	0	0	0	0	0	0	0	0	0	0	0	0	0	0	0	0
YOD1	0	0	0	0	0	0	0	0	0	0	0	0	0	0	0	0	0	1	0	0	0	0	0
AIDA	0	0	0	0	0	0	0	0	1	0	0	0	0	0	0	0	0	0	0	0	0	0	0
AKT3	0	0	0	0	0	0	0	0	0	0	0	0	0	0	0	0	0	0	0	0	0	0	0
ARL6IP1	0	0	0	0	0	0	0	0	0	0	0	0	0	0	0	0	0	0	0	0	0	0	0
ARL6IP5	0	0	0	0	0	0	0	0	0	0	1	0	0	0	0	0	0	0	0	0	0	0	0
ATP6V0D1	0	0	0	0	0	0	0	0	0	0	0	0	1	0	0	0	0	0	0	0	0	0	0
AURKA	0	0	0	0	0	0	0	0	0	0	0	0	0	0	0	0	0	0	0	0	0	0	0
C19orf25	0	0	0	0	0	0	0	0	0	0	0	0	0	0	1	0	0	2	4	0	0	0	0
C21orf2	0	0	0	0	0	0	0	0	0	0	0	0	0	0	0	0	0	0	0	0	0	0	0
CACNA2D2	0	0	0	0	0	0	0	0	0	0	0	0	0	2	0	0	0	0	0	0	0	0	0
CALR	0	0	0	0	0	0	0	0	0	0	0	0	0	0	0	0	0	0	0	0	0	0	0
CDC6	0	0	0	0	0	0	0	0	0	0	0	0	0	0	0	0	0	0	0	0	0	0	0
CKAP2	0	0	0	0	0	0	0	0	0	0	0	0	0	1	0	0	0	0	0	0	0	0	0
CMTM6	0	0	0	0	0	0	0	0	1	0	0	0	0	0	1	0	0	0	0	0	0	0	0
CNPY2	0	0	0	0	0	0	0	0	0	0	0	0	0	0	0	0	0	0	0	0	0	0	0
CTU1	0	0	0	0	0	0	0	0	0	0	0	0	0	0	0	0	0	0	0	0	0	0	0
DBI	0	0	0	0	0	0	0	0	0	0	0	0	0	0	0	0	0	0	0	0	0	0	0
DDTL	0	0	0	0	0	0	0	0	0	0	0	0	0	0	0	0	0	0	0	0	0	0	0
DPYSL3	0	0	0	0	0	0	0	0	0	0	1	0	0	0	0	0	0	0	0	0	0	0	0
EIF1AY	0	0	0	0	0	0	0	0	0	0	0	0	0	0	0	0	0	0	0	0	0	0	0
EIF3G	0	0	0	0	0	0	0	0	0	0	0	0	0	0	0	0	0	0	0	0	0	0	0
EIF4G2	0	0	0	0	0	0	0	0	0	0	0	0	0	0	0	0	0	0	0	0	0	0	0
FABP1	0	0	0	0	0	0	0	0	0	0	0	0	0	0	0	0	0	0	0	0	0	0	0
FAM134C	0	0	0	0	0	0	0	0	0	0	0	0	0	0	0	0	0	0	0	0	0	0	0
FHL1	0	0	0	0	0	0	0	0	0	0	0	0	0	0	0	0	0	0	0	0	0	0	0
GALNT1	0	0	0	0	0	0	0	0	0	0	0	0	0	0	0	0	0	0	0	0	0	0	0
GEMIN4	0	0	0	0	0	0	0	0	0	0	1	1	0	0	0	0	0	0	0	0	0	0	0
GINS1	0	0	0	0	0	0	0	0	0	0	0	0	0	0	0	0	0	0	0	0	0	0	0
GOLIM4	0	0	0	0	0	0	0	0	0	0	0	0	1	3	3	1	1	1	0	0	0	0	0
HMGCR	0	0	0	0	0	0	0	0	0	0	0	0	0	0	0	0	0	0	0	0	0	0	0
ITGA2	0	0	0	0	0	0	0	0	0	0	0	0	0	2	1	0	1	0	0	0	0	0	0
ITM2C	0	0	0	0	0	0	0	0	0	0	0	0	0	0	1	0	0	0	0	0	0	0	0
KIAA0319L	0	0	0	0	0	0	0	0	0	0	0	0	0	0	0	0	0	0	0	0	0	0	0
KLRG2	0	0	0	0	0	0	0	0	0	0	0	0	0	0	1	1	0	0	0	0	0	0	0
KRT6B	0	0	0	0	0	0	0	0	0	0	0	0	0	0	0	0	0	0	0	0	0	0	0
LAMP2	0	0	0	0	0	0	0	0	1	0	0	0	0	0	0	0	0	0	0	0	0	0	0
LAMTOR5	0	0	0	0	0	0	0	0	0	0	0	0	0	0	0	0	0	0	0	0	0	0	0
LHFPL2	0	0	0	0	0	0	0	0	0	0	0	0	0	0	0	0	1	0	0	0	0	0	0
LNPEP	0	0	0	0	0	0	0	0	0	0	0	0	0	0	0	0	0	0	0	0	0	0	0
LOC100124517	0	0	0	0	0	0	0	0	0	0	0	0	0	1	0	0	0	0	0	0	0	0	0
LOC100138613	0	0	0	0	0	0	0	0	0	0	0	0	0	0	0	0	0	0	0	0	0	0	0
LOC100847649	0	0	0	0	0	0	0	0	0	0	0	0	0	0	0	0	0	0	0	0	0	0	0
LOC505709	0	0	0	0	0	0	0	0	1	0	0	0	0	0	0	0	0	0	0	0	0	0	0
LOC785923	0	0	0	0	0	0	0	0	0	0	0	0	2	0	0	0	0	0	0	0	0	0	0
MKRN1	0	0	0	0	0	0	0	0	0	0	0	0	0	1	0	0	1	0	0	0	0	0	0
MOXD1	0	0	0	0	0	0	0	0	0	0	0	0	0	0	0	0	0	0	0	0	0	0	0
PCDH7	0	0	0	0	0	0	0	0	0	0	0	0	0	0	0	0	0	2	0	0	0	0	0
PDIA3	0	0	0	0	0	0	0	0	0	0	0	0	1	0	0	0	0	0	0	0	0	0	0
PDIA4	0	0	0	0	0	0	0	0	0	0	0	0	0	0	0	0	0	0	0	0	0	0	0
PFDN2	0	0	0	0	0	0	0	0	0	0	0	0	0	0	1	0	0	0	0	0	0	0	0
PNN	0	0	0	0	0	0	0	0	0	0	1	1	0	0	0	0	0	0	0	0	0	0	0
PREP	0	0	0	0	0	0	0	0	0	0	0	0	0	0	0	0	0	0	0	0	0	0	0
PRKCSH	0	0	0	0	0	0	0	0	0	0	0	0	0	0	0	0	0	0	0	0	0	0	0
PSMA4	0	0	0	0	0	0	0	0	0	0	0	0	0	0	1	0	0	0	0	0	0	0	0
RAB18	0	0	0	0	0	0	0	0	0	0	0	0	0	0	0	0	0	0	0	0	0	0	0
RAB6A	0	0	0	0	0	0	0	0	0	2	2	0	2	0	0	1	0	0	0	0	0	0	0
RAB6B	0	0	0	0	0	0	0	0	1	0	0	0	0	0	0	0	0	0	0	0	0	0	0
RAB9A	0	0	0	0	0	0	0	0	0	0	0	0	0	0	0	0	0	0	0	0	0	0	0
RBM8A	0	0	0	0	0	0	0	0	0	0	0	0	0	0	0	0	0	1	0	0	0	0	0
REEP1	0	0	0	0	0	0	0	0	0	0	0	0	0	0	0	0	0	0	0	0	0	0	0
REEP2	0	0	0	0	0	0	0	0	0	0	0	0	0	0	0	0	0	0	0	0	0	0	0
REEP5	0	0	0	0	0	0	0	0	0	0	0	0	0	0	0	0	0	0	0	0	0	0	0
RPN1	0	0	0	0	0	0	0	0	0	0	0	0	1	0	0	0	0	0	0	0	0	0	0
SARM1	0	0	0	0	0	0	0	0	0	0	0	0	0	0	0	0	0	0	0	0	0	0	0
SBDS	0	0	0	0	0	0	0	0	0	0	0	0	0	0	0	0	0	0	0	0	0	0	0
SEC22B	0	0	0	0	0	0	0	0	0	0	1	0	0	0	0	0	0	0	0	0	0	0	0
SF3B14	0	0	0	0	0	0	0	0	0	0	0	1	1	0	0	0	0	0	0	0	0	0	0
SLC46A1	0	0	0	0	0	0	0	0	0	0	0	0	0	0	0	0	0	0	0	0	0	0	0
SLC6A15	0	0	0	0	0	0	0	0	0	0	1	1	2	0	0	0	0	0	0	0	0	0	0
SNRPB2	0	0	0	0	0	0	0	0	0	1	2	0	0	0	0	0	0	0	0	0	0	0	0
SORT1	0	0	0	0	0	0	0	0	0	0	0	0	0	0	0	0	0	0	0	0	0	0	0
SPRYD7	0	0	0	0	0	0	0	0	0	0	0	0	0	0	0	0	0	0	0	0	0	0	0
SQLE	0	0	0	0	0	0	0	0	0	0	0	0	0	0	0	0	0	0	0	0	0	0	0
SRP19	0	0	0	0	0	0	0	0	0	0	0	0	0	0	0	0	0	0	0	0	0	0	0
SRSF10	0	0	0	0	0	0	0	0	0	0	1	0	0	0	0	0	0	0	0	0	0	0	0
STX6	0	0	0	0	0	0	0	0	0	0	0	0	1	0	0	0	0	0	0	0	0	0	0
STX7	0	0	0	0	0	0	0	0	0	0	1	0	2	0	0	0	0	0	0	0	0	0	0
STX8	0	0	0	0	0	0	0	0	0	0	0	0	0	0	1	0	0	0	0	0	0	0	0
SURF4	0	0	0	0	0	0	0	0	2	0	0	1	2	0	0	0	0	0	0	0	0	0	0
TBCA	0	0	0	0	0	0	0	0	0	0	0	0	0	1	0	0	1	1	1	0	0	0	0
TM9SF2	0	0	0	0	0	0	0	0	0	0	0	0	1	0	0	1	0	0	0	0	0	0	0
TMED2	0	0	0	0	0	0	0	0	0	0	1	0	2	0	0	0	0	0	0	0	0	0	0
TMED5	0	0	0	0	0	0	0	0	0	0	0	0	0	0	0	0	0	0	0	0	0	0	0
TMED9	0	0	0	0	0	0	0	0	0	0	0	0	0	0	0	0	0	0	0	0	0	0	0
TMEM33	0	0	0	0	0	0	0	0	0	0	0	0	0	0	0	0	0	0	0	0	0	0	0
TNFRSF10B	0	0	0	0	0	0	0	0	1	0	0	0	0	0	0	1	0	0	0	0	0	0	0
TOR1B	0	0	0	0	0	0	0	0	0	1	0	0	0	0	0	0	0	0	0	0	0	0	0
UBIAD1	0	0	0	0	0	0	0	0	0	0	0	0	0	0	0	0	0	0	0	0	0	0	0
UFD1L	0	0	0	0	0	0	0	0	0	0	0	0	0	0	0	0	2	0	0	0	0	0	0
ULBP2	0	0	0	0	0	0	0	0	0	0	0	0	0	2	0	1	1	0	1	0	0	0	0
VAMP4	0	0	0	0	0	0	0	0	0	0	0	0	0	0	0	0	0	0	0	0	0	0	0
VAMP7	0	0	0	0	0	0	0	0	0	0	1	0	0	0	0	0	0	0	0	0	0	0	0
VPS37D	0	0	0	0	0	0	0	0	0	0	0	0	0	0	0	0	0	0	0	0	0	0	0
VTI1A	0	0	0	0	0	0	0	0	0	0	0	1	0	0	0	0	0	0	0	0	0	0	0
VTI1B	0	0	0	0	0	0	0	0	1	0	0	0	0	0	0	0	0	0	1	0	0	0	0
AGPAT9	0	0	0	0	0	0	0	0	0	0	0	0	0	0	0	0	0	0	0	0	0	0	0
AKR1D1	0	0	0	0	0	0	0	0	0	0	0	0	0	0	0	0	0	0	0	0	0	0	0
APOC4	0	0	0	0	0	0	0	0	0	0	1	1	0	0	0	0	0	0	0	0	0	0	0
ARL15	0	0	0	0	0	0	0	0	0	0	1	0	0	0	0	0	0	0	0	0	0	0	0
ART4	0	0	0	0	0	0	0	0	0	0	0	0	0	0	0	0	0	0	0	0	0	0	0
AZI2	0	0	0	0	0	0	0	0	0	0	0	0	0	0	0	0	0	0	0	0	0	0	0
CAPZB	0	0	0	0	0	0	0	0	0	0	2	0	1	0	0	0	0	0	0	0	0	0	0
CLDN12	0	0	0	0	0	0	0	0	0	0	0	0	1	0	0	0	1	0	0	0	0	0	0
EIF4E	0	0	0	0	0	0	0	0	0	0	1	0	0	0	0	0	0	0	0	0	0	0	0
EIF4G3	0	0	0	0	0	0	0	0	1	1	1	1	0	0	0	0	0	0	0	0	0	0	0
EMILIN3	0	0	0	0	0	0	0	0	0	0	0	0	0	0	0	0	0	0	0	0	0	0	0
FTSJ1	0	0	0	0	0	0	0	0	0	0	0	0	0	0	0	0	0	0	1	0	0	0	0
GNA11	0	0	0	0	0	0	0	0	0	0	2	0	0	1	1	2	1	1	0	0	0	0	0
GOLGB1	0	0	0	0	0	0	0	0	0	0	0	0	0	0	0	0	0	0	0	0	0	0	0
INHBE	0	0	0	0	0	0	0	0	0	0	2	0	1	0	0	0	0	0	0	0	0	0	0
IPO7	0	0	0	0	0	0	0	0	1	1	1	2	0	0	0	0	0	0	0	0	0	0	0
LOC100847287	0	0	0	0	0	0	0	0	1	0	0	0	0	0	0	1	0	0	0	0	0	0	0
LRP6	0	0	0	0	0	0	0	0	0	0	0	0	0	0	1	1	0	0	1	0	0	0	0
LSP1	0	0	0	0	0	0	0	0	0	0	0	0	0	0	0	0	0	0	0	0	0	0	0
LYPLA2	0	0	0	0	0	0	0	0	1	0	0	0	0	0	0	0	0	0	0	0	0	0	0
ORAI1	0	0	0	0	0	0	0	0	0	0	0	0	0	0	0	0	0	0	0	0	0	0	0
PCSK5	0	0	0	0	0	0	0	0	0	0	0	0	0	0	0	0	0	0	0	0	0	0	0
PCSK6	0	0	0	0	0	0	0	0	0	0	0	0	0	0	0	0	0	0	0	0	0	0	0
PFKM	0	0	0	0	0	0	0	0	0	3	2	1	0	0	0	0	0	0	0	0	0	0	0
PLEKHB2	0	0	0	0	0	0	0	0	0	0	0	0	0	0	0	0	0	0	0	0	0	0	0
RAB2B	0	0	0	0	0	0	0	0	0	0	0	0	0	0	0	0	0	0	0	0	0	0	0
RPL27A	0	0	0	0	0	0	0	0	1	1	1	1	1	0	0	0	0	0	0	0	0	0	0
SDCBP2	0	0	0	0	0	0	0	0	0	0	0	0	0	0	0	0	0	0	0	0	0	0	0
SLC39A6	0	0	0	0	0	0	0	0	0	0	0	1	1	0	0	1	0	0	1	0	0	0	0
SLC5A6	0	0	0	0	0	0	0	0	0	0	0	0	0	0	0	0	0	0	0	0	0	0	0
SNF8	0	0	0	0	0	0	0	0	1	0	0	0	1	1	0	1	0	0	0	0	0	0	0
SNX6	0	0	0	0	0	0	0	0	0	0	0	0	0	0	0	0	0	0	0	0	0	0	0
STK38	0	0	0	0	0	0	0	0	0	0	0	0	0	0	0	0	0	0	0	0	0	0	0
TAX1BP1	0	0	0	0	0	0	0	0	0	0	0	0	0	0	0	0	0	0	0	0	0	0	0
TBK1	0	0	0	0	0	0	0	0	0	0	0	0	0	0	0	0	0	0	0	0	0	0	0
TRAF2	0	0	0	0	0	0	0	0	0	0	0	0	0	0	0	0	0	0	0	0	0	0	0
TRIP12	0	0	0	0	0	0	0	0	0	0	0	0	0	0	0	0	0	0	0	0	0	0	0
TSPAN14	0	0	0	0	0	0	0	0	0	0	0	0	1	0	0	0	0	0	0	0	0	0	0
TSPAN3	0	0	0	0	0	0	0	0	0	0	0	0	1	0	0	0	0	0	0	0	0	0	0
ACTA2	0	0	0	0	0	0	0	0	0	1	0	1	2	0	0	0	0	0	0	0	0	0	0
ALDH1L2	0	0	0	0	0	0	0	0	0	1	0	0	0	0	0	0	0	0	0	0	0	0	0
ARPC2	0	0	0	0	0	0	0	0	1	0	0	0	0	0	0	0	0	0	0	0	0	0	0
AUTS2	0	0	0	0	0	0	0	0	0	0	0	0	0	0	0	0	0	0	0	0	0	0	0
BRD9	0	0	0	0	0	0	0	0	0	0	0	0	0	0	0	0	0	0	0	0	0	0	0
Bt.86945	0	0	0	0	0	0	0	0	1	0	1	1	1	0	0	0	0	0	0	0	0	0	0
CALCOCO2	0	0	0	0	0	0	0	0	0	0	0	0	0	0	0	0	0	0	0	0	0	0	0
CARHSP1	0	0	0	0	0	0	0	0	0	0	0	0	0	0	0	0	0	0	0	0	0	0	0
CARM1	0	0	0	0	0	0	0	0	0	0	0	0	0	0	0	0	0	0	0	0	0	0	0
CDK5	0	0	0	0	0	0	0	0	0	0	1	0	0	0	0	0	0	0	0	0	0	0	0
CHMP4C	0	0	0	0	0	0	0	0	1	0	0	0	0	1	3	0	0	0	0	0	0	0	0
COPE	0	0	0	0	0	0	0	0	1	3	4	7	0	0	0	0	0	0	0	0	0	0	0
FMNL2	0	0	0	0	0	0	0	0	0	0	0	0	0	0	1	0	0	0	0	0	0	0	0
FRMPD3	0	0	0	0	0	0	0	0	0	0	0	0	0	0	0	0	0	0	0	0	0	0	0
GNE	0	0	0	0	0	0	0	0	0	0	0	0	0	0	0	0	0	0	0	0	0	0	0
GSTM1	0	0	0	0	0	0	0	0	1	0	0	0	0	0	0	0	0	0	0	0	0	0	0
HECTD1	0	0	0	0	0	0	0	0	0	0	0	0	0	0	0	0	0	0	0	0	0	0	0
HNRNPUL2	0	0	0	0	0	0	0	0	0	0	1	0	0	0	0	0	0	0	0	0	0	0	0
HRG	0	0	0	0	0	0	0	0	1	0	0	0	0	0	0	0	0	0	0	0	0	0	0
HSPA4L	0	0	0	0	0	0	0	0	0	1	3	1	0	0	0	0	0	0	0	0	0	0	0
HTRA1	0	0	0	0	0	0	0	0	0	1	0	0	0	0	0	0	0	0	0	0	0	0	0
IPO11	0	0	0	0	0	0	0	0	0	0	0	2	0	0	0	0	0	0	0	0	0	0	0
IQGAP1	0	0	0	0	0	0	0	0	3	1	2	1	0	0	1	0	0	0	0	0	0	0	0
IQGAP2	0	0	0	0	0	0	0	0	0	0	1	1	1	0	0	0	0	0	0	0	0	0	0
LAP3	0	0	0	0	0	0	0	0	0	0	0	1	0	0	0	0	0	0	0	0	0	0	0
LBP	0	0	0	0	0	0	0	0	0	1	0	1	0	0	0	0	0	0	0	0	0	0	0
LOC784927	0	0	0	0	0	0	0	0	0	0	0	0	0	0	0	0	0	0	0	0	0	0	0
MYO6	0	0	0	0	0	0	0	0	0	0	0	0	0	0	0	0	0	0	0	0	0	0	0
NOL6	0	0	0	0	0	0	0	0	0	0	0	0	0	0	0	0	0	0	0	0	0	0	0
NSUN2	0	0	0	0	0	0	0	0	0	2	3	5	0	0	1	1	0	0	0	0	0	0	0
NTMT1	0	0	0	0	0	0	0	0	0	0	1	1	0	0	0	0	0	0	0	0	0	0	0
NUTF2	0	0	0	0	0	0	0	0	1	1	1	1	0	0	0	0	0	0	0	0	0	0	0
PEG10	0	0	0	0	0	0	0	0	0	1	0	0	0	0	0	0	0	0	0	0	0	0	0
PI4KA	0	0	0	0	0	0	0	0	1	0	1	0	0	0	0	0	0	0	0	0	0	0	0
RCC2	0	0	0	0	0	0	0	0	0	0	0	0	0	0	0	0	0	0	0	0	0	0	0
SERPINA11	0	0	0	0	0	0	0	0	0	0	0	0	0	0	0	0	0	0	0	0	0	0	0
SF3A1	0	0	0	0	0	0	0	0	0	0	1	2	0	0	0	0	0	0	0	0	0	0	0
SLC13A2	0	0	0	0	0	0	0	0	0	0	0	1	0	0	0	0	0	0	0	0	0	0	0
SNRNP40	0	0	0	0	0	0	0	0	0	0	0	2	0	0	0	0	0	0	0	0	0	0	0
SNX2	0	0	0	0	0	0	0	0	0	1	0	0	0	0	0	0	0	0	0	0	0	0	0
TBC1D10B	0	0	0	0	0	0	0	0	0	0	0	0	0	0	1	0	1	0	0	0	0	0	0
TPMT	0	0	0	0	0	0	0	0	0	0	0	0	0	0	0	0	0	0	0	0	0	0	0
TRIM25	0	0	0	0	0	0	0	0	0	0	1	0	0	0	0	0	0	0	0	0	0	0	0
TRMT112	0	0	0	0	0	0	0	0	0	0	0	0	0	0	0	0	0	0	0	0	0	0	0
AKR1B15	0	0	0	0	0	0	0	0	1	0	0	0	0	0	0	0	0	0	0	0	0	0	0
ALMS1	0	0	0	0	0	0	0	0	0	0	0	0	0	0	0	0	0	0	0	0	0	0	0
ARL3	0	0	0	0	0	0	0	0	1	1	0	1	1	0	0	0	1	1	0	0	0	0	0
B4GALT1	0	0	0	0	0	0	0	0	0	1	0	0	0	0	0	0	0	0	0	0	0	0	0
BYSL	0	0	0	0	0	0	0	0	0	0	2	2	0	0	0	0	0	0	0	0	0	0	0
CDK4	0	0	0	0	0	0	0	0	0	0	0	0	0	0	0	0	0	0	0	0	0	0	0
COPG1	0	0	0	0	0	0	0	0	0	0	1	3	0	0	0	0	0	0	0	0	0	0	0
CTSB	0	0	0	0	0	0	0	0	0	0	0	0	0	0	0	0	0	0	0	0	0	0	0
DNM3	0	0	0	0	0	0	0	0	0	0	0	0	0	0	0	0	0	0	0	0	0	0	0
EIF4E1B	0	0	0	0	0	0	0	0	1	0	0	1	0	0	0	1	0	0	0	0	0	0	0
FAM115A	0	0	0	0	0	0	0	0	0	0	0	0	0	0	0	0	0	0	0	0	0	0	0
FLRT1	0	0	0	0	0	0	0	0	0	0	0	0	0	0	0	0	0	0	0	0	0	0	0
FUCA2	0	0	0	0	0	0	0	0	0	0	0	0	0	0	0	0	0	0	0	0	0	0	0
G6PD	0	0	0	0	0	0	0	0	0	0	0	1	0	0	0	0	0	0	0	0	0	0	0
GLOD4	0	0	0	0	0	0	0	0	1	0	0	0	0	0	0	0	0	0	0	0	0	0	0
GOLGA7B	0	0	0	0	0	0	0	0	0	0	0	0	0	0	0	0	0	0	0	0	0	0	0
HEATR2	0	0	0	0	0	0	0	0	0	0	0	0	0	0	0	0	0	0	0	0	0	0	0
HS3ST3A1	0	0	0	0	0	0	0	0	0	1	1	0	0	0	0	0	0	0	0	0	0	0	0
IDE	0	0	0	0	0	0	0	0	0	0	0	0	0	0	0	0	0	0	0	0	0	0	0
ISYNA1	0	0	0	0	0	0	0	0	0	1	0	1	0	0	0	0	0	0	0	0	0	0	0
KIAA1671	0	0	0	0	0	0	0	0	0	0	0	0	0	0	0	0	0	0	0	0	0	0	0
KIF11	0	0	0	0	0	0	0	0	0	1	2	0	0	0	0	0	0	0	0	0	0	0	0
LIMD1	0	0	0	0	0	0	0	0	0	0	0	0	0	0	0	0	0	0	0	0	0	0	0
LIN7A	0	0	0	0	0	0	0	0	0	0	0	0	0	0	1	0	0	0	1	0	0	0	0
LOC513555	0	0	0	0	0	0	0	0	0	0	1	0	0	0	0	0	0	0	0	0	0	0	0
MGP	0	0	0	0	0	0	0	0	0	0	0	0	0	0	0	0	0	0	0	0	0	0	0
MPHOSPH9	0	0	0	0	0	0	0	0	0	0	0	0	0	0	0	0	0	0	0	0	0	0	0
MPP5	0	0	0	0	0	0	0	0	0	0	0	0	0	0	0	0	0	0	0	0	0	0	0
MYO1B	0	0	0	0	0	0	0	0	0	1	1	1	0	0	0	0	0	0	0	0	0	0	0
NEK9	0	0	0	0	0	0	0	0	0	0	1	0	0	0	0	0	0	0	0	0	0	0	0
NID1	0	0	0	0	0	0	0	0	0	0	0	0	0	0	1	0	0	0	0	0	0	0	0
NUP43	0	0	0	0	0	0	0	0	0	0	0	0	0	0	0	0	0	0	0	0	0	0	0
OIT3	0	0	0	0	0	0	0	0	0	0	0	0	0	0	0	0	0	0	0	0	0	0	0
PAFAH1B2	0	0	0	0	0	0	0	0	0	0	1	1	1	0	0	0	0	0	0	0	0	0	0
PIN1	0	0	0	0	0	0	0	0	0	0	0	0	0	0	1	0	0	0	1	0	0	0	0
PPP1R7	0	0	0	0	0	0	0	0	1	1	2	1	0	0	0	0	0	0	0	0	0	0	0
QSOX2	0	0	0	0	0	0	0	0	1	0	0	0	0	0	1	0	0	0	0	0	0	0	0
RAC2	0	0	0	0	0	0	0	0	0	0	0	0	0	0	0	0	0	0	0	0	0	0	0
RNF31	0	0	0	0	0	0	0	0	0	0	0	0	0	0	0	0	0	0	0	0	0	0	0
SCYL2	0	0	0	0	0	0	0	0	1	0	1	1	0	0	0	0	0	0	0	0	0	0	0
SMC3	0	0	0	0	0	0	0	0	0	0	3	0	0	0	0	0	0	0	0	0	0	0	0
SPATA5	0	0	0	0	0	0	0	0	0	0	0	1	1	0	0	0	0	0	0	0	0	0	0
TNRC6A	0	0	0	0	0	0	0	0	0	0	0	0	0	0	0	0	0	0	0	0	0	0	0
TNRC6B	0	0	0	0	0	0	0	0	0	0	0	0	0	0	0	0	0	0	0	0	0	0	0
TRIP6	0	0	0	0	0	0	0	0	0	0	0	0	0	0	0	0	0	0	0	0	0	0	0
TROVE2	0	0	0	0	0	0	0	0	0	0	0	1	0	0	0	0	0	0	0	0	0	0	0
UAP1	0	0	0	0	0	0	0	0	0	0	0	0	0	0	0	0	0	0	0	0	0	0	0
USP54	0	0	0	0	0	0	0	0	0	0	0	0	0	0	0	0	0	0	0	0	0	0	0
VPS36	0	0	0	0	0	0	0	0	0	0	1	0	0	0	0	0	0	0	0	0	0	0	0
XYLB	0	0	0	0	0	0	0	0	0	2	1	0	0	0	0	0	0	0	0	0	0	0	0
AASDHPPT	0	0	0	0	0	0	0	0	0	1	1	0	0	0	0	0	0	0	0	0	0	0	0
ABI1	0	0	0	0	0	0	0	0	0	0	0	0	1	0	0	0	0	0	0	0	0	0	0
ACOT7	0	0	0	0	0	0	0	0	1	0	0	1	0	0	0	0	0	0	0	0	0	0	0
ARHGEF1	0	0	0	0	0	0	0	0	0	0	0	0	0	0	0	0	0	0	0	0	0	0	0
Bt.112160	0	0	0	0	0	0	0	0	0	0	0	0	0	0	0	0	0	0	0	0	0	0	0
C8A	0	0	0	0	0	0	0	0	0	0	0	0	0	0	0	0	0	0	0	0	0	0	0
CAPZA2	0	0	0	0	0	0	0	0	0	0	0	0	0	0	0	0	0	0	0	0	0	0	0
CCDC14	0	0	0	0	0	0	0	0	0	0	0	0	0	0	0	0	0	0	0	0	0	0	0
CDK2	0	0	0	0	0	0	0	0	0	0	0	1	0	0	0	0	0	1	66	0	0	0	0
CLINT1	0	0	0	0	0	0	0	0	0	0	0	0	0	0	0	0	0	0	0	0	0	0	0
CORO7	0	0	0	0	0	0	0	0	0	1	1	0	0	0	0	0	0	0	0	0	0	0	0
CSPP1	0	0	0	0	0	0	0	0	0	0	0	0	0	0	0	0	0	0	0	0	0	0	0
CTBP2	0	0	0	0	0	0	0	0	0	0	1	0	0	0	0	0	0	0	0	0	0	0	0
DBNL	0	0	0	0	0	0	0	0	0	0	0	0	0	0	0	0	0	0	0	0	0	0	0
DOCK7	0	0	0	0	0	0	0	0	0	0	1	0	0	0	0	0	0	0	0	0	0	0	0
DVL2	0	0	0	0	0	0	0	0	0	0	0	0	0	0	0	0	0	0	1	0	0	0	0
EDC4	0	0	0	0	0	0	0	0	4	0	0	0	0	0	0	0	0	0	0	0	0	0	0
EEF1A2	0	0	0	0	0	0	0	0	0	0	1	2	0	0	0	0	0	0	0	0	0	0	0
EIF2AK2	0	0	0	0	0	0	0	0	0	0	1	1	0	0	0	0	0	0	0	0	0	0	0
EIF2C2	0	0	0	0	0	0	0	0	0	0	2	1	0	0	0	0	0	0	0	0	0	0	0
EIF2S2	0	0	0	0	0	0	0	0	0	0	1	1	0	0	0	0	0	0	0	0	0	0	0
EMG1	0	0	0	0	0	0	0	0	0	1	1	0	0	0	0	0	0	0	0	0	0	0	0
FAM83H	0	0	0	0	0	0	0	0	0	0	0	0	0	0	0	0	0	0	0	0	0	0	0
FAM98B	0	0	0	0	0	0	0	0	0	0	1	1	0	0	0	0	0	0	0	0	0	0	0
FANCI	0	0	0	0	0	0	0	0	0	0	0	1	0	0	0	0	0	0	0	0	0	0	0
GLUL	0	0	0	0	0	0	0	0	0	0	0	0	0	0	0	0	0	0	0	0	0	0	0
GMDS	0	0	0	0	0	0	0	0	0	0	0	1	0	0	0	0	0	0	0	0	0	0	0
GMPPA	0	0	0	0	0	0	0	0	0	1	1	2	0	0	0	0	0	0	0	0	0	0	0
KIAA1967	0	0	0	0	0	0	0	0	0	0	0	0	0	0	0	0	0	0	0	0	0	0	0
LGALSL	0	0	0	0	0	0	0	0	0	0	0	0	0	0	0	0	0	0	0	0	0	0	0
LOC100295316	0	0	0	0	0	0	0	0	1	0	0	0	0	0	0	0	0	0	0	0	0	0	0
LOC100848087	0	0	0	0	0	0	0	0	0	0	0	0	0	0	0	0	0	0	0	0	0	0	0
LOC100849925	0	0	0	0	0	0	0	0	0	0	0	0	0	0	0	0	0	0	0	0	0	0	0
LOC510369	0	0	0	0	0	0	0	0	0	0	0	0	0	0	0	0	0	0	0	0	0	0	0
MMS19	0	0	0	0	0	0	0	0	0	0	1	3	0	0	0	0	0	0	0	0	0	0	0
MSH6	0	0	0	0	0	0	0	0	0	1	2	1	0	0	0	0	0	0	0	0	0	0	0
NAA10	0	0	0	0	0	0	0	0	0	0	2	0	0	0	0	0	0	0	0	0	0	0	0
NAA50	0	0	0	0	0	0	0	0	0	0	0	0	0	0	0	0	0	0	0	0	0	0	0
NCBP2	0	0	0	0	0	0	0	0	0	0	0	0	0	0	0	0	0	0	0	0	0	0	0
NUP205	0	0	0	0	0	0	0	0	0	0	0	1	0	0	0	0	0	0	0	0	0	0	0
PATL1	0	0	0	0	0	0	0	0	1	0	0	0	0	0	0	0	0	0	0	0	0	0	0
PDCD5	0	0	0	0	0	0	0	0	0	0	0	0	0	0	0	0	1	1	2	0	0	0	0
POLD1	0	0	0	0	0	0	0	0	0	0	0	0	0	0	0	0	0	0	0	0	0	0	0
POLR1B	0	0	0	0	0	0	0	0	0	0	0	0	0	0	0	0	0	0	0	0	0	0	0
POLR1C	0	0	0	0	0	0	0	0	0	0	0	2	1	0	0	0	0	0	0	0	0	0	0
POLR2C	0	0	0	0	0	0	0	0	0	1	0	0	0	0	0	0	0	0	0	0	0	0	0
PRIM1	0	0	0	0	0	0	0	0	0	0	0	0	0	0	0	0	0	0	0	0	0	0	0
PRPS2	0	0	0	0	0	0	0	0	0	0	0	1	0	0	0	0	0	0	0	0	0	0	0
PSMA7	0	0	0	0	0	0	0	0	1	0	0	0	0	0	1	0	0	0	1	0	0	0	0
PUM1	0	0	0	0	0	0	0	0	0	0	0	0	0	0	0	0	0	0	0	0	0	0	0
QTRT1	0	0	0	0	0	0	0	0	0	0	0	1	0	0	0	0	0	0	0	0	0	0	0
RFC2	0	0	0	0	0	0	0	0	0	0	1	0	1	0	0	0	0	0	0	0	0	0	0
RGPD1	0	0	0	0	0	0	0	0	0	0	0	0	0	0	0	0	0	0	0	0	0	0	0
RIOK1	0	0	0	0	0	0	0	0	0	0	1	1	0	0	0	0	0	0	0	0	0	0	0
ROCK1	0	0	0	0	0	0	0	0	1	1	0	0	0	0	0	0	0	0	0	0	0	0	0
RPA1	0	0	0	0	0	0	0	0	0	0	0	0	0	0	0	0	0	0	0	0	0	0	0
SASS6	0	0	0	0	0	0	0	0	0	0	0	0	0	0	0	0	0	0	0	0	0	0	0
SIPA1L1	0	0	0	0	0	0	0	0	0	0	0	0	0	0	0	0	0	0	0	0	0	0	0
SMARCA5	0	0	0	0	0	0	0	0	0	0	1	2	0	0	0	0	0	0	0	0	0	0	0
SNX9	0	0	0	0	0	0	0	0	0	0	0	0	0	0	0	0	0	0	0	0	0	0	0
SPG20	0	0	0	0	0	0	0	0	1	0	0	0	0	0	0	0	0	0	0	0	0	0	0
STAU1	0	0	0	0	0	0	0	0	0	0	0	0	0	0	0	0	0	0	2	0	0	0	0
TEX9	0	0	0	0	0	0	0	0	0	0	0	0	0	0	0	0	0	0	0	0	0	0	0
TNPO2	0	0	0	0	0	0	0	0	1	0	0	0	0	0	0	0	0	0	0	0	0	0	0
TPT1	0	0	0	0	0	0	0	0	1	0	0	0	0	0	0	0	0	1	0	0	0	0	0
TRMT1L	0	0	0	0	0	0	0	0	0	0	0	0	0	0	0	0	0	0	0	0	0	0	0
TXNL1	0	0	0	0	0	0	0	0	0	0	0	0	0	0	0	0	0	0	1	0	0	0	0
TYMS	0	0	0	0	0	0	0	0	0	0	0	0	0	0	0	0	0	0	0	0	0	0	0
U2AF1	0	0	0	0	0	0	0	0	0	0	1	1	0	0	1	1	0	0	0	0	0	0	0
WDR61	0	0	0	0	0	0	0	0	1	2	0	1	0	0	0	0	0	0	0	0	0	0	0
XPO7	0	0	0	0	0	0	0	0	0	0	1	1	0	0	0	0	0	0	0	0	0	0	0
YTHDF1	0	0	0	0	0	0	0	0	0	0	0	0	0	1	0	0	0	1	0	0	0	0	0
ZC3HAV1L	0	0	0	0	0	0	0	0	0	0	0	0	0	0	0	0	0	0	0	0	0	0	0
ABCB1	0	0	0	0	0	0	0	0	0	0	0	0	0	0	0	0	0	0	0	0	0	0	0
ADAR	0	0	0	0	0	0	0	0	0	0	0	0	0	0	0	0	0	0	0	0	0	0	0
ANGEL1	0	0	0	0	0	0	0	0	0	0	0	0	0	0	0	0	0	0	0	0	0	0	0
ASNA1	0	0	0	0	0	0	0	0	0	0	0	0	0	0	0	0	0	0	0	0	0	0	0
BANF1	0	0	0	0	0	0	0	0	1	0	0	1	0	1	1	0	0	0	1	0	0	0	0
BOP1	0	0	0	0	0	0	0	0	0	0	1	0	0	0	0	0	0	0	0	0	0	0	0
BRIX1	0	0	0	0	0	0	0	0	0	1	1	0	0	0	0	0	0	0	0	0	0	0	0
BTF3	0	0	0	0	0	0	0	0	0	0	0	0	0	0	0	0	0	0	0	0	0	0	0
Bt.110651	0	0	0	0	0	0	0	0	0	0	0	0	0	0	1	0	0	0	0	0	0	0	0
Bt.64039	0	0	0	0	0	0	0	0	0	0	1	0	0	0	0	0	0	0	0	0	0	0	0
CACYBP	0	0	0	0	0	0	0	0	4	0	0	0	0	0	0	1	0	0	2	0	0	0	0
CAPN7	0	0	0	0	0	0	0	0	1	0	0	0	0	0	0	0	0	0	0	0	0	0	0
CCNA2	0	0	0	0	0	0	0	0	0	0	0	0	0	0	0	0	0	0	14	0	0	0	0
CHD4	0	0	0	0	0	0	0	0	0	0	1	0	0	0	0	0	0	0	0	0	0	0	0
CIAO1	0	0	0	0	0	0	0	0	0	0	0	1	0	0	0	0	0	0	0	0	0	0	0
CIRH1A	0	0	0	0	0	0	0	0	0	0	0	0	0	0	0	0	0	0	0	0	0	0	0
CLUH	0	0	0	0	0	0	0	0	0	0	1	0	0	0	0	0	0	0	0	0	0	0	0
CSTF3	0	0	0	0	0	0	0	0	0	0	0	0	0	0	0	0	0	0	0	0	0	0	0
DHRS11	0	0	0	0	0	0	0	0	0	0	0	0	0	0	0	0	0	0	0	0	0	0	0
DHX36	0	0	0	0	0	0	0	0	0	0	0	0	0	0	0	0	0	0	0	0	0	0	0
DNAJB2	0	0	0	0	0	0	0	0	0	0	0	0	0	0	0	0	1	0	0	0	0	0	0
DYNLT1	0	0	0	0	0	0	0	0	0	0	0	0	0	0	0	0	0	0	0	0	0	0	0
EEF1B	0	0	0	0	0	0	0	0	0	0	0	3	0	0	0	0	0	0	0	0	0	0	0
EIF2B2	0	0	0	0	0	0	0	0	0	0	0	0	0	0	0	0	0	0	0	0	0	0	0
EIF2B4	0	0	0	0	0	0	0	0	0	0	0	0	0	0	0	0	0	0	0	0	0	0	0
ELAVL1	0	0	0	0	0	0	0	0	0	0	0	0	0	0	0	0	0	0	0	0	0	0	0
EPB41L4B	0	0	0	0	0	0	0	0	0	0	0	0	0	0	0	0	0	0	0	0	0	0	0
EXOSC6	0	0	0	0	0	0	0	0	0	0	0	0	0	0	0	0	0	0	0	0	0	0	0
FAM188A	0	0	0	0	0	0	0	0	0	0	0	0	0	0	0	0	0	0	0	0	0	0	0
FUBP3	0	0	0	0	0	0	0	0	0	0	0	0	0	0	0	0	0	1	2	0	0	0	0
FXR1	0	0	0	0	0	0	0	0	0	0	1	1	0	0	0	0	0	0	0	0	0	0	0
GET4	0	0	0	0	0	0	0	0	0	0	0	0	0	0	0	0	0	0	0	0	0	0	0
GLE1	0	0	0	0	0	0	0	0	0	0	0	0	0	0	0	0	0	0	0	0	0	0	0
HAX1	0	0	0	0	0	0	0	0	0	0	0	0	0	0	0	0	0	0	1	0	0	0	0
HBS1L	0	0	0	0	0	0	0	0	0	1	0	1	0	0	0	0	0	0	0	0	0	0	0
HDLBP	0	0	0	0	0	0	0	0	0	0	0	0	0	0	0	0	0	0	0	0	0	0	0
HSP90AB4P	0	0	0	0	0	0	0	0	4	0	0	0	0	0	0	0	0	0	0	0	0	0	0
HSPA2	0	0	0	0	0	0	0	0	0	0	0	0	0	0	0	0	0	0	0	0	0	0	0
IRAK1	0	0	0	0	0	0	0	0	0	0	0	0	0	0	0	0	0	0	0	0	0	0	0
IRAK4	0	0	0	0	0	0	0	0	0	0	0	0	0	0	0	0	0	0	0	0	0	0	0
KIAA1279	0	0	0	0	0	0	0	0	0	0	0	0	0	0	0	0	0	0	0	0	0	0	0
LARP1	0	0	0	0	0	0	0	0	0	0	0	0	0	1	1	0	0	2	4	0	0	0	0
LARP4B	0	0	0	0	0	0	0	0	0	0	0	0	0	0	0	0	0	0	0	0	0	0	0
LOC100297522	0	0	0	0	0	0	0	0	0	0	0	0	0	0	0	0	0	0	0	0	0	0	0
LOC100849054	0	0	0	0	0	0	0	0	0	0	0	0	0	0	0	0	0	0	0	0	0	0	0
LOC100850639	0	0	0	0	0	0	0	0	0	0	0	0	0	0	0	0	0	0	0	0	0	0	0
LRRC47	0	0	0	0	0	0	0	0	0	0	0	0	0	0	0	0	0	0	0	0	0	0	0
MAP2K4	0	0	0	0	0	0	0	0	0	0	0	0	0	0	0	0	0	0	0	0	0	0	0
MAPRE1	0	0	0	0	0	0	0	0	0	0	0	0	0	0	0	0	0	0	0	0	0	0	0
MLF1	0	0	0	0	0	0	0	0	0	0	0	0	0	0	0	0	1	0	0	0	0	0	0
MORC3	0	0	0	0	0	0	0	0	0	0	0	0	0	0	0	0	0	0	0	0	0	0	0
MTA1	0	0	0	0	0	0	0	0	0	0	0	0	0	0	0	0	0	0	0	0	0	0	0
MYBBP1A	0	0	0	0	0	0	0	0	0	1	0	2	0	0	0	0	0	0	0	0	0	0	0
MYD88	0	0	0	0	0	0	0	0	0	0	0	0	0	0	0	0	0	0	0	0	0	0	0
NAA11	0	0	0	0	0	0	0	0	0	0	0	0	0	0	0	0	0	0	0	0	0	0	0
NCAPG	0	0	0	0	0	0	0	0	0	1	1	1	0	0	0	0	0	0	0	0	0	0	0
NCAPH	0	0	0	0	0	0	0	0	0	0	1	0	0	0	0	0	0	0	0	0	0	0	0
NDUFA10	0	0	0	0	0	0	0	0	0	0	0	0	1	1	0	0	0	0	0	0	0	0	0
NGLY1	0	0	0	0	0	0	0	0	0	0	0	0	0	0	0	0	0	0	0	0	0	0	0
NHLRC2	0	0	0	0	0	0	0	0	0	0	0	0	0	0	0	0	0	0	0	0	0	0	0
NKRF	0	0	0	0	0	0	0	0	0	0	0	0	0	0	0	0	0	0	0	0	0	0	0
NPLOC4	0	0	0	0	0	0	0	0	0	0	0	0	0	0	0	0	0	0	1	0	0	0	0
NT5C	0	0	0	0	0	0	0	0	0	0	0	0	0	0	0	0	0	0	0	0	0	0	0
NUP85	0	0	0	0	0	0	0	0	0	0	0	0	0	0	0	0	0	0	0	0	0	0	0
OXSR1	0	0	0	0	0	0	0	0	0	0	0	0	0	0	0	0	0	0	0	0	0	0	0
PAICS	0	0	0	0	0	0	0	0	1	0	0	0	0	1	0	0	0	0	0	0	0	0	0
PELO	0	0	0	0	0	0	0	0	0	0	0	0	0	0	0	0	0	0	0	0	0	0	0
PIP4K2C	0	0	0	0	0	0	0	0	0	0	0	0	0	0	0	0	0	0	0	0	0	0	0
PKP2	0	0	0	0	0	0	0	0	0	0	0	0	0	0	0	0	0	0	0	0	0	0	0
PLAA	0	0	0	0	0	0	0	0	1	0	0	0	0	0	0	0	0	0	0	0	0	0	0
PRKAG1	0	0	0	0	0	0	0	0	0	0	0	1	0	0	0	0	0	0	0	0	0	0	0
PRPF4B	0	0	0	0	0	0	0	0	0	0	0	0	0	0	0	0	0	0	0	0	0	0	0
PSMG1	0	0	0	0	0	0	0	0	0	0	0	0	0	0	0	0	1	0	0	0	0	0	0
PTP4A1	0	0	0	0	0	0	0	0	0	0	1	0	0	0	0	0	0	0	0	0	0	0	0
PTP4A2	0	0	0	0	0	0	0	0	0	1	1	0	0	0	0	0	1	0	0	0	0	0	0
PVRL3	0	0	0	0	0	0	0	0	0	0	0	0	0	0	0	0	0	0	0	0	0	0	0
RAD50	0	0	0	0	0	0	0	0	0	0	0	0	0	0	0	0	0	0	0	0	0	0	0
RBM4B	0	0	0	0	0	0	0	0	0	0	0	0	0	0	0	0	0	0	0	0	0	0	0
RECQL	0	0	0	0	0	0	0	0	0	1	0	0	0	0	0	0	0	0	0	0	0	0	0
RPA3	0	0	0	0	0	0	0	0	0	0	0	0	0	0	0	0	0	0	0	0	0	0	0
RPS19	0	0	0	0	0	0	0	0	0	0	0	0	0	0	0	0	0	0	0	0	0	0	0
RPS21	0	0	0	0	0	0	0	0	0	0	0	1	0	0	0	0	0	0	0	0	0	0	0
RRP9	0	0	0	0	0	0	0	0	0	0	0	0	0	0	0	0	0	0	0	0	0	0	0
SAE1	0	0	0	0	0	0	0	0	0	0	0	0	0	0	0	0	0	0	0	0	0	0	0
SAP18	0	0	0	0	0	0	0	0	0	0	2	0	0	0	0	0	0	0	0	0	0	0	0
SDK2	0	0	0	0	0	0	0	0	0	0	0	0	0	0	1	0	0	0	1	0	0	0	0
SEPSECS	0	0	0	0	0	0	0	0	0	0	0	0	0	0	0	0	0	0	0	0	0	0	0
SEPT6	0	0	0	0	0	0	0	0	0	0	0	0	0	0	0	0	0	0	0	0	0	0	0
SF3A2	0	0	0	0	0	0	0	0	0	1	1	1	0	0	0	0	0	0	0	0	0	0	0
SF3A3	0	0	0	0	0	0	0	0	0	0	0	1	0	0	0	0	0	0	0	0	0	0	0
SKIV2L2	0	0	0	0	0	0	0	0	0	0	0	0	0	0	0	0	0	0	0	0	0	0	0
SLC20A1	0	0	0	0	0	0	0	0	1	0	0	0	0	0	1	2	1	0	1	0	0	0	0
SMARCC1	0	0	0	0	0	0	0	0	0	0	1	0	0	0	0	0	0	0	0	0	0	0	0
SQSTM1	0	0	0	0	0	0	0	0	0	0	0	0	0	2	0	0	0	0	0	0	0	0	0
SRPK1	0	0	0	0	0	0	0	0	0	0	0	0	0	0	0	0	0	0	0	0	0	0	0
STK25	0	0	0	0	0	0	0	0	0	1	1	1	0	0	0	0	1	0	0	0	0	0	0
SUPT5H	0	0	0	0	0	0	0	0	0	0	1	0	0	0	0	0	0	0	0	0	0	0	0
TARS	0	0	0	0	0	0	0	0	0	0	0	0	0	0	0	0	0	0	0	0	0	0	0
TBCE	0	0	0	0	0	0	0	0	0	0	1	1	0	0	0	0	0	0	0	0	0	0	0
TBL3	0	0	0	0	0	0	0	0	0	0	0	1	0	0	0	0	0	0	0	0	0	0	0
TIAL1	0	0	0	0	0	0	0	0	1	0	1	1	0	0	0	0	0	0	0	0	0	0	0
TRMT6	0	0	0	0	0	0	0	0	0	0	0	0	0	0	0	0	0	0	0	0	0	0	0
UCHL5	0	0	0	0	0	0	0	0	0	0	0	0	0	0	0	0	1	0	0	0	0	0	0
UFL1	0	0	0	0	0	0	0	0	0	0	0	0	0	0	0	0	0	0	0	0	0	0	0
UTP18	0	0	0	0	0	0	0	0	0	0	0	2	0	0	0	0	0	0	0	0	0	0	0
WDR43	0	0	0	0	0	0	0	0	0	0	0	0	0	0	0	0	0	0	0	0	0	0	0
AHSA1	0	0	0	0	0	0	0	0	1	0	0	0	0	0	0	0	0	0	0	0	0	0	0
APP	0	0	0	0	0	0	0	0	1	0	0	0	0	0	0	0	0	0	0	0	0	0	0
ATP2B1	0	0	0	0	0	0	0	0	1	0	0	0	2	0	4	0	1	1	2	0	0	0	0
CA2	0	0	0	0	0	0	0	0	1	0	0	0	0	0	0	0	1	1	0	0	0	0	0
CADM1	0	0	0	0	0	0	0	0	1	0	0	0	0	0	1	0	0	0	1	0	0	0	0
CAPN1	0	0	0	0	0	0	0	0	1	0	0	0	0	0	0	0	0	0	0	0	0	0	0
CDC37	0	0	0	0	0	0	0	0	4	0	0	0	0	0	0	0	0	0	13	0	0	0	0
COL6A1	0	0	0	0	0	0	0	0	1	0	0	0	0	0	0	0	0	0	0	0	0	0	0
EHD3	0	0	0	0	0	0	0	0	1	0	0	0	0	0	0	0	0	0	0	0	0	0	0
FAM175B	0	0	0	0	0	0	0	0	1	0	0	0	0	0	0	0	0	0	0	0	0	0	0
FAM49A	0	0	0	0	0	0	0	0	1	0	0	0	0	0	0	1	1	0	1	0	0	0	0
GJC1	0	0	0	0	0	0	0	0	1	0	0	0	1	0	1	1	1	0	1	0	0	0	0
GNG10	0	0	0	0	0	0	0	0	1	0	0	0	0	0	0	0	0	0	0	0	0	0	0
GORASP2	0	0	0	0	0	0	0	0	1	0	0	0	0	0	0	0	0	0	3	0	0	0	0
ITCH	0	0	0	0	0	0	0	0	3	0	0	0	0	0	3	0	0	0	1	0	0	0	0
KCTD12	0	0	0	0	0	0	0	0	1	0	0	0	0	0	0	0	0	0	0	0	0	0	0
KPNA3	0	0	0	0	0	0	0	0	1	0	0	0	0	0	0	0	0	0	0	0	0	0	0
KPNA5	0	0	0	0	0	0	0	0	1	0	0	0	0	0	0	0	0	0	0	0	0	0	0
LANCL2	0	0	0	0	0	0	0	0	1	0	0	0	0	0	0	0	0	0	0	0	0	0	0
LOC100848633	0	0	0	0	0	0	0	0	1	0	0	0	2	0	0	0	0	0	0	0	0	0	0
LOC535277	0	0	0	0	0	0	0	0	1	0	0	0	1	0	0	0	0	0	0	0	0	0	0
LSM14A	0	0	0	0	0	0	0	0	3	0	0	0	0	0	0	0	0	0	1	0	0	0	0
LSM4	0	0	0	0	0	0	0	0	1	0	0	0	0	0	0	0	0	0	0	0	0	0	0
MFAP4	0	0	0	0	0	0	0	0	1	0	0	0	0	0	0	0	0	0	0	0	0	0	0
MTMR4	0	0	0	0	0	0	0	0	1	0	0	0	0	0	0	0	0	0	0	0	0	0	0
MYPN	0	0	0	0	0	0	0	0	1	0	0	0	0	0	0	0	0	0	0	0	0	0	0
NAP1L4	0	0	0	0	0	0	0	0	1	0	0	0	0	0	0	0	0	0	0	0	0	0	0
NCKAP1	0	0	0	0	0	0	0	0	2	0	0	0	1	0	0	0	0	0	0	0	0	0	0
NEO1	0	0	0	0	0	0	0	0	1	0	0	0	0	0	0	0	0	0	0	0	0	0	0
NUCB1	0	0	0	0	0	0	0	0	1	0	0	0	0	0	0	0	0	0	0	0	0	0	0
NUDC	0	0	0	0	0	0	0	0	3	0	0	0	0	0	0	0	1	0	0	0	0	0	0
PARK7	0	0	0	0	0	0	0	0	1	0	0	0	0	0	0	0	0	0	0	0	0	0	0
PLXNA4	0	0	0	0	0	0	0	0	1	0	0	0	0	0	0	0	0	0	0	0	0	0	0
PPP5C	0	0	0	0	0	0	0	0	1	0	0	0	0	0	0	0	0	1	0	0	0	0	0
PURA	0	0	0	0	0	0	0	0	2	0	0	0	0	0	0	0	0	0	0	0	0	0	0
RNPEP	0	0	0	0	0	0	0	0	1	0	0	0	0	0	0	0	0	0	0	0	0	0	0
SLC12A2	0	0	0	0	0	0	0	0	1	1	1	0	1	1	2	0	2	0	0	0	0	0	0
SLC4A2	0	0	0	0	0	0	0	0	1	0	0	0	0	0	0	1	0	0	0	0	0	0	0
SLC4A7	0	0	0	0	0	0	0	0	1	0	0	0	0	0	0	0	0	0	0	0	0	0	0
SLC6A8	0	0	0	0	0	0	0	0	1	0	0	0	0	0	0	1	1	0	0	0	0	0	0
SRGAP1	0	0	0	0	0	0	0	0	1	0	0	0	0	0	0	0	0	0	0	0	0	0	0
STK24	0	0	0	0	0	0	0	0	1	0	0	0	0	0	0	0	0	0	0	0	0	0	0
TAOK3	0	0	0	0	0	0	0	0	1	0	0	0	0	0	0	0	0	0	0	0	0	0	0
TGFB1I1	0	0	0	0	0	0	0	0	1	0	0	0	0	0	0	0	0	0	0	0	0	0	0
TOM1L2	0	0	0	0	0	0	0	0	1	0	0	0	0	0	0	0	0	0	0	0	0	0	0
TWF2	0	0	0	0	0	0	0	0	1	0	0	0	0	0	0	0	0	0	0	0	0	0	0
UBE2L3	0	0	0	0	0	0	0	0	1	0	0	0	0	1	0	0	1	0	0	0	0	0	0
UBTD2	0	0	0	0	0	0	0	0	1	0	0	0	0	0	0	0	0	0	0	0	0	0	0
VCL	0	0	0	0	0	0	0	0	2	0	0	0	0	1	0	1	0	0	0	0	0	0	0
COLEC11	0	0	0	0	0	0	0	0	0	1	0	0	0	0	0	0	0	0	0	0	0	0	0
CPPED1	0	0	0	0	0	0	0	0	0	1	0	0	0	0	0	0	0	0	0	0	0	0	0
EIF5	0	0	0	0	0	0	0	0	0	2	0	1	0	0	0	0	0	0	0	0	0	0	0
EXOSC2	0	0	0	0	0	0	0	0	0	1	0	0	0	0	0	0	0	0	0	0	0	0	0
FAM213B	0	0	0	0	0	0	0	0	0	1	0	0	0	0	0	0	0	0	0	0	0	0	0
GPS1	0	0	0	0	0	0	0	0	0	1	0	0	0	0	0	0	0	0	0	0	0	0	0
PACSIN1	0	0	0	0	0	0	0	0	0	1	1	0	0	0	0	0	0	0	0	0	0	0	0
PPIE	0	0	0	0	0	0	0	0	0	1	0	1	0	0	0	0	0	0	0	0	0	0	0
RPF2	0	0	0	0	0	0	0	0	0	1	0	0	0	0	0	0	0	0	0	0	0	0	0
TM9SF3	0	0	0	0	0	0	0	0	0	1	0	1	0	0	0	0	0	0	0	0	0	0	0
TP73	0	0	0	0	0	0	0	0	0	12	0	0	0	0	0	0	0	0	0	0	0	0	0
VPS29	0	0	0	0	0	0	0	0	0	1	0	0	0	0	0	0	0	0	0	0	0	0	0
WBP2	0	0	0	0	0	0	0	0	0	1	1	0	1	0	0	0	0	0	1	0	0	0	0
AKR1C3	0	0	0	0	0	0	0	0	0	0	1	0	0	0	0	0	0	0	0	0	0	0	0
ATP2B4	0	0	0	0	0	0	0	0	0	0	1	0	0	0	1	0	0	0	0	0	0	0	0
ATP6V1B1	0	0	0	0	0	0	0	0	0	0	1	0	0	0	0	0	0	0	0	0	0	0	0
Bt.107942	0	0	0	0	0	0	0	0	0	0	1	0	0	0	0	0	0	0	0	0	0	0	0
C1orf174	0	0	0	0	0	0	0	0	0	0	1	0	0	0	0	0	0	0	0	0	0	0	0
CPSF1	0	0	0	0	0	0	0	0	0	0	1	0	0	0	0	0	0	0	0	0	0	0	0
CPSF2	0	0	0	0	0	0	0	0	0	0	1	1	0	0	0	0	0	0	0	0	0	0	0
CSN3	0	0	0	0	0	0	0	0	0	0	2	0	0	0	0	0	0	0	0	0	0	0	0
CTBP1	0	0	0	0	0	0	0	0	0	0	1	0	0	0	0	0	0	0	0	0	0	0	0
CUL5	0	0	0	0	0	0	0	0	0	0	1	0	0	0	0	0	0	0	0	0	0	0	0
DCAF7	0	0	0	0	0	0	0	0	0	0	1	1	0	0	0	0	0	0	0	0	0	0	0
DKK3	0	0	0	0	0	0	0	0	0	0	1	1	0	0	0	0	0	0	0	0	0	0	0
DPY30	0	0	0	0	0	0	0	0	0	0	1	1	0	0	0	0	0	0	0	0	0	0	0
DUSP9	0	0	0	0	0	0	0	0	0	0	1	1	0	0	0	0	0	0	0	0	0	0	0
GSPT1	0	0	0	0	0	0	0	0	0	0	1	1	0	0	0	0	0	0	0	0	0	0	0
INA	0	0	0	0	0	0	0	0	0	0	1	1	0	0	0	0	0	0	0	0	0	0	0
KDELR2	0	0	0	0	0	0	0	0	0	0	1	0	0	0	0	0	0	0	0	0	0	0	0
KIF1C	0	0	0	0	0	0	0	0	0	0	1	0	0	0	0	0	0	0	0	0	0	0	0
LOC511302	0	0	0	0	0	0	0	0	0	0	1	0	0	0	0	0	0	0	0	0	0	0	0
MASP1	0	0	0	0	0	0	0	0	0	0	1	0	0	0	0	0	0	0	0	0	0	0	0
MCFD2	0	0	0	0	0	0	0	0	0	0	1	0	0	0	0	0	0	0	0	0	0	0	0
NEFM	0	0	0	0	0	0	0	0	0	0	2	0	0	0	0	0	0	0	0	0	0	0	0
P4HB	0	0	0	0	0	0	0	0	0	0	1	0	0	0	0	0	0	0	0	0	0	0	0
PAEP	0	0	0	0	0	0	0	0	0	0	2	0	3	0	0	0	0	0	0	0	0	0	0
PAF1	0	0	0	0	0	0	0	0	0	0	1	0	0	0	0	0	0	0	0	0	0	0	0
PDCD10	0	0	0	0	0	0	0	0	0	0	1	0	0	0	0	0	0	0	0	0	0	0	0
PHKA1	0	0	0	0	0	0	0	0	0	0	1	0	0	0	0	0	0	0	0	0	0	0	0
PPP2CA	0	0	0	0	0	0	0	0	0	0	1	0	0	0	0	0	0	0	0	0	0	0	0
PRMT8	0	0	0	0	0	0	0	0	0	0	1	1	0	0	0	0	0	0	0	0	0	0	0
RANBP6	0	0	0	0	0	0	0	0	0	0	1	0	0	0	0	0	0	0	0	0	0	0	0
RBM39	0	0	0	0	0	0	0	0	0	0	1	0	0	0	0	1	0	0	0	0	0	0	0
SCRIB	0	0	0	0	0	0	0	0	0	0	2	0	3	0	3	2	1	0	1	0	0	0	0
SEPT8	0	0	0	0	0	0	0	0	0	0	1	0	0	0	0	0	0	0	0	0	0	0	0
SPATA5L1	0	0	0	0	0	0	0	0	0	0	1	1	0	0	0	0	0	0	0	0	0	0	0
SPATA6	0	0	0	0	0	0	0	0	0	0	1	0	0	0	0	0	0	0	0	0	0	0	0
STAT3	0	0	0	0	0	0	0	0	0	0	1	0	0	0	0	0	0	0	0	0	0	0	0
SULT1C3	0	0	0	0	0	0	0	0	0	0	1	0	0	0	0	0	0	0	0	0	0	0	0
THOC5	0	0	0	0	0	0	0	0	0	0	1	0	0	0	0	0	0	0	0	0	0	0	0
TRIP13	0	0	0	0	0	0	0	0	0	0	1	2	0	0	0	0	0	0	0	0	0	0	0
ZNF326	0	0	0	0	0	0	0	0	0	0	1	1	0	0	0	0	0	0	0	0	0	0	0
ACBD3	0	0	0	0	0	0	0	0	0	0	0	1	0	0	0	0	0	0	0	0	0	0	0
AQR	0	0	0	0	0	0	0	0	0	0	0	1	0	0	0	0	0	0	0	0	0	0	0
BAIAP2	0	0	0	0	0	0	0	0	0	0	0	1	2	1	1	1	3	1	2	0	0	0	0
BCAS2	0	0	0	0	0	0	0	0	0	0	0	1	0	0	0	0	0	0	0	0	0	0	0
CAB39L	0	0	0	0	0	0	0	0	0	0	0	1	0	0	1	1	0	0	0	0	0	0	0
CAPN2	0	0	0	0	0	0	0	0	0	0	0	1	0	0	0	0	0	0	0	0	0	0	0
FTCD	0	0	0	0	0	0	0	0	0	0	0	1	0	0	0	0	0	0	0	0	0	0	0
GEMIN6	0	0	0	0	0	0	0	0	0	0	0	1	0	0	0	0	0	0	0	0	0	0	0
GYS1	0	0	0	0	0	0	0	0	0	0	0	1	1	0	0	0	0	0	0	0	0	0	0
JMJD6	0	0	0	0	0	0	0	0	0	0	0	1	0	0	0	0	0	0	0	0	0	0	0
KBP	0	0	0	0	0	0	0	0	0	0	0	1	0	0	0	0	0	0	0	0	0	0	0
KLC1	0	0	0	0	0	0	0	0	0	0	0	2	0	0	0	0	0	0	0	0	0	0	0
KPNA4	0	0	0	0	0	0	0	0	0	0	0	1	0	0	0	0	0	0	0	0	0	0	0
MDC1	0	0	0	0	0	0	0	0	0	0	0	1	0	0	0	0	0	0	0	0	0	0	0
MON2	0	0	0	0	0	0	0	0	0	0	0	1	0	0	0	0	0	0	0	0	0	0	0
MRI1	0	0	0	0	0	0	0	0	0	0	0	1	0	0	0	0	0	0	0	0	0	0	0
PANK4	0	0	0	0	0	0	0	0	0	0	0	1	0	0	0	0	0	0	0	0	0	0	0
PDGFRL	0	0	0	0	0	0	0	0	0	0	0	1	0	0	0	0	0	0	0	0	0	0	0
PES1	0	0	0	0	0	0	0	0	0	0	0	1	0	0	0	0	0	0	0	0	0	0	0
PPP6R3	0	0	0	0	0	0	0	0	0	0	0	1	0	0	0	0	0	0	0	0	0	0	0
RNF123	0	0	0	0	0	0	0	0	0	0	0	1	0	0	0	0	0	0	0	0	0	0	0
SERPINH1	0	0	0	0	0	0	0	0	0	0	0	1	0	0	0	0	0	0	0	0	0	0	0
SF3B2	0	0	0	0	0	0	0	0	0	0	0	1	0	0	0	0	0	0	0	0	0	0	0
SMARCE1	0	0	0	0	0	0	0	0	0	0	0	1	0	0	0	0	0	0	0	0	0	0	0
SPC24	0	0	0	0	0	0	0	0	0	0	0	1	0	0	0	0	0	0	0	0	0	0	0
TARBP1	0	0	0	0	0	0	0	0	0	0	0	1	0	0	0	0	0	0	2	0	0	0	0
U2SURP	0	0	0	0	0	0	0	0	0	0	0	1	0	0	0	0	0	0	0	0	0	0	0
WDR33	0	0	0	0	0	0	0	0	0	0	0	1	0	0	0	0	0	0	0	0	0	0	0
BOLA2	0	0	0	0	0	0	0	0	0	0	0	0	1	0	0	0	0	0	0	0	0	0	0
CKM	0	0	0	0	0	0	0	0	0	0	0	0	2	0	0	0	0	0	0	0	0	0	0
CYB5B	0	0	0	0	0	0	0	0	0	0	0	0	1	0	0	0	0	0	0	0	0	0	0
EIF2C1	0	0	0	0	0	0	0	0	0	0	0	0	2	0	0	0	0	0	0	0	0	0	0
ENAH	0	0	0	0	0	0	0	0	0	0	0	0	1	0	1	0	1	0	1	0	0	0	0
F11	0	0	0	0	0	0	0	0	0	0	0	0	2	0	0	0	0	0	0	0	0	0	0
FAM129B	0	0	0	0	0	0	0	0	0	0	0	0	1	0	0	0	0	0	0	0	0	0	0
GALNT2	0	0	0	0	0	0	0	0	0	0	0	0	1	0	0	0	0	0	0	0	0	0	0
GRINA	0	0	0	0	0	0	0	0	0	0	0	0	1	0	0	0	0	0	0	0	0	0	0
HS2ST1	0	0	0	0	0	0	0	0	0	0	0	0	1	0	0	0	0	0	0	0	0	0	0
IFNGR1	0	0	0	0	0	0	0	0	0	0	0	0	1	0	1	0	0	0	0	0	0	0	0
KLKB1	0	0	0	0	0	0	0	0	0	0	0	0	3	0	0	0	0	0	0	0	0	0	0
MYL1	0	0	0	0	0	0	0	0	0	0	0	0	4	0	0	0	0	0	0	0	0	0	0
MYLPF	0	0	0	0	0	0	0	0	0	0	0	0	1	0	0	0	0	0	0	0	0	0	0
PDIA6	0	0	0	0	0	0	0	0	0	0	0	0	1	0	0	0	0	0	0	0	0	0	0
PEBP1	0	0	0	0	0	0	0	0	0	0	0	0	1	0	0	0	0	1	0	0	0	0	0
PPA2	0	0	0	0	0	0	0	0	0	0	0	0	1	0	0	0	0	0	0	0	0	0	0
[truncated: 683 more rows]

## Sheet: A20
Gene Name	Control 1	Control 2	Control 3	Control 4	Control 5	Control 6	Control 7	Control 8	Control 9	Control 10	Control 11	Control 12	Control 13	Control 14	Control 15	Control 16	Control 17	Control 18	Control 19	A20 1	A20 2	A20 3
A2M	32	23	17	24	66	50	31	64	79	52	48	51	61	17	9	13	20	5	5	57	67	71
ABCC5	1	0	0	0	0	0	0	0	0	0	0	0	0	0	0	0	0	0	0	0	0	0
ACLY	2	2	0	1	10	15	3	6	12	16	17	17	12	0	0	2	1	0	0	9	18	21
ACO1	1	0	0	0	12	8	1	3	4	7	4	4	2	0	0	0	0	0	0	6	5	9
ACTB	10	28	9	7	10	12	13	8	18	8	8	7	13	5	10	7	5	8	4	13	8	9
ACTR2	1	0	0	0	1	1	0	1	0	3	3	1	1	0	0	0	0	0	0	0	1	3
ACTR3	1	0	0	0	2	0	0	0	2	1	1	0	1	0	0	0	0	0	0	1	1	2
ADK	4	0	0	0	7	6	0	1	7	6	7	6	0	0	0	0	0	0	0	1	1	1
AGT	1	0	5	7	10	8	4	12	15	11	8	10	14	1	1	1	1	0	0	5	3	9
AHCY	7	6	7	5	8	4	7	11	14	16	14	10	9	1	4	7	7	0	0	12	18	18
AHCYL2	1	0	0	1	1	0	0	0	1	0	1	1	0	0	0	0	0	0	0	0	0	0
AHSG	11	48	25	23	14	19	26	49	61	90	36	47	42	41	26	30	47	7	24	9	34	51
AKAP8	1	0	0	0	0	0	0	0	0	0	0	0	0	0	0	0	0	0	0	0	0	0
AKR1B1	1	0	0	0	1	0	0	1	0	1	0	2	1	0	1	0	0	0	0	0	1	2
ALB	18	63	38	45	16	15	17	55	104	49	39	42	73	28	22	25	58	16	32	25	40	42
ALDH9A1	1	1	0	1	5	3	2	2	5	6	3	7	2	0	0	2	0	0	0	6	5	5
ALDOA	1	1	0	1	0	0	3	4	2	2	3	1	4	1	1	5	8	1	3	0	0	0
ANXA11	4	1	6	6	8	3	4	10	8	8	8	6	10	3	3	2	3	2	3	3	11	10
ANXA2P2	2	0	1	1	0	0	2	2	3	2	2	4	4	2	2	0	1	2	2	0	0	0
APOA1	9	27	26	23	16	13	31	18	27	23	23	29	31	14	12	12	9	7	11	31	28	25
APOA2	8	1	13	9	9	6	24	4	13	10	6	9	13	9	7	12	5	4	8	6	2	2
APOC3	3	6	3	3	3	2	5	4	4	3	3	2	3	1	3	5	2	0	3	3	4	4
APOD	1	0	0	0	0	0	0	0	1	1	1	0	1	0	1	2	0	1	1	0	3	2
APOE	12	11	28	27	13	13	14	16	22	21	17	19	17	7	13	9	9	8	5	24	16	24
APOM	2	0	0	0	1	1	2	4	3	4	1	5	3	0	0	1	0	0	0	2	1	2
APRT	1	0	0	0	1	2	2	1	1	1	4	1	2	0	0	0	0	0	0	3	1	3
ARF3	2	10	1	3	1	2	0	5	6	3	3	1	5	0	1	3	0	2	2	2	3	4
ARF4	4	4	1	1	8	1	0	6	8	2	1	1	6	0	1	0	1	1	0	1	7	8
ARF5	1	1	1	0	2	1	3	2	4	4	6	6	4	1	1	3	1	1	2	0	3	3
ARF6	1	0	1	1	2	0	0	2	2	3	1	1	1	2	0	1	0	1	0	0	2	1
ARL1	1	0	0	0	1	0	0	0	1	1	1	1	0	0	0	1	0	0	0	0	0	0
ARRDC1	1	1	0	3	0	1	0	3	1	1	1	0	4	2	1	2	3	1	0	2	5	3
ASPRV1	2	0	0	0	0	0	0	0	0	0	0	0	0	0	0	0	0	0	0	0	0	0
ASS1	1	1	1	0	6	5	2	5	9	9	8	10	1	0	0	0	0	0	0	6	5	9
ATP1A1	14	1	12	10	13	5	4	6	21	15	12	12	25	9	14	11	22	9	13	17	26	25
BROX	2	1	2	3	7	1	2	3	8	2	1	2	2	5	2	2	6	5	2	4	9	10
BSG	4	2	2	2	5	3	1	7	6	6	4	6	8	2	3	2	2	2	2	4	8	9
Bt.110587	43	26	8	17	46	43	9	67	81	112	107	104	106	38	104	99	92	50	52	69	153	108
Bt.12589	1	3	1	1	0	0	0	0	0	0	0	0	0	0	0	0	0	0	0	0	0	0
Bt.12809	3	2	8	9	4	4	7	4	16	8	9	7	11	4	6	5	3	2	1	9	10	10
Bt.49145	1	0	0	0	1	1	0	0	0	1	1	1	1	0	0	0	0	0	0	0	1	1
Bt.57604	2	0	1	2	3	0	2	4	4	1	5	5	5	0	1	0	0	0	1	4	3	3
Bt.63212	1	0	0	0	0	0	0	0	0	0	1	0	0	0	0	1	0	0	0	0	0	0
C3	21	12	25	23	50	33	16	32	62	40	25	27	29	8	12	12	22	2	10	32	34	49
CAD	1	1	0	0	9	8	2	3	3	9	10	9	6	0	0	0	1	0	0	7	9	13
CALM2	1	1	1	2	2	3	2	5	6	3	5	6	5	1	3	2	2	0	2	1	4	4
CALML5	5	0	0	0	1	0	0	1	0	0	0	0	0	0	0	0	0	0	0	0	0	0
CAP1	2	0	0	0	3	1	3	0	0	0	1	0	0	1	0	0	0	0	0	2	0	2
CASP14	1	0	0	0	0	0	0	0	0	0	0	0	0	0	0	0	0	0	0	0	0	0
CCT2	2	0	1	0	15	8	7	8	4	9	11	11	11	0	1	2	2	2	0	15	11	12
CCT4	1	0	0	0	6	5	0	4	4	3	5	5	4	0	0	1	1	0	0	4	9	6
CCT5	1	1	1	0	5	12	2	4	3	2	7	5	5	3	0	0	1	1	1	6	3	9
CCT6A	1	0	0	0	3	2	2	6	2	5	9	2	2	0	1	2	0	0	0	2	4	3
CD63	1	3	3	2	1	1	0	2	1	1	1	1	1	0	0	0	0	0	0	0	1	0
CD81	4	11	7	10	5	4	6	5	7	4	6	4	8	1	1	3	2	3	0	5	7	7
CD9	1	1	3	4	1	0	0	2	0	1	1	2	2	1	1	1	0	0	0	1	3	2
CD99	1	1	2	1	3	1	0	2	2	3	3	3	3	1	2	2	1	0	1	1	3	3
CDC42	1	1	1	1	5	3	0	4	5	6	4	2	4	3	3	2	3	4	2	1	5	4
CDK1	1	0	0	0	3	1	0	0	0	3	2	5	2	0	6	1	7	2	0	1	1	1
CDKAL1	1	0	0	0	0	0	0	0	0	0	0	1	0	0	0	0	0	0	0	0	1	1
CEP55	3	0	0	2	16	3	0	3	6	0	1	1	9	5	7	2	2	10	4	10	12	14
CFL1	8	8	5	4	6	3	5	5	12	6	6	7	10	6	6	6	6	4	5	2	9	6
CFL2	2	0	0	0	0	0	0	0	0	0	0	1	0	0	0	0	0	0	1	0	0	0
CHMP1A	1	0	0	0	1	0	2	1	2	2	1	0	2	3	2	0	0	2	1	1	5	4
CHMP2B	1	1	0	0	3	0	0	0	2	0	1	0	1	2	2	0	2	0	1	0	1	2
CHMP4B	3	3	3	2	4	0	2	3	6	4	1	3	7	4	9	4	4	7	6	7	7	7
CKB	4	0	1	2	7	7	2	6	4	7	10	7	8	3	3	1	2	2	2	2	7	5
CLIC1	2	0	0	0	3	1	3	3	5	2	4	3	2	1	1	0	3	1	1	1	4	2
CLIC4	1	0	0	0	0	0	0	0	5	1	1	0	1	0	0	0	2	0	1	0	3	2
CLTC	2	0	25	19	14	15	3	11	10	13	19	18	16	0	1	2	2	0	0	4	16	14
CLU	10	27	11	13	17	19	24	17	23	17	18	22	26	4	8	12	4	4	5	25	25	27
CNP	7	28	15	18	9	2	13	18	19	9	4	3	7	19	19	9	10	13	10	9	20	20
COL18A1	2	0	7	6	0	0	0	0	0	0	0	0	0	4	1	3	2	2	3	0	0	0
CPNE3	2	0	2	2	3	1	4	3	3	3	2	1	11	0	0	3	6	0	0	0	5	2
CPNE8	4	0	11	8	11	10	7	13	15	10	10	9	19	3	7	6	5	4	3	11	15	12
CTNNA1	1	0	0	0	0	0	0	0	2	0	1	1	6	1	5	1	2	0	1	0	0	0
CTSD	1	0	0	0	0	0	0	0	0	0	0	0	0	0	0	0	0	0	0	0	0	0
CXADR	1	0	0	0	4	2	1	2	8	2	1	1	7	5	4	3	3	0	1	1	3	5
CYSTM1	1	0	1	1	0	1	0	1	0	0	0	0	0	0	0	0	0	0	0	1	0	0
DCD	1	0	1	1	0	1	0	1	1	1	1	1	2	0	1	0	0	0	1	0	1	1
DDX1	1	0	0	0	1	1	0	3	5	1	1	1	0	2	0	1	1	0	0	0	0	2
DDX3X	2	2	0	0	3	2	3	9	9	6	7	9	9	1	2	3	0	6	1	6	2	7
DDX3Y	1	0	0	0	4	2	0	0	0	0	0	0	0	0	0	0	0	0	0	0	3	0
DHX15	2	0	0	0	0	4	0	1	1	2	10	7	3	0	0	0	0	0	0	1	2	4
DHX9	2	1	0	0	16	12	3	3	13	24	32	25	22	0	0	2	4	0	0	11	19	28
DNAJA1	4	1	5	4	9	5	3	6	14	6	8	10	8	2	10	4	1	3	9	7	14	11
DNM1	1	0	0	0	0	0	0	0	0	0	1	0	0	0	0	0	0	0	0	0	0	0
DNM2	9	0	0	0	1	0	0	0	0	2	1	1	2	0	0	0	0	0	0	1	1	3
DSTN	1	0	0	0	0	0	0	0	0	0	2	0	0	0	0	0	0	0	0	0	0	2
DYNC1H1	5	0	0	0	47	39	5	17	33	69	75	76	58	0	0	1	0	0	0	41	55	78
DYNC1LI1	1	0	0	0	2	2	1	1	1	2	6	4	3	0	0	0	0	0	0	3	2	3
EDIL3	3	1	13	16	4	4	4	10	10	5	6	1	11	8	5	3	7	2	2	8	13	12
EEF1A1	1	0	0	0	1	1	1	0	1	1	2	1	0	0	0	1	0	0	0	1	1	1
EEF1G	2	3	0	0	6	4	2	2	4	10	9	8	4	2	2	1	1	0	1	6	6	9
EEF2	13	3	2	3	17	15	10	11	16	15	24	21	14	0	4	4	3	2	1	13	24	23
EIF3A	2	0	0	0	10	11	3	2	4	15	27	20	13	0	0	1	0	0	0	13	12	17
EIF3C	1	0	0	2	2	2	0	0	0	2	6	7	2	0	1	0	1	0	0	5	1	2
EIF3E	1	0	0	0	2	3	0	1	4	3	5	8	1	0	0	0	0	0	0	1	3	3
EIF3F	3	1	0	0	3	1	0	0	1	2	2	4	1	0	0	0	0	0	0	1	1	3
EIF4A1	2	1	0	0	4	3	4	4	9	6	6	9	5	0	1	0	3	2	2	5	8	4
EIF4A3	1	2	0	0	5	5	4	2	3	9	12	11	7	2	2	0	0	2	2	8	8	9
EIF5A	1	1	0	1	0	3	4	4	2	0	1	2	1	1	1	1	1	1	1	0	2	1
ENO1	5	2	3	6	16	9	16	13	16	12	13	10	13	6	5	5	6	3	6	12	13	10
EPRS	1	1	0	0	8	15	1	1	6	15	20	21	15	0	0	0	0	0	0	14	12	21
ERH	2	0	0	0	1	0	0	0	0	1	1	2	0	0	0	0	0	0	0	0	0	0
EZR	9	1	2	1	5	4	6	6	11	10	12	13	14	10	9	7	6	12	11	3	12	8
F13A1	4	3	3	4	16	8	4	9	8	13	8	8	11	1	3	2	1	0	0	13	10	13
F2	6	6	10	7	10	4	14	8	12	4	4	6	8	3	3	2	5	2	2	11	7	12
F5	16	15	17	23	43	32	25	29	47	34	34	34	51	3	7	12	10	4	7	34	45	45
FAM125A	1	1	1	2	1	2	2	3	3	1	2	1	3	6	3	4	3	2	1	1	3	2
FARSA	2	1	0	0	3	2	1	1	3	4	6	7	5	0	1	1	0	0	1	4	3	3
FASN	16	1	0	0	40	39	11	20	28	48	43	39	52	0	3	9	5	1	0	32	37	52
FBLN1	5	2	8	6	7	3	4	5	5	5	9	7	5	1	0	1	2	0	0	4	7	7
FBP1	1	0	0	0	2	1	0	3	3	1	2	3	0	0	0	0	0	0	0	1	3	4
FGA	1	4	4	4	4	3	4	8	5	6	4	6	1	4	2	2	3	1	3	2	6	7
FLG	1	0	0	0	8	0	0	0	0	0	0	0	0	0	0	0	0	0	0	0	0	0
FLG2	2	0	2	0	2	0	0	1	0	0	0	0	0	0	0	0	0	0	0	0	0	0
FN1	1	0	7	5	16	11	2	2	9	5	4	5	2	1	1	0	1	0	0	10	5	10
GALK1	2	1	3	2	13	5	5	6	6	7	5	7	5	0	2	1	0	0	0	4	4	9
GAPDH	10	6	7	7	15	16	17	16	21	16	15	20	18	1	3	8	5	3	3	22	16	19
GC	2	0	1	1	4	2	0	7	3	6	9	8	7	1	3	2	2	0	2	0	5	6
GCN1L1	1	0	0	0	5	2	0	0	1	7	20	19	2	0	0	0	0	0	0	2	1	5
GDI1	1	0	0	0	3	0	0	0	0	0	1	1	2	0	0	0	0	0	0	0	0	0
GDI2	2	0	0	0	1	1	0	5	9	3	2	4	2	2	2	3	1	6	1	0	6	1
GLT25D1	1	0	1	1	0	0	0	1	0	2	1	2	0	0	0	0	0	0	0	0	2	2
GNA14	1	0	0	0	2	1	0	0	1	1	0	2	1	0	0	0	0	0	0	0	0	0
GNAS	1	1	1	1	2	1	1	1	4	2	4	4	2	1	2	2	0	1	0	2	1	1
GNB2L1	2	7	0	0	3	3	2	3	4	6	4	5	5	0	0	0	2	0	1	1	6	4
GOLM1	1	3	0	0	5	0	2	1	7	2	2	3	6	6	4	4	8	1	6	1	3	3
GPC3	1	0	0	0	0	0	0	0	0	0	0	0	0	0	1	1	0	0	0	0	0	0
GRK6	1	0	0	0	1	0	0	0	1	0	1	0	0	1	1	0	1	1	1	0	0	0
GSTZ1	1	0	1	0	2	2	0	2	1	4	0	2	0	0	0	0	0	0	0	1	4	4
H2B	1	6	1	1	1	0	1	1	1	0	0	1	1	2	1	0	1	1	0	0	1	2
HBA	11	25	31	31	12	10	33	12	68	25	18	28	42	6	11	11	4	5	6	19	25	29
HBA1	3	0	2	1	0	0	3	1	4	2	2	3	6	0	0	0	0	0	0	0	1	2
HIST1H1D	1	0	0	0	0	0	0	0	0	0	1	0	0	0	0	1	0	0	0	0	1	1
HIST2H2AC	3	2	2	1	2	2	4	3	1	3	2	2	2	2	3	2	1	1	2	3	4	4
HIST3H2BB	1	2	1	0	3	3	1	3	3	2	4	4	4	2	2	2	1	1	1	6	5	3
HLA-A	1	1	0	0	2	5	4	1	3	0	2	0	6	3	4	0	4	2	1	3	3	3
HMGB1	1	0	0	0	0	0	0	0	0	0	0	0	0	0	0	0	0	0	0	0	0	0
HNRNPC	1	0	4	1	2	0	0	0	0	0	4	2	1	1	0	0	0	1	0	0	1	0
HNRNPK	7	5	0	0	5	6	3	0	4	9	11	14	7	2	2	6	1	2	1	5	9	10
HNRNPM	2	0	0	0	8	7	1	1	3	8	17	16	8	0	3	3	0	0	0	10	8	11
HRNR	1	0	4	0	15	0	0	1	0	0	0	0	0	0	0	0	0	0	0	2	0	0
HSP90AA1	7	13	13	12	10	10	24	16	30	13	13	14	15	2	5	15	8	7	23	13	16	13
HSP90AB1	6	29	15	13	24	14	30	35	22	23	23	21	15	7	13	10	10	8	13	21	17	23
HSPA1A	13	87	29	32	17	12	54	30	59	18	22	19	21	17	19	27	24	27	36	25	40	25
HSPA1L	2	0	2	2	1	0	1	3	2	2	3	1	2	0	1	0	1	1	0	1	1	1
HSPA6	6	35	10	12	7	5	16	11	16	9	7	7	5	3	8	7	10	3	5	7	2	8
HSPA8	12	57	39	39	26	16	71	34	60	17	17	15	20	21	22	23	21	28	30	31	30	28
HSPB1	2	1	0	1	2	2	1	1	1	3	1	2	3	0	1	0	0	0	1	1	1	2
IGF2BP1	1	11	1	1	9	4	6	10	10	9	12	9	6	5	4	2	5	5	10	5	6	9
IGLL1	1	0	2	1	2	3	3	4	2	2	1	1	2	1	1	0	1	1	1	1	2	2
IGSF8	8	3	14	19	8	5	9	15	7	5	6	3	7	13	7	6	3	7	8	8	10	10
IMPDH2	1	3	0	0	8	6	4	1	3	7	9	12	11	0	0	2	1	0	0	9	6	6
IPO5	1	0	0	0	1	0	0	0	1	0	1	0	0	0	0	0	0	1	0	0	0	0
ITGB1	1	0	3	3	4	1	2	3	6	3	1	2	4	7	5	2	5	2	4	5	7	7
ITIH2	7	9	7	6	18	11	9	25	16	24	21	24	20	11	6	3	7	0	0	19	20	28
ITIH3	3	0	1	2	6	5	2	6	4	5	4	5	9	3	0	1	2	0	1	6	5	9
ITIH4	3	0	0	1	3	3	0	20	4	10	9	10	7	5	2	0	1	0	0	4	10	10
JUP	2	0	9	0	6	0	0	4	2	0	2	2	5	0	0	0	0	1	1	0	3	0
KHDRBS1	1	0	0	0	2	2	0	0	0	2	2	2	2	0	0	0	0	0	0	4	1	5
KIAA1328	1	0	0	0	0	0	0	0	0	0	0	0	0	0	0	0	0	0	0	0	0	0
KPNB1	2	0	0	1	4	5	3	4	9	4	7	8	3	0	1	0	1	2	0	1	1	4
KRT1	28	34	83	17	37	16	26	43	7	18	9	17	16	1	0	8	1	1	0	19	19	10
KRT10	35	29	65	10	34	9	14	28	3	5	2	2	12	0	0	5	1	0	1	7	10	1
KRT14	13	0	32	0	8	3	5	12	0	0	0	0	3	0	0	5	0	0	0	0	4	2
KRT16	4	0	3	0	9	0	0	1	0	0	0	0	0	0	0	4	0	0	0	0	0	1
KRT2	16	5	50	6	27	4	10	20	1	4	3	0	0	0	0	2	0	0	0	6	4	1
KRT24	1	0	0	0	0	0	0	0	0	0	0	0	0	0	0	0	0	0	0	0	0	0
KRT5	9	0	32	1	14	0	5	12	0	1	1	1	0	0	0	2	0	0	0	1	3	0
KRT6A	9	0	0	0	1	0	0	0	0	0	0	0	0	0	0	3	0	0	0	0	1	1
KRT9	22	33	80	11	39	15	13	45	4	14	5	9	12	0	3	8	2	1	0	19	9	8
LDHA	1	1	0	0	3	1	0	0	1	1	4	3	5	0	0	1	2	1	0	1	5	7
LDHB	5	0	4	4	3	2	3	10	8	6	8	9	8	2	1	1	0	2	1	0	8	8
LDHC	1	0	0	0	0	0	0	0	0	0	0	0	0	0	0	0	0	0	0	0	0	0
LGALS7	3	0	0	0	0	0	0	0	0	0	0	0	0	0	0	0	0	0	0	0	0	0
LMNA	1	0	0	0	2	0	2	0	0	0	0	0	0	0	0	0	0	0	0	0	0	0
LOC100140254	1	1	2	2	5	5	0	1	4	4	3	6	4	0	3	0	0	0	0	2	6	8
LOC100141266	9	0	8	7	13	0	16	9	12	0	1	2	17	1	6	5	4	7	1	10	17	19
LOC100847119	1	0	5	5	0	0	0	2	4	3	5	3	3	0	0	0	1	0	0	1	3	4
LOC100848359	2	4	1	1	3	2	4	7	3	6	4	5	2	2	3	2	1	0	2	2	6	6
LOC506828	1	0	0	0	9	13	3	8	6	10	8	11	5	1	0	0	1	0	0	14	11	16
LOC617696	4	2	11	11	10	15	9	13	5	11	16	14	7	5	2	0	1	0	1	4	9	8
LOC619094	2	1	0	0	2	2	2	1	2	1	2	2	1	1	2	1	1	1	1	3	4	3
LOC786131	1	0	0	0	3	2	0	0	1	1	3	2	1	1	0	0	2	3	0	0	1	3
LOC786258	2	1	1	0	3	1	4	1	4	3	3	3	3	2	2	1	0	1	1	1	5	3
LUC7L2	1	0	0	0	0	0	0	0	0	0	0	0	0	0	0	0	0	0	0	0	1	0
LUC7L3	1	0	0	0	0	0	0	0	0	0	0	0	0	0	0	0	0	0	0	0	0	0
M6PR	1	0	1	1	1	0	0	0	2	1	1	2	1	0	0	0	0	0	0	0	1	0
MAPRE2	1	0	0	0	4	1	1	1	1	4	4	3	1	1	2	0	1	1	0	2	1	1
MARCKS	6	18	6	6	5	7	0	5	8	10	9	9	7	5	8	4	6	4	3	3	8	9
MARCKSL1	3	12	2	1	2	4	2	1	2	2	3	2	3	3	4	2	2	1	4	3	3	2
MFGE8	6	1	19	15	12	10	8	9	16	11	7	5	17	5	8	8	6	3	2	14	13	13
MIF	1	0	0	0	1	1	0	1	1	1	1	1	1	0	1	1	1	1	0	0	0	0
MSN	3	3	1	2	3	4	5	5	12	7	7	6	13	3	8	2	10	6	9	1	6	5
MTHFD1	5	3	0	0	13	12	10	8	12	24	26	29	18	0	3	2	3	0	1	22	20	28
MYCBP	1	0	0	0	0	0	1	0	0	0	1	0	0	0	0	0	0	0	0	0	0	0
MYH10	4	1	14	10	21	24	0	18	34	26	34	23	31	0	3	4	1	0	0	8	37	31
MYH9	45	66	124	129	65	61	32	61	89	59	65	47	55	10	22	25	26	7	13	50	70	73
MYL12B	1	0	4	2	5	1	1	0	0	0	2	2	3	0	1	0	0	0	1	1	1	1
MYL6	2	1	5	6	4	3	4	5	7	4	5	4	5	0	2	0	3	1	1	2	6	3
NCK2	9	0	0	0	0	0	0	0	0	0	0	0	0	0	2	0	0	0	0	0	0	0
NCKIPSD	1	0	0	0	0	0	0	0	0	0	0	0	0	0	0	0	0	0	0	0	0	0
NCL	6	0	12	13	1	1	1	0	0	0	0	0	0	0	0	1	0	0	0	0	0	0
NME1	1	0	0	0	0	0	0	0	5	0	1	0	1	0	1	0	1	0	1	0	0	0
NONO	5	0	0	0	9	8	0	0	1	12	9	11	3	0	2	4	0	0	0	9	4	9
NPM1	2	0	0	0	0	0	0	0	0	0	0	0	0	0	1	0	0	0	0	0	0	0
NSF	1	0	0	0	2	1	0	0	0	3	3	4	0	0	0	0	0	0	0	1	2	1
PABPC1	2	4	2	3	2	1	0	3	8	0	0	1	0	7	4	1	6	11	11	0	3	2
PABPC1L	1	3	1	1	0	0	0	0	0	0	0	0	0	2	2	0	0	2	2	0	0	0
PABPC4	2	5	0	2	2	1	0	1	5	0	0	0	0	10	1	1	4	20	14	0	3	2
PARP1	1	0	0	2	3	2	0	0	0	0	0	1	0	1	1	7	1	1	0	1	0	0
PDCD6	3	1	3	2	4	3	3	4	7	7	5	4	7	4	4	4	2	1	3	2	5	6
PDCD6IP	30	29	33	40	25	18	35	32	42	25	24	27	38	38	29	30	36	25	23	37	41	33
PFN1	2	0	0	1	0	1	2	3	3	4	3	5	5	3	1	3	2	4	1	0	2	0
PGAM1	1	0	0	0	0	0	0	0	1	2	4	2	6	0	0	0	0	0	0	0	1	1
PGD	1	0	0	0	6	4	1	5	6	6	3	4	1	0	1	0	0	0	0	2	4	6
PGK1	2	1	3	3	9	4	5	5	9	8	7	10	12	1	3	2	2	2	1	6	9	12
PHGDH	5	2	0	1	6	5	2	3	5	11	10	12	8	0	0	2	2	0	0	7	7	9
PKM	6	15	0	0	4	5	7	5	4	4	8	8	9	2	9	4	1	2	2	6	6	5
PKM2	10	0	7	6	20	16	15	17	17	18	23	21	19	0	0	7	6	3	0	17	22	30
PLEK	3	0	3	4	6	2	1	4	5	4	5	4	0	0	1	2	0	0	0	0	2	4
PLG	1	1	0	1	2	1	0	2	4	3	3	1	4	3	0	2	2	0	1	5	4	4
PLS3	6	0	0	0	0	0	0	1	3	0	0	0	2	0	0	0	2	0	2	0	0	0
POF1B	1	0	0	0	0	0	0	0	0	0	0	0	0	0	0	0	0	0	0	0	0	0
POLR2H	1	0	0	0	0	0	0	0	0	1	1	0	0	0	0	0	0	0	0	0	0	0
POSTN	5	0	4	5	4	3	0	1	3	6	5	6	7	0	0	1	0	0	0	3	2	4
POTEF	10	12	6	6	6	5	10	8	19	6	7	8	8	6	2	7	6	7	6	8	8	9
PPIA	7	24	11	12	6	6	13	6	13	5	2	6	3	21	12	8	11	26	22	7	5	4
PPP1CB	1	0	0	0	1	0	0	1	0	3	0	1	0	1	0	0	0	0	0	0	2	2
PRDX1	3	0	1	0	0	0	0	4	4	1	1	2	1	1	3	0	0	0	0	0	1	1
PRDX2	1	0	3	0	0	1	1	2	1	1	1	0	1	0	0	0	0	0	0	2	0	0
PRKDC	3	3	0	0	20	15	0	6	18	43	58	52	38	0	0	0	0	0	0	14	21	34
PRMT5	10	27	11	16	11	8	14	10	13	22	24	25	13	0	0	0	0	0	0	8	25	20
PROZ	1	0	0	0	0	0	0	0	0	1	1	0	0	0	0	0	0	0	0	0	0	0
PSMC3	3	0	1	1	8	9	2	3	8	9	9	10	9	0	3	1	10	1	7	9	5	5
PSMC4	1	0	0	0	12	5	3	2	7	7	6	7	8	1	1	0	3	1	2	8	4	4
PSMD11	1	2	0	0	3	3	1	1	2	5	7	9	5	0	1	1	3	0	0	4	3	5
PSMD2	2	2	0	1	14	12	3	3	6	16	16	16	10	1	4	1	2	0	5	10	7	13
PSMD3	2	2	0	0	9	4	1	3	5	5	9	7	7	1	2	1	3	0	3	4	5	7
PTD004	1	0	1	0	1	1	0	1	1	1	1	1	1	0	0	0	0	1	0	1	1	1
PTGES3	1	0	2	2	1	0	0	2	2	2	1	2	0	0	1	0	0	1	0	1	2	2
PTGFRN	11	7	17	18	16	14	12	16	14	13	12	12	14	18	15	9	11	8	8	19	27	23
PTGR1	1	0	0	0	5	3	0	0	1	4	1	2	0	0	0	0	0	0	0	0	2	5
PTMA	1	1	0	0	1	0	1	0	3	0	0	0	2	3	2	2	2	2	2	0	0	0
RAB10	1	0	1	1	1	1	3	1	2	0	2	2	1	2	3	1	0	3	0	2	1	2
RAB35	2	3	1	0	4	0	1	4	6	2	3	3	4	2	1	3	1	4	1	4	2	4
RAB7A	1	0	1	2	2	0	1	2	4	4	4	7	4	2	6	2	2	1	1	2	5	4
RAB8A	1	1	0	0	2	1	0	2	4	2	2	3	1	4	1	2	3	3	0	1	1	1
RALA	2	0	0	0	1	1	2	0	2	1	0	0	2	4	1	2	2	3	5	4	6	4
RAN	1	6	2	4	4	1	3	5	2	3	4	5	3	0	2	0	2	0	0	4	6	5
RAP2B	1	0	0	0	2	1	0	2	3	1	3	2	2	0	1	1	0	1	0	0	4	3
RAP2C	1	0	1	0	1	1	0	1	1	1	1	1	2	0	1	0	2	0	0	0	1	1
RHOA	1	4	2	1	4	4	0	3	5	3	3	2	3	5	1	2	3	4	1	1	3	3
RHOT2	1	0	1	1	0	0	0	1	1	0	0	0	0	0	0	1	1	0	0	0	0	0
RNPS1	1	0	0	0	0	0	0	0	0	0	1	1	0	0	0	1	0	0	1	0	0	0
RPL10	1	0	0	0	2	2	0	0	0	1	2	1	1	2	1	2	0	2	0	3	2	2
RPL11	1	0	0	0	2	0	1	1	1	2	2	4	1	0	1	2	0	1	1	2	2	1
RPL13	2	4	0	0	2	0	0	2	4	3	3	3	3	2	4	3	2	4	2	2	3	3
RPL13A	1	0	0	1	2	0	0	1	0	0	2	2	1	1	1	1	1	1	0	0	1	1
RPL14	1	0	0	0	1	0	0	1	1	1	1	1	1	0	1	0	1	0	1	1	1	1
RPL18	2	1	2	2	5	1	0	1	4	3	3	2	2	2	2	3	1	2	3	1	2	2
RPL23	1	0	0	0	0	1	0	0	1	1	0	0	1	0	0	0	0	0	0	1	1	1
RPL26L1	1	0	0	0	1	0	0	0	2	2	1	1	2	0	0	1	0	0	0	2	1	1
RPL27	1	0	0	0	0	0	0	0	1	0	2	2	0	1	1	2	0	1	1	1	2	1
RPL28	1	2	0	0	4	1	2	1	3	2	4	3	4	1	1	1	1	1	0	4	5	4
RPL29	1	0	0	1	0	1	0	0	0	0	1	0	0	0	1	0	0	0	0	1	1	0
RPL3	4	4	1	1	2	3	0	1	2	2	5	3	0	2	1	2	0	2	3	1	3	2
RPL36	1	0	0	0	0	0	0	0	0	0	0	0	0	0	0	0	0	1	1	0	0	0
RPL4	5	1	1	0	1	0	1	0	0	3	3	6	1	6	6	8	3	5	2	1	3	1
RPL5	2	0	0	0	4	3	0	0	0	3	4	7	4	2	2	2	0	3	1	8	7	5
RPL6	2	0	0	1	3	3	0	1	2	4	7	5	1	0	3	2	0	1	1	3	7	5
RPL7	1	0	1	1	0	0	1	0	1	2	1	6	0	1	1	2	0	0	1	3	1	0
RPL7A	1	3	0	4	0	1	0	0	3	1	3	4	1	4	7	1	2	0	5	2	3	0
RPL8	2	1	2	2	1	1	2	1	1	2	3	3	2	1	1	3	1	1	2	2	3	1
RPLP0	3	1	0	0	5	3	1	2	3	4	4	2	4	0	0	1	0	0	0	5	3	6
RPLP2	3	0	1	1	4	1	1	0	2	4	5	6	2	1	1	2	4	1	1	5	5	7
RPS11	1	5	0	0	0	1	0	1	4	4	3	3	4	2	2	2	4	4	1	1	3	4
RPS12	4	0	0	0	2	1	2	0	0	1	2	1	1	0	0	0	0	0	0	0	0	0
RPS13	1	0	0	0	0	0	0	1	1	0	0	0	1	1	2	0	1	0	0	1	1	1
RPS15	1	0	0	0	2	0	0	0	1	1	3	3	0	2	0	2	1	0	1	0	0	1
RPS16	1	0	0	0	0	0	0	0	0	0	1	1	0	3	2	0	1	2	2	1	0	1
RPS18	2	4	0	2	2	3	3	4	2	4	4	2	2	5	5	4	1	2	3	7	4	5
RPS2	5	6	2	3	3	3	1	3	4	6	7	5	5	0	2	0	3	2	2	5	7	7
RPS24	2	0	0	0	2	1	1	0	0	1	2	2	2	0	0	1	0	0	1	3	2	1
RPS3	6	5	0	0	4	3	3	5	5	7	8	8	5	3	1	3	2	0	0	7	7	9
RPS4Y1	2	2	0	0	2	0	1	3	2	3	5	7	7	2	2	2	3	0	1	3	7	10
RPS5	1	1	0	0	1	2	2	0	0	5	7	6	4	0	0	3	3	1	0	2	3	4
RPS8	2	1	0	2	1	2	0	0	2	1	1	2	2	2	3	2	0	0	1	1	1	0
RPS9	2	2	1	1	1	0	0	3	1	2	2	2	1	1	0	3	1	2	2	1	1	2
RPSA	3	5	0	0	7	5	4	4	2	7	7	9	5	0	2	0	0	0	0	6	12	7
RRAS2	1	0	0	0	1	0	0	1	0	1	1	2	3	0	1	0	1	0	2	1	2	4
RUVBL1	1	2	0	0	5	5	1	2	2	7	9	15	8	0	0	1	0	0	0	5	6	9
RUVBL2	1	0	0	0	5	5	1	1	4	6	8	10	3	0	0	1	0	0	0	10	4	4
S100A11	1	0	0	0	0	0	0	0	0	0	0	0	0	0	0	0	0	0	0	0	0	0
S100A7	1	0	0	0	0	0	0	0	0	1	0	0	0	0	0	0	0	0	0	0	0	0
SCAMP3	1	0	1	1	3	6	3	2	1	3	1	2	6	1	2	2	3	0	0	5	3	2
SDCBP	12	3	14	14	12	8	17	8	11	7	5	6	8	6	9	7	9	6	5	10	17	17
SERPINA1	10	28	20	20	11	10	16	21	38	16	16	19	25	54	12	12	35	11	13	13	20	19
SERPINA10	1	0	0	0	9	7	0	4	4	5	7	7	5	0	0	1	0	0	0	6	2	2
SERPINB3	3	0	0	0	0	0	0	0	0	0	0	0	0	0	0	0	0	0	0	0	0	0
SERPIND1	3	4	6	8	8	5	13	9	8	12	12	9	8	3	2	6	2	2	4	6	6	14
SFPQ	3	0	0	0	2	1	0	0	0	0	1	3	0	0	0	0	0	0	0	0	0	0
SFRS5	1	0	1	1	0	0	1	1	1	0	0	0	0	0	0	0	0	0	0	0	0	0
SH3GL1	2	1	0	0	4	0	0	1	2	2	1	0	2	8	5	1	4	7	7	1	6	6
SHC1	1	0	0	0	0	0	0	0	0	1	0	0	1	0	0	0	0	0	0	0	0	0
SLC16A1	2	3	1	1	3	3	1	4	5	4	4	5	5	5	4	1	6	2	5	6	7	5
SLC1A5	7	9	5	5	7	3	4	5	6	6	5	5	10	7	7	5	8	5	7	8	6	8
SLC3A2	9	2	8	9	12	6	11	14	15	8	15	9	18	9	19	9	18	8	11	8	20	14
SLC7A5	1	4	1	2	2	1	0	2	2	1	3	1	2	0	0	2	3	1	0	3	2	2
SRI	1	0	0	0	1	1	0	2	2	1	3	1	2	0	0	1	1	0	0	0	2	1
SRSF1	2	0	0	2	0	0	0	0	1	1	5	3	2	0	3	4	0	1	2	3	2	1
SRSF2	1	0	0	0	0	1	0	0	3	0	1	2	2	0	4	1	1	0	1	1	2	0
SRSF3	1	0	0	1	1	0	0	0	0	1	2	2	1	0	0	1	0	0	1	1	0	1
SRSF7	1	0	1	1	0	0	0	0	0	0	1	0	0	0	0	0	0	0	0	1	0	0
STX4	1	0	0	0	1	0	1	2	3	5	3	5	6	3	6	4	7	1	1	2	2	0
STXBP3	1	0	0	0	2	0	2	3	6	7	8	2	10	1	3	3	5	1	1	2	6	1
SULT1A1	2	0	0	1	2	2	0	2	0	2	4	2	0	0	0	0	0	0	0	4	2	2
SULT1C4	1	0	0	0	2	3	0	2	2	3	0	1	0	0	0	0	0	0	0	4	3	2
SUPT16H	1	0	0	0	1	0	0	0	0	1	2	3	0	2	2	1	2	0	2	0	0	0
TAGLN2	3	0	1	0	6	1	0	1	4	0	1	3	2	5	3	0	2	5	1	0	3	2
TCP1	2	0	0	0	10	9	5	3	7	10	9	9	7	0	2	2	2	0	0	8	6	9
TFRC	1	1	1	1	7	3	1	4	11	3	6	4	11	1	5	7	4	1	4	4	6	3
THRAP3	1	0	0	0	1	0	0	0	0	1	5	6	0	0	0	2	0	0	0	1	0	1
TLN1	6	4	1	4	46	15	24	16	34	26	19	26	9	0	7	7	5	0	1	19	38	45
TPI1	1	0	2	1	4	2	1	1	5	3	3	2	5	0	1	2	1	2	3	0	3	3
TRAP1	1	3	1	1	1	0	2	1	4	1	0	0	0	0	0	0	0	0	1	1	1	1
TSG101	4	9	5	7	3	2	10	9	11	5	1	1	9	10	3	5	7	7	7	5	10	8
TSPAN6	1	1	1	1	1	1	1	1	1	1	1	1	1	1	0	1	1	0	0	1	1	1
TSPAN7	1	0	1	1	1	2	1	1	1	1	0	1	1	0	1	0	2	0	1	2	1	1
TTR	4	2	12	10	9	10	13	8	10	7	8	7	8	6	5	9	5	2	7	8	13	15
TTYH3	1	0	1	1	2	2	0	2	2	2	2	2	5	0	2	3	1	0	1	2	1	1
TUBA3C	1	2	2	2	4	1	7	2	4	1	2	1	3	0	0	3	1	1	1	4	2	2
TUBA4A	4	2	2	2	1	1	5	3	5	3	4	4	2	1	0	0	0	1	0	1	2	3
TUBA4B	3	2	4	4	3	0	7	5	5	2	2	2	6	1	2	2	4	3	1	3	8	8
TUBB	10	19	5	6	8	10	8	10	8	11	9	8	9	1	4	2	3	0	2	12	9	10
TUBB1	12	12	9	12	15	9	22	17	15	15	18	15	18	1	6	7	0	3	2	19	17	18
TUBB2A	5	5	5	6	7	6	10	5	16	8	10	12	17	2	3	4	7	2	1	11	12	13
TUBB4A	6	6	3	2	6	1	3	4	7	8	8	5	8	1	2	3	1	2	1	6	5	10
TUBB4B	1	4	1	1	1	0	1	1	1	1	1	1	1	0	1	0	0	1	0	1	1	1
TWF1	1	0	0	0	0	0	0	0	0	0	0	0	0	0	0	0	0	0	0	0	0	0
TXN	2	2	2	2	1	0	0	1	2	2	1	3	1	0	0	0	1	1	1	0	1	0
UBC	5	46	13	20	11	7	23	7	20	6	5	4	8	21	4	6	19	9	11	8	12	7
UBE2N	1	0	0	0	1	0	0	0	1	1	1	1	2	0	2	2	1	0	1	0	0	0
VAMP2	1	1	2	2	0	0	2	2	2	0	4	3	0	0	2	2	1	1	0	3	1	0
VAMP3	1	2	0	0	4	2	1	2	1	4	0	2	2	4	1	3	5	1	2	1	3	5
VASP	1	0	0	1	5	0	1	1	2	4	2	2	0	0	0	1	0	0	0	0	2	3
VIM	16	78	5	13	20	22	22	16	23	31	40	41	33	1	8	11	7	4	6	24	27	26
VPS28	1	0	1	3	6	4	0	3	8	3	1	1	8	4	2	3	9	3	1	3	5	3
VPS37B	3	4	4	5	6	5	2	5	8	3	5	2	8	11	3	2	4	7	3	3	3	3
VPS37C	3	0	1	1	4	4	1	0	6	0	2	1	6	2	5	2	1	4	3	3	2	3
VTN	11	21	10	13	11	11	13	8	13	15	12	16	13	1	7	8	4	3	3	12	16	15
WASL	8	0	0	0	0	0	0	0	0	0	0	0	0	0	0	0	0	0	0	0	0	0
WDR6	1	0	0	0	1	0	0	0	2	0	0	1	1	0	0	0	1	0	1	2	4	6
WDR77	1	5	2	1	2	2	3	2	2	4	5	4	4	0	0	0	0	0	0	2	6	5
WIPF2	6	0	0	0	0	0	0	0	0	0	0	0	0	0	0	0	0	0	0	0	0	0
XPNPEP3	1	0	1	1	0	0	1	1	0	1	0	0	0	0	0	0	0	0	0	0	0	0
XRCC5	2	1	0	0	8	5	3	3	5	10	12	13	7	0	2	0	0	0	0	8	4	8
XRCC6	1	0	0	0	2	1	0	0	1	5	11	11	6	0	0	0	1	0	0	2	2	4
YWHAB	1	0	0	0	6	2	1	2	6	3	4	3	4	1	2	2	2	1	0	2	4	6
YWHAE	6	3	4	4	8	4	3	7	7	7	7	8	11	2	11	5	7	3	1	6	22	18
YWHAG	2	3	2	2	9	0	2	4	6	3	5	3	6	2	4	3	5	5	1	3	7	6
YWHAQ	2	1	0	1	4	1	1	3	4	2	4	4	4	0	1	2	1	0	0	1	7	6
YWHAZ	1	4	1	1	2	1	2	2	1	0	1	0	0	1	1	2	0	0	0	2	4	4
ZMYM1	1	0	0	0	0	0	0	0	0	0	0	0	0	0	0	0	0	0	0	0	0	0
ZRANB2	3	0	0	0	0	1	0	0	1	0	0	3	1	0	1	2	2	0	0	0	0	0
AFP	0	4	3	2	1	1	1	7	5	7	5	5	9	12	4	3	9	2	4	0	5	6
ALCAM	0	0	0	0	1	1	1	1	1	1	0	0	2	3	4	0	2	1	1	1	1	2
ALDH1L1	0	0	0	0	7	5	0	4	7	10	10	9	2	0	0	0	0	0	0	8	11	16
AMBP	0	1	2	2	3	0	1	2	3	4	5	4	6	1	0	0	0	0	0	0	3	3
ANXA5	0	0	2	3	2	2	1	6	7	2	5	7	6	1	4	3	7	2	1	1	3	3
APOC1	0	0	0	0	1	0	0	0	0	0	0	0	1	0	0	0	0	0	0	0	1	0
ATP1B3	0	0	3	3	3	2	2	2	3	3	5	3	7	3	3	1	4	4	2	1	4	6
B2M	0	0	0	1	0	0	0	0	0	0	0	0	0	0	0	0	0	0	0	0	0	0
BCLAF1	0	0	1	0	0	1	0	0	1	0	4	3	1	0	0	1	0	0	0	3	0	0
BCMO1	0	0	0	0	0	0	0	0	0	0	0	0	0	0	0	0	0	0	1	0	0	0
Bt.1722	0	0	0	0	0	0	0	0	0	0	0	0	0	0	0	1	0	0	1	0	0	0
Bt.73176	0	0	0	1	1	1	0	0	0	1	1	1	1	0	0	2	1	0	0	1	1	0
Bt.99682	0	0	0	0	2	2	0	0	1	1	0	1	3	0	0	0	0	0	0	4	2	3
CALM	0	2	1	1	1	1	1	1	1	1	1	1	1	1	1	0	1	1	2	1	0	0
CASP8	0	0	0	0	0	0	0	0	0	0	0	0	0	0	0	0	0	0	0	0	0	0
CATHL1	0	0	1	0	2	1	1	1	2	4	4	2	2	0	0	0	1	0	1	1	1	2
CC2D1A	0	0	0	0	0	0	0	0	3	0	0	0	0	2	0	0	0	3	0	0	0	1
CCDC50	0	0	0	0	0	0	0	0	0	0	0	0	0	1	0	0	0	0	0	0	0	0
CD151	0	0	0	0	0	0	0	0	1	0	0	0	0	0	2	1	0	0	0	0	0	0
CD276	0	0	0	0	1	0	0	0	1	0	0	0	0	1	0	0	0	0	0	1	1	0
CD2AP	0	2	0	0	0	0	0	0	2	0	0	1	4	9	9	0	2	8	5	5	5	6
CD46	0	0	0	3	1	0	0	0	1	0	0	0	0	1	1	1	1	0	1	0	1	1
CD47	0	8	2	3	0	0	2	2	1	1	1	1	1	3	1	0	3	1	4	0	2	2
CD55	0	1	0	0	0	0	0	0	0	0	0	0	0	0	0	0	0	0	0	0	1	0
CD59	0	0	0	0	0	0	0	0	0	0	0	0	0	0	1	0	0	1	0	0	0	0
CDON	0	0	0	0	0	0	0	0	0	0	0	0	0	0	0	0	0	0	0	0	0	0
CHD2	0	4	1	0	0	2	0	1	1	0	2	1	2	0	0	2	0	1	0	1	1	1
CHMP1B	0	0	0	0	0	0	0	0	1	0	0	0	1	0	1	0	0	0	0	0	4	1
CHMP2A	0	1	0	0	2	0	0	0	5	2	2	0	3	0	2	0	0	0	0	0	3	3
CHMP3	0	0	0	0	0	0	1	0	1	0	0	0	1	0	0	1	0	0	0	0	1	1
CHMP4A	0	1	0	0	2	0	1	0	5	0	0	0	1	2	1	0	0	2	2	2	2	0
CHMP5	0	1	0	0	3	2	0	0	4	1	0	0	3	0	3	2	1	0	1	3	3	1
CLCA3	0	0	0	0	0	0	0	0	0	0	0	0	0	0	0	0	0	0	0	0	0	0
CNTNAP4	0	0	0	0	0	0	0	0	0	0	0	0	0	0	0	0	0	0	0	0	0	0
COPS3	0	0	0	0	0	0	0	1	0	1	1	1	0	0	0	0	0	0	0	0	0	0
CPAMD8	0	0	0	0	0	0	0	0	0	0	0	0	0	0	0	0	0	0	0	0	0	0
CPB2	0	0	0	0	3	3	0	0	2	0	2	3	1	0	0	0	0	0	0	1	2	7
CSNK1A1	0	0	0	0	0	0	0	0	0	0	0	0	0	0	0	0	0	0	0	0	0	0
CSNK1D	0	0	0	0	0	0	0	0	0	0	0	0	0	0	0	0	0	0	0	0	0	0
CSNK1E	0	0	0	0	0	0	0	0	0	0	0	0	0	0	1	0	0	0	0	0	0	0
CUL3	0	0	0	0	0	0	0	0	0	0	0	0	0	0	0	0	0	0	0	0	0	0
CYP19A1	0	0	1	1	0	0	0	0	0	0	0	0	0	0	0	0	0	0	0	0	1	1
DAG1	0	0	0	0	0	0	0	0	0	0	0	0	0	0	0	1	0	0	1	0	0	0
DNAH12	0	0	0	0	0	0	0	0	0	0	0	0	0	0	0	0	0	0	0	0	0	0
DNAJA2	0	0	2	3	3	2	0	4	5	2	2	3	4	1	1	2	0	1	2	1	10	6
DNAJB6	0	0	0	0	0	0	0	0	3	0	0	0	0	0	0	1	1	1	1	0	0	0
DNAJB7	0	0	1	0	0	0	0	0	0	0	0	0	0	0	0	0	0	0	0	0	0	0
DNAJB8	0	1	0	0	0	0	0	0	0	1	0	0	0	0	0	1	0	0	0	0	1	0
DNAJC5	0	1	0	0	0	0	0	1	0	0	0	0	0	4	2	1	1	1	2	0	2	3
DNAJC7	0	0	0	0	0	0	2	0	9	0	0	0	1	0	2	2	2	8	5	0	0	0
DSC2	0	0	0	0	0	0	0	0	0	0	0	0	0	0	2	0	0	0	0	0	0	0
DSG2	0	1	0	0	5	5	2	3	14	2	5	4	16	2	8	4	3	1	5	10	12	12
EEF1E1	0	0	0	0	1	1	1	1	1	3	2	2	2	1	0	0	0	0	0	1	2	2
EFNB1	0	1	0	0	0	0	0	0	3	0	0	0	2	2	1	1	1	1	5	0	0	0
EFNB2	0	1	0	0	0	0	0	0	0	0	0	0	0	0	0	0	0	0	0	0	1	1
EHD1	0	0	0	0	9	1	1	1	7	6	8	5	4	5	11	11	10	5	6	1	5	2
EID2	0	0	0	0	0	0	0	1	0	0	0	0	0	0	0	0	0	0	0	0	0	0
EIF3B	0	1	0	0	6	3	0	0	2	8	8	10	6	0	1	0	0	0	0	6	3	6
EIF3H	0	1	0	0	1	1	0	0	0	1	2	1	1	0	0	0	1	1	1	1	0	0
EIF3L	0	1	0	0	2	3	0	2	2	3	6	6	2	0	0	0	0	0	0	5	2	2
ENPP1	0	0	0	0	1	0	0	0	0	0	0	0	0	0	0	1	0	1	0	0	1	0
F11R	0	1	0	0	1	0	0	0	3	0	0	0	0	1	0	1	2	1	2	0	2	1
F9	0	1	0	0	3	1	0	1	0	1	1	1	4	1	0	0	0	0	0	1	1	2
FABP5	0	0	0	1	0	0	0	0	0	0	0	0	0	0	0	0	0	0	0	0	0	0
FADD	0	0	1	0	0	0	0	0	0	0	0	0	0	0	0	0	0	0	0	0	0	0
FAM125B	0	0	0	1	3	1	2	2	3	2	2	0	5	3	4	0	1	0	3	2	4	2
FETUB	0	0	2	4	0	2	2	5	6	3	4	2	2	2	2	1	2	2	2	2	3	3
FIS1	0	0	0	0	0	0	0	0	0	0	0	0	0	0	0	0	0	0	0	0	0	0
FYN	0	0	0	0	1	1	0	1	3	2	1	0	3	0	1	0	1	0	0	1	2	1
GNAI3	0	0	0	0	1	1	1	0	6	1	5	2	4	0	0	2	1	2	0	1	5	3
GNB4	0	3	3	3	5	0	0	1	4	3	3	3	1	1	1	0	1	2	2	0	5	3
GNG12	0	1	1	1	2	1	0	0	2	2	2	1	2	0	1	0	1	0	0	0	2	2
GNG5	0	1	0	0	0	0	0	0	0	1	0	1	1	1	2	0	1	0	0	0	1	2
GOLGA7	0	0	0	0	1	1	0	0	0	0	0	0	0	0	2	0	0	0	1	2	1	2
GPC4	0	1	1	2	0	0	0	0	0	0	0	0	0	0	2	0	0	2	0	0	0	0
GRK4	0	0	0	0	0	0	0	0	0	0	0	1	1	0	0	0	0	0	0	0	0	0
HCK	0	0	0	0	0	0	0	0	0	0	0	0	0	0	0	0	0	0	0	1	0	0
HLA-B	0	0	0	0	0	0	0	0	0	0	0	0	0	2	2	1	2	2	2	0	0	0
HNRNPU	0	0	0	1	4	4	1	2	1	2	5	4	3	0	1	1	0	2	1	4	3	2
HS6ST2	0	0	0	0	1	1	0	2	0	1	1	1	1	0	0	0	0	0	0	1	1	3
HSPA1B	0	0	0	0	2	1	1	1	3	2	1	2	2	0	0	1	0	0	0	1	2	3
IGF2BP2	0	0	0	1	0	2	0	1	3	1	0	2	0	2	1	1	1	3	4	1	1	1
IGJ	0	0	2	2	1	1	1	2	1	1	1	1	0	1	0	0	1	0	0	1	2	2
IRS4	0	1	1	1	11	6	1	7	17	3	8	6	12	4	14	13	13	4	13	11	17	11
IST1	0	2	4	4	5	1	4	5	7	2	5	4	3	1	5	2	3	3	1	4	8	10
KIF2C	0	0	0	0	0	0	0	0	0	0	0	0	0	0	0	0	0	0	0	0	0	0
KLHL8	0	0	0	0	1	0	0	0	0	0	0	0	0	0	1	0	0	0	2	0	0	0
LAMA1	0	0	0	0	0	0	0	0	0	0	0	0	0	1	0	0	0	0	0	0	0	0
LAMA5	0	0	0	0	0	0	0	0	0	0	0	0	0	0	1	0	0	0	0	0	0	0
LAMB1	0	0	0	0	0	0	0	0	0	0	0	0	0	0	1	0	0	2	0	0	0	0
LAMC1	0	0	0	0	0	0	0	0	0	0	0	0	0	1	2	0	0	0	0	0	0	0
LDHAL6B	0	0	1	0	0	2	0	2	1	1	0	0	0	0	0	0	0	0	0	0	0	0
LGALS3BP	0	0	0	0	0	1	0	1	1	1	0	1	1	0	0	0	0	0	0	0	0	0
LITAF	0	0	1	1	0	0	0	0	0	0	0	0	0	0	0	0	0	0	0	0	1	1
LOC100851858	0	0	0	0	0	1	0	0	0	0	1	1	2	0	0	0	0	0	0	0	0	0
LOC507211	0	1	2	3	0	0	0	0	0	0	1	0	0	0	0	1	0	0	0	0	1	0
LOC508628	0	0	1	1	1	0	0	0	1	0	1	0	0	0	0	0	0	1	1	0	1	0
LOC525863	0	2	0	0	0	0	0	1	1	1	1	1	1	0	0	0	0	0	0	0	0	0
LOC528040	0	0	0	0	2	8	0	0	1	0	0	0	0	0	0	0	0	0	0	7	1	2
LOC781576	0	2	0	0	1	1	0	0	2	1	2	1	2	1	2	1	2	0	0	1	0	2
LOC784445	0	1	0	0	1	0	0	0	1	1	1	1	0	1	0	0	0	0	0	0	2	2
LRRC39	0	0	0	0	0	0	0	0	0	0	0	0	0	0	0	0	0	0	0	0	0	0
LRRK2	0	0	0	0	0	0	0	0	0	0	0	0	0	0	0	0	0	0	0	0	0	0
LSR	0	1	0	1	3	1	2	0	2	1	2	1	4	1	3	3	3	1	2	1	2	1
MCAM	0	0	0	0	0	0	0	0	1	0	0	0	0	0	2	0	0	0	1	1	1	0
MLF2	0	0	1	1	0	0	0	0	2	1	0	0	0	0	0	0	2	3	1	0	0	0
MPZL1	0	0	0	0	3	1	0	1	1	1	0	0	0	1	2	1	1	0	0	0	3	3
NAP1L1	0	0	0	0	2	3	0	2	1	2	3	3	2	0	1	0	0	2	1	2	2	2
NBAS	0	0	0	0	0	0	0	1	0	0	0	0	0	0	0	0	0	0	0	0	0	0
NBEA	0	0	0	0	0	0	0	0	0	0	0	0	0	0	0	0	0	0	0	0	0	0
NCR3LG1	0	1	0	0	0	0	0	0	1	0	0	0	0	0	0	0	1	0	0	0	1	2
NDNF	0	0	0	0	0	0	0	0	0	0	0	0	0	0	0	0	0	0	0	0	0	0
NOLC1	0	0	0	1	0	0	0	0	0	0	0	0	0	0	2	2	1	0	1	0	0	0
NRAS	0	0	0	0	2	0	1	2	1	1	2	1	0	0	1	2	1	1	1	1	4	3
OCLN	0	0	0	1	2	1	0	2	4	2	1	2	3	5	3	2	3	1	4	2	4	1
PACSIN2	0	1	0	0	0	0	0	0	1	1	0	1	1	0	4	2	1	9	6	0	0	1
PANX2	0	0	1	1	0	0	0	0	0	0	0	0	0	0	0	0	0	0	0	0	0	0
PCBP2	0	3	0	0	7	0	2	5	4	2	2	1	0	5	1	0	0	1	1	0	2	2
PF4	0	1	0	1	0	0	1	0	0	0	0	1	0	0	0	0	1	1	1	1	0	0
PGM1	0	0	0	0	13	9	0	4	8	2	3	3	5	0	0	0	0	0	0	5	5	5
PLK1	0	0	0	0	0	0	0	0	0	0	0	0	0	0	0	0	0	0	0	0	0	0
PRNP	0	0	1	1	0	1	0	0	2	0	0	0	2	1	0	0	1	1	0	0	0	0
PROCR	0	1	0	0	1	0	0	1	2	1	0	0	0	3	1	2	1	0	2	0	3	2
PRPF19	0	1	0	0	4	4	1	1	3	3	4	3	4	0	2	0	2	0	0	9	3	5
PSEN1	0	0	0	0	0	0	0	0	0	0	0	0	0	0	0	0	0	0	0	0	0	0
PSMC1	0	1	0	0	6	4	2	1	1	4	8	7	8	0	0	1	3	0	2	7	3	8
PSMC2	0	7	0	0	4	3	4	4	3	7	8	8	11	2	3	0	3	0	5	5	7	6
PSMC5	0	3	0	0	7	5	2	4	6	7	9	10	5	0	1	2	3	0	2	4	4	7
PSMC6	0	1	0	0	10	3	0	4	5	5	7	7	8	2	1	1	2	0	1	10	6	4
PSMD1	0	4	0	0	6	6	1	2	0	6	6	11	6	0	1	0	6	0	2	5	9	12
PSMD12	0	0	0	0	3	3	0	2	1	5	8	7	2	0	0	0	2	0	0	2	2	4
PTK6	0	0	0	0	0	0	0	0	0	0	0	0	0	0	0	0	0	0	0	0	0	0
PVR	0	1	0	0	0	0	0	0	1	1	1	1	0	2	2	2	0	1	1	0	1	1
PYGL	0	0	0	1	11	8	1	10	8	14	14	7	8	0	1	0	0	0	0	7	22	21
RAB11A	0	2	1	2	1	1	3	2	4	3	5	3	5	2	0	1	0	0	0	3	3	2
RAB13	0	1	0	0	0	0	1	2	2	0	0	0	2	1	2	1	2	1	1	1	1	0
RAB15	0	0	0	0	1	0	0	0	2	1	1	1	1	0	1	0	1	0	0	0	1	1
RAB1A	0	4	2	1	2	3	0	3	4	2	4	3	6	1	3	3	1	3	3	3	4	2
RAB21	0	0	0	0	0	1	0	0	2	0	0	0	0	0	0	0	0	0	0	1	0	0
RAB40C	0	0	0	0	0	0	1	0	0	0	0	0	0	0	0	0	0	0	0	0	0	0
RAB5C	0	3	2	2	3	2	2	5	5	3	4	5	6	2	2	1	2	3	1	3	5	5
RAB8B	0	0	0	0	0	0	0	0	1	0	0	0	0	2	1	1	2	0	0	0	0	0
RAC1	0	0	0	0	1	2	1	2	2	2	2	2	2	2	2	1	0	1	2	3	1	1
RACGAP1	0	0	0	0	0	0	0	0	1	0	1	0	4	3	7	7	6	1	3	0	0	0
RAD23A	0	1	1	0	0	0	0	2	1	0	0	0	0	1	0	2	8	1	5	0	0	0
RAD23B	0	0	0	0	1	0	2	2	7	1	0	0	0	6	4	4	7	2	8	0	0	0
RAP1B	0	3	1	1	0	0	1	1	1	0	0	0	0	0	0	0	0	0	0	0	1	0
RBM41	0	0	0	0	0	0	0	1	0	0	0	0	0	0	0	0	0	0	0	0	0	0
RDX	0	2	1	1	1	0	0	1	5	1	3	1	8	4	7	2	5	7	4	0	4	0
RGN	0	1	0	0	4	4	0	0	4	1	2	3	2	0	0	0	0	0	0	6	3	5
RHOB	0	0	0	0	0	0	0	0	0	0	0	0	0	0	1	0	0	0	0	0	0	0
RHOC	0	0	0	1	1	0	1	1	1	0	0	0	0	0	0	0	1	1	1	0	0	0
RHOG	0	0	0	1	1	0	0	1	3	0	0	1	2	0	2	0	0	2	2	2	3	1
RIPK1	0	0	0	0	0	0	0	0	0	0	0	0	0	0	0	0	0	0	0	0	0	0
RP2	0	0	0	0	0	0	0	0	0	0	0	0	0	0	2	1	1	0	1	0	1	0
RPL18A	0	2	1	1	1	0	0	1	0	2	2	0	1	0	1	2	0	1	0	1	1	1
RPL19	0	0	0	1	0	0	0	0	0	0	1	1	0	1	0	0	0	0	0	0	0	0
RPL24	0	0	0	0	1	0	1	0	0	0	0	0	1	0	1	1	0	1	0	0	1	0
RPL34	0	0	0	0	1	0	0	0	0	0	0	0	0	0	0	0	0	0	0	1	1	1
RPL35	0	0	0	0	0	0	0	0	0	0	0	0	0	0	1	1	0	0	0	0	0	0
RPS10	0	0	0	0	2	1	2	1	1	3	3	3	2	0	0	0	0	1	1	2	1	2
RPS14	0	0	0	0	0	1	0	0	0	0	1	1	0	0	0	0	0	0	0	1	0	0
RPS17	0	0	0	0	2	1	0	0	1	2	3	4	1	1	1	2	0	0	1	1	0	1
RPS26	0	0	0	0	0	0	0	0	1	1	1	1	2	1	0	0	1	1	1	0	1	1
RPS7	0	0	0	0	1	1	0	1	2	2	3	2	1	0	0	0	1	2	0	0	1	2
RRM1	0	1	0	0	3	2	0	0	2	2	2	4	0	0	0	0	0	0	0	2	0	2
RRP7B	0	0	0	0	0	0	0	0	0	0	0	0	0	0	0	0	0	0	0	0	0	0
SCAMP4	0	0	0	0	1	1	1	0	2	1	1	1	0	1	1	0	0	0	1	1	1	1
SCARB1	0	0	0	0	2	0	0	0	1	0	0	0	1	2	2	0	0	0	0	0	0	0
SCLT1	0	0	0	1	0	0	0	1	0	0	0	0	0	0	0	0	0	0	0	0	1	0
SDC2	0	1	0	0	0	0	0	0	0	0	0	0	0	0	2	1	1	1	2	0	0	0
SDC4	0	1	1	1	0	0	0	0	0	0	0	0	0	0	0	0	0	0	0	0	0	0
SERINC1	0	1	1	1	3	2	1	1	3	0	1	1	3	0	2	1	2	1	1	2	2	2
SERINC3	0	1	0	0	1	0	0	0	1	1	0	0	0	0	0	0	0	0	0	0	1	1
SERPINA5	0	0	1	0	5	5	7	3	7	5	10	6	8	1	0	2	1	0	0	8	0	4
SERPINC1	0	1	0	0	1	1	0	10	2	3	4	2	5	3	1	0	1	0	0	2	3	1
SERPINF2	0	3	4	4	11	9	4	11	5	9	10	11	5	4	3	3	5	1	3	7	7	8
SFT2D2	0	1	1	1	0	1	0	0	1	0	1	1	1	1	0	1	0	0	1	0	1	1
SH3GL2	0	0	0	0	0	0	0	0	0	0	0	0	0	0	0	0	0	0	0	2	0	0
SLC19A1	0	1	1	1	1	0	0	1	1	0	1	0	1	1	2	0	1	1	1	0	1	0
SLC19A2	0	3	1	2	0	0	0	0	1	0	0	0	0	1	0	1	1	2	3	1	0	2
SLC29A1	0	1	1	0	2	1	0	1	2	0	1	2	1	2	3	1	1	0	0	2	4	3
SLC2A1	0	0	0	0	0	0	0	1	0	0	1	0	3	1	2	2	1	0	0	0	3	2
SLC31A1	0	0	0	0	1	0	0	1	1	1	1	0	0	1	2	0	2	0	0	1	2	1
SLC38A1	0	0	0	0	0	0	0	0	0	0	1	0	2	0	0	0	0	0	0	0	1	0
SLC38A2	0	0	1	1	2	1	1	0	1	0	1	0	2	0	1	0	2	0	0	3	1	0
SLC38A3	0	0	0	0	0	0	0	0	0	0	0	0	0	0	1	0	0	0	0	0	0	0
SLC39A10	0	0	0	0	1	0	0	0	2	1	0	0	1	3	3	1	2	0	0	1	2	2
SLC39A14	0	1	0	0	0	0	0	0	0	1	0	0	0	1	0	0	0	0	0	1	0	0
SLC7A11	0	0	0	0	0	0	0	0	0	0	0	0	0	0	0	0	0	0	0	0	0	0
SLC9A3R1	0	1	0	0	0	0	0	0	4	1	2	1	1	0	1	5	2	1	3	0	1	0
SLIT2	0	0	0	0	0	0	0	0	0	0	1	0	0	0	1	0	0	0	0	0	1	0
SMPDL3B	0	1	0	0	0	0	1	2	2	0	1	0	2	4	2	0	1	3	2	0	3	1
SNAP23	0	0	0	0	1	0	1	1	3	2	0	3	6	0	3	4	4	3	3	2	5	4
SNRNP70	0	0	0	0	3	1	0	0	1	1	1	3	0	0	1	0	1	0	1	1	2	1
SPAST	0	0	0	0	0	0	0	0	1	0	0	0	0	0	0	0	0	0	0	0	0	0
SPP2	0	1	0	2	0	1	0	0	0	0	0	0	2	0	0	0	0	0	0	2	1	0
SRP72	0	0	0	0	0	0	0	0	0	0	0	0	0	0	1	1	0	0	0	0	0	0
SRRM1	0	0	0	0	0	0	0	0	0	0	0	0	0	0	0	0	0	0	0	0	0	0
SRSF4	0	0	0	0	0	0	0	0	0	3	0	5	6	0	0	3	1	0	0	0	0	0
SRSF6	0	0	1	0	0	2	0	0	1	1	1	1	2	0	0	1	0	0	0	2	0	0
SSRP1	0	0	0	1	0	0	0	0	0	0	1	1	0	0	0	0	0	0	1	0	0	0
SSTR2	0	0	0	0	0	0	0	0	0	0	0	0	0	0	1	0	0	0	0	0	0	0
STAU2	0	0	0	0	0	0	0	0	0	0	0	0	0	1	0	0	0	2	1	0	0	0
STOM	0	0	0	0	0	2	0	0	1	1	1	1	4	0	1	2	1	2	0	0	1	0
STOML3	0	0	0	0	0	0	0	0	0	0	0	0	0	0	0	0	0	0	0	0	0	0
STUB1	0	0	0	0	2	0	0	1	2	0	0	1	0	0	2	4	0	3	1	0	1	0
SUB1	0	0	2	0	0	0	0	0	0	0	0	0	1	0	1	0	0	0	0	0	0	0
SULT1E1	0	0	0	0	5	6	0	4	10	6	9	7	4	0	1	0	0	0	0	7	8	9
SUSD5	0	0	1	1	0	0	0	0	1	0	0	0	1	0	0	1	1	1	0	0	0	0
SYNCRIP	0	0	0	0	0	0	0	0	2	0	0	0	0	0	0	0	0	2	0	0	0	0
TMEM2	0	0	0	0	1	0	0	0	0	0	0	0	0	0	0	0	0	0	0	0	0	0
TNFAIP3	0	0	0	0	0	0	0	0	0	0	0	0	0	0	0	0	0	0	0	36	69	68
TNIP1	0	0	0	0	0	0	0	0	0	0	0	0	0	0	0	0	0	0	0	11	15	8
TOLLIP	0	1	0	0	0	2	0	0	0	1	2	0	2	0	2	0	1	1	0	2	3	1
TPP2	0	3	1	2	9	8	5	0	0	1	6	5	4	0	0	0	0	0	0	0	12	3
TTK	0	0	0	1	0	0	0	0	0	0	0	0	0	0	0	0	0	0	0	0	0	1
TUBAL3	0	0	0	0	2	0	2	2	1	2	2	2	2	0	0	0	1	1	0	2	3	4
UBA1	0	1	0	0	19	20	4	8	18	21	27	24	12	0	2	7	3	0	0	14	12	26
UBXN1	0	0	0	0	0	0	0	0	0	0	0	0	0	1	0	0	0	1	3	0	0	0
VCP	0	1	14	13	4	2	0	3	7	0	1	1	0	4	2	8	14	9	19	0	1	0
VPS37A	0	0	1	0	0	0	0	0	0	0	0	0	0	0	0	0	0	0	0	0	1	0
VPS4A	0	0	2	1	2	0	3	3	1	1	0	0	2	0	2	1	0	0	0	4	5	3
VPS4B	0	0	0	0	4	1	0	0	4	0	1	0	0	2	4	0	0	2	3	0	7	3
VTA1	0	0	0	0	3	1	3	2	3	0	0	1	3	2	3	2	3	4	2	2	5	4
YBX1	0	9	2	2	4	0	2	5	7	2	4	4	0	7	3	2	1	5	3	0	2	0
YBX2	0	0	0	2	0	0	1	1	0	0	0	0	0	0	3	0	1	0	0	0	0	0
YKT6	0	1	1	1	0	0	0	1	1	0	0	0	0	1	1	1	2	0	2	0	0	0
YWHAH	0	0	0	0	1	1	0	0	0	2	2	2	1	0	2	1	1	1	3	1	12	10
ZC3HAV1	0	5	1	3	6	0	7	11	20	5	2	1	1	8	8	4	5	8	9	3	8	4
ZSWIM6	0	0	0	0	0	0	0	0	0	0	0	0	0	0	0	0	0	0	0	0	0	0
ABCB7	0	1	0	1	0	0	0	0	0	0	0	0	0	0	0	0	0	0	0	0	0	1
ANKFY1	0	1	0	0	1	0	0	0	1	1	1	1	0	0	0	0	0	0	0	0	0	1
ANXA7	0	1	0	0	0	1	1	0	4	1	2	2	4	1	3	1	6	0	4	0	4	1
ATP1A2	0	5	0	0	0	6	3	7	0	0	7	0	0	0	0	0	0	0	0	0	0	0
BAG2	0	1	0	0	0	0	0	1	3	0	0	0	0	0	0	0	0	0	0	0	0	0
BCAN	0	1	0	0	0	0	0	0	0	0	0	0	0	0	0	0	0	0	0	0	0	0
BUB3	0	1	0	0	1	1	0	1	0	4	4	4	3	1	0	1	1	0	1	2	3	2
C5	0	1	0	0	6	0	0	1	3	3	2	2	1	0	1	0	0	0	0	1	1	4
CAB39	0	1	0	0	1	0	0	1	2	0	1	3	0	0	0	0	0	0	0	0	0	0
CCAR1	0	1	0	0	0	0	0	0	0	0	0	0	0	0	0	0	0	0	0	0	0	0
CCT3	0	1	0	0	7	5	2	2	2	5	8	4	2	0	1	0	1	0	0	7	10	9
COPA	0	1	0	0	3	3	0	3	4	12	12	17	6	0	0	1	0	0	0	9	7	12
DARS	0	1	0	0	5	3	0	1	2	6	5	12	4	0	0	0	0	0	0	5	5	7
DYNC1I2	0	1	0	0	1	1	0	0	1	2	2	3	0	0	0	0	0	0	0	0	0	1
EIF4B	0	2	0	0	0	0	0	0	0	0	0	2	0	0	0	0	0	0	0	0	0	0
EIF5A2	0	1	0	0	1	0	1	2	1	1	1	1	0	0	1	2	2	0	0	1	2	2
EPB41L2	0	3	0	0	1	1	0	0	4	2	3	2	10	4	9	8	9	2	5	1	2	3
FLNA	0	3	0	1	31	3	8	6	16	11	12	13	7	1	2	2	3	0	0	4	11	14
GNAI2	0	1	0	0	0	0	0	0	2	0	2	1	2	0	0	0	1	0	1	0	2	1
GNB3	0	1	0	0	0	0	0	1	0	0	0	1	0	0	0	1	0	0	0	0	0	0
IGF2BP3	0	1	0	0	0	0	0	1	4	0	1	0	0	4	0	0	0	5	0	0	0	0
ILK	0	2	1	1	6	1	2	2	7	5	6	3	2	1	0	0	1	1	0	1	7	9
IMPDH1	0	1	0	0	0	0	0	0	0	0	0	0	0	0	0	0	1	0	0	0	0	0
KNG1	0	1	1	1	1	1	1	3	1	3	2	5	3	0	0	1	1	0	1	3	1	2
KRT17	0	1	0	0	2	0	0	0	0	2	0	0	0	0	0	0	0	0	0	0	0	0
LARS	0	1	0	0	4	8	0	1	3	9	12	15	9	0	1	0	0	1	0	6	9	7
LMNB1	0	5	0	0	7	1	6	0	2	4	5	3	1	0	0	0	0	0	0	0	8	6
LMNB2	0	1	0	0	2	0	1	0	0	0	1	0	0	0	0	0	0	0	0	0	1	1
MAPK3	0	1	0	0	1	0	0	0	0	1	1	0	2	0	0	0	1	0	1	0	0	0
MCM4	0	1	0	0	0	1	1	0	1	4	8	8	2	0	0	0	0	0	0	0	0	1
MOV10	0	1	1	0	2	0	0	4	13	0	0	1	0	5	4	1	3	10	4	0	1	1
MYH14	0	1	1	1	0	0	0	1	1	0	2	0	0	0	0	0	0	0	0	0	0	1
NPHS1	0	1	0	0	0	0	0	0	0	0	0	0	0	0	0	0	0	0	0	0	0	0
PFKL	0	1	0	0	4	2	0	3	2	4	7	7	1	0	0	0	0	0	0	0	3	8
PGAM2	0	1	0	0	1	1	0	0	0	0	0	1	0	0	2	0	2	1	0	2	0	1
PPP2CB	0	1	0	0	0	2	0	1	3	3	4	3	2	0	1	0	0	0	0	1	3	4
PPP2R1A	0	1	0	0	2	3	0	2	4	4	2	5	1	0	1	0	1	0	0	1	3	2
PSMA1	0	1	0	0	0	0	0	0	1	0	0	0	0	1	1	0	4	1	4	0	0	0
PSMB7	0	1	0	0	0	0	0	0	0	0	0	0	0	0	0	0	2	0	1	0	0	0
PSMD7	0	1	0	0	4	4	1	3	0	5	9	9	2	1	0	0	1	0	0	1	4	3
RAC3	0	1	1	1	1	0	0	1	1	1	0	0	0	0	1	2	1	0	0	1	2	1
SEPT2	0	1	0	0	4	0	1	2	0	1	4	3	0	0	0	0	1	0	0	1	1	2
SEPT7	0	1	0	0	0	0	0	0	1	3	2	2	0	0	0	0	0	0	0	1	0	2
SERBP1	0	1	0	0	1	0	0	1	0	0	1	2	1	0	0	1	0	2	1	0	0	0
SERINC5	0	1	0	0	0	0	0	0	0	0	0	0	1	0	0	0	0	0	0	0	0	0
SERPINB1	0	2	0	0	0	0	0	1	0	0	0	0	0	1	0	0	0	0	0	0	0	0
SNRPD2	0	1	0	0	0	0	0	0	0	0	1	2	0	0	0	0	0	0	0	0	0	1
SPTBN2	0	1	0	0	0	0	0	0	0	0	0	0	0	0	0	0	0	0	0	0	0	0
STIP1	0	2	0	0	2	0	3	6	14	2	1	0	0	0	5	5	0	2	15	0	1	0
TF	0	3	2	7	3	5	1	23	15	15	13	16	21	24	16	9	9	11	15	3	10	12
TRIM28	0	2	0	0	4	3	2	1	2	3	8	7	5	0	1	2	0	0	0	7	0	4
TTLL12	0	1	0	0	2	1	0	0	0	2	3	5	1	0	0	0	0	0	0	1	3	1
TUBA1C	0	43	0	0	0	12	0	0	0	17	21	24	0	0	0	0	0	0	0	0	0	0
TUBB6	0	4	0	0	6	2	8	0	1	1	8	13	1	0	0	0	0	0	0	3	6	13
UPF1	0	1	0	0	3	0	0	0	5	2	3	2	0	4	3	1	0	8	7	0	2	3
VARS	0	1	0	0	4	1	2	0	1	4	6	7	4	0	0	0	0	0	0	4	0	9
VAT1	0	1	0	0	2	0	0	0	2	0	0	0	1	0	1	3	3	0	2	0	0	2
VPS35	0	1	0	0	2	1	0	1	6	3	3	5	4	0	0	2	0	0	1	0	2	3
WDR82P1	0	1	0	0	0	0	0	0	0	0	1	2	0	0	0	0	0	0	0	0	0	0
A1BG	0	0	0	0	0	0	0	8	4	2	1	1	6	4	2	2	1	1	1	0	1	2
ADAM10	0	0	0	1	1	0	0	1	1	0	0	0	2	1	2	0	2	1	0	0	1	0
APOB	0	0	0	0	0	0	0	0	0	0	0	0	0	0	1	1	0	0	0	0	0	0
APOC2	0	0	0	0	0	1	1	0	4	3	2	4	0	0	0	0	2	1	0	0	0	0
ATP13A4	0	0	0	0	0	0	0	0	0	0	0	0	0	0	0	0	0	0	0	0	0	0
BTN2A1	0	0	0	0	0	0	0	0	0	0	0	0	1	0	0	0	0	0	0	0	0	0
Bt.57435	0	0	0	0	0	0	0	0	0	0	0	1	0	0	0	0	0	0	0	0	1	0
CAPNS1	0	0	0	0	0	0	0	0	5	4	1	0	4	0	0	0	0	0	0	1	0	0
CC2D1B	0	0	0	0	0	0	0	0	0	0	0	0	0	0	1	0	0	0	0	0	0	0
CD99L2	0	0	0	0	0	0	0	0	2	1	0	1	1	0	3	1	2	1	1	0	1	1
CSNK1B	0	0	0	0	0	0	0	0	0	0	0	0	0	0	0	0	0	0	0	0	0	0
CSPG4	0	0	0	0	0	0	0	0	0	0	0	0	0	0	2	0	1	0	1	0	0	0
DNAAF1	0	0	0	0	0	0	0	0	0	0	0	0	0	0	0	0	0	0	0	0	0	0
ERCC6L2	0	0	0	0	0	0	0	0	0	0	0	0	0	0	0	0	0	0	0	0	0	0
FERMT2	0	0	0	0	0	0	0	0	2	0	0	0	0	0	0	0	0	1	0	0	0	0
FGFRL1	0	0	0	0	0	0	0	0	0	0	0	0	0	1	0	0	0	0	0	0	0	0
GLIPR2	0	0	0	0	1	0	1	1	1	0	0	0	1	0	0	1	1	1	0	1	1	0
GNA12	0	0	1	0	0	0	1	1	0	0	1	0	0	0	0	0	0	0	0	0	0	1
GRB2	0	0	0	0	4	0	0	0	1	0	0	0	0	0	3	0	1	2	0	0	1	1
IGSF3	0	0	0	0	1	0	0	0	2	0	0	0	0	1	1	0	1	2	2	0	2	0
ITGA4	0	0	0	0	0	0	0	0	0	0	0	0	0	0	0	0	0	0	0	0	1	2
ITGA6	0	0	0	0	0	0	0	0	0	0	0	0	0	0	1	0	0	0	1	1	1	2
JAM3	0	0	0	0	0	0	0	0	1	1	0	1	0	0	0	1	1	2	0	0	0	0
KHNYN	0	0	0	0	0	0	0	0	0	0	0	0	0	0	0	0	0	0	1	0	0	0
KRT71	0	0	1	0	1	0	0	1	0	0	0	0	0	0	0	0	0	0	0	0	0	0
KRT80	0	0	11	1	0	0	0	0	0	0	0	0	0	0	0	0	0	0	0	0	0	0
LANCL1	0	0	0	0	0	0	0	0	0	1	0	0	1	0	0	0	0	0	0	0	1	0
LDLR	0	0	0	0	0	0	0	0	0	0	0	0	0	1	3	3	2	3	0	0	0	0
LPHN2	0	0	0	0	1	0	0	0	2	0	0	0	0	0	1	2	0	0	1	0	0	1
LYN	0	0	0	0	1	0	0	1	0	0	0	0	1	0	2	3	3	2	5	0	3	0
MITD1	0	0	0	0	1	0	0	0	3	0	0	0	0	0	0	0	0	0	0	0	1	1
NCSTN	0	0	0	0	0	0	0	0	3	0	0	0	0	1	1	1	0	2	1	0	0	1
NME2	0	0	0	0	1	1	0	1	1	0	0	0	0	0	0	1	1	0	0	0	1	1
NOTCH2	0	0	0	0	2	0	0	0	0	0	0	0	1	0	1	0	1	0	3	2	3	3
NUPL2	0	0	0	0	0	0	0	0	0	0	0	0	0	0	0	0	0	0	0	0	0	0
ORM1	0	0	0	2	0	2	1	6	5	4	3	2	3	5	4	1	6	1	2	1	2	1
PCBP1	0	0	0	0	0	0	0	1	1	0	0	0	0	0	0	0	0	0	0	0	0	1
PCBP3	0	0	0	0	0	1	1	3	2	0	0	0	1	0	1	0	1	0	1	1	1	0
PIP5K1A	0	0	0	0	0	0	0	0	0	0	0	0	0	0	2	1	1	0	0	0	0	0
PLSCR1	0	0	0	0	1	1	0	1	0	0	0	0	0	0	0	0	0	0	0	0	1	0
PTK7	0	0	0	0	2	0	0	1	2	0	2	0	3	1	1	1	1	0	0	2	5	2
PTPRF	0	0	0	0	0	1	0	1	2	0	0	0	2	0	4	1	2	1	0	2	4	0
PTPRS	0	0	0	0	2	0	0	0	3	0	0	0	1	2	1	1	0	2	1	0	0	0
RALB	0	0	0	0	0	0	0	0	0	1	3	0	2	0	2	1	1	0	0	1	1	0
ROBO1	0	0	0	0	1	0	0	0	0	0	0	0	0	0	0	0	0	0	1	0	0	0
SERPINA3-2	0	0	2	1	2	3	0	6	5	5	4	3	4	5	2	1	1	0	0	1	4	4
SFRS4	0	0	0	1	0	1	0	0	2	0	3	0	0	0	0	0	0	0	0	1	1	2
SLC16A10	0	0	0	0	0	0	0	0	0	1	1	1	0	0	0	0	0	0	0	0	0	1
SLC1A3	0	0	1	0	0	0	0	0	2	0	0	0	1	0	0	1	2	0	1	0	1	1
SLC29A2	0	0	0	0	0	0	0	0	1	0	0	0	0	0	0	1	1	0	1	0	0	0
SLC5A3	0	0	0	0	0	1	0	0	0	0	1	0	0	0	1	0	0	0	0	0	0	0
SLC7A1	0	0	0	0	0	1	0	1	1	1	0	0	0	0	0	0	0	0	0	0	0	1
SLC7A2	0	0	0	0	0	0	0	0	0	0	0	0	0	0	1	0	0	0	1	0	0	0
SLC7A3	0	0	0	0	0	0	0	0	1	0	0	0	0	0	0	0	0	0	0	0	1	1
SLITRK5	0	0	0	0	2	0	0	2	2	0	0	0	1	1	1	1	0	0	1	2	4	5
SRP9	0	0	0	0	0	0	0	0	0	0	0	0	0	1	0	0	0	0	1	0	0	0
ST13	0	0	3	3	1	0	2	6	8	1	1	0	2	1	2	2	1	4	6	0	2	2
SVIP	0	0	0	0	1	0	1	0	1	0	0	0	0	0	1	1	0	1	1	1	2	3
TNF	0	0	0	0	0	0	0	0	0	0	0	0	0	0	0	0	0	0	0	0	0	0
TPBG	0	0	0	0	1	1	0	0	1	0	0	0	0	1	0	1	0	1	0	0	1	0
TSPAN9	0	0	0	0	1	1	0	0	1	0	0	0	3	0	2	1	2	2	0	1	0	0
ZDHHC5	0	0	0	0	1	0	0	0	0	0	0	0	2	0	2	0	1	0	2	0	0	0
ATP11A	0	0	1	1	1	0	0	0	1	0	0	0	1	0	0	0	0	0	0	0	0	0
CD14	0	0	1	0	0	0	0	0	0	0	0	0	0	0	0	0	0	0	0	0	0	0
CD320	0	0	1	1	0	0	0	0	0	0	0	0	0	0	0	0	0	0	1	0	1	0
CLTA	0	0	1	1	0	0	0	0	0	1	0	1	0	0	0	0	0	0	0	0	0	0
DCHS2	0	0	1	0	0	0	0	0	0	0	0	0	0	0	0	0	0	0	0	0	0	0
DSG1	0	0	2	0	1	0	0	2	0	0	0	0	0	0	0	0	0	0	0	0	0	0
DSP	0	0	20	0	1	0	0	8	0	0	0	0	0	0	0	0	0	0	0	0	0	0
ENO2	0	0	1	0	0	0	0	0	0	0	0	0	0	0	0	0	0	0	0	0	0	0
FGB	0	0	3	5	1	1	0	1	3	2	2	2	1	0	0	0	0	0	0	1	2	0
FGG	0	0	1	3	0	2	0	0	1	1	1	1	1	0	0	0	0	0	0	0	1	0
FRAS1	0	0	19	17	1	1	0	0	0	0	0	0	0	0	0	0	0	0	0	0	0	0
GOLGA3	0	0	1	0	0	0	0	0	0	0	0	0	0	0	0	0	0	0	0	0	0	0
HMGB1P1	0	0	3	5	0	0	0	0	0	0	0	0	0	0	0	0	0	0	0	0	0	0
HNRNPCL1	0	0	5	3	0	0	0	0	0	2	0	0	0	0	0	0	0	0	0	0	1	1
HSPD1	0	0	2	1	1	0	0	4	0	0	1	0	0	0	0	0	0	0	0	0	0	0
HSPG2	0	0	1	0	0	0	0	0	0	0	0	0	0	0	1	0	0	0	0	0	0	0
IL23R	0	0	1	1	0	0	0	0	0	0	0	0	0	0	0	0	0	0	0	0	0	0
KRT75	0	0	1	0	1	0	0	1	0	0	0	0	0	0	0	0	0	0	0	0	0	0
KRT85	0	0	1	0	0	0	0	0	0	0	0	0	0	0	0	0	0	0	0	0	0	0
LOC100852255	0	0	1	0	0	0	0	0	0	0	0	2	0	0	0	0	0	0	0	0	0	0
LOC515150	0	0	1	1	0	2	0	1	0	2	2	1	1	0	0	1	0	0	0	2	0	1
LOC517284	0	0	1	1	0	0	0	0	0	1	1	0	1	0	0	0	0	0	0	0	0	0
LOC525947	0	0	1	1	0	0	0	1	0	0	0	0	0	0	0	0	0	0	0	0	0	0
MAGED1	0	0	1	2	0	0	0	0	0	0	0	0	0	0	0	0	0	0	2	0	0	0
MYL6B	0	0	1	1	1	1	1	1	1	1	1	1	1	0	0	1	0	0	1	1	1	1
PEF1	0	0	3	2	3	4	1	2	2	2	3	2	5	0	1	0	0	0	0	4	2	2
SPTAN1	0	0	59	59	1	12	0	0	0	0	1	0	0	0	0	0	0	0	0	0	0	0
SPTBN1	0	0	40	39	6	5	0	0	0	0	1	0	0	0	0	0	0	0	0	0	0	0
STX12	0	0	2	0	0	3	0	0	2	0	3	3	4	1	3	1	1	0	2	1	1	0
TLR4	0	0	17	17	0	0	0	0	0	0	0	0	0	0	0	0	0	0	0	0	0	0
TMC3	0	0	1	1	0	0	0	0	0	0	0	0	0	0	0	0	0	0	0	0	0	0
TSPAN4	0	0	1	0	0	0	0	1	1	0	1	1	1	0	0	0	0	1	0	0	1	1
BOLA	0	0	0	1	1	0	0	0	1	1	0	1	1	0	0	1	1	1	0	1	0	1
Bt.112207	0	0	0	1	0	0	0	0	0	0	0	0	0	0	0	0	0	0	0	0	0	0
CD5L	0	0	0	2	0	0	0	0	0	0	0	0	0	0	0	0	0	0	0	0	0	0
CTPS	0	0	0	1	2	2	0	0	0	1	0	0	0	0	0	0	1	0	0	0	0	1
CUEDC1	0	0	0	1	0	0	0	0	0	0	0	0	0	2	0	0	3	0	2	0	0	0
DEK	0	0	0	1	0	0	0	0	0	0	0	0	0	0	0	0	0	0	0	0	0	0
DNAH1	0	0	0	1	0	0	0	0	1	0	0	0	0	0	0	0	0	0	0	0	0	0
FIGNL1	0	0	0	1	0	0	0	1	0	1	0	0	0	0	0	1	0	0	0	0	0	0
FTH1	0	0	0	1	1	0	0	0	0	1	0	1	2	0	0	0	0	0	0	0	1	0
FTL	0	0	0	3	0	0	0	0	0	0	0	0	0	0	0	0	0	0	0	0	0	0
HIST1H1E	0	0	0	1	0	0	0	0	0	2	2	1	1	0	0	0	0	0	0	0	0	0
HMGCS1	0	0	0	1	1	2	0	1	1	3	2	0	4	0	0	0	0	0	0	1	0	2
KIF23	0	0	0	2	1	3	0	2	2	0	3	1	6	1	2	4	2	1	0	0	0	2
KRT8	0	0	0	1	0	0	0	8	0	1	0	0	0	0	0	0	0	0	0	1	0	0
LOC618297	0	0	0	3	0	0	0	0	0	0	0	0	0	0	0	0	0	0	0	0	0	0
MGC142792	0	0	0	1	0	0	0	0	1	0	0	0	0	0	0	0	0	0	0	0	0	0
MVP	0	0	0	2	0	0	0	0	0	0	0	0	0	0	0	0	0	0	0	0	0	0
NRP1	0	0	0	1	1	0	0	0	1	0	0	0	1	1	0	1	0	1	1	1	3	2
SERPINA3-7	0	0	0	2	0	1	0	6	3	2	0	2	5	4	2	3	0	0	1	1	2	2
SETX	0	0	0	1	0	0	0	0	0	0	0	0	0	0	0	0	0	0	0	0	1	0
SHROOM3	0	0	0	1	0	0	0	0	0	0	0	0	0	0	0	0	0	0	0	0	0	0
THBS1	0	0	0	2	0	1	0	0	0	0	0	0	0	1	0	0	0	0	0	0	0	0
TOM1	0	0	0	1	1	0	0	1	3	0	0	0	0	3	2	2	3	3	1	0	1	0
WDR1	0	0	0	1	6	3	4	2	5	2	7	6	2	0	0	0	0	0	0	3	4	1
ANKRD12	0	0	0	0	1	0	0	0	0	0	0	0	0	0	0	0	0	0	0	0	0	0
BLVRB	0	0	0	0	4	2	2	2	2	4	2	2	1	0	0	0	0	0	0	1	3	4
GSN	0	0	0	0	3	1	3	2	2	2	2	2	3	2	0	0	1	0	0	2	0	2
HELLS	0	0	0	0	0	0	0	0	0	0	0	0	0	0	0	0	0	0	0	0	0	0
HSP90B1	0	0	0	0	1	1	0	1	0	0	1	0	1	0	0	0	0	0	0	0	0	0
NACA	0	0	0	0	0	0	0	0	1	0	0	0	0	0	0	1	0	0	0	0	0	0
PROS1	0	0	0	0	1	0	1	1	0	0	0	0	1	0	0	0	0	0	0	1	1	1
RPL7L1	0	0	0	0	0	0	0	0	0	0	0	0	0	0	0	0	0	0	0	0	0	0
TBC1D8B	0	0	0	0	0	0	0	0	0	0	0	0	0	0	0	0	0	0	0	0	0	0
USO1	0	0	0	0	1	0	0	0	1	0	2	2	0	0	0	0	0	0	0	0	1	2
ACTR1B	0	0	0	0	1	3	0	1	0	4	3	5	2	0	0	0	1	0	0	1	1	1
ARHGDIA	0	0	0	0	1	0	1	1	2	2	2	3	1	0	2	2	1	0	2	1	0	2
ASH1L	0	0	0	0	0	0	0	0	0	0	0	0	0	0	0	0	0	0	0	0	0	0
Bt.86815	0	0	0	0	1	1	0	0	1	0	2	2	1	0	0	0	0	0	0	1	2	2
CSN1S1	0	0	0	0	0	0	0	0	0	0	7	0	0	0	0	0	0	0	0	17	0	0
EPHA2	0	0	0	0	0	0	0	0	1	0	0	0	1	1	2	0	1	0	0	0	1	0
FBXO25	0	0	0	0	0	0	0	0	0	0	0	0	0	0	0	0	0	0	0	0	0	0
KCNF1	0	0	0	0	0	0	0	0	0	0	0	0	0	0	0	0	0	0	0	0	0	0
LOC100849658	0	0	0	0	0	0	0	0	0	0	0	0	0	0	0	0	0	0	0	0	0	0
PVRL2	0	0	0	0	0	0	1	0	0	0	0	0	1	1	1	0	0	0	2	0	0	0
RAB14	0	0	0	0	2	0	0	1	3	1	1	0	4	1	2	3	1	2	1	2	3	1
RHOQ	0	0	0	0	0	0	0	0	0	0	0	0	0	0	0	0	0	0	0	0	0	0
RPS25	0	0	0	0	0	0	0	0	0	0	0	0	0	0	0	0	0	0	0	0	0	0
SLC1A4	0	0	0	0	0	0	0	0	1	0	0	0	0	0	0	0	1	0	1	0	0	0
SLC43A1	0	0	0	0	0	0	0	0	0	0	0	0	1	0	1	0	0	0	0	0	0	0
ULK3	0	0	0	0	0	0	0	0	0	0	0	0	0	0	0	0	0	0	0	0	0	0
VPS25	0	0	0	0	0	0	0	0	1	0	0	1	2	0	0	1	0	1	0	0	1	1
YES1	0	0	0	0	0	0	0	1	2	0	2	0	1	0	1	0	1	1	0	0	1	1
AARS	0	0	0	0	1	1	0	0	0	3	2	1	0	0	0	0	0	0	0	1	1	4
ABCE1	0	0	0	0	4	2	0	1	0	2	5	5	2	0	0	0	0	0	0	2	2	4
ABCF1	0	0	0	0	1	0	0	0	0	0	2	2	1	0	0	0	0	0	0	0	0	1
ACACA	0	0	0	0	2	2	0	0	0	0	1	1	0	0	0	0	0	0	0	2	0	1
ACAT2	0	0	0	0	1	0	0	0	0	0	1	0	0	0	0	0	0	0	0	0	0	2
ACTN4	0	0	0	0	1	0	0	0	2	0	0	0	0	0	0	0	0	0	0	0	0	1
ADH5	0	0	0	0	2	1	0	1	2	0	0	0	0	0	0	0	0	0	0	2	1	2
ADSL	0	0	0	0	1	0	0	0	1	1	0	1	2	0	0	0	0	0	0	1	1	3
AKR7A3	0	0	0	0	2	1	0	0	1	2	2	2	0	0	0	0	0	0	0	1	2	3
ALDH16A1	0	0	0	0	4	1	0	1	3	2	2	3	1	0	0	0	0	0	0	0	1	3
ALDH1A1	0	0	0	0	5	3	0	2	1	4	2	2	0	0	0	0	0	0	0	2	3	4
ALDH8A1	0	0	0	0	4	1	0	0	1	3	0	1	0	0	0	0	0	0	0	1	1	1
AOX1	0	0	0	0	1	1	0	0	0	1	0	0	0	0	0	0	0	0	0	0	0	0
ARCN1	0	0	0	0	3	0	0	0	0	2	1	2	0	0	0	0	0	0	0	0	0	3
ARHGEF39	0	0	0	0	1	0	0	0	0	0	0	0	0	0	1	0	0	1	1	0	0	0
ARPC3	0	0	0	0	1	1	0	0	0	0	0	1	0	1	0	1	1	0	0	1	0	1
ASL	0	0	0	0	1	1	0	0	0	0	0	0	0	0	0	0	0	0	0	0	0	1
ASNS	0	0	0	0	4	3	3	1	2	5	7	4	4	0	0	0	0	0	0	3	2	4
ATIC	0	0	0	0	10	8	0	1	6	7	10	10	4	0	1	2	2	0	1	9	5	6
ATP2B2	0	0	0	0	1	0	0	0	2	0	0	0	0	0	0	2	0	0	0	0	0	0
ATP6V1A	0	0	0	0	4	2	0	1	0	2	2	1	3	0	0	0	0	0	0	1	1	4
ATP6V1B2	0	0	0	0	1	0	0	0	1	0	0	0	1	0	0	0	0	0	0	0	0	0
BAG5	0	0	0	0	1	0	0	4	7	0	0	0	0	0	1	1	0	1	0	0	0	1
BCAP31	0	0	0	0	2	1	0	0	1	0	1	0	1	0	0	0	0	0	0	0	0	0
BHMT	0	0	0	0	1	1	0	1	1	1	1	1	0	0	0	0	0	0	0	2	1	1
BLMH	0	0	0	0	1	0	0	0	0	0	0	0	0	0	0	0	0	0	0	0	0	0
BOLA-NC1	0	0	0	0	1	0	0	0	0	0	0	0	0	0	0	0	0	0	0	0	0	0
BPGM	0	0	0	0	1	0	0	0	1	2	1	2	1	0	0	0	0	0	0	1	0	0
Bt.105172	0	0	0	0	4	0	0	0	1	1	1	0	0	0	0	0	0	0	0	1	0	0
C1QA	0	0	0	0	1	1	0	0	0	0	0	0	0	0	0	0	0	0	0	0	0	0
C4BPA	0	0	0	0	1	1	0	0	0	0	1	1	0	0	0	0	0	0	0	0	0	0
C8B	0	0	0	0	1	0	0	0	0	1	0	0	0	0	0	0	1	0	0	0	0	1
C9	0	0	0	0	3	1	1	0	0	1	0	2	3	1	0	0	0	0	0	1	0	2
CAND1	0	0	0	0	1	0	0	1	0	1	1	2	0	0	0	0	0	0	0	0	1	2
CAPZA1	0	0	0	0	4	0	1	0	2	1	0	1	2	0	1	1	1	0	1	1	3	2
CBR1	0	0	0	0	6	0	0	0	0	0	0	3	0	0	0	0	0	0	0	0	0	0
CCT7	0	0	0	0	4	3	1	2	2	4	2	7	3	1	5	3	3	0	0	2	4	4
CCT8	0	0	0	0	5	1	1	7	0	6	8	0	8	0	1	3	3	0	1	5	5	7
CDK9	0	0	0	0	1	0	0	0	0	0	1	1	0	0	0	0	0	0	0	0	0	0
CHST7	0	0	0	0	1	0	0	0	0	0	0	0	0	0	0	0	0	0	0	0	0	0
CILP2	0	0	0	0	1	0	0	0	0	0	0	0	0	0	0	0	0	0	0	0	0	0
CLEC11A	0	0	0	0	1	0	0	0	1	1	2	0	2	0	0	0	0	0	0	1	0	2
CLNS1A	0	0	0	0	1	1	1	0	0	1	4	5	1	0	0	0	0	0	0	3	2	2
CNDP2	0	0	0	0	2	2	0	0	2	2	3	2	2	0	0	0	0	0	0	1	1	4
COMT	0	0	0	0	1	1	0	0	1	0	1	1	0	0	0	0	0	0	0	0	0	2
COPB1	0	0	0	0	1	1	0	0	2	2	5	2	3	0	0	0	0	0	0	2	2	2
COPB2	0	0	0	0	1	0	0	0	0	1	2	3	0	0	0	0	0	0	0	2	1	0
COPG2	0	0	0	0	1	0	0	0	1	1	2	0	0	0	0	0	0	0	0	0	1	2
COPS5	0	0	0	0	1	0	0	0	0	0	0	0	0	0	0	0	0	0	0	0	0	0
CORO1A	0	0	0	0	4	1	2	0	0	3	2	3	2	0	2	1	0	0	0	0	2	4
CORO1B	0	0	0	0	1	0	0	0	0	0	0	0	0	0	0	0	0	0	0	0	0	0
CORO1C	0	0	0	0	1	1	0	0	1	0	2	1	0	0	0	0	0	0	0	0	2	1
CP	0	0	0	0	6	1	0	2	0	4	1	0	0	0	0	0	0	0	0	1	3	3
CPD	0	0	0	0	1	0	0	0	0	0	0	0	0	0	0	0	0	0	0	0	0	0
CPN2	0	0	0	0	1	0	0	0	0	1	0	1	0	0	0	0	0	0	0	0	0	0
CPNE1	0	0	0	0	1	1	0	0	0	0	2	1	2	1	1	1	2	0	1	0	0	1
CPSF7	0	0	0	0	1	0	0	0	0	0	1	2	0	0	0	0	0	0	0	0	0	0
CRISPLD1	0	0	0	0	1	2	0	0	1	2	2	1	2	0	0	0	0	0	0	1	0	2
CRYZ	0	0	0	0	2	0	0	0	0	0	0	0	0	0	0	0	0	0	0	0	0	0
CSDE1	0	0	0	0	2	0	0	0	1	1	1	1	0	0	0	0	0	0	0	0	0	2
CTNNB1	0	0	0	0	1	0	0	0	1	0	1	0	3	1	2	5	4	0	1	0	0	0
DCTN1	0	0	0	0	1	0	0	0	0	2	3	1	1	0	0	0	0	0	0	0	0	2
DCTN2	0	0	0	0	1	0	0	0	0	0	0	0	0	0	0	0	0	0	0	0	0	0
DDX17	0	0	0	0	2	2	2	0	1	7	8	10	4	0	0	0	1	1	0	3	4	7
DDX19B	0	0	0	0	2	1	0	0	0	0	2	1	0	0	0	0	0	0	0	0	1	1
DDX20	0	0	0	0	2	1	0	0	1	0	3	8	2	0	0	0	0	0	0	1	0	0
DDX46	0	0	0	0	1	0	0	0	0	0	0	0	0	0	0	1	0	0	0	1	0	0
DDX6	0	0	0	0	1	0	0	1	4	0	0	1	0	1	0	0	1	0	1	0	0	0
DHX30	0	0	0	0	1	0	0	0	1	0	0	0	0	0	0	0	0	0	0	0	0	0
DIP2B	0	0	0	0	1	0	0	0	2	0	1	0	5	1	2	1	4	0	2	1	1	0
DNM1L	0	0	0	0	2	1	1	0	0	2	3	5	1	0	0	1	0	0	0	0	4	3
DPYD	0	0	0	0	1	0	0	0	0	0	0	0	0	0	0	0	0	0	0	0	0	0
DPYSL2	0	0	0	0	6	1	0	0	3	3	3	4	0	0	0	1	0	0	0	0	4	6
EEF1B2	0	0	0	0	1	1	1	1	1	0	2	0	1	0	0	0	0	0	0	2	2	0
EEF1D	0	0	0	0	2	1	0	0	1	2	1	1	0	0	1	2	0	0	0	3	0	2
EGFL7	0	0	0	0	1	0	0	0	0	0	1	0	0	0	0	0	0	0	0	0	0	0
EHD4	0	0	0	0	3	0	0	5	5	4	3	6	7	5	4	7	4	5	4	4	2	3
EIF2S1	0	0	0	0	2	2	0	0	0	0	1	2	0	0	0	0	0	0	0	1	2	3
EIF3D	0	0	0	0	1	2	0	0	0	1	2	0	1	0	0	1	0	0	0	1	0	0
EIF3I	0	0	0	0	2	1	3	0	3	3	6	5	3	0	0	0	0	0	0	3	1	2
EIF4A2	0	0	0	0	1	0	0	1	0	0	1	0	0	0	0	0	0	0	0	0	1	0
EIF6	0	0	0	0	1	0	0	0	0	1	1	1	0	0	0	0	0	0	0	0	0	1
EPHA4	0	0	0	0	1	0	0	0	2	0	0	0	0	0	0	1	0	0	0	0	0	0
ESD	0	0	0	0	6	1	1	1	3	2	2	1	1	0	1	0	0	0	0	1	3	3
EXT2	0	0	0	0	1	0	0	0	0	0	0	0	0	0	0	0	0	0	0	0	0	1
FAM129A	0	0	0	0	1	0	0	0	0	0	0	0	0	0	0	0	0	0	0	0	0	0
FARSB	0	0	0	0	1	0	0	1	1	2	2	4	0	0	1	0	0	0	0	2	1	3
FERMT3	0	0	0	0	8	4	3	2	13	9	5	7	5	1	0	0	0	1	0	2	7	11
FKBP4	0	0	0	0	1	1	1	1	7	0	0	0	0	0	2	2	0	0	6	0	0	1
FLVCR1	0	0	0	0	2	0	0	0	1	0	0	1	0	1	2	1	3	0	1	2	1	2
FN3KRP	0	0	0	0	1	1	0	0	0	0	1	0	0	0	0	0	0	0	0	0	0	1
FSCN1	0	0	0	0	1	0	0	1	2	2	2	2	1	0	0	0	0	0	0	0	0	0
GAL	0	0	0	0	2	0	1	0	0	2	1	2	2	0	0	0	0	0	0	0	0	1
GANAB	0	0	0	0	2	2	0	1	0	1	3	2	3	0	0	0	0	0	0	0	2	2
GART	0	0	0	0	1	2	1	1	1	2	5	2	1	0	0	1	0	0	0	2	3	6
GAS7	0	0	0	0	1	0	0	0	0	1	0	0	1	0	0	0	1	0	0	0	1	1
GJA1	0	0	0	0	1	2	0	0	1	1	1	0	3	0	2	1	3	0	1	0	1	1
GMPS	0	0	0	0	2	0	0	0	0	0	2	3	1	0	0	0	0	0	0	3	1	3
GNAQ	0	0	0	0	2	0	0	0	1	0	0	0	2	0	0	1	1	1	3	0	0	0
GNB1	0	0	0	0	1	0	0	0	1	1	0	1	0	0	0	0	0	0	0	0	0	0
GPLD1	0	0	0	0	2	2	1	1	1	2	1	2	0	0	0	0	0	0	0	3	1	3
GPRC5B	0	0	0	0	1	0	0	0	1	0	0	0	1	1	3	0	0	0	0	0	0	0
GPX1	0	0	0	0	1	1	0	0	1	1	1	1	1	0	0	0	0	0	0	0	0	2
GRHPR	0	0	0	0	1	0	0	0	0	0	0	1	0	0	0	0	0	0	0	0	0	0
GSTA1	0	0	0	0	1	0	0	0	0	1	0	1	0	0	0	0	0	0	0	0	0	1
GSTA2	0	0	0	0	2	1	0	0	1	0	0	1	0	0	0	0	0	0	0	1	0	1
GSTM3	0	0	0	0	2	0	0	1	1	2	1	1	0	0	0	0	0	0	0	0	0	1
GSTO1	0	0	0	0	1	0	0	0	1	0	0	0	0	0	0	0	0	0	0	0	0	0
GSTP1	0	0	0	0	2	0	0	0	1	0	0	0	0	0	0	1	2	0	1	1	0	0
GSTT3	0	0	0	0	1	0	0	0	0	1	1	0	0	0	0	0	0	0	0	0	1	1
HABP2	0	0	0	0	3	1	0	0	2	3	1	3	0	0	0	0	0	0	0	1	0	3
HBB	0	0	0	0	25	13	26	18	32	30	28	29	30	0	7	8	0	0	0	0	20	23
HDAC2	0	0	0	0	1	1	0	0	0	1	1	1	0	0	0	0	0	0	0	1	1	2
HGD	0	0	0	0	1	0	0	0	1	0	1	1	0	0	0	0	0	0	0	0	0	2
HGS	0	0	0	0	1	0	1	3	4	1	1	0	3	0	1	3	0	0	2	0	5	2
HNRNPA0	0	0	0	0	2	0	0	0	1	3	3	3	2	0	1	0	2	0	0	1	2	3
HNRNPF	0	0	0	0	3	0	0	0	0	0	0	0	0	0	0	0	0	0	0	0	0	0
HNRNPH3	0	0	0	0	1	0	0	0	0	0	0	0	0	0	0	0	0	0	0	0	0	0
HNRNPL	0	0	0	0	1	2	0	0	0	2	5	4	3	0	0	0	0	0	0	6	1	2
HNRNPUL1	0	0	0	0	2	1	0	0	0	4	7	5	0	0	0	1	0	0	0	3	0	1
HNRPD	0	0	0	0	2	0	0	0	1	1	0	1	0	0	0	0	0	0	0	0	0	0
HNRPH2	0	0	0	0	2	2	2	0	2	2	2	2	1	0	1	0	0	0	0	3	1	2
HS3ST3B1	0	0	0	0	1	0	0	0	0	0	0	0	0	0	0	0	0	0	0	0	0	0
HSPA4	0	0	0	0	1	0	0	0	7	6	2	2	5	0	1	0	1	0	1	0	1	3
HSPA5	0	0	0	0	1	2	1	1	0	0	1	1	1	0	0	0	0	0	0	1	0	1
IARS	0	0	0	0	3	5	2	2	4	12	11	13	9	0	0	0	0	0	0	7	7	11
IDH1	0	0	0	0	1	0	0	0	1	0	0	0	0	0	0	0	0	0	0	1	0	0
IGFALS	0	0	0	0	3	2	1	3	5	4	2	3	7	0	1	0	0	0	0	5	4	2
ITFG3	0	0	0	0	1	0	0	0	0	0	0	0	0	0	0	0	0	0	0	0	0	0
ITSN2	0	0	0	0	1	0	0	0	0	1	0	0	0	0	0	0	0	0	0	0	0	0
KARS	0	0	0	0	1	0	0	0	0	3	1	0	0	0	0	0	0	0	0	1	0	0
KCMF1	0	0	0	0	1	0	0	0	0	0	0	1	0	0	0	0	0	0	0	0	0	0
KHDRBS2	0	0	0	0	1	0	0	1	0	0	1	1	0	0	0	0	0	0	0	0	0	1
KPNA2	0	0	0	0	1	0	1	2	6	1	3	3	2	0	4	1	2	0	1	2	1	2
KRT13	0	0	0	0	1	0	0	0	0	0	0	0	0	0	0	0	0	0	0	0	0	0
KRT4	0	0	0	0	5	0	0	0	0	0	0	0	0	0	0	0	1	0	0	0	0	0
KRT78	0	0	0	0	2	0	0	0	0	0	0	0	0	0	0	0	0	0	0	0	0	0
LCAT	0	0	0	0	2	0	0	1	2	1	1	1	2	0	0	2	1	0	1	0	1	1
LCP2	0	0	0	0	41	0	0	0	0	0	0	0	0	0	60	0	0	0	0	0	0	0
LEPRE1	0	0	0	0	1	0	0	0	0	0	1	0	0	0	0	0	0	0	0	0	0	0
LOC100847889	0	0	0	0	1	0	2	7	1	2	3	2	3	0	0	0	0	0	0	2	0	0
LOC100850262	0	0	0	0	1	1	0	0	0	4	7	6	0	0	0	0	0	0	0	3	0	2
LOC530653	0	0	0	0	1	0	0	0	0	0	1	0	0	0	0	0	0	0	0	0	0	1
LOC533444	0	0	0	0	1	0	0	0	0	0	0	1	0	0	0	0	0	0	0	0	0	0
LOC613401	0	0	0	0	1	0	0	0	0	0	0	0	0	5	0	0	0	3	6	0	0	0
LOC783641	0	0	0	0	1	0	1	0	1	1	2	2	2	0	0	0	0	0	0	1	2	1
LOC785508	0	0	0	0	3	2	0	0	2	1	1	1	2	0	0	0	0	0	0	1	1	3
LOC790347	0	0	0	0	1	0	0	0	1	4	3	1	1	0	0	0	0	0	0	0	1	3
LPL	0	0	0	0	1	1	0	0	0	0	0	0	0	0	0	0	0	0	0	3	0	0
LRP1	0	0	0	0	1	1	0	0	0	0	0	0	0	0	0	0	0	0	0	0	0	0
LSM12	0	0	0	0	1	0	0	0	0	0	0	0	0	0	0	0	0	1	0	0	0	0
LTBP1	0	0	0	0	1	2	0	0	0	1	3	4	2	0	0	0	0	0	0	2	0	0
MAGED2	0	0	0	0	1	0	0	0	0	0	0	0	0	0	1	0	0	0	0	0	0	0
MAP4K4	0	0	0	0	1	0	0	0	0	0	0	0	0	0	1	1	0	0	0	0	0	0
MARS	0	0	0	0	2	4	0	0	1	6	7	8	5	0	0	0	0	0	0	8	1	5
MAT1A	0	0	0	0	1	1	1	0	0	1	1	2	1	0	0	0	0	0	0	1	0	1
MAT2A	0	0	0	0	1	2	0	0	1	2	3	2	0	0	0	0	0	0	0	3	1	3
MATR3	0	0	0	0	4	5	0	0	0	2	4	5	2	0	1	1	0	0	0	1	0	2
MCM3	0	0	0	0	1	3	0	0	1	3	3	6	2	0	1	1	0	0	0	2	1	2
MCM5	0	0	0	0	3	1	0	0	1	2	8	7	0	0	0	2	0	0	0	2	1	4
MCM6	0	0	0	0	1	0	0	0	1	3	5	5	0	0	0	0	1	0	0	1	0	1
MCM7	0	0	0	0	2	2	0	0	1	2	8	9	5	0	0	0	0	0	0	0	2	3
MGC139254	0	0	0	0	3	1	5	2	2	5	8	1	8	0	0	2	0	0	0	1	8	7
MPST	0	0	0	0	2	0	0	0	0	0	0	2	0	0	0	0	0	0	0	2	0	0
MSH2	0	0	0	0	1	2	0	0	0	2	4	4	1	0	0	0	0	0	0	1	0	1
MTAP	0	0	0	0	2	1	0	0	1	1	1	1	0	0	0	0	0	0	1	1	1	2
MYADM	0	0	0	0	1	0	0	0	1	0	0	0	0	0	1	0	0	0	0	0	0	1
MYH11	0	0	0	0	1	0	0	0	0	0	0	0	0	0	0	0	0	0	0	0	0	0
NAA15	0	0	0	0	1	0	0	0	0	0	2	1	0	0	0	0	0	0	0	0	0	0
NANS	0	0	0	0	1	0	1	0	1	3	3	4	2	0	0	1	0	0	0	2	0	1
NAPA	0	0	0	0	1	0	0	1	1	2	3	5	2	0	0	0	1	0	0	0	3	2
NAPRT1	0	0	0	0	1	0	0	0	0	0	0	0	0	0	0	0	0	0	0	0	0	0
NARS	0	0	0	0	1	0	0	0	0	1	1	1	1	0	0	0	0	0	0	0	0	0
NAT1	0	0	0	0	2	0	0	1	0	3	1	3	0	0	0	0	0	0	0	0	3	2
NCAM1	0	0	0	0	1	0	0	0	1	0	0	0	0	0	0	2	0	0	0	0	0	0
NCAPD2	0	0	0	0	1	0	0	0	1	1	3	1	0	0	0	0	0	0	0	0	0	0
NEDD4L	0	0	0	0	2	0	0	0	2	0	0	0	2	0	3	2	1	0	0	2	3	1
NMT1	0	0	0	0	2	2	0	0	0	2	3	4	0	0	0	1	0	0	0	1	0	4
NOP2	0	0	0	0	1	0	0	0	0	0	1	4	2	0	0	0	0	0	0	2	0	1
NOP58	0	0	0	0	1	0	0	0	0	1	1	1	0	0	0	0	0	0	0	1	0	1
NPEPPS	0	0	0	0	1	0	0	0	0	0	0	0	0	0	0	0	0	0	0	0	0	0
OGN	0	0	0	0	1	1	0	0	1	1	1	1	0	0	0	0	0	0	0	0	0	0
PA2G4	0	0	0	0	1	0	1	0	2	0	4	1	0	0	0	0	0	0	0	0	1	1
PARVB	0	0	0	0	2	0	0	0	0	1	1	1	0	0	0	0	0	0	0	0	3	2
PBLD	0	0	0	0	1	2	0	2	2	3	2	2	0	0	0	0	0	0	0	0	3	1
PCMT1	0	0	0	0	1	0	0	0	0	1	0	0	1	0	1	0	1	0	0	0	0	0
PFKP	0	0	0	0	2	1	0	0	0	1	0	2	0	0	0	0	0	0	0	0	1	2
PGRMC1	0	0	0	0	1	1	0	0	2	0	1	0	0	0	0	0	0	0	0	0	0	0
PIP	0	0	0	0	1	0	0	0	0	0	0	0	0	0	0	0	0	0	0	0	0	0
PKLR	0	0	0	0	3	0	0	0	0	1	1	0	0	0	0	0	0	0	0	2	0	1
PLTP	0	0	0	0	1	1	0	1	4	3	3	1	2	0	0	0	0	0	0	0	4	4
PNP	0	0	0	0	4	4	0	0	4	3	2	2	2	0	0	0	0	0	0	1	1	4
POLR2B	0	0	0	0	2	0	0	0	0	1	2	4	1	0	0	0	0	0	0	1	0	0
PPP2R2A	0	0	0	0	2	0	0	0	1	0	1	1	0	0	0	0	0	0	0	1	0	0
PRKAR2A	0	0	0	0	5	3	0	2	2	3	2	5	2	0	0	0	0	0	0	1	1	0
PRKD3	0	0	0	0	1	0	0	0	0	0	0	0	0	0	0	0	0	0	0	0	0	0
PRPF8	0	0	0	0	1	0	0	0	0	1	1	1	1	0	0	0	0	0	0	1	0	0
PRPS1L1	0	0	0	0	1	1	0	0	0	2	3	2	2	0	0	0	0	0	0	0	2	1
PRPSAP2	0	0	0	0	1	0	0	0	0	0	1	0	0	0	0	0	0	0	0	1	0	0
PRSS23	0	0	0	0	1	1	0	1	0	0	1	0	0	0	0	0	0	0	0	0	0	0
PSAT1	0	0	0	0	2	2	0	2	2	3	0	0	0	0	0	0	0	0	0	1	0	2
PSMA3	0	0	0	0	1	0	0	0	0	0	0	0	0	0	0	0	1	0	1	0	0	0
PSMD13	0	0	0	0	4	5	0	0	1	7	7	8	0	0	0	0	1	0	0	2	4	6
PSMD14	0	0	0	0	6	2	0	0	0	0	4	4	1	0	0	0	1	0	0	2	0	1
PSMD5	0	0	0	0	2	0	1	0	0	0	1	1	0	0	0	0	0	0	0	1	1	1
PSMD6	0	0	0	0	2	2	0	1	2	1	2	6	6	0	0	0	2	0	0	1	5	5
PSMD8	0	0	0	0	1	1	0	0	0	0	2	3	0	0	0	0	0	0	0	0	0	0
QDPR	0	0	0	0	1	0	0	0	1	0	1	0	0	0	0	0	0	0	0	0	0	0
QSOX1	0	0	0	0	1	0	0	0	0	0	0	1	0	0	0	0	0	0	0	1	0	0
RAB1B	0	0	0	0	3	1	0	0	3	2	1	2	1	1	1	0	0	1	1	1	0	2
RAB2A	0	0	0	0	1	0	1	1	2	3	1	1	0	1	0	1	2	0	1	1	0	2
RAB5A	0	0	0	0	1	0	0	0	0	0	1	1	2	1	0	0	0	0	0	0	1	0
RAB5B	0	0	0	0	1	0	0	0	1	1	0	1	1	1	0	1	0	0	1	0	1	2
RAE1	0	0	0	0	1	0	0	0	0	0	0	0	0	0	0	0	0	0	0	1	0	0
RAP2A	0	0	0	0	1	1	0	1	1	0	0	0	1	0	0	0	1	0	0	0	2	1
RARS	0	0	0	0	1	0	0	0	0	1	2	3	1	0	0	0	0	0	0	1	2	2
RBBP4	0	0	0	0	2	1	4	2	2	4	3	3	2	0	0	0	0	0	0	3	2	2
RBM14	0	0	0	0	2	0	0	0	0	2	5	5	2	0	0	1	0	0	0	1	0	0
RBP1	0	0	0	0	2	0	0	0	0	0	0	0	0	0	0	0	0	0	0	0	0	0
RCC1	0	0	0	0	2	2	0	0	2	2	4	2	2	0	0	1	0	0	0	2	0	1
RHEB	0	0	0	0	1	0	0	1	0	1	0	2	0	2	0	2	0	1	1	0	0	1
RPL9	0	0	0	0	3	0	0	0	0	4	5	4	0	0	0	1	0	0	0	1	3	0
RSL1D1	0	0	0	0	1	0	0	0	0	1	2	1	0	0	0	0	0	0	0	1	0	0
S100A1	0	0	0	0	1	0	0	0	0	0	0	0	0	0	0	1	0	0	0	0	0	0
SAMHD1	0	0	0	0	1	2	0	0	0	2	3	3	1	0	0	0	0	0	0	2	0	0
SAR1A	0	0	0	0	1	0	0	0	0	0	1	1	2	0	0	0	0	0	0	0	1	0
SARS	0	0	0	0	2	3	1	1	0	1	2	3	1	0	0	1	0	0	0	3	3	5
SBSN	0	0	0	0	1	0	0	0	0	0	0	0	0	0	0	0	0	0	0	0	0	0
SCAMP2	0	0	0	0	1	2	0	0	1	0	0	0	0	0	0	0	0	0	0	0	0	0
SEPT11	0	0	0	0	2	0	0	0	1	2	2	0	0	0	0	0	0	0	0	1	0	2
SERPINA6	0	0	0	0	1	0	0	0	0	0	0	1	0	1	0	0	0	0	0	2	0	0
SERPINA7	0	0	0	0	2	0	0	1	1	2	2	1	0	1	0	0	0	0	0	0	3	3
SERPINF1	0	0	0	0	1	2	2	3	4	2	1	2	3	1	1	1	0	0	0	2	0	3
SF3B1	0	0	0	0	2	0	0	0	0	3	10	5	2	0	0	0	0	0	0	2	0	0
SGTA	0	0	0	0	1	0	0	0	0	0	0	0	0	0	0	1	0	0	1	0	0	0
SH3GLB1	0	0	0	0	1	0	0	0	0	0	0	0	0	0	0	0	1	0	0	0	0	0
SLC20A2	0	0	0	0	2	0	0	0	0	0	0	0	1	0	1	0	0	0	0	0	0	0
SLC44A1	0	0	0	0	1	0	0	0	0	0	0	0	0	0	1	0	0	0	0	0	0	1
SLC7A6	0	0	0	0	1	0	0	0	0	0	0	0	0	0	1	0	0	0	0	0	0	0
SMC1A	0	0	0	0	1	1	0	0	0	1	3	0	0	0	0	0	0	0	0	0	0	1
SMCHD1	0	0	0	0	1	0	0	0	0	0	1	1	0	0	0	0	0	0	0	0	0	0
SNRPF	0	0	0	0	1	1	0	0	1	1	2	1	1	0	0	1	1	0	0	0	1	1
SORD	0	0	0	0	2	2	0	1	1	2	1	1	0	0	0	0	0	0	0	0	2	2
SRGAP2	0	0	0	0	1	0	0	0	0	0	0	0	1	0	0	1	0	0	0	0	0	1
SRP68	0	0	0	0	1	0	0	0	0	0	1	1	0	0	0	0	0	0	0	0	0	0
SRRT	0	0	0	0	1	0	0	0	0	1	3	3	1	0	0	1	0	0	0	0	0	0
STAM	0	0	0	0	3	1	0	4	3	2	2	1	6	0	0	1	0	0	0	1	1	0
STRAP	0	0	0	0	4	2	1	1	3	4	6	8	3	0	0	0	1	0	0	2	2	5
SULT1B1	0	0	0	0	1	0	0	0	1	0	0	0	0	0	0	0	0	0	0	0	0	0
SUMO2	0	0	0	0	1	0	1	1	0	1	1	1	0	1	0	0	0	0	1	0	0	0
TARDBP	0	0	0	0	1	0	1	0	0	3	3	3	1	0	0	0	0	0	0	2	1	3
TMED10	0	0	0	0	2	1	0	0	0	1	1	1	1	0	0	0	0	0	0	0	0	0
TMSB10	0	0	0	0	1	0	0	1	2	0	0	0	1	1	0	1	1	0	0	0	0	0
TNPO1	0	0	0	0	1	0	0	0	0	0	2	0	1	0	0	0	0	0	0	0	0	0
TPP1	0	0	0	0	1	0	0	0	0	0	1	1	0	0	0	0	0	0	0	0	0	0
TSTA3	0	0	0	0	1	0	0	0	0	1	0	0	0	0	0	0	0	0	0	1	0	0
TTC36	0	0	0	0	1	0	0	0	0	0	0	0	0	0	0	0	0	0	0	0	0	0
TUBG1	0	0	0	0	1	0	0	0	1	0	2	2	0	0	0	0	0	0	0	1	0	0
TUBGCP2	0	0	0	0	1	0	0	0	0	0	0	0	0	0	0	0	0	0	0	0	0	0
UBA2	0	0	0	0	1	0	1	0	0	2	2	1	0	0	0	0	0	0	0	0	0	0
UBA6	0	0	0	0	1	1	0	0	0	1	1	1	0	0	0	0	0	0	0	0	0	1
UBAC1	0	0	0	0	1	0	0	0	0	0	0	0	0	0	0	0	0	0	0	0	0	0
UBR4	0	0	0	0	1	1	0	0	0	1	0	0	0	0	0	0	0	0	0	0	0	1
UBR5	0	0	0	0	1	0	0	0	0	0	0	0	0	0	0	0	0	0	0	0	1	0
UGDH	0	0	0	0	3	0	0	0	4	2	2	3	0	0	0	0	0	0	0	1	1	3
UNC45A	0	0	0	0	1	0	0	0	0	0	1	3	1	0	0	0	0	0	0	0	0	0
UROD	0	0	0	0	2	0	0	0	1	1	1	0	0	0	0	0	0	0	0	0	0	0
USP14	0	0	0	0	1	0	0	0	1	0	0	0	0	0	0	0	0	0	0	0	0	0
USP15	0	0	0	0	1	0	0	0	0	0	0	0	0	0	0	0	0	0	0	0	0	0
USP5	0	0	0	0	2	2	0	0	0	1	1	1	3	0	1	0	1	0	0	2	0	0
UXS1	0	0	0	0	2	3	0	1	2	0	1	0	1	0	0	0	0	0	0	3	0	5
XPNPEP1	0	0	0	0	1	2	0	0	1	2	1	0	0	0	0	0	0	0	0	1	2	0
XPO5	0	0	0	0	1	0	0	0	0	0	1	0	0	0	0	0	0	0	0	0	0	0
XRN2	0	0	0	0	1	0	0	0	0	1	2	3	1	0	0	0	0	0	0	1	0	1
canx	0	0	0	0	1	0	0	0	0	0	1	0	1	0	0	0	0	0	0	0	0	0
ADRM1	0	0	0	0	0	1	0	0	1	1	1	1	0	0	0	1	2	0	3	1	0	0
AGTRAP	0	0	0	0	0	1	0	0	0	0	0	0	0	0	0	0	0	0	0	0	0	0
AKR1C4	0	0	0	0	0	1	0	0	0	1	3	3	0	0	0	0	0	0	0	1	0	0
AP2M1	0	0	0	0	0	1	0	0	0	0	0	1	1	0	0	0	0	0	0	0	0	0
APLP2	0	0	0	0	0	1	0	0	0	0	0	0	1	0	0	0	0	0	0	0	0	0
ARHGEF2	0	0	0	0	0	1	0	0	0	0	1	1	0	0	0	0	0	0	0	0	0	0
ATG3	0	0	0	0	0	1	0	0	0	0	0	1	0	0	0	0	0	0	0	0	0	0
ATG9A	0	0	0	0	0	1	0	0	0	0	0	0	0	0	0	0	0	0	0	0	0	0
ApoN	0	0	0	0	0	1	0	2	2	3	3	2	1	0	0	0	0	0	0	0	1	2
C1QB	0	0	0	0	0	1	0	0	0	0	0	0	0	0	0	0	0	0	0	1	0	1
C1QC	0	0	0	0	0	1	0	0	0	0	0	0	0	0	0	0	0	0	0	1	0	1
C1R	0	0	0	0	0	1	0	0	0	0	0	0	0	0	0	0	0	0	0	0	0	0
CANX	0	0	0	0	0	1	0	0	0	0	0	0	0	0	0	0	0	0	0	0	0	0
CCZ1B	0	0	0	0	0	1	0	0	0	0	0	0	0	0	0	0	0	0	0	0	0	0
CD97	0	0	0	0	0	1	0	0	0	0	2	1	1	0	0	0	0	0	0	1	0	3
CDH2	0	0	0	0	0	1	0	0	0	0	0	0	1	0	3	2	1	0	0	0	0	0
CFB	0	0	0	0	0	1	0	9	1	1	0	2	1	1	1	1	2	0	1	0	0	1
COG3	0	0	0	0	0	1	0	0	0	0	0	0	0	0	0	0	0	0	0	1	0	0
COPZ1	0	0	0	0	0	1	0	0	0	0	0	0	0	0	0	0	0	0	0	1	0	0
DCXR	0	0	0	0	0	1	0	0	1	0	0	0	0	0	0	0	0	0	0	0	1	1
DDX21	0	0	0	0	0	2	0	0	0	3	2	3	1	0	2	1	0	0	0	2	1	4
EIF3J	0	0	0	0	0	1	0	0	0	0	0	0	0	0	0	0	0	0	0	0	0	0
EIF4G1	0	0	0	0	0	3	0	0	1	0	4	3	2	0	0	0	0	0	0	2	0	1
ELP3	0	0	0	0	0	1	0	0	0	0	1	2	0	0	0	0	0	0	0	0	0	1
F13B	0	0	0	0	0	1	1	0	0	1	2	2	0	0	0	0	0	0	0	1	0	2
FBL	0	0	0	0	0	2	0	0	0	0	0	1	1	0	0	1	0	0	0	2	0	0
FLOT2	0	0	0	0	0	1	0	0	1	0	1	0	2	0	0	1	0	0	0	0	1	2
GARS	0	0	0	0	0	1	0	0	0	1	2	1	0	0	0	0	0	0	0	0	0	0
GBA	0	0	0	0	0	1	0	0	0	0	0	0	0	0	0	0	0	0	0	0	0	1
GEMIN2	0	0	0	0	0	1	0	0	0	0	1	0	0	0	0	0	0	0	0	0	1	0
GGH	0	0	0	0	0	3	0	0	0	1	1	1	0	0	0	0	0	0	0	2	0	1
GLO1	0	0	0	0	0	1	0	0	0	0	0	0	0	0	0	0	0	0	0	0	0	1
GNB2	0	0	0	0	0	1	0	0	0	0	0	0	0	0	0	0	0	0	0	0	0	0
GPI	0	0	0	0	0	1	0	1	1	0	0	0	0	0	0	0	1	0	0	0	0	0
GRWD1	0	0	0	0	0	1	0	0	0	1	1	1	0	0	0	0	0	0	0	0	0	1
HIST2H2AB	0	0	0	0	0	1	0	0	0	0	0	0	0	0	0	0	0	0	0	0	0	0
HMBS	0	0	0	0	0	1	0	0	0	0	0	0	0	0	0	0	0	0	0	0	0	0
HNRNPA2B1	0	0	0	0	0	2	1	0	1	1	1	2	1	1	1	0	0	1	1	0	1	2
HNRNPA3	0	0	0	0	0	1	0	0	1	1	3	3	0	0	1	3	0	1	0	0	2	2
HRAS	0	0	0	0	0	1	0	0	0	0	0	0	0	0	1	0	0	0	0	0	1	0
HRMT1L2	0	0	0	0	0	1	0	0	0	2	3	3	1	0	0	0	0	0	0	1	1	1
HTATSF1	0	0	0	0	0	1	0	0	0	0	0	2	0	0	0	0	0	0	0	0	0	0
HYOU1	0	0	0	0	0	1	0	0	2	2	4	2	1	0	0	1	0	0	0	3	1	4
IGF2R	0	0	0	0	0	1	0	1	0	0	0	0	0	0	1	0	0	0	0	0	0	0
IPO4	0	0	0	0	0	1	0	0	1	1	0	3	0	0	0	0	0	0	0	0	0	0
KIF5B	0	0	0	0	0	2	0	0	1	1	3	2	2	0	0	0	0	0	0	4	0	0
LOC100335345	0	0	0	0	0	3	0	3	4	2	3	0	1	0	0	0	0	0	0	1	2	3
LOC100336868	0	0	0	0	0	1	0	1	0	0	0	0	0	0	0	0	0	0	0	0	0	0
LOC789485	0	0	0	0	0	1	0	1	1	1	1	1	0	0	0	0	0	0	0	0	0	0
MAP2K2	0	0	0	0	0	2	0	0	0	0	0	1	0	0	0	0	0	0	0	0	0	0
MAPK1IP1L	0	0	0	0	0	1	1	0	1	1	1	1	1	1	1	0	0	1	0	1	1	1
MBD3	0	0	0	0	0	1	0	0	0	0	2	1	0	0	0	0	0	0	0	0	0	0
MDN1	0	0	0	0	0	2	0	0	0	1	3	0	0	0	0	0	0	0	0	0	0	0
MTA2	0	0	0	0	0	1	0	0	0	1	0	0	0	0	0	0	0	0	0	2	0	2
MYO1C	0	0	0	0	0	1	0	1	0	1	0	1	1	0	1	3	3	0	0	0	1	0
NAMPT	0	0	0	0	0	1	0	0	0	1	1	1	0	0	0	0	0	0	0	0	0	1
NPM3	0	0	0	0	0	1	0	0	0	0	0	0	0	0	0	1	0	1	0	0	0	0
NUP93	0	0	0	0	0	1	0	0	0	1	0	2	0	0	0	0	0	0	0	1	0	1
OLA1	0	0	0	0	0	1	1	0	1	1	1	1	0	0	0	0	0	0	0	0	0	1
PACSIN3	0	0	0	0	0	1	0	0	2	1	3	2	4	1	4	1	1	3	3	2	1	2
PCNA	0	0	0	0	0	1	0	0	1	1	0	1	0	0	0	0	0	0	0	1	0	0
PDCD2L	0	0	0	0	0	1	0	0	1	0	0	0	0	0	0	1	0	0	0	0	0	0
PELP1	0	0	0	0	0	1	0	0	0	0	0	0	0	0	0	0	0	0	0	0	0	0
POLR2A	0	0	0	0	0	1	0	0	0	1	2	1	2	0	0	0	0	0	0	4	0	1
PPA1	0	0	0	0	0	1	0	0	1	1	1	0	0	0	0	0	0	0	0	0	0	0
PRDX6	0	0	0	0	0	1	0	1	1	0	0	0	1	0	0	1	0	0	0	0	0	0
PRIM2	0	0	0	0	0	1	0	0	0	0	0	1	0	0	0	0	0	0	0	0	0	0
PSMD10	0	0	0	0	0	1	0	0	0	0	0	0	0	0	0	0	0	0	0	0	0	0
QARS	0	0	0	0	0	1	0	0	0	1	1	2	0	0	0	0	0	0	0	2	1	3
RAP1A	0	0	0	0	0	1	0	0	1	0	0	0	0	0	0	1	1	0	0	0	0	0
RBBP7	0	0	0	0	0	1	0	0	0	0	1	1	0	0	0	0	0	0	0	1	0	0
SCAMP1	0	0	0	0	0	2	0	1	0	1	3	1	3	0	1	0	1	0	0	1	2	0
SELENBP1	0	0	0	0	0	1	0	0	0	0	0	0	0	0	0	0	0	0	0	1	0	0
SFN	0	0	0	0	0	3	0	0	0	0	0	0	0	0	0	0	0	0	0	0	0	0
SLC35E1	0	0	0	0	0	1	0	0	0	0	0	0	0	0	0	0	0	0	0	0	0	0
SMN1	0	0	0	0	0	1	0	0	0	0	3	2	0	0	0	0	0	0	0	0	3	0
SND1	0	0	0	0	0	2	0	0	2	3	3	4	0	0	0	0	0	0	0	1	1	2
SSB	0	0	0	0	0	1	1	0	0	0	0	0	0	0	0	0	1	0	0	1	0	0
TFG	0	0	0	0	0	1	0	1	1	0	0	0	1	0	0	1	1	0	0	0	1	0
TGFBI	0	0	0	0	0	1	0	0	1	2	4	1	1	0	0	0	1	0	0	0	0	0
TRA2A	0	0	0	0	0	1	0	0	0	1	1	3	0	0	0	0	0	0	0	0	0	0
TRAPPC6B	0	0	0	0	0	1	0	0	0	0	0	0	0	0	0	0	0	0	0	0	0	0
TUBB2B	0	0	0	0	0	1	0	1	0	1	1	1	0	0	0	0	0	0	0	1	0	1
VCAN	0	0	0	0	0	2	2	0	0	0	1	2	0	0	0	0	0	0	0	0	1	0
YIPF6	0	0	0	0	0	1	0	0	0	0	1	0	1	0	0	0	0	0	0	0	0	0
100336744	0	0	0	0	0	0	0	0	2	0	0	1	0	1	0	0	2	0	0	1	1	1
ACTL6A	0	0	0	0	0	0	0	0	0	0	0	1	0	0	0	0	0	0	0	1	0	0
ADIPOQ	0	0	0	0	0	0	0	4	2	1	0	0	0	0	1	0	0	0	0	1	0	0
AGL	0	0	0	0	0	0	0	0	0	0	1	0	0	0	0	0	0	0	0	1	0	0
AIMP1	0	0	0	0	0	0	0	0	0	0	1	2	0	0	0	0	0	0	0	1	0	0
AIMP2	0	0	0	0	0	0	0	0	1	1	2	2	1	0	0	1	0	0	0	1	1	2
AKR1A1	0	0	0	0	0	0	0	0	0	0	0	0	0	0	0	0	0	0	0	1	0	0
APOA4	0	0	0	0	0	0	0	0	0	0	0	0	0	0	0	0	0	0	0	1	0	0
ATP1B1	0	0	0	0	0	0	0	0	1	0	0	0	2	0	0	2	1	0	1	1	1	1
Bt.111345	0	0	0	0	0	0	0	0	0	0	0	0	0	0	0	0	0	0	0	1	0	0
C1H3orf58	0	0	0	0	0	0	0	0	0	0	0	0	0	0	0	0	0	0	0	1	0	1
C6orf132	0	0	0	0	0	0	0	0	0	1	0	1	0	0	0	0	0	0	0	1	1	1
CBR3	0	0	0	0	0	0	0	0	0	0	0	1	1	0	0	0	0	0	0	1	0	0
CBS	0	0	0	0	0	0	1	0	1	0	0	1	0	0	0	0	0	0	0	1	0	1
CDK3	0	0	0	0	0	0	1	0	1	0	1	0	1	1	0	0	0	0	0	1	0	0
CHIA	0	0	0	0	0	0	0	0	1	0	0	0	0	0	0	0	0	0	0	5	0	2
CHMP6	0	0	0	0	0	0	0	1	0	0	0	0	1	0	0	1	0	0	0	1	0	0
CPN1	0	0	0	0	0	0	0	0	0	0	0	0	0	0	0	0	0	0	0	1	0	0
CPNE2	0	0	0	0	0	0	0	0	0	0	0	0	1	0	0	1	1	0	0	1	1	1
CSE1L	0	0	0	0	0	0	0	0	2	3	3	4	2	0	0	0	0	0	0	1	1	2
CSN2	0	0	0	0	0	0	0	0	0	0	1	0	0	0	0	0	0	0	0	4	0	0
CSNK2A1	0	0	0	0	0	0	0	0	0	0	0	0	0	0	1	0	0	0	0	1	0	0
CTNND1	0	0	0	0	0	0	0	0	1	0	2	1	1	1	5	6	2	0	2	1	2	1
CTSC	0	0	0	0	0	0	0	0	0	0	0	0	0	0	0	0	0	0	0	2	0	0
DDX39A	0	0	0	0	0	0	0	0	0	1	4	1	0	0	0	0	0	0	0	1	0	0
DIS3	0	0	0	0	0	0	0	0	0	3	1	3	1	0	0	0	0	0	0	5	0	1
ECM1	0	0	0	0	0	0	1	0	0	1	1	0	0	0	0	0	0	0	0	1	0	0
EFTUD2	0	0	0	0	0	0	0	0	0	2	8	5	0	0	0	0	0	0	0	2	3	3
EIF3K	0	0	0	0	0	0	0	0	0	0	0	0	0	0	0	0	0	0	0	1	0	0
EIF3M	0	0	0	0	0	0	0	0	0	0	2	0	0	0	0	0	0	0	0	1	0	1
FAHD2A	0	0	0	0	0	0	0	0	0	0	0	0	0	0	0	0	0	0	0	1	0	0
FAP	0	0	0	0	0	0	0	0	0	0	0	0	0	0	0	0	0	0	0	1	0	0
FLOT1	0	0	0	0	0	0	0	0	0	0	0	0	0	0	0	2	0	0	0	1	3	2
G3BP1	0	0	0	0	0	0	0	0	0	0	0	0	0	0	0	0	0	0	0	1	0	1
GBE1	0	0	0	0	0	0	0	0	0	0	0	0	0	0	0	0	0	0	0	1	0	0
GFPT1	0	0	0	0	0	0	0	0	1	2	2	2	1	0	0	0	0	0	0	1	1	4
GLA	0	0	0	0	0	0	1	0	1	3	2	1	1	0	0	0	0	0	0	3	2	3
GNA13	0	0	0	0	0	0	0	0	3	0	0	0	1	0	2	1	4	3	4	1	2	0
GPRC5C	0	0	0	0	0	0	0	0	0	0	0	0	1	0	0	0	0	0	0	1	0	0
H2AFZ	0	0	0	0	0	0	0	0	0	0	0	0	0	0	0	0	0	0	0	1	0	0
HAT1	0	0	0	0	0	0	0	0	0	0	0	0	1	0	0	0	0	0	0	1	0	0
HDAC1	0	0	0	0	0	0	0	0	1	0	0	1	0	0	0	0	0	0	0	1	0	0
HINT1	0	0	0	0	0	0	1	0	0	0	0	0	0	1	0	0	0	0	1	1	0	0
HNRNPH1	0	0	0	0	0	0	0	0	0	1	3	2	2	0	0	1	0	0	0	2	2	3
HSPH1	0	0	0	0	0	0	0	0	4	1	0	0	0	0	0	0	0	1	2	2	1	1
IKBKAP	0	0	0	0	0	0	0	0	0	1	5	5	2	0	0	0	0	0	0	2	0	0
KHDRBS3	0	0	0	0	0	0	0	0	0	0	0	0	0	0	0	0	0	0	0	1	1	0
KIAA1524	0	0	0	0	0	0	0	0	0	0	1	0	0	0	0	0	0	0	0	1	0	0
KIF5A	0	0	0	0	0	0	0	0	1	0	2	2	1	0	0	0	0	0	0	2	1	2
LOC528150	0	0	0	0	0	0	0	0	1	1	0	0	0	0	0	0	0	0	0	1	0	1
LOC781667	0	0	0	0	0	0	0	0	0	0	0	0	0	1	0	0	0	0	0	1	0	0
LOC781916	0	0	0	0	0	0	0	1	0	1	1	1	0	0	0	0	0	0	0	1	2	1
METTL11A	0	0	0	0	0	0	0	0	0	0	0	0	0	0	0	0	0	0	0	1	0	0
MTOR	0	0	0	0	0	0	0	0	0	0	2	1	0	0	0	0	0	0	0	1	0	0
MTPN	0	0	0	0	0	0	0	0	0	0	0	0	0	0	0	0	0	0	0	1	0	0
NHP2L1	0	0	0	0	0	0	0	0	0	0	0	0	0	0	0	0	0	0	0	1	0	0
NOP56	0	0	0	0	0	0	0	0	0	1	1	1	1	0	0	0	0	0	0	1	0	0
NR3C1	0	0	0	0	0	0	0	0	1	1	1	1	1	0	0	0	0	0	1	1	1	1
PIP4K2A	0	0	0	0	0	0	0	0	0	0	0	1	0	0	0	0	0	0	0	1	0	0
PIPSL	0	0	0	0	0	0	0	0	2	0	0	1	2	1	0	0	0	0	1	1	2	0
PPAT	0	0	0	0	0	0	0	0	0	0	1	1	0	0	0	0	0	0	0	1	0	1
PPP1CA	0	0	0	0	0	0	0	0	0	1	1	1	1	0	0	0	1	0	0	1	0	0
PPP1CC	0	0	0	0	0	0	0	0	2	1	3	4	1	0	0	0	0	1	0	1	0	0
PRPF4	0	0	0	0	0	0	0	0	0	0	0	0	0	0	0	0	0	0	0	1	0	0
PXDN	0	0	0	0	0	0	0	0	0	1	1	1	0	0	0	0	0	0	0	1	0	1
RPL37A	0	0	0	0	0	0	0	0	0	0	0	0	0	0	0	0	0	0	0	1	0	0
SHMT1	0	0	0	0	0	0	0	0	2	0	1	0	0	0	0	0	0	0	0	1	1	1
SKIL	0	0	0	0	0	0	0	0	0	0	0	0	0	0	0	0	0	0	0	1	0	0
SMC2	0	0	0	0	0	0	0	0	0	0	1	1	0	0	0	0	0	0	0	2	1	0
SMC4	0	0	0	0	0	0	0	0	0	0	3	0	1	0	0	0	1	0	0	2	1	0
STAT1	0	0	0	0	0	0	0	0	0	0	0	0	0	0	0	0	0	0	0	1	0	1
TNIP2	0	0	0	0	0	0	0	0	0	0	0	0	0	0	0	0	0	0	0	6	7	7
TSKU	0	0	0	0	0	0	0	0	0	0	0	0	0	0	0	0	0	0	0	1	0	0
VASN	0	0	0	0	0	0	0	0	1	0	0	0	0	0	0	0	0	0	0	1	0	0
VNN1	0	0	0	0	0	0	0	1	0	1	0	0	0	3	0	0	1	0	0	1	0	0
YARS	0	0	0	0	0	0	0	0	0	4	6	4	3	0	1	0	1	0	0	1	0	2
YTHDF2	0	0	0	0	0	0	0	0	1	0	0	0	0	0	0	0	0	1	1	1	0	0
AMOT	0	0	0	0	0	0	0	0	0	0	0	0	0	0	0	0	0	0	0	0	0	0
ARFGEF1	0	0	0	0	0	0	0	0	0	0	0	0	0	0	0	0	0	0	0	0	0	0
CDC42BPG	0	0	0	0	0	0	0	0	0	0	0	0	0	0	0	0	0	0	0	0	0	0
CHUK	0	0	0	0	0	0	0	0	0	0	0	0	0	0	0	0	0	0	0	0	0	0
EML2	0	0	0	0	0	0	0	0	1	0	1	0	0	0	0	0	0	0	0	0	0	0
FKBP1A	0	0	0	0	0	0	1	0	1	0	0	0	1	0	2	1	1	0	1	0	0	0
IKBKB	0	0	0	0	0	0	0	0	0	0	0	0	0	0	0	0	0	0	0	0	0	0
IKBKG	0	0	0	0	0	0	0	0	0	0	0	0	0	0	0	0	0	0	0	0	0	0
LOC100849169	0	0	0	0	0	0	0	0	1	0	0	0	0	0	0	0	0	0	0	0	1	1
NF2	0	0	0	0	0	0	0	0	0	0	0	0	0	0	0	0	0	0	0	0	0	0
PROC	0	0	0	0	0	0	0	0	1	1	1	0	1	0	0	0	0	0	0	0	1	4
SYPL1	0	0	0	0	0	0	0	1	0	1	0	0	1	0	0	0	0	0	0	0	1	1
TANK	0	0	0	0	0	0	0	0	0	0	0	0	0	0	0	0	0	0	0	0	0	0
URB2	0	0	0	0	0	0	0	0	0	0	0	0	0	0	0	0	0	0	0	0	0	0
ACTBL2	0	0	0	0	0	0	7	0	0	0	0	0	0	0	0	0	0	0	0	0	0	0
ANP32A	0	0	0	0	0	0	1	0	0	0	0	0	0	0	0	0	0	0	0	0	0	0
ANP32E	0	0	0	0	0	0	1	0	0	0	0	0	0	0	0	0	0	0	0	0	0	0
ANXA6	0	0	0	0	0	0	1	1	4	0	2	0	3	0	1	4	2	1	1	0	0	0
APOH	0	0	0	0	0	0	1	0	0	0	0	0	1	0	0	0	1	0	1	0	0	0
ATP1A4	0	0	0	0	0	0	1	0	0	0	0	0	0	2	0	0	0	0	0	0	0	0
CD58	0	0	0	0	0	0	1	0	0	0	0	0	0	1	2	0	0	2	2	0	0	0
CFH	0	0	0	0	0	0	1	0	1	0	0	0	0	0	0	0	0	0	0	0	0	0
CFI	0	0	0	0	0	0	1	0	0	0	0	0	0	0	0	0	0	0	0	0	0	0
CLEC3B	0	0	0	0	0	0	3	0	0	0	0	0	0	0	0	0	0	0	0	0	0	0
DDX5	0	0	0	0	0	0	1	0	0	1	5	3	2	0	1	1	1	1	1	0	0	1
HBG1	0	0	0	0	0	0	1	0	0	0	0	0	0	0	0	0	0	0	0	0	0	0
HNRPC	0	0	0	0	0	0	1	0	0	0	0	0	0	0	0	0	0	0	0	0	0	0
KRAS	0	0	0	0	0	0	1	0	1	0	0	0	1	0	1	0	0	0	0	0	0	1
LGALS1	0	0	0	0	0	0	1	0	0	0	0	0	0	0	0	0	0	0	0	0	0	0
LOC782038	0	0	0	0	0	0	1	0	1	0	0	0	0	0	0	0	0	0	0	0	0	0
LOC782114	0	0	0	0	0	0	1	0	0	0	0	0	0	0	0	0	0	0	0	0	0	0
MBL	0	0	0	0	0	0	1	0	0	0	0	0	0	0	0	0	0	0	0	0	0	0
NAA38	0	0	0	0	0	0	1	0	0	0	0	0	0	0	0	0	0	0	0	0	0	0
NASP	0	0	0	0	0	0	2	0	0	0	0	0	0	0	0	0	0	0	0	0	0	0
PSMA6	0	0	0	0	0	0	1	2	0	0	0	0	0	0	0	0	1	0	1	0	0	0
PTBP1	0	0	0	0	0	0	2	0	1	0	1	0	0	1	0	1	0	1	0	0	0	0
RPLP1	0	0	0	0	0	0	1	0	0	0	0	0	0	0	0	0	0	0	0	0	0	0
RPS28	0	0	0	0	0	0	1	0	0	0	2	2	0	0	0	0	0	0	0	0	0	0
SNRPE	0	0	0	0	0	0	1	0	0	0	0	0	0	0	0	0	0	0	0	0	0	0
TP53	0	0	0	0	0	0	30	27	87	0	0	0	0	0	0	0	0	0	0	0	0	0
WNT5A	0	0	0	0	0	0	1	0	0	0	0	0	0	0	0	0	0	0	0	0	0	0
AKR7A2	0	0	0	0	0	0	0	0	0	0	0	0	0	0	0	0	0	0	0	0	0	1
AMOTL1	0	0	0	0	0	0	0	0	0	0	0	0	0	0	0	0	0	0	0	0	0	0
ANXA2	0	0	0	0	0	0	0	1	3	0	1	1	1	2	2	3	0	1	1	0	1	0
CLDND1	0	0	0	0	0	0	0	0	1	0	0	0	0	0	0	0	1	0	0	0	2	1
CRMP1	0	0	0	0	0	0	0	1	0	0	0	0	1	0	0	0	0	0	0	0	0	0
CTPS1	0	0	0	0	0	0	0	0	0	0	3	5	0	0	0	0	0	0	0	0	0	0
EPS8L2	0	0	0	0	0	0	0	0	0	0	0	0	0	0	0	0	0	0	0	0	1	1
GOLPH3L	0	0	0	0	0	0	0	1	1	1	1	1	0	0	0	0	0	0	0	0	0	0
HIST3H2A	0	0	0	0	0	0	0	0	0	0	0	0	1	0	0	0	0	0	0	0	0	0
LOC100336044	0	0	0	0	0	0	0	0	0	0	0	0	0	1	0	0	0	0	0	0	0	0
MOB1B	0	0	0	0	0	0	0	0	1	0	0	0	1	0	0	0	0	0	0	0	0	0
NEDD8	0	0	0	0	0	0	0	0	1	0	1	0	0	0	0	0	0	0	0	0	0	0
PAFAH1B3	0	0	0	0	0	0	0	0	0	0	0	0	0	0	0	0	0	0	0	0	1	0
PDXK	0	0	0	0	0	0	0	0	0	1	0	0	0	0	0	0	0	0	0	0	0	0
PSMA5	0	0	0	0	0	0	0	1	0	0	0	0	0	0	1	0	0	1	0	0	0	0
PWP2	0	0	0	0	0	0	0	0	0	0	0	0	0	0	0	0	0	0	0	0	0	0
PYGB	0	0	0	0	0	0	0	1	0	1	0	1	0	0	0	0	0	0	0	0	0	1
RPL22	0	0	0	0	0	0	0	1	0	1	1	2	0	0	0	1	0	0	0	0	0	0
RPL31	0	0	0	0	0	0	0	0	0	0	0	0	0	0	0	0	0	0	0	0	0	0
RPS20	0	0	0	0	0	0	0	0	1	0	0	2	0	0	0	0	0	0	0	0	2	3
SEPT9	0	0	0	0	0	0	0	0	0	3	1	1	0	0	0	0	0	0	0	0	1	1
SF3B3	0	0	0	0	0	0	0	0	0	1	3	1	0	0	0	0	0	1	0	0	1	2
SNRPA1	0	0	0	0	0	0	0	0	0	0	1	1	0	0	0	0	0	0	0	0	0	1
SNRPD3	0	0	0	0	0	0	0	0	0	0	0	2	0	0	0	0	0	0	0	0	1	1
SRM	0	0	0	0	0	0	0	1	0	0	1	2	2	0	0	0	1	0	0	0	0	0
TKT	0	0	0	0	0	0	0	0	0	3	0	1	0	1	1	1	1	0	0	0	1	1
UMPS	0	0	0	0	0	0	0	0	0	1	1	2	0	0	0	0	0	0	0	0	0	0
AFM	0	0	0	0	0	0	0	2	0	0	0	0	0	3	1	0	0	0	0	0	0	0
AP1B1	0	0	0	0	0	0	0	1	0	0	0	1	1	0	0	0	0	0	0	0	0	0
Bt.22869	0	0	0	0	0	0	0	1	0	0	0	0	0	0	0	0	0	0	0	0	0	0
C6	0	0	0	0	0	0	0	1	1	0	0	0	0	0	0	0	0	0	0	0	0	0
CHST14	0	0	0	0	0	0	0	1	0	0	0	0	0	0	0	0	0	0	0	0	0	0
CSDA	0	0	0	0	0	0	0	1	10	0	0	0	0	6	2	1	0	5	4	0	0	0
DSC1	0	0	0	0	0	0	0	1	0	0	0	0	0	0	0	0	0	0	0	0	0	0
EPPK1	0	0	0	0	0	0	0	1	0	0	0	0	0	0	0	0	0	0	0	0	0	0
ETFA	0	0	0	0	0	0	0	1	0	0	0	0	0	0	0	0	0	0	0	0	0	0
FLNB	0	0	0	0	0	0	0	1	0	0	0	0	0	0	0	0	0	0	0	0	0	0
GIPC1	0	0	0	0	0	0	0	1	3	0	1	0	0	0	0	2	2	0	0	0	1	0
HEATR5B	0	0	0	0	0	0	0	1	0	0	0	0	0	0	0	0	0	0	0	0	0	0
HPX	0	0	0	0	0	0	0	5	2	5	1	2	1	2	1	2	1	0	2	0	3	2
HSPA9	0	0	0	0	0	0	0	1	0	0	0	0	0	0	0	0	0	0	0	0	0	0
HSPE1	0	0	0	0	0	0	0	1	0	0	0	0	0	0	0	0	0	0	0	0	0	0
ITIH1	0	0	0	0	0	0	0	1	0	0	0	0	0	0	0	0	0	0	0	0	0	0
KPNA1	0	0	0	0	0	0	0	1	0	0	0	1	0	0	0	0	0	0	0	0	0	1
LMAN2	0	0	0	0	0	0	0	1	1	1	1	0	1	0	0	0	0	0	0	0	1	1
LOC100296890	0	0	0	0	0	0	0	1	0	1	1	1	1	0	0	0	0	0	0	0	1	1
LRG1	0	0	0	0	0	0	0	1	0	0	0	0	0	1	0	0	0	0	0	0	0	1
LUM	0	0	0	0	0	0	0	3	0	0	0	0	0	1	0	0	1	0	0	0	0	0
PICALM	0	0	0	0	0	0	0	1	0	0	0	0	0	0	0	0	0	0	1	0	0	0
PPID	0	0	0	0	0	0	0	1	4	1	0	1	0	0	0	0	0	0	0	0	0	0
PPIH	0	0	0	0	0	0	0	2	1	0	0	0	0	1	0	0	0	1	1	0	0	0
PSMA2	0	0	0	0	0	0	0	1	0	0	0	0	0	0	0	0	1	1	1	0	0	0
PSMB5	0	0	0	0	0	0	0	1	0	0	0	0	0	0	0	0	2	0	0	0	0	0
RPL10A	0	0	0	0	0	0	0	1	0	0	0	0	0	0	0	0	1	0	0	0	0	0
SERPINA3-4	0	0	0	0	0	0	0	1	1	0	0	0	0	0	0	0	1	0	0	0	0	0
SERPINA3-6	0	0	0	0	0	0	0	6	0	0	0	0	0	0	0	0	0	0	0	0	0	0
SERPINA3-8	0	0	0	0	0	0	0	1	1	0	0	0	2	1	0	0	0	0	0	0	0	0
SPAG16	0	0	0	0	0	0	0	1	0	0	0	0	0	0	0	0	0	0	0	0	0	0
SRP14	0	0	0	0	0	0	0	1	0	0	0	0	0	0	0	0	0	0	0	0	0	0
STAM2	0	0	0	0	0	0	0	2	0	0	0	0	1	0	1	0	1	0	0	0	0	0
TOM1L1	0	0	0	0	0	0	0	1	1	0	0	0	0	0	0	0	0	0	0	0	0	0
TOMM22	0	0	0	0	0	0	0	1	0	0	0	0	0	0	0	0	0	0	0	0	0	0
TXNRD1	0	0	0	0	0	0	0	1	0	0	0	0	0	0	0	0	0	0	0	0	0	0
UBE2V1	0	0	0	0	0	0	0	1	0	0	0	0	0	0	0	1	1	1	1	0	0	0
VDAC1	0	0	0	0	0	0	0	1	0	0	0	0	0	0	0	0	0	0	0	0	0	0
VDAC2	0	0	0	0	0	0	0	1	0	0	0	0	0	0	0	0	0	0	0	0	0	0
XPO1	0	0	0	0	0	0	0	1	4	0	1	1	0	0	0	0	0	0	0	0	0	4
ABCF2	0	0	0	0	0	0	0	0	0	1	2	0	1	0	0	0	0	0	0	0	0	1
ACACB	0	0	0	0	0	0	0	0	0	0	0	0	0	0	0	0	0	0	0	0	0	0
ACP1	0	0	0	0	0	0	0	0	0	1	1	1	0	0	0	0	0	0	0	0	0	0
ACSL4	0	0	0	0	0	0	0	0	2	0	0	0	0	0	2	2	1	1	1	0	0	0
ANGPTL3	0	0	0	0	0	0	0	0	0	0	0	0	0	0	0	0	0	0	0	0	0	0
ANTXR1	0	0	0	0	0	0	0	0	0	0	0	0	0	0	0	0	0	0	0	0	0	0
AP2B1	0	0	0	0	0	0	0	0	1	0	0	0	1	0	0	0	0	0	0	0	0	0
AURKB	0	0	0	0	0	0	0	0	0	0	0	0	0	0	2	0	1	1	0	0	0	0
C10H14ORF166	0	0	0	0	0	0	0	0	2	0	0	0	0	0	0	0	0	0	0	0	0	0
C14orf80	0	0	0	0	0	0	0	0	0	0	0	0	0	0	0	0	0	0	0	0	0	0
CACNA2D1	0	0	0	0	0	0	0	0	1	0	0	0	0	4	1	0	1	2	1	0	0	0
CCDC8	0	0	0	0	0	0	0	0	0	0	0	0	0	0	0	0	0	0	0	0	0	0
CD109	0	0	0	0	0	0	0	0	1	0	0	0	0	1	0	0	0	0	0	0	0	0
CDKN2A	0	0	0	0	0	0	0	0	0	0	0	0	0	0	0	1	0	0	0	0	0	0
CGI-301	0	0	0	0	0	0	0	0	0	0	0	0	0	0	0	0	0	0	0	0	0	0
CNTN1	0	0	0	0	0	0	0	0	1	0	0	0	0	1	0	0	0	0	0	0	0	0
COL6A3	0	0	0	0	0	0	0	0	1	0	0	1	0	0	0	0	0	0	0	0	0	0
CSRP1	0	0	0	0	0	0	0	0	0	0	0	0	0	0	0	0	0	0	0	0	1	0
DCTPP1	0	0	0	0	0	0	0	0	0	0	0	0	0	0	0	0	0	0	0	0	0	0
DDX10	0	0	0	0	0	0	0	0	0	0	0	0	0	0	0	0	0	0	0	0	0	0
DHFR	0	0	0	0	0	0	0	0	0	0	0	0	0	0	0	0	0	0	0	0	0	0
DNAJB1	0	0	0	0	0	0	0	0	1	0	0	0	0	0	0	0	0	0	1	0	0	0
DNAJB4	0	0	0	0	0	0	0	0	0	0	0	0	0	0	0	0	0	0	0	0	0	0
EDF1	0	0	0	0	0	0	0	0	0	0	0	0	0	2	1	1	1	0	2	0	0	0
EIF1B	0	0	0	0	0	0	0	0	1	0	0	0	0	0	0	0	0	0	0	0	0	0
EPB41L3	0	0	0	0	0	0	0	0	0	0	0	0	0	0	1	0	1	0	1	0	0	0
FAF1	0	0	0	0	0	0	0	0	1	0	0	0	0	0	0	0	2	0	1	0	0	0
FAM120A	0	0	0	0	0	0	0	0	1	1	1	1	0	0	0	0	0	0	1	0	0	0
FAM49B	0	0	0	0	0	0	0	0	0	0	0	0	0	0	0	1	1	0	0	0	0	0
FAM98A	0	0	0	0	0	0	0	0	1	0	0	0	0	0	0	0	0	0	0	0	0	0
FREM2	0	0	0	0	0	0	0	0	0	0	0	0	0	0	0	0	0	0	0	0	0	0
FRYL	0	0	0	0	0	0	0	0	0	0	0	1	0	0	0	0	0	0	0	0	0	0
H3F3C	0	0	0	0	0	0	0	0	1	1	0	0	0	0	0	0	0	0	0	0	0	0
HERC4	0	0	0	0	0	0	0	0	0	0	0	0	0	0	0	0	0	0	0	0	0	0
HNRNPA1	0	0	0	0	0	0	0	0	0	0	1	1	0	1	0	1	0	0	1	0	0	0
HNRNPR	0	0	0	0	0	0	0	0	1	0	0	0	0	1	2	0	1	2	0	0	0	0
HNRPDL	0	0	0	0	0	0	0	0	0	0	0	1	0	0	1	2	2	0	1	0	0	0
ITGA5	0	0	0	0	0	0	0	0	0	0	0	0	0	0	1	0	0	0	0	0	0	0
LDOC1L	0	0	0	0	0	0	0	0	0	0	0	0	0	0	0	0	0	0	0	0	0	0
LOC616394	0	0	0	0	0	0	0	0	0	0	0	0	0	0	0	0	0	1	0	0	0	0
LOC781001	0	0	0	0	0	0	0	0	0	1	1	1	1	0	0	0	1	0	0	0	1	2
LRRC57	0	0	0	0	0	0	0	0	1	0	0	0	0	1	0	0	0	0	1	0	0	0
LSM11	0	0	0	0	0	0	0	0	0	0	0	0	0	0	0	0	0	0	0	0	0	0
MAP2K1	0	0	0	0	0	0	0	0	1	1	0	1	0	0	0	0	0	0	0	0	0	1
MARK2	0	0	0	0	0	0	0	0	0	0	0	0	0	0	0	1	0	0	0	0	0	0
MGC137099	0	0	0	0	0	0	0	0	0	0	1	0	0	0	0	0	0	0	0	0	0	0
MKRN4P	0	0	0	0	0	0	0	0	0	0	0	0	0	0	0	0	0	0	0	0	0	0
NAPG	0	0	0	0	0	0	0	0	0	0	0	0	0	0	0	1	1	0	0	0	0	0
NRN1	0	0	0	0	0	0	0	0	1	0	0	0	0	0	0	0	0	0	0	0	0	0
NRP2	0	0	0	0	0	0	0	0	0	0	0	0	0	0	0	1	1	1	1	0	0	0
NSFL1C	0	0	0	0	0	0	0	0	0	0	0	0	0	0	0	0	0	0	2	0	0	0
NTPCR	0	0	0	0	0	0	0	0	0	0	0	0	0	0	0	0	0	0	0	0	0	0
ODZ3	0	0	0	0	0	0	0	0	0	0	0	0	0	1	0	0	0	0	0	0	0	0
OTUB1	0	0	0	0	0	0	0	0	0	1	1	1	0	0	0	0	0	0	0	0	1	2
PAK4	0	0	0	0	0	0	0	0	0	0	0	0	0	0	2	0	0	0	0	0	0	0
PCDH10	0	0	0	0	0	0	0	0	1	0	0	0	0	0	0	0	0	0	0	0	0	0
PCDH9	0	0	0	0	0	0	0	0	1	0	0	0	0	0	0	0	1	0	1	0	0	1
PDPN	0	0	0	0	0	0	0	0	0	0	0	0	0	0	0	0	0	0	0	0	0	0
PFN2	0	0	0	0	0	0	0	0	1	0	0	1	0	0	0	0	0	0	0	0	0	0
PHB2	0	0	0	0	0	0	0	0	0	0	0	0	0	0	0	0	0	0	0	0	0	0
PIN4	0	0	0	0	0	0	0	0	1	0	0	0	1	0	0	0	1	0	1	0	0	0
PKN2	0	0	0	0	0	0	0	0	0	0	0	0	0	0	0	0	0	0	0	0	0	0
PPIL1	0	0	0	0	0	0	0	0	0	0	0	0	0	3	1	0	1	6	5	0	0	0
PPM1B	0	0	0	0	0	0	0	0	0	0	0	0	0	0	0	0	0	0	0	0	0	1
PSMA8	0	0	0	0	0	0	0	0	0	0	0	0	0	0	0	0	2	0	1	0	0	0
PSMB1	0	0	0	0	0	0	0	0	1	0	0	0	0	0	0	0	1	0	2	0	0	0
PSMB2	0	0	0	0	0	0	0	0	0	0	0	0	0	0	0	0	2	0	2	0	0	0
PSMB4	0	0	0	0	0	0	0	0	0	0	0	0	0	0	0	0	0	0	1	0	0	0
PSMB6	0	0	0	0	0	0	0	0	1	0	0	0	0	0	0	0	1	0	1	0	0	0
PSMD4	0	0	0	0	0	0	0	0	0	1	1	2	1	1	0	0	1	1	3	0	0	0
PYCRL	0	0	0	0	0	0	0	0	0	0	0	0	0	0	0	0	0	0	0	0	0	0
RAB23	0	0	0	0	0	0	0	0	0	0	0	0	1	0	0	0	1	0	0	0	1	0
RAB34	0	0	0	0	0	0	0	0	1	0	0	0	0	0	0	1	1	0	0	0	0	0
RAET1L	0	0	0	0	0	0	0	0	0	0	0	0	0	0	0	0	0	0	0	0	0	0
RBMX	0	0	0	0	0	0	0	0	0	0	0	0	0	0	1	1	0	0	0	0	0	0
RFC3	0	0	0	0	0	0	0	0	0	0	0	0	0	0	0	0	0	0	0	0	0	0
RNF115	0	0	0	0	0	0	0	0	0	0	0	0	0	0	0	0	0	0	0	0	0	0
RSU1	0	0	0	0	0	0	0	0	1	0	0	0	0	0	0	0	0	0	0	0	0	0
S1PR2	0	0	0	0	0	0	0	0	0	0	0	0	0	0	0	0	0	0	0	0	0	0
SEC23A	0	0	0	0	0	0	0	0	1	0	0	1	0	0	0	0	0	0	0	0	0	1
SNAP29	0	0	0	0	0	0	0	0	1	0	0	0	0	2	0	1	1	0	1	0	0	0
SNX18	0	0	0	0	0	0	0	0	0	0	1	0	0	0	3	2	0	1	0	0	0	0
SRC	0	0	0	0	0	0	0	0	2	0	0	0	0	0	0	0	1	0	0	0	0	0
STAMBP	0	0	0	0	0	0	0	0	0	0	0	0	0	0	0	5	0	0	2	0	0	0
STMN1	0	0	0	0	0	0	0	0	0	0	1	1	1	1	1	0	1	1	0	0	0	0
SYNGR1	0	0	0	0	0	0	0	0	0	0	0	0	0	0	0	0	0	0	0	0	0	0
TMEM178B	0	0	0	0	0	0	0	0	0	0	0	0	0	0	0	0	0	0	0	0	0	0
TMEM179B	0	0	0	0	0	0	0	0	0	0	0	0	0	0	0	0	0	0	0	0	0	0
TNIK	0	0	0	0	0	0	0	0	1	0	0	0	0	2	0	1	1	0	2	0	0	0
TRA2B	0	0	0	0	0	0	0	0	1	0	2	2	2	0	0	0	0	0	0	0	0	0
TRAFD1	0	0	0	0	0	0	0	0	1	0	0	0	0	0	0	1	1	0	0	0	0	0
TRIM32	0	0	0	0	0	0	0	0	1	0	0	0	0	0	0	3	0	0	0	0	0	0
UBE2M	0	0	0	0	0	0	0	0	1	0	0	0	0	0	0	0	0	0	0	0	0	0
UBE2V2	0	0	0	0	0	0	0	0	0	0	0	0	0	0	0	0	0	0	0	0	0	0
UBTD1	0	0	0	0	0	0	0	0	0	0	0	0	0	1	1	0	0	0	0	0	0	0
VBP1	0	0	0	0	0	0	0	0	0	1	0	0	0	0	0	0	0	0	0	0	0	0
YIPF2	0	0	0	0	0	0	0	0	0	0	0	0	0	0	0	0	0	0	0	0	0	0
YOD1	0	0	0	0	0	0	0	0	0	0	0	0	0	0	0	0	0	1	0	0	0	0
AIDA	0	0	0	0	0	0	0	0	1	0	0	0	0	0	0	0	0	0	0	0	0	0
AKT3	0	0	0	0	0	0	0	0	0	0	0	0	0	0	0	0	0	0	0	0	0	0
ARL6IP1	0	0	0	0	0	0	0	0	0	0	0	0	0	0	0	0	0	0	0	0	0	0
ARL6IP5	0	0	0	0	0	0	0	0	0	0	1	0	0	0	0	0	0	0	0	0	0	0
ATP6V0D1	0	0	0	0	0	0	0	0	0	0	0	0	1	0	0	0	0	0	0	0	0	0
AURKA	0	0	0	0	0	0	0	0	0	0	0	0	0	0	0	0	0	0	0	0	0	0
C19orf25	0	0	0	0	0	0	0	0	0	0	0	0	0	0	1	0	0	2	4	0	0	0
C21orf2	0	0	0	0	0	0	0	0	0	0	0	0	0	0	0	0	0	0	0	0	0	0
CACNA2D2	0	0	0	0	0	0	0	0	0	0	0	0	0	2	0	0	0	0	0	0	0	0
CALR	0	0	0	0	0	0	0	0	0	0	0	0	0	0	0	0	0	0	0	0	0	0
CDC6	0	0	0	0	0	0	0	0	0	0	0	0	0	0	0	0	0	0	0	0	0	0
CKAP2	0	0	0	0	0	0	0	0	0	0	0	0	0	1	0	0	0	0	0	0	0	0
CMTM6	0	0	0	0	0	0	0	0	1	0	0	0	0	0	1	0	0	0	0	0	0	0
CNPY2	0	0	0	0	0	0	0	0	0	0	0	0	0	0	0	0	0	0	0	0	0	0
CTU1	0	0	0	0	0	0	0	0	0	0	0	0	0	0	0	0	0	0	0	0	0	0
DBI	0	0	0	0	0	0	0	0	0	0	0	0	0	0	0	0	0	0	0	0	0	0
DDTL	0	0	0	0	0	0	0	0	0	0	0	0	0	0	0	0	0	0	0	0	0	0
DPYSL3	0	0	0	0	0	0	0	0	0	0	1	0	0	0	0	0	0	0	0	0	0	0
EIF1AY	0	0	0	0	0	0	0	0	0	0	0	0	0	0	0	0	0	0	0	0	0	0
EIF3G	0	0	0	0	0	0	0	0	0	0	0	0	0	0	0	0	0	0	0	0	0	0
EIF4G2	0	0	0	0	0	0	0	0	0	0	0	0	0	0	0	0	0	0	0	0	0	0
FABP1	0	0	0	0	0	0	0	0	0	0	0	0	0	0	0	0	0	0	0	0	0	0
FAM134C	0	0	0	0	0	0	0	0	0	0	0	0	0	0	0	0	0	0	0	0	0	0
FHL1	0	0	0	0	0	0	0	0	0	0	0	0	0	0	0	0	0	0	0	0	0	0
GALNT1	0	0	0	0	0	0	0	0	0	0	0	0	0	0	0	0	0	0	0	0	0	0
GEMIN4	0	0	0	0	0	0	0	0	0	0	1	1	0	0	0	0	0	0	0	0	0	0
GINS1	0	0	0	0	0	0	0	0	0	0	0	0	0	0	0	0	0	0	0	0	0	0
GOLIM4	0	0	0	0	0	0	0	0	0	0	0	0	1	3	3	1	1	1	0	0	0	0
HMGCR	0	0	0	0	0	0	0	0	0	0	0	0	0	0	0	0	0	0	0	0	0	0
ITGA2	0	0	0	0	0	0	0	0	0	0	0	0	0	2	1	0	1	0	0	0	0	0
ITM2C	0	0	0	0	0	0	0	0	0	0	0	0	0	0	1	0	0	0	0	0	0	0
KIAA0319L	0	0	0	0	0	0	0	0	0	0	0	0	0	0	0	0	0	0	0	0	0	0
KLRG2	0	0	0	0	0	0	0	0	0	0	0	0	0	0	1	1	0	0	0	0	0	0
KRT6B	0	0	0	0	0	0	0	0	0	0	0	0	0	0	0	0	0	0	0	0	0	0
LAMP2	0	0	0	0	0	0	0	0	1	0	0	0	0	0	0	0	0	0	0	0	0	0
LAMTOR5	0	0	0	0	0	0	0	0	0	0	0	0	0	0	0	0	0	0	0	0	0	0
LHFPL2	0	0	0	0	0	0	0	0	0	0	0	0	0	0	0	0	1	0	0	0	0	0
LNPEP	0	0	0	0	0	0	0	0	0	0	0	0	0	0	0	0	0	0	0	0	0	0
LOC100124517	0	0	0	0	0	0	0	0	0	0	0	0	0	1	0	0	0	0	0	0	0	0
LOC100138613	0	0	0	0	0	0	0	0	0	0	0	0	0	0	0	0	0	0	0	0	0	0
LOC100847649	0	0	0	0	0	0	0	0	0	0	0	0	0	0	0	0	0	0	0	0	0	0
LOC505709	0	0	0	0	0	0	0	0	1	0	0	0	0	0	0	0	0	0	0	0	0	0
LOC785923	0	0	0	0	0	0	0	0	0	0	0	0	2	0	0	0	0	0	0	0	0	0
MKRN1	0	0	0	0	0	0	0	0	0	0	0	0	0	1	0	0	1	0	0	0	0	0
MOXD1	0	0	0	0	0	0	0	0	0	0	0	0	0	0	0	0	0	0	0	0	0	0
PCDH7	0	0	0	0	0	0	0	0	0	0	0	0	0	0	0	0	0	2	0	0	0	0
PDIA3	0	0	0	0	0	0	0	0	0	0	0	0	1	0	0	0	0	0	0	0	0	0
PDIA4	0	0	0	0	0	0	0	0	0	0	0	0	0	0	0	0	0	0	0	0	0	0
PFDN2	0	0	0	0	0	0	0	0	0	0	0	0	0	0	1	0	0	0	0	0	0	0
PNN	0	0	0	0	0	0	0	0	0	0	1	1	0	0	0	0	0	0	0	0	0	0
PREP	0	0	0	0	0	0	0	0	0	0	0	0	0	0	0	0	0	0	0	0	1	1
PRKCSH	0	0	0	0	0	0	0	0	0	0	0	0	0	0	0	0	0	0	0	0	0	0
PSMA4	0	0	0	0	0	0	0	0	0	0	0	0	0	0	1	0	0	0	0	0	0	0
RAB18	0	0	0	0	0	0	0	0	0	0	0	0	0	0	0	0	0	0	0	0	0	0
RAB6A	0	0	0	0	0	0	0	0	0	2	2	0	2	0	0	1	0	0	0	0	0	1
RAB6B	0	0	0	0	0	0	0	0	1	0	0	0	0	0	0	0	0	0	0	0	0	0
RAB9A	0	0	0	0	0	0	0	0	0	0	0	0	0	0	0	0	0	0	0	0	0	0
RBM8A	0	0	0	0	0	0	0	0	0	0	0	0	0	0	0	0	0	1	0	0	0	0
REEP1	0	0	0	0	0	0	0	0	0	0	0	0	0	0	0	0	0	0	0	0	0	0
REEP2	0	0	0	0	0	0	0	0	0	0	0	0	0	0	0	0	0	0	0	0	0	0
REEP5	0	0	0	0	0	0	0	0	0	0	0	0	0	0	0	0	0	0	0	0	0	0
RPN1	0	0	0	0	0	0	0	0	0	0	0	0	1	0	0	0	0	0	0	0	0	0
SARM1	0	0	0	0	0	0	0	0	0	0	0	0	0	0	0	0	0	0	0	0	0	0
SBDS	0	0	0	0	0	0	0	0	0	0	0	0	0	0	0	0	0	0	0	0	0	0
SEC22B	0	0	0	0	0	0	0	0	0	0	1	0	0	0	0	0	0	0	0	0	0	0
SF3B14	0	0	0	0	0	0	0	0	0	0	0	1	1	0	0	0	0	0	0	0	0	0
SLC46A1	0	0	0	0	0	0	0	0	0	0	0	0	0	0	0	0	0	0	0	0	0	0
SLC6A15	0	0	0	0	0	0	0	0	0	0	1	1	2	0	0	0	0	0	0	0	0	0
SNRPB2	0	0	0	0	0	0	0	0	0	1	2	0	0	0	0	0	0	0	0	0	0	1
SORT1	0	0	0	0	0	0	0	0	0	0	0	0	0	0	0	0	0	0	0	0	0	0
SPRYD7	0	0	0	0	0	0	0	0	0	0	0	0	0	0	0	0	0	0	0	0	0	0
SQLE	0	0	0	0	0	0	0	0	0	0	0	0	0	0	0	0	0	0	0	0	0	0
SRP19	0	0	0	0	0	0	0	0	0	0	0	0	0	0	0	0	0	0	0	0	0	0
SRSF10	0	0	0	0	0	0	0	0	0	0	1	0	0	0	0	0	0	0	0	0	0	0
STX6	0	0	0	0	0	0	0	0	0	0	0	0	1	0	0	0	0	0	0	0	0	0
STX7	0	0	0	0	0	0	0	0	0	0	1	0	2	0	0	0	0	0	0	0	0	0
STX8	0	0	0	0	0	0	0	0	0	0	0	0	0	0	1	0	0	0	0	0	0	0
SURF4	0	0	0	0	0	0	0	0	2	0	0	1	2	0	0	0	0	0	0	0	0	0
TBCA	0	0	0	0	0	0	0	0	0	0	0	0	0	1	0	0	1	1	1	0	0	0
TM9SF2	0	0	0	0	0	0	0	0	0	0	0	0	1	0	0	1	0	0	0	0	0	0
TMED2	0	0	0	0	0	0	0	0	0	0	1	0	2	0	0	0	0	0	0	0	0	0
TMED5	0	0	0	0	0	0	0	0	0	0	0	0	0	0	0	0	0	0	0	0	0	0
TMED9	0	0	0	0	0	0	0	0	0	0	0	0	0	0	0	0	0	0	0	0	0	0
TMEM33	0	0	0	0	0	0	0	0	0	0	0	0	0	0	0	0	0	0	0	0	0	0
TNFRSF10B	0	0	0	0	0	0	0	0	1	0	0	0	0	0	0	1	0	0	0	0	0	0
TOR1B	0	0	0	0	0	0	0	0	0	1	0	0	0	0	0	0	0	0	0	0	1	0
UBIAD1	0	0	0	0	0	0	0	0	0	0	0	0	0	0	0	0	0	0	0	0	0	0
UFD1L	0	0	0	0	0	0	0	0	0	0	0	0	0	0	0	0	2	0	0	0	0	0
ULBP2	0	0	0	0	0	0	0	0	0	0	0	0	0	2	0	1	1	0	1	0	0	0
VAMP4	0	0	0	0	0	0	0	0	0	0	0	0	0	0	0	0	0	0	0	0	0	0
VAMP7	0	0	0	0	0	0	0	0	0	0	1	0	0	0	0	0	0	0	0	0	0	0
VPS37D	0	0	0	0	0	0	0	0	0	0	0	0	0	0	0	0	0	0	0	0	0	0
VTI1A	0	0	0	0	0	0	0	0	0	0	0	1	0	0	0	0	0	0	0	0	0	0
VTI1B	0	0	0	0	0	0	0	0	1	0	0	0	0	0	0	0	0	0	1	0	0	0
AGPAT9	0	0	0	0	0	0	0	0	0	0	0	0	0	0	0	0	0	0	0	0	1	0
AKR1D1	0	0	0	0	0	0	0	0	0	0	0	0	0	0	0	0	0	0	0	0	1	0
APOC4	0	0	0	0	0	0	0	0	0	0	1	1	0	0	0	0	0	0	0	0	1	1
ARL15	0	0	0	0	0	0	0	0	0	0	1	0	0	0	0	0	0	0	0	0	1	0
ART4	0	0	0	0	0	0	0	0	0	0	0	0	0	0	0	0	0	0	0	0	1	2
AZI2	0	0	0	0	0	0	0	0	0	0	0	0	0	0	0	0	0	0	0	0	3	3
CAPZB	0	0	0	0	0	0	0	0	0	0	2	0	1	0	0	0	0	0	0	0	2	1
CLDN12	0	0	0	0	0	0	0	0	0	0	0	0	1	0	0	0	1	0	0	0	1	0
EIF4E	0	0	0	0	0	0	0	0	0	0	1	0	0	0	0	0	0	0	0	0	1	1
EIF4G3	0	0	0	0	0	0	0	0	1	1	1	1	0	0	0	0	0	0	0	0	1	0
EMILIN3	0	0	0	0	0	0	0	0	0	0	0	0	0	0	0	0	0	0	0	0	1	0
FTSJ1	0	0	0	0	0	0	0	0	0	0	0	0	0	0	0	0	0	0	1	0	1	0
GNA11	0	0	0	0	0	0	0	0	0	0	2	0	0	1	1	2	1	1	0	0	1	0
GOLGB1	0	0	0	0	0	0	0	0	0	0	0	0	0	0	0	0	0	0	0	0	1	0
INHBE	0	0	0	0	0	0	0	0	0	0	2	0	1	0	0	0	0	0	0	0	1	2
IPO7	0	0	0	0	0	0	0	0	1	1	1	2	0	0	0	0	0	0	0	0	1	1
LOC100847287	0	0	0	0	0	0	0	0	1	0	0	0	0	0	0	1	0	0	0	0	1	1
LRP6	0	0	0	0	0	0	0	0	0	0	0	0	0	0	1	1	0	0	1	0	1	0
LSP1	0	0	0	0	0	0	0	0	0	0	0	0	0	0	0	0	0	0	0	0	1	0
LYPLA2	0	0	0	0	0	0	0	0	1	0	0	0	0	0	0	0	0	0	0	0	1	0
ORAI1	0	0	0	0	0	0	0	0	0	0	0	0	0	0	0	0	0	0	0	0	1	0
PCSK5	0	0	0	0	0	0	0	0	0	0	0	0	0	0	0	0	0	0	0	0	1	0
PCSK6	0	0	0	0	0	0	0	0	0	0	0	0	0	0	0	0	0	0	0	0	1	0
PFKM	0	0	0	0	0	0	0	0	0	3	2	1	0	0	0	0	0	0	0	0	1	1
PLEKHB2	0	0	0	0	0	0	0	0	0	0	0	0	0	0	0	0	0	0	0	0	1	2
RAB2B	0	0	0	0	0	0	0	0	0	0	0	0	0	0	0	0	0	0	0	0	1	0
RPL27A	0	0	0	0	0	0	0	0	1	1	1	1	1	0	0	0	0	0	0	0	1	0
SDCBP2	0	0	0	0	0	0	0	0	0	0	0	0	0	0	0	0	0	0	0	0	1	0
SLC39A6	0	0	0	0	0	0	0	0	0	0	0	1	1	0	0	1	0	0	1	0	1	1
SLC5A6	0	0	0	0	0	0	0	0	0	0	0	0	0	0	0	0	0	0	0	0	1	0
SNF8	0	0	0	0	0	0	0	0	1	0	0	0	1	1	0	1	0	0	0	0	1	1
SNX6	0	0	0	0	0	0	0	0	0	0	0	0	0	0	0	0	0	0	0	0	1	0
STK38	0	0	0	0	0	0	0	0	0	0	0	0	0	0	0	0	0	0	0	0	2	0
TAX1BP1	0	0	0	0	0	0	0	0	0	0	0	0	0	0	0	0	0	0	0	0	4	5
TBK1	0	0	0	0	0	0	0	0	0	0	0	0	0	0	0	0	0	0	0	0	2	4
TRAF2	0	0	0	0	0	0	0	0	0	0	0	0	0	0	0	0	0	0	0	0	2	2
TRIP12	0	0	0	0	0	0	0	0	0	0	0	0	0	0	0	0	0	0	0	0	1	0
TSPAN14	0	0	0	0	0	0	0	0	0	0	0	0	1	0	0	0	0	0	0	0	1	0
TSPAN3	0	0	0	0	0	0	0	0	0	0	0	0	1	0	0	0	0	0	0	0	1	1
ACTA2	0	0	0	0	0	0	0	0	0	1	0	1	2	0	0	0	0	0	0	0	0	1
ALDH1L2	0	0	0	0	0	0	0	0	0	1	0	0	0	0	0	0	0	0	0	0	0	1
ARPC2	0	0	0	0	0	0	0	0	1	0	0	0	0	0	0	0	0	0	0	0	0	1
AUTS2	0	0	0	0	0	0	0	0	0	0	0	0	0	0	0	0	0	0	0	0	0	1
BRD9	0	0	0	0	0	0	0	0	0	0	0	0	0	0	0	0	0	0	0	0	0	1
Bt.86945	0	0	0	0	0	0	0	0	1	0	1	1	1	0	0	0	0	0	0	0	0	1
CALCOCO2	0	0	0	0	0	0	0	0	0	0	0	0	0	0	0	0	0	0	0	0	0	1
CARHSP1	0	0	0	0	0	0	0	0	0	0	0	0	0	0	0	0	0	0	0	0	0	1
CARM1	0	0	0	0	0	0	0	0	0	0	0	0	0	0	0	0	0	0	0	0	0	1
CDK5	0	0	0	0	0	0	0	0	0	0	1	0	0	0	0	0	0	0	0	0	0	1
CHMP4C	0	0	0	0	0	0	0	0	1	0	0	0	0	1	3	0	0	0	0	0	0	1
COPE	0	0	0	0	0	0	0	0	1	3	4	7	0	0	0	0	0	0	0	0	0	4
FMNL2	0	0	0	0	0	0	0	0	0	0	0	0	0	0	1	0	0	0	0	0	0	1
FRMPD3	0	0	0	0	0	0	0	0	0	0	0	0	0	0	0	0	0	0	0	0	0	1
GNE	0	0	0	0	0	0	0	0	0	0	0	0	0	0	0	0	0	0	0	0	0	1
GSTM1	0	0	0	0	0	0	0	0	1	0	0	0	0	0	0	0	0	0	0	0	0	1
HECTD1	0	0	0	0	0	0	0	0	0	0	0	0	0	0	0	0	0	0	0	0	0	1
HNRNPUL2	0	0	0	0	0	0	0	0	0	0	1	0	0	0	0	0	0	0	0	0	0	1
HRG	0	0	0	0	0	0	0	0	1	0	0	0	0	0	0	0	0	0	0	0	0	1
HSPA4L	0	0	0	0	0	0	0	0	0	1	3	1	0	0	0	0	0	0	0	0	0	1
HTRA1	0	0	0	0	0	0	0	0	0	1	0	0	0	0	0	0	0	0	0	0	0	1
IPO11	0	0	0	0	0	0	0	0	0	0	0	2	0	0	0	0	0	0	0	0	0	1
IQGAP1	0	0	0	0	0	0	0	0	3	1	2	1	0	0	1	0	0	0	0	0	0	1
IQGAP2	0	0	0	0	0	0	0	0	0	0	1	1	1	0	0	0	0	0	0	0	0	1
LAP3	0	0	0	0	0	0	0	0	0	0	0	1	0	0	0	0	0	0	0	0	0	1
LBP	0	0	0	0	0	0	0	0	0	1	0	1	0	0	0	0	0	0	0	0	0	1
LOC784927	0	0	0	0	0	0	0	0	0	0	0	0	0	0	0	0	0	0	0	0	0	1
MYO6	0	0	0	0	0	0	0	0	0	0	0	0	0	0	0	0	0	0	0	0	0	1
NOL6	0	0	0	0	0	0	0	0	0	0	0	0	0	0	0	0	0	0	0	0	0	1
NSUN2	0	0	0	0	0	0	0	0	0	2	3	5	0	0	1	1	0	0	0	0	0	1
NTMT1	0	0	0	0	0	0	0	0	0	0	1	1	0	0	0	0	0	0	0	0	0	1
NUTF2	0	0	0	0	0	0	0	0	1	1	1	1	0	0	0	0	0	0	0	0	0	2
PEG10	0	0	0	0	0	0	0	0	0	1	0	0	0	0	0	0	0	0	0	0	0	1
PI4KA	0	0	0	0	0	0	0	0	1	0	1	0	0	0	0	0	0	0	0	0	0	1
RCC2	0	0	0	0	0	0	0	0	0	0	0	0	0	0	0	0	0	0	0	0	0	2
SERPINA11	0	0	0	0	0	0	0	0	0	0	0	0	0	0	0	0	0	0	0	0	0	1
SF3A1	0	0	0	0	0	0	0	0	0	0	1	2	0	0	0	0	0	0	0	0	0	1
SLC13A2	0	0	0	0	0	0	0	0	0	0	0	1	0	0	0	0	0	0	0	0	0	1
SNRNP40	0	0	0	0	0	0	0	0	0	0	0	2	0	0	0	0	0	0	0	0	0	1
SNX2	0	0	0	0	0	0	0	0	0	1	0	0	0	0	0	0	0	0	0	0	0	1
TBC1D10B	0	0	0	0	0	0	0	0	0	0	0	0	0	0	1	0	1	0	0	0	0	1
TPMT	0	0	0	0	0	0	0	0	0	0	0	0	0	0	0	0	0	0	0	0	0	1
TRIM25	0	0	0	0	0	0	0	0	0	0	1	0	0	0	0	0	0	0	0	0	0	1
TRMT112	0	0	0	0	0	0	0	0	0	0	0	0	0	0	0	0	0	0	0	0	0	1
AKR1B15	0	0	0	0	0	0	0	0	1	0	0	0	0	0	0	0	0	0	0	0	0	0
ALMS1	0	0	0	0	0	0	0	0	0	0	0	0	0	0	0	0	0	0	0	0	0	0
ARL3	0	0	0	0	0	0	0	0	1	1	0	1	1	0	0	0	1	1	0	0	0	0
B4GALT1	0	0	0	0	0	0	0	0	0	1	0	0	0	0	0	0	0	0	0	0	0	0
BYSL	0	0	0	0	0	0	0	0	0	0	2	2	0	0	0	0	0	0	0	0	0	0
CDK4	0	0	0	0	0	0	0	0	0	0	0	0	0	0	0	0	0	0	0	0	0	0
COPG1	0	0	0	0	0	0	0	0	0	0	1	3	0	0	0	0	0	0	0	0	0	0
CTSB	0	0	0	0	0	0	0	0	0	0	0	0	0	0	0	0	0	0	0	0	0	0
DNM3	0	0	0	0	0	0	0	0	0	0	0	0	0	0	0	0	0	0	0	0	0	0
EIF4E1B	0	0	0	0	0	0	0	0	1	0	0	1	0	0	0	1	0	0	0	0	0	0
FAM115A	0	0	0	0	0	0	0	0	0	0	0	0	0	0	0	0	0	0	0	0	0	0
FLRT1	0	0	0	0	0	0	0	0	0	0	0	0	0	0	0	0	0	0	0	0	0	0
FUCA2	0	0	0	0	0	0	0	0	0	0	0	0	0	0	0	0	0	0	0	0	0	0
G6PD	0	0	0	0	0	0	0	0	0	0	0	1	0	0	0	0	0	0	0	0	0	0
GLOD4	0	0	0	0	0	0	0	0	1	0	0	0	0	0	0	0	0	0	0	0	0	0
GOLGA7B	0	0	0	0	0	0	0	0	0	0	0	0	0	0	0	0	0	0	0	0	0	0
HEATR2	0	0	0	0	0	0	0	0	0	0	0	0	0	0	0	0	0	0	0	0	0	0
HS3ST3A1	0	0	0	0	0	0	0	0	0	1	1	0	0	0	0	0	0	0	0	0	0	0
IDE	0	0	0	0	0	0	0	0	0	0	0	0	0	0	0	0	0	0	0	0	0	0
ISYNA1	0	0	0	0	0	0	0	0	0	1	0	1	0	0	0	0	0	0	0	0	0	0
KIAA1671	0	0	0	0	0	0	0	0	0	0	0	0	0	0	0	0	0	0	0	0	0	0
KIF11	0	0	0	0	0	0	0	0	0	1	2	0	0	0	0	0	0	0	0	0	0	0
LIMD1	0	0	0	0	0	0	0	0	0	0	0	0	0	0	0	0	0	0	0	0	0	0
LIN7A	0	0	0	0	0	0	0	0	0	0	0	0	0	0	1	0	0	0	1	0	0	0
LOC513555	0	0	0	0	0	0	0	0	0	0	1	0	0	0	0	0	0	0	0	0	0	0
MGP	0	0	0	0	0	0	0	0	0	0	0	0	0	0	0	0	0	0	0	0	0	0
MPHOSPH9	0	0	0	0	0	0	0	0	0	0	0	0	0	0	0	0	0	0	0	0	0	0
MPP5	0	0	0	0	0	0	0	0	0	0	0	0	0	0	0	0	0	0	0	0	0	0
MYO1B	0	0	0	0	0	0	0	0	0	1	1	1	0	0	0	0	0	0	0	0	0	0
NEK9	0	0	0	0	0	0	0	0	0	0	1	0	0	0	0	0	0	0	0	0	0	0
NID1	0	0	0	0	0	0	0	0	0	0	0	0	0	0	1	0	0	0	0	0	0	0
NUP43	0	0	0	0	0	0	0	0	0	0	0	0	0	0	0	0	0	0	0	0	0	0
OIT3	0	0	0	0	0	0	0	0	0	0	0	0	0	0	0	0	0	0	0	0	0	0
PAFAH1B2	0	0	0	0	0	0	0	0	0	0	1	1	1	0	0	0	0	0	0	0	0	0
PIN1	0	0	0	0	0	0	0	0	0	0	0	0	0	0	1	0	0	0	1	0	0	0
PPP1R7	0	0	0	0	0	0	0	0	1	1	2	1	0	0	0	0	0	0	0	0	0	0
QSOX2	0	0	0	0	0	0	0	0	1	0	0	0	0	0	1	0	0	0	0	0	0	0
RAC2	0	0	0	0	0	0	0	0	0	0	0	0	0	0	0	0	0	0	0	0	0	0
RNF31	0	0	0	0	0	0	0	0	0	0	0	0	0	0	0	0	0	0	0	0	0	0
SCYL2	0	0	0	0	0	0	0	0	1	0	1	1	0	0	0	0	0	0	0	0	0	0
SMC3	0	0	0	0	0	0	0	0	0	0	3	0	0	0	0	0	0	0	0	0	0	0
SPATA5	0	0	0	0	0	0	0	0	0	0	0	1	1	0	0	0	0	0	0	0	0	0
TNRC6A	0	0	0	0	0	0	0	0	0	0	0	0	0	0	0	0	0	0	0	0	0	0
TNRC6B	0	0	0	0	0	0	0	0	0	0	0	0	0	0	0	0	0	0	0	0	0	0
TRIP6	0	0	0	0	0	0	0	0	0	0	0	0	0	0	0	0	0	0	0	0	0	0
TROVE2	0	0	0	0	0	0	0	0	0	0	0	1	0	0	0	0	0	0	0	0	0	0
UAP1	0	0	0	0	0	0	0	0	0	0	0	0	0	0	0	0	0	0	0	0	0	0
USP54	0	0	0	0	0	0	0	0	0	0	0	0	0	0	0	0	0	0	0	0	0	0
VPS36	0	0	0	0	0	0	0	0	0	0	1	0	0	0	0	0	0	0	0	0	0	0
XYLB	0	0	0	0	0	0	0	0	0	2	1	0	0	0	0	0	0	0	0	0	0	0
AASDHPPT	0	0	0	0	0	0	0	0	0	1	1	0	0	0	0	0	0	0	0	0	0	0
ABI1	0	0	0	0	0	0	0	0	0	0	0	0	1	0	0	0	0	0	0	0	0	0
ACOT7	0	0	0	0	0	0	0	0	1	0	0	1	0	0	0	0	0	0	0	0	0	0
ARHGEF1	0	0	0	0	0	0	0	0	0	0	0	0	0	0	0	0	0	0	0	0	0	0
Bt.112160	0	0	0	0	0	0	0	0	0	0	0	0	0	0	0	0	0	0	0	0	0	0
C8A	0	0	0	0	0	0	0	0	0	0	0	0	0	0	0	0	0	0	0	0	0	0
CAPZA2	0	0	0	0	0	0	0	0	0	0	0	0	0	0	0	0	0	0	0	0	0	0
CCDC14	0	0	0	0	0	0	0	0	0	0	0	0	0	0	0	0	0	0	0	0	0	0
CDK2	0	0	0	0	0	0	0	0	0	0	0	1	0	0	0	0	0	1	66	0	0	0
CLINT1	0	0	0	0	0	0	0	0	0	0	0	0	0	0	0	0	0	0	0	0	0	0
CORO7	0	0	0	0	0	0	0	0	0	1	1	0	0	0	0	0	0	0	0	0	0	0
CSPP1	0	0	0	0	0	0	0	0	0	0	0	0	0	0	0	0	0	0	0	0	0	0
CTBP2	0	0	0	0	0	0	0	0	0	0	1	0	0	0	0	0	0	0	0	0	0	0
DBNL	0	0	0	0	0	0	0	0	0	0	0	0	0	0	0	0	0	0	0	0	0	0
DOCK7	0	0	0	0	0	0	0	0	0	0	1	0	0	0	0	0	0	0	0	0	0	0
DVL2	0	0	0	0	0	0	0	0	0	0	0	0	0	0	0	0	0	0	1	0	0	0
EDC4	0	0	0	0	0	0	0	0	4	0	0	0	0	0	0	0	0	0	0	0	0	0
EEF1A2	0	0	0	0	0	0	0	0	0	0	1	2	0	0	0	0	0	0	0	0	0	0
EIF2AK2	0	0	0	0	0	0	0	0	0	0	1	1	0	0	0	0	0	0	0	0	0	0
EIF2C2	0	0	0	0	0	0	0	0	0	0	2	1	0	0	0	0	0	0	0	0	0	0
EIF2S2	0	0	0	0	0	0	0	0	0	0	1	1	0	0	0	0	0	0	0	0	0	0
EMG1	0	0	0	0	0	0	0	0	0	1	1	0	0	0	0	0	0	0	0	0	0	0
FAM83H	0	0	0	0	0	0	0	0	0	0	0	0	0	0	0	0	0	0	0	0	0	0
FAM98B	0	0	0	0	0	0	0	0	0	0	1	1	0	0	0	0	0	0	0	0	0	0
FANCI	0	0	0	0	0	0	0	0	0	0	0	1	0	0	0	0	0	0	0	0	0	0
GLUL	0	0	0	0	0	0	0	0	0	0	0	0	0	0	0	0	0	0	0	0	0	0
GMDS	0	0	0	0	0	0	0	0	0	0	0	1	0	0	0	0	0	0	0	0	0	0
GMPPA	0	0	0	0	0	0	0	0	0	1	1	2	0	0	0	0	0	0	0	0	0	0
KIAA1967	0	0	0	0	0	0	0	0	0	0	0	0	0	0	0	0	0	0	0	0	0	0
LGALSL	0	0	0	0	0	0	0	0	0	0	0	0	0	0	0	0	0	0	0	0	0	0
LOC100295316	0	0	0	0	0	0	0	0	1	0	0	0	0	0	0	0	0	0	0	0	0	0
LOC100848087	0	0	0	0	0	0	0	0	0	0	0	0	0	0	0	0	0	0	0	0	0	0
LOC100849925	0	0	0	0	0	0	0	0	0	0	0	0	0	0	0	0	0	0	0	0	0	0
LOC510369	0	0	0	0	0	0	0	0	0	0	0	0	0	0	0	0	0	0	0	0	0	0
MMS19	0	0	0	0	0	0	0	0	0	0	1	3	0	0	0	0	0	0	0	0	0	0
MSH6	0	0	0	0	0	0	0	0	0	1	2	1	0	0	0	0	0	0	0	0	0	0
NAA10	0	0	0	0	0	0	0	0	0	0	2	0	0	0	0	0	0	0	0	0	0	0
NAA50	0	0	0	0	0	0	0	0	0	0	0	0	0	0	0	0	0	0	0	0	0	0
NCBP2	0	0	0	0	0	0	0	0	0	0	0	0	0	0	0	0	0	0	0	0	0	0
NUP205	0	0	0	0	0	0	0	0	0	0	0	1	0	0	0	0	0	0	0	0	0	0
PATL1	0	0	0	0	0	0	0	0	1	0	0	0	0	0	0	0	0	0	0	0	0	0
PDCD5	0	0	0	0	0	0	0	0	0	0	0	0	0	0	0	0	1	1	2	0	0	0
POLD1	0	0	0	0	0	0	0	0	0	0	0	0	0	0	0	0	0	0	0	0	0	0
POLR1B	0	0	0	0	0	0	0	0	0	0	0	0	0	0	0	0	0	0	0	0	0	0
POLR1C	0	0	0	0	0	0	0	0	0	0	0	2	1	0	0	0	0	0	0	0	0	0
POLR2C	0	0	0	0	0	0	0	0	0	1	0	0	0	0	0	0	0	0	0	0	0	0
PRIM1	0	0	0	0	0	0	0	0	0	0	0	0	0	0	0	0	0	0	0	0	0	0
PRPS2	0	0	0	0	0	0	0	0	0	0	0	1	0	0	0	0	0	0	0	0	0	0
PSMA7	0	0	0	0	0	0	0	0	1	0	0	0	0	0	1	0	0	0	1	0	0	0
PUM1	0	0	0	0	0	0	0	0	0	0	0	0	0	0	0	0	0	0	0	0	0	0
QTRT1	0	0	0	0	0	0	0	0	0	0	0	1	0	0	0	0	0	0	0	0	0	0
RFC2	0	0	0	0	0	0	0	0	0	0	1	0	1	0	0	0	0	0	0	0	0	0
RGPD1	0	0	0	0	0	0	0	0	0	0	0	0	0	0	0	0	0	0	0	0	0	0
RIOK1	0	0	0	0	0	0	0	0	0	0	1	1	0	0	0	0	0	0	0	0	0	0
ROCK1	0	0	0	0	0	0	0	0	1	1	0	0	0	0	0	0	0	0	0	0	0	0
RPA1	0	0	0	0	0	0	0	0	0	0	0	0	0	0	0	0	0	0	0	0	0	0
SASS6	0	0	0	0	0	0	0	0	0	0	0	0	0	0	0	0	0	0	0	0	0	0
SIPA1L1	0	0	0	0	0	0	0	0	0	0	0	0	0	0	0	0	0	0	0	0	0	0
SMARCA5	0	0	0	0	0	0	0	0	0	0	1	2	0	0	0	0	0	0	0	0	0	0
SNX9	0	0	0	0	0	0	0	0	0	0	0	0	0	0	0	0	0	0	0	0	0	0
SPG20	0	0	0	0	0	0	0	0	1	0	0	0	0	0	0	0	0	0	0	0	0	0
STAU1	0	0	0	0	0	0	0	0	0	0	0	0	0	0	0	0	0	0	2	0	0	0
TEX9	0	0	0	0	0	0	0	0	0	0	0	0	0	0	0	0	0	0	0	0	0	0
TNPO2	0	0	0	0	0	0	0	0	1	0	0	0	0	0	0	0	0	0	0	0	0	0
TPT1	0	0	0	0	0	0	0	0	1	0	0	0	0	0	0	0	0	1	0	0	0	0
TRMT1L	0	0	0	0	0	0	0	0	0	0	0	0	0	0	0	0	0	0	0	0	0	0
TXNL1	0	0	0	0	0	0	0	0	0	0	0	0	0	0	0	0	0	0	1	0	0	0
TYMS	0	0	0	0	0	0	0	0	0	0	0	0	0	0	0	0	0	0	0	0	0	0
U2AF1	0	0	0	0	0	0	0	0	0	0	1	1	0	0	1	1	0	0	0	0	0	0
WDR61	0	0	0	0	0	0	0	0	1	2	0	1	0	0	0	0	0	0	0	0	0	0
XPO7	0	0	0	0	0	0	0	0	0	0	1	1	0	0	0	0	0	0	0	0	0	0
YTHDF1	0	0	0	0	0	0	0	0	0	0	0	0	0	1	0	0	0	1	0	0	0	0
ZC3HAV1L	0	0	0	0	0	0	0	0	0	0	0	0	0	0	0	0	0	0	0	0	0	0
ABCB1	0	0	0	0	0	0	0	0	0	0	0	0	0	0	0	0	0	0	0	0	0	0
ADAR	0	0	0	0	0	0	0	0	0	0	0	0	0	0	0	0	0	0	0	0	0	0
ANGEL1	0	0	0	0	0	0	0	0	0	0	0	0	0	0	0	0	0	0	0	0	0	0
ASNA1	0	0	0	0	0	0	0	0	0	0	0	0	0	0	0	0	0	0	0	0	0	0
BANF1	0	0	0	0	0	0	0	0	1	0	0	1	0	1	1	0	0	0	1	0	0	0
BOP1	0	0	0	0	0	0	0	0	0	0	1	0	0	0	0	0	0	0	0	0	0	0
BRIX1	0	0	0	0	0	0	0	0	0	1	1	0	0	0	0	0	0	0	0	0	0	0
BTF3	0	0	0	0	0	0	0	0	0	0	0	0	0	0	0	0	0	0	0	0	0	0
Bt.110651	0	0	0	0	0	0	0	0	0	0	0	0	0	0	1	0	0	0	0	0	0	0
Bt.64039	0	0	0	0	0	0	0	0	0	0	1	0	0	0	0	0	0	0	0	0	0	0
CACYBP	0	0	0	0	0	0	0	0	4	0	0	0	0	0	0	1	0	0	2	0	0	0
CAPN7	0	0	0	0	0	0	0	0	1	0	0	0	0	0	0	0	0	0	0	0	0	0
CCNA2	0	0	0	0	0	0	0	0	0	0	0	0	0	0	0	0	0	0	14	0	0	0
CHD4	0	0	0	0	0	0	0	0	0	0	1	0	0	0	0	0	0	0	0	0	0	0
CIAO1	0	0	0	0	0	0	0	0	0	0	0	1	0	0	0	0	0	0	0	0	0	0
CIRH1A	0	0	0	0	0	0	0	0	0	0	0	0	0	0	0	0	0	0	0	0	0	0
CLUH	0	0	0	0	0	0	0	0	0	0	1	0	0	0	0	0	0	0	0	0	0	0
CSTF3	0	0	0	0	0	0	0	0	0	0	0	0	0	0	0	0	0	0	0	0	0	0
DHRS11	0	0	0	0	0	0	0	0	0	0	0	0	0	0	0	0	0	0	0	0	0	0
DHX36	0	0	0	0	0	0	0	0	0	0	0	0	0	0	0	0	0	0	0	0	0	0
DNAJB2	0	0	0	0	0	0	0	0	0	0	0	0	0	0	0	0	1	0	0	0	0	0
DYNLT1	0	0	0	0	0	0	0	0	0	0	0	0	0	0	0	0	0	0	0	0	0	0
EEF1B	0	0	0	0	0	0	0	0	0	0	0	3	0	0	0	0	0	0	0	0	0	0
EIF2B2	0	0	0	0	0	0	0	0	0	0	0	0	0	0	0	0	0	0	0	0	0	0
EIF2B4	0	0	0	0	0	0	0	0	0	0	0	0	0	0	0	0	0	0	0	0	0	0
ELAVL1	0	0	0	0	0	0	0	0	0	0	0	0	0	0	0	0	0	0	0	0	0	0
EPB41L4B	0	0	0	0	0	0	0	0	0	0	0	0	0	0	0	0	0	0	0	0	0	0
EXOSC6	0	0	0	0	0	0	0	0	0	0	0	0	0	0	0	0	0	0	0	0	0	0
FAM188A	0	0	0	0	0	0	0	0	0	0	0	0	0	0	0	0	0	0	0	0	0	0
FUBP3	0	0	0	0	0	0	0	0	0	0	0	0	0	0	0	0	0	1	2	0	0	0
FXR1	0	0	0	0	0	0	0	0	0	0	1	1	0	0	0	0	0	0	0	0	0	0
GET4	0	0	0	0	0	0	0	0	0	0	0	0	0	0	0	0	0	0	0	0	0	0
GLE1	0	0	0	0	0	0	0	0	0	0	0	0	0	0	0	0	0	0	0	0	0	0
HAX1	0	0	0	0	0	0	0	0	0	0	0	0	0	0	0	0	0	0	1	0	0	0
HBS1L	0	0	0	0	0	0	0	0	0	1	0	1	0	0	0	0	0	0	0	0	0	0
HDLBP	0	0	0	0	0	0	0	0	0	0	0	0	0	0	0	0	0	0	0	0	0	0
HSP90AB4P	0	0	0	0	0	0	0	0	4	0	0	0	0	0	0	0	0	0	0	0	0	0
HSPA2	0	0	0	0	0	0	0	0	0	0	0	0	0	0	0	0	0	0	0	0	0	0
IRAK1	0	0	0	0	0	0	0	0	0	0	0	0	0	0	0	0	0	0	0	0	0	0
IRAK4	0	0	0	0	0	0	0	0	0	0	0	0	0	0	0	0	0	0	0	0	0	0
KIAA1279	0	0	0	0	0	0	0	0	0	0	0	0	0	0	0	0	0	0	0	0	0	0
LARP1	0	0	0	0	0	0	0	0	0	0	0	0	0	1	1	0	0	2	4	0	0	0
LARP4B	0	0	0	0	0	0	0	0	0	0	0	0	0	0	0	0	0	0	0	0	0	0
LOC100297522	0	0	0	0	0	0	0	0	0	0	0	0	0	0	0	0	0	0	0	0	0	0
LOC100849054	0	0	0	0	0	0	0	0	0	0	0	0	0	0	0	0	0	0	0	0	0	0
LOC100850639	0	0	0	0	0	0	0	0	0	0	0	0	0	0	0	0	0	0	0	0	0	0
LRRC47	0	0	0	0	0	0	0	0	0	0	0	0	0	0	0	0	0	0	0	0	0	0
MAP2K4	0	0	0	0	0	0	0	0	0	0	0	0	0	0	0	0	0	0	0	0	0	0
MAPRE1	0	0	0	0	0	0	0	0	0	0	0	0	0	0	0	0	0	0	0	0	0	0
MLF1	0	0	0	0	0	0	0	0	0	0	0	0	0	0	0	0	1	0	0	0	0	0
MORC3	0	0	0	0	0	0	0	0	0	0	0	0	0	0	0	0	0	0	0	0	0	0
MTA1	0	0	0	0	0	0	0	0	0	0	0	0	0	0	0	0	0	0	0	0	0	0
MYBBP1A	0	0	0	0	0	0	0	0	0	1	0	2	0	0	0	0	0	0	0	0	0	0
MYD88	0	0	0	0	0	0	0	0	0	0	0	0	0	0	0	0	0	0	0	0	0	0
NAA11	0	0	0	0	0	0	0	0	0	0	0	0	0	0	0	0	0	0	0	0	0	0
NCAPG	0	0	0	0	0	0	0	0	0	1	1	1	0	0	0	0	0	0	0	0	0	0
NCAPH	0	0	0	0	0	0	0	0	0	0	1	0	0	0	0	0	0	0	0	0	0	0
NDUFA10	0	0	0	0	0	0	0	0	0	0	0	0	1	1	0	0	0	0	0	0	0	0
NGLY1	0	0	0	0	0	0	0	0	0	0	0	0	0	0	0	0	0	0	0	0	0	0
NHLRC2	0	0	0	0	0	0	0	0	0	0	0	0	0	0	0	0	0	0	0	0	0	0
NKRF	0	0	0	0	0	0	0	0	0	0	0	0	0	0	0	0	0	0	0	0	0	0
NPLOC4	0	0	0	0	0	0	0	0	0	0	0	0	0	0	0	0	0	0	1	0	0	0
NT5C	0	0	0	0	0	0	0	0	0	0	0	0	0	0	0	0	0	0	0	0	0	0
NUP85	0	0	0	0	0	0	0	0	0	0	0	0	0	0	0	0	0	0	0	0	0	0
OXSR1	0	0	0	0	0	0	0	0	0	0	0	0	0	0	0	0	0	0	0	0	0	0
PAICS	0	0	0	0	0	0	0	0	1	0	0	0	0	1	0	0	0	0	0	0	0	0
PELO	0	0	0	0	0	0	0	0	0	0	0	0	0	0	0	0	0	0	0	0	0	0
PIP4K2C	0	0	0	0	0	0	0	0	0	0	0	0	0	0	0	0	0	0	0	0	0	0
PKP2	0	0	0	0	0	0	0	0	0	0	0	0	0	0	0	0	0	0	0	0	0	0
PLAA	0	0	0	0	0	0	0	0	1	0	0	0	0	0	0	0	0	0	0	0	0	0
PRKAG1	0	0	0	0	0	0	0	0	0	0	0	1	0	0	0	0	0	0	0	0	0	0
PRPF4B	0	0	0	0	0	0	0	0	0	0	0	0	0	0	0	0	0	0	0	0	0	0
PSMG1	0	0	0	0	0	0	0	0	0	0	0	0	0	0	0	0	1	0	0	0	0	0
PTP4A1	0	0	0	0	0	0	0	0	0	0	1	0	0	0	0	0	0	0	0	0	0	0
PTP4A2	0	0	0	0	0	0	0	0	0	1	1	0	0	0	0	0	1	0	0	0	0	0
PVRL3	0	0	0	0	0	0	0	0	0	0	0	0	0	0	0	0	0	0	0	0	0	0
RAD50	0	0	0	0	0	0	0	0	0	0	0	0	0	0	0	0	0	0	0	0	0	0
RBM4B	0	0	0	0	0	0	0	0	0	0	0	0	0	0	0	0	0	0	0	0	0	0
RECQL	0	0	0	0	0	0	0	0	0	1	0	0	0	0	0	0	0	0	0	0	0	0
RPA3	0	0	0	0	0	0	0	0	0	0	0	0	0	0	0	0	0	0	0	0	0	0
RPS19	0	0	0	0	0	0	0	0	0	0	0	0	0	0	0	0	0	0	0	0	0	0
RPS21	0	0	0	0	0	0	0	0	0	0	0	1	0	0	0	0	0	0	0	0	0	0
RRP9	0	0	0	0	0	0	0	0	0	0	0	0	0	0	0	0	0	0	0	0	0	0
SAE1	0	0	0	0	0	0	0	0	0	0	0	0	0	0	0	0	0	0	0	0	0	0
SAP18	0	0	0	0	0	0	0	0	0	0	2	0	0	0	0	0	0	0	0	0	0	0
SDK2	0	0	0	0	0	0	0	0	0	0	0	0	0	0	1	0	0	0	1	0	0	0
SEPSECS	0	0	0	0	0	0	0	0	0	0	0	0	0	0	0	0	0	0	0	0	0	0
SEPT6	0	0	0	0	0	0	0	0	0	0	0	0	0	0	0	0	0	0	0	0	0	0
SF3A2	0	0	0	0	0	0	0	0	0	1	1	1	0	0	0	0	0	0	0	0	0	0
SF3A3	0	0	0	0	0	0	0	0	0	0	0	1	0	0	0	0	0	0	0	0	0	0
SKIV2L2	0	0	0	0	0	0	0	0	0	0	0	0	0	0	0	0	0	0	0	0	0	0
SLC20A1	0	0	0	0	0	0	0	0	1	0	0	0	0	0	1	2	1	0	1	0	0	0
SMARCC1	0	0	0	0	0	0	0	0	0	0	1	0	0	0	0	0	0	0	0	0	0	0
SQSTM1	0	0	0	0	0	0	0	0	0	0	0	0	0	2	0	0	0	0	0	0	0	0
SRPK1	0	0	0	0	0	0	0	0	0	0	0	0	0	0	0	0	0	0	0	0	0	0
STK25	0	0	0	0	0	0	0	0	0	1	1	1	0	0	0	0	1	0	0	0	0	0
SUPT5H	0	0	0	0	0	0	0	0	0	0	1	0	0	0	0	0	0	0	0	0	0	0
TARS	0	0	0	0	0	0	0	0	0	0	0	0	0	0	0	0	0	0	0	0	0	0
TBCE	0	0	0	0	0	0	0	0	0	0	1	1	0	0	0	0	0	0	0	0	0	0
TBL3	0	0	0	0	0	0	0	0	0	0	0	1	0	0	0	0	0	0	0	0	0	0
TIAL1	0	0	0	0	0	0	0	0	1	0	1	1	0	0	0	0	0	0	0	0	0	0
TRMT6	0	0	0	0	0	0	0	0	0	0	0	0	0	0	0	0	0	0	0	0	0	0
UCHL5	0	0	0	0	0	0	0	0	0	0	0	0	0	0	0	0	1	0	0	0	0	0
UFL1	0	0	0	0	0	0	0	0	0	0	0	0	0	0	0	0	0	0	0	0	0	0
UTP18	0	0	0	0	0	0	0	0	0	0	0	2	0	0	0	0	0	0	0	0	0	0
WDR43	0	0	0	0	0	0	0	0	0	0	0	0	0	0	0	0	0	0	0	0	0	0
AHSA1	0	0	0	0	0	0	0	0	1	0	0	0	0	0	0	0	0	0	0	0	0	0
APP	0	0	0	0	0	0	0	0	1	0	0	0	0	0	0	0	0	0	0	0	0	0
ATP2B1	0	0	0	0	0	0	0	0	1	0	0	0	2	0	4	0	1	1	2	0	0	0
CA2	0	0	0	0	0	0	0	0	1	0	0	0	0	0	0	0	1	1	0	0	0	0
CADM1	0	0	0	0	0	0	0	0	1	0	0	0	0	0	1	0	0	0	1	0	0	0
CAPN1	0	0	0	0	0	0	0	0	1	0	0	0	0	0	0	0	0	0	0	0	0	0
CDC37	0	0	0	0	0	0	0	0	4	0	0	0	0	0	0	0	0	0	13	0	0	0
COL6A1	0	0	0	0	0	0	0	0	1	0	0	0	0	0	0	0	0	0	0	0	0	0
EHD3	0	0	0	0	0	0	0	0	1	0	0	0	0	0	0	0	0	0	0	0	0	0
FAM175B	0	0	0	0	0	0	0	0	1	0	0	0	0	0	0	0	0	0	0	0	0	0
FAM49A	0	0	0	0	0	0	0	0	1	0	0	0	0	0	0	1	1	0	1	0	0	0
GJC1	0	0	0	0	0	0	0	0	1	0	0	0	1	0	1	1	1	0	1	0	0	0
GNG10	0	0	0	0	0	0	0	0	1	0	0	0	0	0	0	0	0	0	0	0	0	0
GORASP2	0	0	0	0	0	0	0	0	1	0	0	0	0	0	0	0	0	0	3	0	0	0
ITCH	0	0	0	0	0	0	0	0	3	0	0	0	0	0	3	0	0	0	1	0	0	0
KCTD12	0	0	0	0	0	0	0	0	1	0	0	0	0	0	0	0	0	0	0	0	0	0
KPNA3	0	0	0	0	0	0	0	0	1	0	0	0	0	0	0	0	0	0	0	0	0	0
KPNA5	0	0	0	0	0	0	0	0	1	0	0	0	0	0	0	0	0	0	0	0	0	0
LANCL2	0	0	0	0	0	0	0	0	1	0	0	0	0	0	0	0	0	0	0	0	0	0
LOC100848633	0	0	0	0	0	0	0	0	1	0	0	0	2	0	0	0	0	0	0	0	0	0
LOC535277	0	0	0	0	0	0	0	0	1	0	0	0	1	0	0	0	0	0	0	0	0	0
LSM14A	0	0	0	0	0	0	0	0	3	0	0	0	0	0	0	0	0	0	1	0	0	0
LSM4	0	0	0	0	0	0	0	0	1	0	0	0	0	0	0	0	0	0	0	0	0	0
MFAP4	0	0	0	0	0	0	0	0	1	0	0	0	0	0	0	0	0	0	0	0	0	0
MTMR4	0	0	0	0	0	0	0	0	1	0	0	0	0	0	0	0	0	0	0	0	0	0
MYPN	0	0	0	0	0	0	0	0	1	0	0	0	0	0	0	0	0	0	0	0	0	0
NAP1L4	0	0	0	0	0	0	0	0	1	0	0	0	0	0	0	0	0	0	0	0	0	0
NCKAP1	0	0	0	0	0	0	0	0	2	0	0	0	1	0	0	0	0	0	0	0	0	0
NEO1	0	0	0	0	0	0	0	0	1	0	0	0	0	0	0	0	0	0	0	0	0	0
NUCB1	0	0	0	0	0	0	0	0	1	0	0	0	0	0	0	0	0	0	0	0	0	0
NUDC	0	0	0	0	0	0	0	0	3	0	0	0	0	0	0	0	1	0	0	0	0	0
PARK7	0	0	0	0	0	0	0	0	1	0	0	0	0	0	0	0	0	0	0	0	0	0
PLXNA4	0	0	0	0	0	0	0	0	1	0	0	0	0	0	0	0	0	0	0	0	0	0
PPP5C	0	0	0	0	0	0	0	0	1	0	0	0	0	0	0	0	0	1	0	0	0	0
PURA	0	0	0	0	0	0	0	0	2	0	0	0	0	0	0	0	0	0	0	0	0	0
RNPEP	0	0	0	0	0	0	0	0	1	0	0	0	0	0	0	0	0	0	0	0	0	0
SLC12A2	0	0	0	0	0	0	0	0	1	1	1	0	1	1	2	0	2	0	0	0	0	0
SLC4A2	0	0	0	0	0	0	0	0	1	0	0	0	0	0	0	1	0	0	0	0	0	0
SLC4A7	0	0	0	0	0	0	0	0	1	0	0	0	0	0	0	0	0	0	0	0	0	0
SLC6A8	0	0	0	0	0	0	0	0	1	0	0	0	0	0	0	1	1	0	0	0	0	0
SRGAP1	0	0	0	0	0	0	0	0	1	0	0	0	0	0	0	0	0	0	0	0	0	0
STK24	0	0	0	0	0	0	0	0	1	0	0	0	0	0	0	0	0	0	0	0	0	0
TAOK3	0	0	0	0	0	0	0	0	1	0	0	0	0	0	0	0	0	0	0	0	0	0
TGFB1I1	0	0	0	0	0	0	0	0	1	0	0	0	0	0	0	0	0	0	0	0	0	0
TOM1L2	0	0	0	0	0	0	0	0	1	0	0	0	0	0	0	0	0	0	0	0	0	0
TWF2	0	0	0	0	0	0	0	0	1	0	0	0	0	0	0	0	0	0	0	0	0	0
UBE2L3	0	0	0	0	0	0	0	0	1	0	0	0	0	1	0	0	1	0	0	0	0	0
UBTD2	0	0	0	0	0	0	0	0	1	0	0	0	0	0	0	0	0	0	0	0	0	0
VCL	0	0	0	0	0	0	0	0	2	0	0	0	0	1	0	1	0	0	0	0	0	0
COLEC11	0	0	0	0	0	0	0	0	0	1	0	0	0	0	0	0	0	0	0	0	0	0
CPPED1	0	0	0	0	0	0	0	0	0	1	0	0	0	0	0	0	0	0	0	0	0	0
EIF5	0	0	0	0	0	0	0	0	0	2	0	1	0	0	0	0	0	0	0	0	0	0
EXOSC2	0	0	0	0	0	0	0	0	0	1	0	0	0	0	0	0	0	0	0	0	0	0
FAM213B	0	0	0	0	0	0	0	0	0	1	0	0	0	0	0	0	0	0	0	0	0	0
GPS1	0	0	0	0	0	0	0	0	0	1	0	0	0	0	0	0	0	0	0	0	0	0
PACSIN1	0	0	0	0	0	0	0	0	0	1	1	0	0	0	0	0	0	0	0	0	0	0
PPIE	0	0	0	0	0	0	0	0	0	1	0	1	0	0	0	0	0	0	0	0	0	0
RPF2	0	0	0	0	0	0	0	0	0	1	0	0	0	0	0	0	0	0	0	0	0	0
TM9SF3	0	0	0	0	0	0	0	0	0	1	0	1	0	0	0	0	0	0	0	0	0	0
TP73	0	0	0	0	0	0	0	0	0	12	0	0	0	0	0	0	0	0	0	0	0	0
VPS29	0	0	0	0	0	0	0	0	0	1	0	0	0	0	0	0	0	0	0	0	0	0
WBP2	0	0	0	0	0	0	0	0	0	1	1	0	1	0	0	0	0	0	1	0	0	0
AKR1C3	0	0	0	0	0	0	0	0	0	0	1	0	0	0	0	0	0	0	0	0	0	0
ATP2B4	0	0	0	0	0	0	0	0	0	0	1	0	0	0	1	0	0	0	0	0	0	0
ATP6V1B1	0	0	0	0	0	0	0	0	0	0	1	0	0	0	0	0	0	0	0	0	0	0
Bt.107942	0	0	0	0	0	0	0	0	0	0	1	0	0	0	0	0	0	0	0	0	0	0
C1orf174	0	0	0	0	0	0	0	0	0	0	1	0	0	0	0	0	0	0	0	0	0	0
CPSF1	0	0	0	0	0	0	0	0	0	0	1	0	0	0	0	0	0	0	0	0	0	0
CPSF2	0	0	0	0	0	0	0	0	0	0	1	1	0	0	0	0	0	0	0	0	0	0
CSN3	0	0	0	0	0	0	0	0	0	0	2	0	0	0	0	0	0	0	0	0	0	0
CTBP1	0	0	0	0	0	0	0	0	0	0	1	0	0	0	0	0	0	0	0	0	0	0
CUL5	0	0	0	0	0	0	0	0	0	0	1	0	0	0	0	0	0	0	0	0	0	0
DCAF7	0	0	0	0	0	0	0	0	0	0	1	1	0	0	0	0	0	0	0	0	0	0
DKK3	0	0	0	0	0	0	0	0	0	0	1	1	0	0	0	0	0	0	0	0	0	0
DPY30	0	0	0	0	0	0	0	0	0	0	1	1	0	0	0	0	0	0	0	0	0	0
DUSP9	0	0	0	0	0	0	0	0	0	0	1	1	0	0	0	0	0	0	0	0	0	0
GSPT1	0	0	0	0	0	0	0	0	0	0	1	1	0	0	0	0	0	0	0	0	0	0
INA	0	0	0	0	0	0	0	0	0	0	1	1	0	0	0	0	0	0	0	0	0	0
KDELR2	0	0	0	0	0	0	0	0	0	0	1	0	0	0	0	0	0	0	0	0	0	0
KIF1C	0	0	0	0	0	0	0	0	0	0	1	0	0	0	0	0	0	0	0	0	0	0
LOC511302	0	0	0	0	0	0	0	0	0	0	1	0	0	0	0	0	0	0	0	0	0	0
MASP1	0	0	0	0	0	0	0	0	0	0	1	0	0	0	0	0	0	0	0	0	0	0
MCFD2	0	0	0	0	0	0	0	0	0	0	1	0	0	0	0	0	0	0	0	0	0	0
NEFM	0	0	0	0	0	0	0	0	0	0	2	0	0	0	0	0	0	0	0	0	0	0
P4HB	0	0	0	0	0	0	0	0	0	0	1	0	0	0	0	0	0	0	0	0	0	0
PAEP	0	0	0	0	0	0	0	0	0	0	2	0	3	0	0	0	0	0	0	0	0	0
PAF1	0	0	0	0	0	0	0	0	0	0	1	0	0	0	0	0	0	0	0	0	0	0
PDCD10	0	0	0	0	0	0	0	0	0	0	1	0	0	0	0	0	0	0	0	0	0	0
PHKA1	0	0	0	0	0	0	0	0	0	0	1	0	0	0	0	0	0	0	0	0	0	0
PPP2CA	0	0	0	0	0	0	0	0	0	0	1	0	0	0	0	0	0	0	0	0	0	0
PRMT8	0	0	0	0	0	0	0	0	0	0	1	1	0	0	0	0	0	0	0	0	0	0
RANBP6	0	0	0	0	0	0	0	0	0	0	1	0	0	0	0	0	0	0	0	0	0	0
RBM39	0	0	0	0	0	0	0	0	0	0	1	0	0	0	0	1	0	0	0	0	0	0
SCRIB	0	0	0	0	0	0	0	0	0	0	2	0	3	0	3	2	1	0	1	0	0	0
SEPT8	0	0	0	0	0	0	0	0	0	0	1	0	0	0	0	0	0	0	0	0	0	0
SPATA5L1	0	0	0	0	0	0	0	0	0	0	1	1	0	0	0	0	0	0	0	0	0	0
SPATA6	0	0	0	0	0	0	0	0	0	0	1	0	0	0	0	0	0	0	0	0	0	0
STAT3	0	0	0	0	0	0	0	0	0	0	1	0	0	0	0	0	0	0	0	0	0	0
SULT1C3	0	0	0	0	0	0	0	0	0	0	1	0	0	0	0	0	0	0	0	0	0	0
THOC5	0	0	0	0	0	0	0	0	0	0	1	0	0	0	0	0	0	0	0	0	0	0
TRIP13	0	0	0	0	0	0	0	0	0	0	1	2	0	0	0	0	0	0	0	0	0	0
ZNF326	0	0	0	0	0	0	0	0	0	0	1	1	0	0	0	0	0	0	0	0	0	0
ACBD3	0	0	0	0	0	0	0	0	0	0	0	1	0	0	0	0	0	0	0	0	0	0
AQR	0	0	0	0	0	0	0	0	0	0	0	1	0	0	0	0	0	0	0	0	0	0
BAIAP2	0	0	0	0	0	0	0	0	0	0	0	1	2	1	1	1	3	1	2	0	0	0
BCAS2	0	0	0	0	0	0	0	0	0	0	0	1	0	0	0	0	0	0	0	0	0	0
CAB39L	0	0	0	0	0	0	0	0	0	0	0	1	0	0	1	1	0	0	0	0	0	0
CAPN2	0	0	0	0	0	0	0	0	0	0	0	1	0	0	0	0	0	0	0	0	0	0
FTCD	0	0	0	0	0	0	0	0	0	0	0	1	0	0	0	0	0	0	0	0	0	0
GEMIN6	0	0	0	0	0	0	0	0	0	0	0	1	0	0	0	0	0	0	0	0	0	0
GYS1	0	0	0	0	0	0	0	0	0	0	0	1	1	0	0	0	0	0	0	0	0	0
JMJD6	0	0	0	0	0	0	0	0	0	0	0	1	0	0	0	0	0	0	0	0	0	0
KBP	0	0	0	0	0	0	0	0	0	0	0	1	0	0	0	0	0	0	0	0	0	0
KLC1	0	0	0	0	0	0	0	0	0	0	0	2	0	0	0	0	0	0	0	0	0	0
KPNA4	0	0	0	0	0	0	0	0	0	0	0	1	0	0	0	0	0	0	0	0	0	0
MDC1	0	0	0	0	0	0	0	0	0	0	0	1	0	0	0	0	0	0	0	0	0	0
MON2	0	0	0	0	0	0	0	0	0	0	0	1	0	0	0	0	0	0	0	0	0	0
MRI1	0	0	0	0	0	0	0	0	0	0	0	1	0	0	0	0	0	0	0	0	0	0
PANK4	0	0	0	0	0	0	0	0	0	0	0	1	0	0	0	0	0	0	0	0	0	0
PDGFRL	0	0	0	0	0	0	0	0	0	0	0	1	0	0	0	0	0	0	0	0	0	0
PES1	0	0	0	0	0	0	0	0	0	0	0	1	0	0	0	0	0	0	0	0	0	0
PPP6R3	0	0	0	0	0	0	0	0	0	0	0	1	0	0	0	0	0	0	0	0	0	0
RNF123	0	0	0	0	0	0	0	0	0	0	0	1	0	0	0	0	0	0	0	0	0	0
SERPINH1	0	0	0	0	0	0	0	0	0	0	0	1	0	0	0	0	0	0	0	0	0	0
SF3B2	0	0	0	0	0	0	0	0	0	0	0	1	0	0	0	0	0	0	0	0	0	0
SMARCE1	0	0	0	0	0	0	0	0	0	0	0	1	0	0	0	0	0	0	0	0	0	0
SPC24	0	0	0	0	0	0	0	0	0	0	0	1	0	0	0	0	0	0	0	0	0	0
TARBP1	0	0	0	0	0	0	0	0	0	0	0	1	0	0	0	0	0	0	2	0	0	0
U2SURP	0	0	0	0	0	0	0	0	0	0	0	1	0	0	0	0	0	0	0	0	0	0
WDR33	0	0	0	0	0	0	0	0	0	0	0	1	0	0	0	0	0	0	0	0	0	0
BOLA2	0	0	0	0	0	0	0	0	0	0	0	0	1	0	0	0	0	0	0	0	0	0
CKM	0	0	0	0	0	0	0	0	0	0	0	0	2	0	0	0	0	0	0	0	0	0
CYB5B	0	0	0	0	0	0	0	0	0	0	0	0	1	0	0	0	0	0	0	0	0	0
EIF2C1	0	0	0	0	0	0	0	0	0	0	0	0	2	0	0	0	0	0	0	0	0	0
ENAH	0	0	0	0	0	0	0	0	0	0	0	0	1	0	1	0	1	0	1	0	0	0
F11	0	0	0	0	0	0	0	0	0	0	0	0	2	0	0	0	0	0	0	0	0	0
FAM129B	0	0	0	0	0	0	0	0	0	0	0	0	1	0	0	0	0	0	0	0	0	0
GALNT2	0	0	0	0	0	0	0	0	0	0	0	0	1	0	0	0	0	0	0	0	0	0
GRINA	0	0	0	0	0	0	0	0	0	0	0	0	1	0	0	0	0	0	0	0	0	0
HS2ST1	0	0	0	0	0	0	0	0	0	0	0	0	1	0	0	0	0	0	0	0	0	0
IFNGR1	0	0	0	0	0	0	0	0	0	0	0	0	1	0	1	0	0	0	0	0	0	0
KLKB1	0	0	0	0	0	0	0	0	0	0	0	0	3	0	0	0	0	0	0	0	0	0
MYL1	0	0	0	0	0	0	0	0	0	0	0	0	4	0	0	0	0	0	0	0	0	0
MYLPF	0	0	0	0	0	0	0	0	0	0	0	0	1	0	0	0	0	0	0	0	0	0
PDIA6	0	0	0	0	0	0	0	0	0	0	0	0	1	0	0	0	0	0	0	0	0	0
PEBP1	0	0	0	0	0	0	0	0	0	0	0	0	1	0	0	0	0	1	0	0	0	0
PPA2	0	0	0	0	0	0	0	0	0	0	0	0	1	0	0	0	0	0	0	0	0	0
[truncated: 683 more rows]

## Sheet: NEMO
Gene Name	Control 1	Control 2	Control 3	Control 4	Control 5	Control 6	Control 7	Control 8	Control 9	Control 10	Control 11	Control 12	Control 13	Control 14	Control 15	Control 16	Control 17	Control 18	Control 19	NEMO 1	NEMO 2	NEMO 3	NEMO 4
A2M	32	23	17	24	66	50	31	64	79	52	48	51	61	17	9	13	20	5	5	43	42	66	67
ABCC5	1	0	0	0	0	0	0	0	0	0	0	0	0	0	0	0	0	0	0	0	0	0	0
ACLY	2	2	0	1	10	15	3	6	12	16	17	17	12	0	0	2	1	0	0	2	6	9	14
ACO1	1	0	0	0	12	8	1	3	4	7	4	4	2	0	0	0	0	0	0	2	3	10	5
ACTB	10	28	9	7	10	12	13	8	18	8	8	7	13	5	10	7	5	8	4	14	5	14	15
ACTR2	1	0	0	0	1	1	0	1	0	3	3	1	1	0	0	0	0	0	0	0	0	1	2
ACTR3	1	0	0	0	2	0	0	0	2	1	1	0	1	0	0	0	0	0	0	0	0	4	2
ADK	4	0	0	0	7	6	0	1	7	6	7	6	0	0	0	0	0	0	0	0	1	1	1
AGT	1	0	5	7	10	8	4	12	15	11	8	10	14	1	1	1	1	0	0	3	4	11	10
AHCY	7	6	7	5	8	4	7	11	14	16	14	10	9	1	4	7	7	0	0	6	15	17	17
AHCYL2	1	0	0	1	1	0	0	0	1	0	1	1	0	0	0	0	0	0	0	0	0	1	0
AHSG	11	48	25	23	14	19	26	49	61	90	36	47	42	41	26	30	47	7	24	42	28	38	31
AKAP8	1	0	0	0	0	0	0	0	0	0	0	0	0	0	0	0	0	0	0	0	0	0	0
AKR1B1	1	0	0	0	1	0	0	1	0	1	0	2	1	0	1	0	0	0	0	0	0	2	1
ALB	18	63	38	45	16	15	17	55	104	49	39	42	73	28	22	25	58	16	32	38	19	79	60
ALDH9A1	1	1	0	1	5	3	2	2	5	6	3	7	2	0	0	2	0	0	0	1	5	9	7
ALDOA	1	1	0	1	0	0	3	4	2	2	3	1	4	1	1	5	8	1	3	0	0	0	3
ANXA11	4	1	6	6	8	3	4	10	8	8	8	6	10	3	3	2	3	2	3	2	5	6	7
ANXA2P2	2	0	1	1	0	0	2	2	3	2	2	4	4	2	2	0	1	2	2	2	1	0	0
APOA1	9	27	26	23	16	13	31	18	27	23	23	29	31	14	12	12	9	7	11	32	19	28	31
APOA2	8	1	13	9	9	6	24	4	13	10	6	9	13	9	7	12	5	4	8	17	6	17	16
APOC3	3	6	3	3	3	2	5	4	4	3	3	2	3	1	3	5	2	0	3	3	4	4	4
APOD	1	0	0	0	0	0	0	0	1	1	1	0	1	0	1	2	0	1	1	1	0	1	1
APOE	12	11	28	27	13	13	14	16	22	21	17	19	17	7	13	9	9	8	5	23	20	23	24
APOM	2	0	0	0	1	1	2	4	3	4	1	5	3	0	0	1	0	0	0	3	2	3	1
APRT	1	0	0	0	1	2	2	1	1	1	4	1	2	0	0	0	0	0	0	0	3	2	1
ARF3	2	10	1	3	1	2	0	5	6	3	3	1	5	0	1	3	0	2	2	3	4	6	4
ARF4	4	4	1	1	8	1	0	6	8	2	1	1	6	0	1	0	1	1	0	5	7	9	9
ARF5	1	1	1	0	2	1	3	2	4	4	6	6	4	1	1	3	1	1	2	4	1	3	5
ARF6	1	0	1	1	2	0	0	2	2	3	1	1	1	2	0	1	0	1	0	2	1	2	2
ARL1	1	0	0	0	1	0	0	0	1	1	1	1	0	0	0	1	0	0	0	0	0	1	0
ARRDC1	1	1	0	3	0	1	0	3	1	1	1	0	4	2	1	2	3	1	0	0	0	1	1
ASPRV1	2	0	0	0	0	0	0	0	0	0	0	0	0	0	0	0	0	0	0	0	0	0	0
ASS1	1	1	1	0	6	5	2	5	9	9	8	10	1	0	0	0	0	0	0	0	3	7	8
ATP1A1	14	1	12	10	13	5	4	6	21	15	12	12	25	9	14	11	22	9	13	6	7	16	18
BROX	2	1	2	3	7	1	2	3	8	2	1	2	2	5	2	2	6	5	2	2	4	6	4
BSG	4	2	2	2	5	3	1	7	6	6	4	6	8	2	3	2	2	2	2	5	5	5	7
Bt.110587	43	26	8	17	46	43	9	67	81	112	107	104	106	38	104	99	92	50	52	37	83	122	89
Bt.12589	1	3	1	1	0	0	0	0	0	0	0	0	0	0	0	0	0	0	0	0	0	0	0
Bt.12809	3	2	8	9	4	4	7	4	16	8	9	7	11	4	6	5	3	2	1	7	5	11	13
Bt.49145	1	0	0	0	1	1	0	0	0	1	1	1	1	0	0	0	0	0	0	0	0	0	1
Bt.57604	2	0	1	2	3	0	2	4	4	1	5	5	5	0	1	0	0	0	1	1	1	3	2
Bt.63212	1	0	0	0	0	0	0	0	0	0	1	0	0	0	0	1	0	0	0	1	0	0	0
C3	21	12	25	23	50	33	16	32	62	40	25	27	29	8	12	12	22	2	10	31	23	38	26
CAD	1	1	0	0	9	8	2	3	3	9	10	9	6	0	0	0	1	0	0	0	4	8	9
CALM2	1	1	1	2	2	3	2	5	6	3	5	6	5	1	3	2	2	0	2	1	1	2	4
CALML5	5	0	0	0	1	0	0	1	0	0	0	0	0	0	0	0	0	0	0	0	0	0	0
CAP1	2	0	0	0	3	1	3	0	0	0	1	0	0	1	0	0	0	0	0	1	0	1	0
CASP14	1	0	0	0	0	0	0	0	0	0	0	0	0	0	0	0	0	0	0	0	0	0	0
CCT2	2	0	1	0	15	8	7	8	4	9	11	11	11	0	1	2	2	2	0	2	4	7	13
CCT4	1	0	0	0	6	5	0	4	4	3	5	5	4	0	0	1	1	0	0	1	0	3	4
CCT5	1	1	1	0	5	12	2	4	3	2	7	5	5	3	0	0	1	1	1	1	3	7	12
CCT6A	1	0	0	0	3	2	2	6	2	5	9	2	2	0	1	2	0	0	0	2	2	6	3
CD63	1	3	3	2	1	1	0	2	1	1	1	1	1	0	0	0	0	0	0	0	0	0	0
CD81	4	11	7	10	5	4	6	5	7	4	6	4	8	1	1	3	2	3	0	10	6	7	6
CD9	1	1	3	4	1	0	0	2	0	1	1	2	2	1	1	1	0	0	0	1	2	2	2
CD99	1	1	2	1	3	1	0	2	2	3	3	3	3	1	2	2	1	0	1	1	0	0	3
CDC42	1	1	1	1	5	3	0	4	5	6	4	2	4	3	3	2	3	4	2	3	1	6	5
CDK1	1	0	0	0	3	1	0	0	0	3	2	5	2	0	6	1	7	2	0	0	0	1	4
CDKAL1	1	0	0	0	0	0	0	0	0	0	0	1	0	0	0	0	0	0	0	0	0	0	0
CEP55	3	0	0	2	16	3	0	3	6	0	1	1	9	5	7	2	2	10	4	3	10	10	17
CFL1	8	8	5	4	6	3	5	5	12	6	6	7	10	6	6	6	6	4	5	7	4	9	9
CFL2	2	0	0	0	0	0	0	0	0	0	0	1	0	0	0	0	0	0	1	0	0	1	0
CHMP1A	1	0	0	0	1	0	2	1	2	2	1	0	2	3	2	0	0	2	1	2	0	3	5
CHMP2B	1	1	0	0	3	0	0	0	2	0	1	0	1	2	2	0	2	0	1	0	0	3	2
CHMP4B	3	3	3	2	4	0	2	3	6	4	1	3	7	4	9	4	4	7	6	5	6	8	5
CKB	4	0	1	2	7	7	2	6	4	7	10	7	8	3	3	1	2	2	2	2	3	5	6
CLIC1	2	0	0	0	3	1	3	3	5	2	4	3	2	1	1	0	3	1	1	2	2	3	5
CLIC4	1	0	0	0	0	0	0	0	5	1	1	0	1	0	0	0	2	0	1	0	0	1	0
CLTC	2	0	25	19	14	15	3	11	10	13	19	18	16	0	1	2	2	0	0	11	5	8	11
CLU	10	27	11	13	17	19	24	17	23	17	18	22	26	4	8	12	4	4	5	18	13	30	25
CNP	7	28	15	18	9	2	13	18	19	9	4	3	7	19	19	9	10	13	10	13	10	18	15
COL18A1	2	0	7	6	0	0	0	0	0	0	0	0	0	4	1	3	2	2	3	4	0	0	0
CPNE3	2	0	2	2	3	1	4	3	3	3	2	1	11	0	0	3	6	0	0	0	0	6	4
CPNE8	4	0	11	8	11	10	7	13	15	10	10	9	19	3	7	6	5	4	3	5	9	14	10
CTNNA1	1	0	0	0	0	0	0	0	2	0	1	1	6	1	5	1	2	0	1	0	0	0	1
CTSD	1	0	0	0	0	0	0	0	0	0	0	0	0	0	0	0	0	0	0	0	0	0	0
CXADR	1	0	0	0	4	2	1	2	8	2	1	1	7	5	4	3	3	0	1	0	2	2	2
CYSTM1	1	0	1	1	0	1	0	1	0	0	0	0	0	0	0	0	0	0	0	0	1	0	0
DCD	1	0	1	1	0	1	0	1	1	1	1	1	2	0	1	0	0	0	1	1	0	1	1
DDX1	1	0	0	0	1	1	0	3	5	1	1	1	0	2	0	1	1	0	0	0	0	2	0
DDX3X	2	2	0	0	3	2	3	9	9	6	7	9	9	1	2	3	0	6	1	0	3	10	12
DDX3Y	1	0	0	0	4	2	0	0	0	0	0	0	0	0	0	0	0	0	0	1	5	0	0
DHX15	2	0	0	0	0	4	0	1	1	2	10	7	3	0	0	0	0	0	0	0	3	2	4
DHX9	2	1	0	0	16	12	3	3	13	24	32	25	22	0	0	2	4	0	0	3	15	20	29
DNAJA1	4	1	5	4	9	5	3	6	14	6	8	10	8	2	10	4	1	3	9	3	5	5	5
DNM1	1	0	0	0	0	0	0	0	0	0	1	0	0	0	0	0	0	0	0	0	0	0	0
DNM2	9	0	0	0	1	0	0	0	0	2	1	1	2	0	0	0	0	0	0	0	0	1	1
DSTN	1	0	0	0	0	0	0	0	0	0	2	0	0	0	0	0	0	0	0	0	0	1	1
DYNC1H1	5	0	0	0	47	39	5	17	33	69	75	76	58	0	0	1	0	0	0	5	36	54	48
DYNC1LI1	1	0	0	0	2	2	1	1	1	2	6	4	3	0	0	0	0	0	0	0	3	4	1
EDIL3	3	1	13	16	4	4	4	10	10	5	6	1	11	8	5	3	7	2	2	14	2	6	4
EEF1A1	1	0	0	0	1	1	1	0	1	1	2	1	0	0	0	1	0	0	0	0	0	1	2
EEF1G	2	3	0	0	6	4	2	2	4	10	9	8	4	2	2	1	1	0	1	0	5	9	12
EEF2	13	3	2	3	17	15	10	11	16	15	24	21	14	0	4	4	3	2	1	5	11	21	33
EIF3A	2	0	0	0	10	11	3	2	4	15	27	20	13	0	0	1	0	0	0	1	10	10	17
EIF3C	1	0	0	2	2	2	0	0	0	2	6	7	2	0	1	0	1	0	0	0	4	3	4
EIF3E	1	0	0	0	2	3	0	1	4	3	5	8	1	0	0	0	0	0	0	0	1	3	6
EIF3F	3	1	0	0	3	1	0	0	1	2	2	4	1	0	0	0	0	0	0	0	3	3	2
EIF4A1	2	1	0	0	4	3	4	4	9	6	6	9	5	0	1	0	3	2	2	1	2	6	4
EIF4A3	1	2	0	0	5	5	4	2	3	9	12	11	7	2	2	0	0	2	2	2	7	10	9
EIF5A	1	1	0	1	0	3	4	4	2	0	1	2	1	1	1	1	1	1	1	0	2	2	1
ENO1	5	2	3	6	16	9	16	13	16	12	13	10	13	6	5	5	6	3	6	6	5	9	9
EPRS	1	1	0	0	8	15	1	1	6	15	20	21	15	0	0	0	0	0	0	1	2	13	13
ERH	2	0	0	0	1	0	0	0	0	1	1	2	0	0	0	0	0	0	0	0	0	0	1
EZR	9	1	2	1	5	4	6	6	11	10	12	13	14	10	9	7	6	12	11	1	0	6	15
F13A1	4	3	3	4	16	8	4	9	8	13	8	8	11	1	3	2	1	0	0	6	10	17	3
F2	6	6	10	7	10	4	14	8	12	4	4	6	8	3	3	2	5	2	2	12	4	13	15
F5	16	15	17	23	43	32	25	29	47	34	34	34	51	3	7	12	10	4	7	26	21	43	37
FAM125A	1	1	1	2	1	2	2	3	3	1	2	1	3	6	3	4	3	2	1	2	2	3	2
FARSA	2	1	0	0	3	2	1	1	3	4	6	7	5	0	1	1	0	0	1	0	4	4	7
FASN	16	1	0	0	40	39	11	20	28	48	43	39	52	0	3	9	5	1	0	9	31	45	42
FBLN1	5	2	8	6	7	3	4	5	5	5	9	7	5	1	0	1	2	0	0	5	4	9	4
FBP1	1	0	0	0	2	1	0	3	3	1	2	3	0	0	0	0	0	0	0	0	0	5	1
FGA	1	4	4	4	4	3	4	8	5	6	4	6	1	4	2	2	3	1	3	2	3	6	5
FLG	1	0	0	0	8	0	0	0	0	0	0	0	0	0	0	0	0	0	0	0	0	0	0
FLG2	2	0	2	0	2	0	0	1	0	0	0	0	0	0	0	0	0	0	0	0	0	0	1
FN1	1	0	7	5	16	11	2	2	9	5	4	5	2	1	1	0	1	0	0	0	1	9	6
GALK1	2	1	3	2	13	5	5	6	6	7	5	7	5	0	2	1	0	0	0	4	5	7	9
GAPDH	10	6	7	7	15	16	17	16	21	16	15	20	18	1	3	8	5	3	3	10	14	26	35
GC	2	0	1	1	4	2	0	7	3	6	9	8	7	1	3	2	2	0	2	2	3	3	3
GCN1L1	1	0	0	0	5	2	0	0	1	7	20	19	2	0	0	0	0	0	0	0	2	2	5
GDI1	1	0	0	0	3	0	0	0	0	0	1	1	2	0	0	0	0	0	0	0	1	0	0
GDI2	2	0	0	0	1	1	0	5	9	3	2	4	2	2	2	3	1	6	1	0	1	4	4
GLT25D1	1	0	1	1	0	0	0	1	0	2	1	2	0	0	0	0	0	0	0	1	1	1	1
GNA14	1	0	0	0	2	1	0	0	1	1	0	2	1	0	0	0	0	0	0	0	1	2	1
GNAS	1	1	1	1	2	1	1	1	4	2	4	4	2	1	2	2	0	1	0	0	0	0	2
GNB2L1	2	7	0	0	3	3	2	3	4	6	4	5	5	0	0	0	2	0	1	1	6	4	5
GOLM1	1	3	0	0	5	0	2	1	7	2	2	3	6	6	4	4	8	1	6	0	3	2	5
GPC3	1	0	0	0	0	0	0	0	0	0	0	0	0	0	1	1	0	0	0	0	0	0	0
GRK6	1	0	0	0	1	0	0	0	1	0	1	0	0	1	1	0	1	1	1	0	0	0	0
GSTZ1	1	0	1	0	2	2	0	2	1	4	0	2	0	0	0	0	0	0	0	0	1	2	1
H2B	1	6	1	1	1	0	1	1	1	0	0	1	1	2	1	0	1	1	0	1	1	0	0
HBA	11	25	31	31	12	10	33	12	68	25	18	28	42	6	11	11	4	5	6	44	15	60	83
HBA1	3	0	2	1	0	0	3	1	4	2	2	3	6	0	0	0	0	0	0	3	1	3	5
HIST1H1D	1	0	0	0	0	0	0	0	0	0	1	0	0	0	0	1	0	0	0	0	0	0	0
HIST2H2AC	3	2	2	1	2	2	4	3	1	3	2	2	2	2	3	2	1	1	2	3	3	2	2
HIST3H2BB	1	2	1	0	3	3	1	3	3	2	4	4	4	2	2	2	1	1	1	2	2	4	6
HLA-A	1	1	0	0	2	5	4	1	3	0	2	0	6	3	4	0	4	2	1	1	2	4	4
HMGB1	1	0	0	0	0	0	0	0	0	0	0	0	0	0	0	0	0	0	0	0	0	0	0
HNRNPC	1	0	4	1	2	0	0	0	0	0	4	2	1	1	0	0	0	1	0	0	0	0	3
HNRNPK	7	5	0	0	5	6	3	0	4	9	11	14	7	2	2	6	1	2	1	0	5	3	10
HNRNPM	2	0	0	0	8	7	1	1	3	8	17	16	8	0	3	3	0	0	0	1	3	7	11
HRNR	1	0	4	0	15	0	0	1	0	0	0	0	0	0	0	0	0	0	0	0	0	0	4
HSP90AA1	7	13	13	12	10	10	24	16	30	13	13	14	15	2	5	15	8	7	23	7	9	12	11
HSP90AB1	6	29	15	13	24	14	30	35	22	23	23	21	15	7	13	10	10	8	13	6	9	23	18
HSPA1A	13	87	29	32	17	12	54	30	59	18	22	19	21	17	19	27	24	27	36	29	16	33	37
HSPA1L	2	0	2	2	1	0	1	3	2	2	3	1	2	0	1	0	1	1	0	2	3	1	2
HSPA6	6	35	10	12	7	5	16	11	16	9	7	7	5	3	8	7	10	3	5	13	4	12	11
HSPA8	12	57	39	39	26	16	71	34	60	17	17	15	20	21	22	23	21	28	30	32	22	43	41
HSPB1	2	1	0	1	2	2	1	1	1	3	1	2	3	0	1	0	0	0	1	0	1	3	2
IGF2BP1	1	11	1	1	9	4	6	10	10	9	12	9	6	5	4	2	5	5	10	2	6	11	9
IGLL1	1	0	2	1	2	3	3	4	2	2	1	1	2	1	1	0	1	1	1	2	1	2	1
IGSF8	8	3	14	19	8	5	9	15	7	5	6	3	7	13	7	6	3	7	8	9	4	10	9
IMPDH2	1	3	0	0	8	6	4	1	3	7	9	12	11	0	0	2	1	0	0	1	5	9	14
IPO5	1	0	0	0	1	0	0	0	1	0	1	0	0	0	0	0	0	1	0	0	0	0	0
ITGB1	1	0	3	3	4	1	2	3	6	3	1	2	4	7	5	2	5	2	4	2	5	6	5
ITIH2	7	9	7	6	18	11	9	25	16	24	21	24	20	11	6	3	7	0	0	6	14	23	19
ITIH3	3	0	1	2	6	5	2	6	4	5	4	5	9	3	0	1	2	0	1	2	3	7	4
ITIH4	3	0	0	1	3	3	0	20	4	10	9	10	7	5	2	0	1	0	0	4	1	7	2
JUP	2	0	9	0	6	0	0	4	2	0	2	2	5	0	0	0	0	1	1	0	0	1	2
KHDRBS1	1	0	0	0	2	2	0	0	0	2	2	2	2	0	0	0	0	0	0	0	1	2	4
KIAA1328	1	0	0	0	0	0	0	0	0	0	0	0	0	0	0	0	0	0	0	0	0	0	0
KPNB1	2	0	0	1	4	5	3	4	9	4	7	8	3	0	1	0	1	2	0	0	1	2	4
KRT1	28	34	83	17	37	16	26	43	7	18	9	17	16	1	0	8	1	1	0	32	8	16	42
KRT10	35	29	65	10	34	9	14	28	3	5	2	2	12	0	0	5	1	0	1	20	4	9	13
KRT14	13	0	32	0	8	3	5	12	0	0	0	0	3	0	0	5	0	0	0	0	0	0	4
KRT16	4	0	3	0	9	0	0	1	0	0	0	0	0	0	0	4	0	0	0	6	0	0	2
KRT2	16	5	50	6	27	4	10	20	1	4	3	0	0	0	0	2	0	0	0	8	1	5	17
KRT24	1	0	0	0	0	0	0	0	0	0	0	0	0	0	0	0	0	0	0	0	0	0	0
KRT5	9	0	32	1	14	0	5	12	0	1	1	1	0	0	0	2	0	0	0	3	0	1	0
KRT6A	9	0	0	0	1	0	0	0	0	0	0	0	0	0	0	3	0	0	0	0	0	0	0
KRT9	22	33	80	11	39	15	13	45	4	14	5	9	12	0	3	8	2	1	0	19	2	10	26
LDHA	1	1	0	0	3	1	0	0	1	1	4	3	5	0	0	1	2	1	0	3	0	1	1
LDHB	5	0	4	4	3	2	3	10	8	6	8	9	8	2	1	1	0	2	1	1	5	6	9
LDHC	1	0	0	0	0	0	0	0	0	0	0	0	0	0	0	0	0	0	0	0	0	0	0
LGALS7	3	0	0	0	0	0	0	0	0	0	0	0	0	0	0	0	0	0	0	0	0	0	0
LMNA	1	0	0	0	2	0	2	0	0	0	0	0	0	0	0	0	0	0	0	0	0	0	0
LOC100140254	1	1	2	2	5	5	0	1	4	4	3	6	4	0	3	0	0	0	0	2	1	4	5
LOC100141266	9	0	8	7	13	0	16	9	12	0	1	2	17	1	6	5	4	7	1	17	13	15	0
LOC100847119	1	0	5	5	0	0	0	2	4	3	5	3	3	0	0	0	1	0	0	0	1	2	1
LOC100848359	2	4	1	1	3	2	4	7	3	6	4	5	2	2	3	2	1	0	2	1	5	7	4
LOC506828	1	0	0	0	9	13	3	8	6	10	8	11	5	1	0	0	1	0	0	3	3	10	8
LOC617696	4	2	11	11	10	15	9	13	5	11	16	14	7	5	2	0	1	0	1	9	3	6	6
LOC619094	2	1	0	0	2	2	2	1	2	1	2	2	1	1	2	1	1	1	1	1	3	1	2
LOC786131	1	0	0	0	3	2	0	0	1	1	3	2	1	1	0	0	2	3	0	0	2	1	2
LOC786258	2	1	1	0	3	1	4	1	4	3	3	3	3	2	2	1	0	1	1	2	3	4	6
LUC7L2	1	0	0	0	0	0	0	0	0	0	0	0	0	0	0	0	0	0	0	0	0	0	0
LUC7L3	1	0	0	0	0	0	0	0	0	0	0	0	0	0	0	0	0	0	0	0	0	0	0
M6PR	1	0	1	1	1	0	0	0	2	1	1	2	1	0	0	0	0	0	0	0	0	1	1
MAPRE2	1	0	0	0	4	1	1	1	1	4	4	3	1	1	2	0	1	1	0	0	2	3	1
MARCKS	6	18	6	6	5	7	0	5	8	10	9	9	7	5	8	4	6	4	3	1	3	8	7
MARCKSL1	3	12	2	1	2	4	2	1	2	2	3	2	3	3	4	2	2	1	4	2	1	3	2
MFGE8	6	1	19	15	12	10	8	9	16	11	7	5	17	5	8	8	6	3	2	15	1	10	5
MIF	1	0	0	0	1	1	0	1	1	1	1	1	1	0	1	1	1	1	0	0	0	1	1
MSN	3	3	1	2	3	4	5	5	12	7	7	6	13	3	8	2	10	6	9	2	0	2	5
MTHFD1	5	3	0	0	13	12	10	8	12	24	26	29	18	0	3	2	3	0	1	4	18	20	28
MYCBP	1	0	0	0	0	0	1	0	0	0	1	0	0	0	0	0	0	0	0	0	0	0	1
MYH10	4	1	14	10	21	24	0	18	34	26	34	23	31	0	3	4	1	0	0	11	7	27	26
MYH9	45	66	124	129	65	61	32	61	89	59	65	47	55	10	22	25	26	7	13	108	21	61	41
MYL12B	1	0	4	2	5	1	1	0	0	0	2	2	3	0	1	0	0	0	1	1	0	1	2
MYL6	2	1	5	6	4	3	4	5	7	4	5	4	5	0	2	0	3	1	1	6	2	5	4
NCK2	9	0	0	0	0	0	0	0	0	0	0	0	0	0	2	0	0	0	0	0	0	0	0
NCKIPSD	1	0	0	0	0	0	0	0	0	0	0	0	0	0	0	0	0	0	0	0	0	0	0
NCL	6	0	12	13	1	1	1	0	0	0	0	0	0	0	0	1	0	0	0	0	0	0	0
NME1	1	0	0	0	0	0	0	0	5	0	1	0	1	0	1	0	1	0	1	0	0	0	1
NONO	5	0	0	0	9	8	0	0	1	12	9	11	3	0	2	4	0	0	0	0	3	5	8
NPM1	2	0	0	0	0	0	0	0	0	0	0	0	0	0	1	0	0	0	0	0	0	0	0
NSF	1	0	0	0	2	1	0	0	0	3	3	4	0	0	0	0	0	0	0	0	1	1	2
PABPC1	2	4	2	3	2	1	0	3	8	0	0	1	0	7	4	1	6	11	11	1	1	7	5
PABPC1L	1	3	1	1	0	0	0	0	0	0	0	0	0	2	2	0	0	2	2	0	0	1	0
PABPC4	2	5	0	2	2	1	0	1	5	0	0	0	0	10	1	1	4	20	14	0	1	2	2
PARP1	1	0	0	2	3	2	0	0	0	0	0	1	0	1	1	7	1	1	0	0	0	1	0
PDCD6	3	1	3	2	4	3	3	4	7	7	5	4	7	4	4	4	2	1	3	4	5	6	5
PDCD6IP	30	29	33	40	25	18	35	32	42	25	24	27	38	38	29	30	36	25	23	31	36	44	39
PFN1	2	0	0	1	0	1	2	3	3	4	3	5	5	3	1	3	2	4	1	0	2	2	2
PGAM1	1	0	0	0	0	0	0	0	1	2	4	2	6	0	0	0	0	0	0	0	0	0	0
PGD	1	0	0	0	6	4	1	5	6	6	3	4	1	0	1	0	0	0	0	0	2	8	6
PGK1	2	1	3	3	9	4	5	5	9	8	7	10	12	1	3	2	2	2	1	2	6	11	8
PHGDH	5	2	0	1	6	5	2	3	5	11	10	12	8	0	0	2	2	0	0	3	8	7	9
PKM	6	15	0	0	4	5	7	5	4	4	8	8	9	2	9	4	1	2	2	3	7	10	10
PKM2	10	0	7	6	20	16	15	17	17	18	23	21	19	0	0	7	6	3	0	11	25	18	21
PLEK	3	0	3	4	6	2	1	4	5	4	5	4	0	0	1	2	0	0	0	3	3	3	3
PLG	1	1	0	1	2	1	0	2	4	3	3	1	4	3	0	2	2	0	1	2	2	4	4
PLS3	6	0	0	0	0	0	0	1	3	0	0	0	2	0	0	0	2	0	2	0	0	0	1
POF1B	1	0	0	0	0	0	0	0	0	0	0	0	0	0	0	0	0	0	0	0	0	0	0
POLR2H	1	0	0	0	0	0	0	0	0	1	1	0	0	0	0	0	0	0	0	0	0	0	0
POSTN	5	0	4	5	4	3	0	1	3	6	5	6	7	0	0	1	0	0	0	1	1	5	4
POTEF	10	12	6	6	6	5	10	8	19	6	7	8	8	6	2	7	6	7	6	14	8	11	12
PPIA	7	24	11	12	6	6	13	6	13	5	2	6	3	21	12	8	11	26	22	18	6	16	17
PPP1CB	1	0	0	0	1	0	0	1	0	3	0	1	0	1	0	0	0	0	0	0	3	0	0
PRDX1	3	0	1	0	0	0	0	4	4	1	1	2	1	1	3	0	0	0	0	2	0	0	2
PRDX2	1	0	3	0	0	1	1	2	1	1	1	0	1	0	0	0	0	0	0	0	1	1	0
PRKDC	3	3	0	0	20	15	0	6	18	43	58	52	38	0	0	0	0	0	0	4	23	30	36
PRMT5	10	27	11	16	11	8	14	10	13	22	24	25	13	0	0	0	0	0	0	22	17	24	24
PROZ	1	0	0	0	0	0	0	0	0	1	1	0	0	0	0	0	0	0	0	0	0	0	0
PSMC3	3	0	1	1	8	9	2	3	8	9	9	10	9	0	3	1	10	1	7	3	3	9	9
PSMC4	1	0	0	0	12	5	3	2	7	7	6	7	8	1	1	0	3	1	2	3	3	11	10
PSMD11	1	2	0	0	3	3	1	1	2	5	7	9	5	0	1	1	3	0	0	1	5	2	7
PSMD2	2	2	0	1	14	12	3	3	6	16	16	16	10	1	4	1	2	0	5	1	8	10	17
PSMD3	2	2	0	0	9	4	1	3	5	5	9	7	7	1	2	1	3	0	3	1	5	4	11
PTD004	1	0	1	0	1	1	0	1	1	1	1	1	1	0	0	0	0	1	0	0	0	1	1
PTGES3	1	0	2	2	1	0	0	2	2	2	1	2	0	0	1	0	0	1	0	0	0	1	1
PTGFRN	11	7	17	18	16	14	12	16	14	13	12	12	14	18	15	9	11	8	8	21	12	15	15
PTGR1	1	0	0	0	5	3	0	0	1	4	1	2	0	0	0	0	0	0	0	0	0	2	2
PTMA	1	1	0	0	1	0	1	0	3	0	0	0	2	3	2	2	2	2	2	1	0	0	0
RAB10	1	0	1	1	1	1	3	1	2	0	2	2	1	2	3	1	0	3	0	1	1	1	2
RAB35	2	3	1	0	4	0	1	4	6	2	3	3	4	2	1	3	1	4	1	2	1	4	3
RAB7A	1	0	1	2	2	0	1	2	4	4	4	7	4	2	6	2	2	1	1	1	4	2	4
RAB8A	1	1	0	0	2	1	0	2	4	2	2	3	1	4	1	2	3	3	0	0	2	2	3
RALA	2	0	0	0	1	1	2	0	2	1	0	0	2	4	1	2	2	3	5	3	0	1	2
RAN	1	6	2	4	4	1	3	5	2	3	4	5	3	0	2	0	2	0	0	2	5	5	3
RAP2B	1	0	0	0	2	1	0	2	3	1	3	2	2	0	1	1	0	1	0	1	1	2	2
RAP2C	1	0	1	0	1	1	0	1	1	1	1	1	2	0	1	0	2	0	0	0	0	1	1
RHOA	1	4	2	1	4	4	0	3	5	3	3	2	3	5	1	2	3	4	1	2	1	4	4
RHOT2	1	0	1	1	0	0	0	1	1	0	0	0	0	0	0	1	1	0	0	0	0	1	0
RNPS1	1	0	0	0	0	0	0	0	0	0	1	1	0	0	0	1	0	0	1	0	0	0	0
RPL10	1	0	0	0	2	2	0	0	0	1	2	1	1	2	1	2	0	2	0	0	2	2	2
RPL11	1	0	0	0	2	0	1	1	1	2	2	4	1	0	1	2	0	1	1	2	1	3	3
RPL13	2	4	0	0	2	0	0	2	4	3	3	3	3	2	4	3	2	4	2	2	2	4	3
RPL13A	1	0	0	1	2	0	0	1	0	0	2	2	1	1	1	1	1	1	0	0	1	1	2
RPL14	1	0	0	0	1	0	0	1	1	1	1	1	1	0	1	0	1	0	1	1	1	0	1
RPL18	2	1	2	2	5	1	0	1	4	3	3	2	2	2	2	3	1	2	3	3	1	2	2
RPL23	1	0	0	0	0	1	0	0	1	1	0	0	1	0	0	0	0	0	0	0	0	0	1
RPL26L1	1	0	0	0	1	0	0	0	2	2	1	1	2	0	0	1	0	0	0	0	0	2	3
RPL27	1	0	0	0	0	0	0	0	1	0	2	2	0	1	1	2	0	1	1	0	2	2	2
RPL28	1	2	0	0	4	1	2	1	3	2	4	3	4	1	1	1	1	1	0	1	0	3	3
RPL29	1	0	0	1	0	1	0	0	0	0	1	0	0	0	1	0	0	0	0	0	0	0	1
RPL3	4	4	1	1	2	3	0	1	2	2	5	3	0	2	1	2	0	2	3	1	0	1	3
RPL36	1	0	0	0	0	0	0	0	0	0	0	0	0	0	0	0	0	1	1	0	0	0	0
RPL4	5	1	1	0	1	0	1	0	0	3	3	6	1	6	6	8	3	5	2	0	1	1	1
RPL5	2	0	0	0	4	3	0	0	0	3	4	7	4	2	2	2	0	3	1	0	0	4	5
RPL6	2	0	0	1	3	3	0	1	2	4	7	5	1	0	3	2	0	1	1	0	3	2	7
RPL7	1	0	1	1	0	0	1	0	1	2	1	6	0	1	1	2	0	0	1	1	1	0	0
RPL7A	1	3	0	4	0	1	0	0	3	1	3	4	1	4	7	1	2	0	5	1	2	3	3
RPL8	2	1	2	2	1	1	2	1	1	2	3	3	2	1	1	3	1	1	2	1	1	2	3
RPLP0	3	1	0	0	5	3	1	2	3	4	4	2	4	0	0	1	0	0	0	1	5	1	3
RPLP2	3	0	1	1	4	1	1	0	2	4	5	6	2	1	1	2	4	1	1	3	3	4	6
RPS11	1	5	0	0	0	1	0	1	4	4	3	3	4	2	2	2	4	4	1	1	2	3	4
RPS12	4	0	0	0	2	1	2	0	0	1	2	1	1	0	0	0	0	0	0	0	1	1	0
RPS13	1	0	0	0	0	0	0	1	1	0	0	0	1	1	2	0	1	0	0	0	1	1	0
RPS15	1	0	0	0	2	0	0	0	1	1	3	3	0	2	0	2	1	0	1	0	0	1	2
RPS16	1	0	0	0	0	0	0	0	0	0	1	1	0	3	2	0	1	2	2	1	1	1	1
RPS18	2	4	0	2	2	3	3	4	2	4	4	2	2	5	5	4	1	2	3	0	6	4	4
RPS2	5	6	2	3	3	3	1	3	4	6	7	5	5	0	2	0	3	2	2	2	5	4	10
RPS24	2	0	0	0	2	1	1	0	0	1	2	2	2	0	0	1	0	0	1	1	1	1	2
RPS3	6	5	0	0	4	3	3	5	5	7	8	8	5	3	1	3	2	0	0	2	7	5	9
RPS4Y1	2	2	0	0	2	0	1	3	2	3	5	7	7	2	2	2	3	0	1	1	6	3	3
RPS5	1	1	0	0	1	2	2	0	0	5	7	6	4	0	0	3	3	1	0	0	1	5	6
RPS8	2	1	0	2	1	2	0	0	2	1	1	2	2	2	3	2	0	0	1	1	2	1	2
RPS9	2	2	1	1	1	0	0	3	1	2	2	2	1	1	0	3	1	2	2	1	3	4	4
RPSA	3	5	0	0	7	5	4	4	2	7	7	9	5	0	2	0	0	0	0	2	8	5	4
RRAS2	1	0	0	0	1	0	0	1	0	1	1	2	3	0	1	0	1	0	2	0	0	0	0
RUVBL1	1	2	0	0	5	5	1	2	2	7	9	15	8	0	0	1	0	0	0	0	9	8	7
RUVBL2	1	0	0	0	5	5	1	1	4	6	8	10	3	0	0	1	0	0	0	1	3	9	10
S100A11	1	0	0	0	0	0	0	0	0	0	0	0	0	0	0	0	0	0	0	0	0	0	0
S100A7	1	0	0	0	0	0	0	0	0	1	0	0	0	0	0	0	0	0	0	0	0	0	0
SCAMP3	1	0	1	1	3	6	3	2	1	3	1	2	6	1	2	2	3	0	0	0	0	4	3
SDCBP	12	3	14	14	12	8	17	8	11	7	5	6	8	6	9	7	9	6	5	16	9	15	16
SERPINA1	10	28	20	20	11	10	16	21	38	16	16	19	25	54	12	12	35	11	13	15	9	23	25
SERPINA10	1	0	0	0	9	7	0	4	4	5	7	7	5	0	0	1	0	0	0	1	4	8	7
SERPINB3	3	0	0	0	0	0	0	0	0	0	0	0	0	0	0	0	0	0	0	0	0	0	0
SERPIND1	3	4	6	8	8	5	13	9	8	12	12	9	8	3	2	6	2	2	4	9	9	13	6
SFPQ	3	0	0	0	2	1	0	0	0	0	1	3	0	0	0	0	0	0	0	0	0	1	0
SFRS5	1	0	1	1	0	0	1	1	1	0	0	0	0	0	0	0	0	0	0	1	0	0	0
SH3GL1	2	1	0	0	4	0	0	1	2	2	1	0	2	8	5	1	4	7	7	2	3	3	3
SHC1	1	0	0	0	0	0	0	0	0	1	0	0	1	0	0	0	0	0	0	0	0	0	0
SLC16A1	2	3	1	1	3	3	1	4	5	4	4	5	5	5	4	1	6	2	5	1	5	3	5
SLC1A5	7	9	5	5	7	3	4	5	6	6	5	5	10	7	7	5	8	5	7	6	4	8	7
SLC3A2	9	2	8	9	12	6	11	14	15	8	15	9	18	9	19	9	18	8	11	8	10	13	13
SLC7A5	1	4	1	2	2	1	0	2	2	1	3	1	2	0	0	2	3	1	0	2	3	2	3
SRI	1	0	0	0	1	1	0	2	2	1	3	1	2	0	0	1	1	0	0	0	1	3	2
SRSF1	2	0	0	2	0	0	0	0	1	1	5	3	2	0	3	4	0	1	2	0	0	2	1
SRSF2	1	0	0	0	0	1	0	0	3	0	1	2	2	0	4	1	1	0	1	0	0	0	2
SRSF3	1	0	0	1	1	0	0	0	0	1	2	2	1	0	0	1	0	0	1	0	0	1	1
SRSF7	1	0	1	1	0	0	0	0	0	0	1	0	0	0	0	0	0	0	0	0	0	0	1
STX4	1	0	0	0	1	0	1	2	3	5	3	5	6	3	6	4	7	1	1	0	1	2	3
STXBP3	1	0	0	0	2	0	2	3	6	7	8	2	10	1	3	3	5	1	1	0	2	3	5
SULT1A1	2	0	0	1	2	2	0	2	0	2	4	2	0	0	0	0	0	0	0	1	1	2	0
SULT1C4	1	0	0	0	2	3	0	2	2	3	0	1	0	0	0	0	0	0	0	0	1	3	0
SUPT16H	1	0	0	0	1	0	0	0	0	1	2	3	0	2	2	1	2	0	2	0	0	0	1
TAGLN2	3	0	1	0	6	1	0	1	4	0	1	3	2	5	3	0	2	5	1	0	1	4	2
TCP1	2	0	0	0	10	9	5	3	7	10	9	9	7	0	2	2	2	0	0	0	8	6	11
TFRC	1	1	1	1	7	3	1	4	11	3	6	4	11	1	5	7	4	1	4	2	0	5	6
THRAP3	1	0	0	0	1	0	0	0	0	1	5	6	0	0	0	2	0	0	0	0	0	1	3
TLN1	6	4	1	4	46	15	24	16	34	26	19	26	9	0	7	7	5	0	1	27	18	42	29
TPI1	1	0	2	1	4	2	1	1	5	3	3	2	5	0	1	2	1	2	3	0	0	1	4
TRAP1	1	3	1	1	1	0	2	1	4	1	0	0	0	0	0	0	0	0	1	2	1	1	1
TSG101	4	9	5	7	3	2	10	9	11	5	1	1	9	10	3	5	7	7	7	3	4	10	8
TSPAN6	1	1	1	1	1	1	1	1	1	1	1	1	1	1	0	1	1	0	0	1	1	1	1
TSPAN7	1	0	1	1	1	2	1	1	1	1	0	1	1	0	1	0	2	0	1	0	1	1	0
TTR	4	2	12	10	9	10	13	8	10	7	8	7	8	6	5	9	5	2	7	14	5	9	10
TTYH3	1	0	1	1	2	2	0	2	2	2	2	2	5	0	2	3	1	0	1	0	1	1	3
TUBA3C	1	2	2	2	4	1	7	2	4	1	2	1	3	0	0	3	1	1	1	2	2	7	6
TUBA4A	4	2	2	2	1	1	5	3	5	3	4	4	2	1	0	0	0	1	0	3	3	3	3
TUBA4B	3	2	4	4	3	0	7	5	5	2	2	2	6	1	2	2	4	3	1	8	6	7	6
TUBB	10	19	5	6	8	10	8	10	8	11	9	8	9	1	4	2	3	0	2	5	10	13	19
TUBB1	12	12	9	12	15	9	22	17	15	15	18	15	18	1	6	7	0	3	2	20	19	14	22
TUBB2A	5	5	5	6	7	6	10	5	16	8	10	12	17	2	3	4	7	2	1	6	8	25	41
TUBB4A	6	6	3	2	6	1	3	4	7	8	8	5	8	1	2	3	1	2	1	3	6	7	8
TUBB4B	1	4	1	1	1	0	1	1	1	1	1	1	1	0	1	0	0	1	0	1	1	1	1
TWF1	1	0	0	0	0	0	0	0	0	0	0	0	0	0	0	0	0	0	0	0	0	0	0
TXN	2	2	2	2	1	0	0	1	2	2	1	3	1	0	0	0	1	1	1	2	1	1	2
UBC	5	46	13	20	11	7	23	7	20	6	5	4	8	21	4	6	19	9	11	15	4	18	17
UBE2N	1	0	0	0	1	0	0	0	1	1	1	1	2	0	2	2	1	0	1	0	0	0	0
VAMP2	1	1	2	2	0	0	2	2	2	0	4	3	0	0	2	2	1	1	0	2	2	1	1
VAMP3	1	2	0	0	4	2	1	2	1	4	0	2	2	4	1	3	5	1	2	1	1	2	2
VASP	1	0	0	1	5	0	1	1	2	4	2	2	0	0	0	1	0	0	0	0	1	5	3
VIM	16	78	5	13	20	22	22	16	23	31	40	41	33	1	8	11	7	4	6	25	20	34	34
VPS28	1	0	1	3	6	4	0	3	8	3	1	1	8	4	2	3	9	3	1	2	0	6	3
VPS37B	3	4	4	5	6	5	2	5	8	3	5	2	8	11	3	2	4	7	3	3	2	6	5
VPS37C	3	0	1	1	4	4	1	0	6	0	2	1	6	2	5	2	1	4	3	1	0	2	4
VTN	11	21	10	13	11	11	13	8	13	15	12	16	13	1	7	8	4	3	3	16	8	16	26
WASL	8	0	0	0	0	0	0	0	0	0	0	0	0	0	0	0	0	0	0	0	0	0	0
WDR6	1	0	0	0	1	0	0	0	2	0	0	1	1	0	0	0	1	0	1	0	0	1	2
WDR77	1	5	2	1	2	2	3	2	2	4	5	4	4	0	0	0	0	0	0	6	5	3	4
WIPF2	6	0	0	0	0	0	0	0	0	0	0	0	0	0	0	0	0	0	0	0	0	0	0
XPNPEP3	1	0	1	1	0	0	1	1	0	1	0	0	0	0	0	0	0	0	0	0	0	1	0
XRCC5	2	1	0	0	8	5	3	3	5	10	12	13	7	0	2	0	0	0	0	0	3	6	11
XRCC6	1	0	0	0	2	1	0	0	1	5	11	11	6	0	0	0	1	0	0	0	2	4	6
YWHAB	1	0	0	0	6	2	1	2	6	3	4	3	4	1	2	2	2	1	0	0	1	3	4
YWHAE	6	3	4	4	8	4	3	7	7	7	7	8	11	2	11	5	7	3	1	4	4	6	10
YWHAG	2	3	2	2	9	0	2	4	6	3	5	3	6	2	4	3	5	5	1	2	1	5	4
YWHAQ	2	1	0	1	4	1	1	3	4	2	4	4	4	0	1	2	1	0	0	1	2	1	3
YWHAZ	1	4	1	1	2	1	2	2	1	0	1	0	0	1	1	2	0	0	0	1	0	1	1
ZMYM1	1	0	0	0	0	0	0	0	0	0	0	0	0	0	0	0	0	0	0	0	0	0	0
ZRANB2	3	0	0	0	0	1	0	0	1	0	0	3	1	0	1	2	2	0	0	1	0	0	1
AFP	0	4	3	2	1	1	1	7	5	7	5	5	9	12	4	3	9	2	4	2	2	2	3
ALCAM	0	0	0	0	1	1	1	1	1	1	0	0	2	3	4	0	2	1	1	0	0	0	0
ALDH1L1	0	0	0	0	7	5	0	4	7	10	10	9	2	0	0	0	0	0	0	0	6	10	6
AMBP	0	1	2	2	3	0	1	2	3	4	5	4	6	1	0	0	0	0	0	1	1	0	1
ANXA5	0	0	2	3	2	2	1	6	7	2	5	7	6	1	4	3	7	2	1	3	1	2	2
APOC1	0	0	0	0	1	0	0	0	0	0	0	0	1	0	0	0	0	0	0	0	0	1	0
ATP1B3	0	0	3	3	3	2	2	2	3	3	5	3	7	3	3	1	4	4	2	0	1	6	3
B2M	0	0	0	1	0	0	0	0	0	0	0	0	0	0	0	0	0	0	0	0	0	0	0
BCLAF1	0	0	1	0	0	1	0	0	1	0	4	3	1	0	0	1	0	0	0	0	0	0	3
BCMO1	0	0	0	0	0	0	0	0	0	0	0	0	0	0	0	0	0	0	1	0	0	0	1
Bt.1722	0	0	0	0	0	0	0	0	0	0	0	0	0	0	0	1	0	0	1	0	0	1	1
Bt.73176	0	0	0	1	1	1	0	0	0	1	1	1	1	0	0	2	1	0	0	0	0	1	1
Bt.99682	0	0	0	0	2	2	0	0	1	1	0	1	3	0	0	0	0	0	0	1	3	3	1
CALM	0	2	1	1	1	1	1	1	1	1	1	1	1	1	1	0	1	1	2	1	0	1	1
CASP8	0	0	0	0	0	0	0	0	0	0	0	0	0	0	0	0	0	0	0	0	0	0	0
CATHL1	0	0	1	0	2	1	1	1	2	4	4	2	2	0	0	0	1	0	1	0	1	1	2
CC2D1A	0	0	0	0	0	0	0	0	3	0	0	0	0	2	0	0	0	3	0	0	0	6	3
CCDC50	0	0	0	0	0	0	0	0	0	0	0	0	0	1	0	0	0	0	0	0	0	0	0
CD151	0	0	0	0	0	0	0	0	1	0	0	0	0	0	2	1	0	0	0	0	0	1	0
CD276	0	0	0	0	1	0	0	0	1	0	0	0	0	1	0	0	0	0	0	0	1	0	1
CD2AP	0	2	0	0	0	0	0	0	2	0	0	1	4	9	9	0	2	8	5	0	1	5	2
CD46	0	0	0	3	1	0	0	0	1	0	0	0	0	1	1	1	1	0	1	0	0	1	1
CD47	0	8	2	3	0	0	2	2	1	1	1	1	1	3	1	0	3	1	4	1	0	1	0
CD55	0	1	0	0	0	0	0	0	0	0	0	0	0	0	0	0	0	0	0	0	0	0	0
CD59	0	0	0	0	0	0	0	0	0	0	0	0	0	0	1	0	0	1	0	0	0	0	0
CDON	0	0	0	0	0	0	0	0	0	0	0	0	0	0	0	0	0	0	0	0	0	0	0
CHD2	0	4	1	0	0	2	0	1	1	0	2	1	2	0	0	2	0	1	0	0	0	1	1
CHMP1B	0	0	0	0	0	0	0	0	1	0	0	0	1	0	1	0	0	0	0	0	0	1	2
CHMP2A	0	1	0	0	2	0	0	0	5	2	2	0	3	0	2	0	0	0	0	1	0	4	3
CHMP3	0	0	0	0	0	0	1	0	1	0	0	0	1	0	0	1	0	0	0	0	0	0	0
CHMP4A	0	1	0	0	2	0	1	0	5	0	0	0	1	2	1	0	0	2	2	1	0	1	3
CHMP5	0	1	0	0	3	2	0	0	4	1	0	0	3	0	3	2	1	0	1	1	0	5	2
CLCA3	0	0	0	0	0	0	0	0	0	0	0	0	0	0	0	0	0	0	0	0	0	0	0
CNTNAP4	0	0	0	0	0	0	0	0	0	0	0	0	0	0	0	0	0	0	0	0	0	0	0
COPS3	0	0	0	0	0	0	0	1	0	1	1	1	0	0	0	0	0	0	0	0	0	0	0
CPAMD8	0	0	0	0	0	0	0	0	0	0	0	0	0	0	0	0	0	0	0	0	0	0	0
CPB2	0	0	0	0	3	3	0	0	2	0	2	3	1	0	0	0	0	0	0	1	2	3	1
CSNK1A1	0	0	0	0	0	0	0	0	0	0	0	0	0	0	0	0	0	0	0	2	0	3	4
CSNK1D	0	0	0	0	0	0	0	0	0	0	0	0	0	0	0	0	0	0	0	0	2	1	0
CSNK1E	0	0	0	0	0	0	0	0	0	0	0	0	0	0	1	0	0	0	0	1	0	4	2
CUL3	0	0	0	0	0	0	0	0	0	0	0	0	0	0	0	0	0	0	0	0	0	0	0
CYP19A1	0	0	1	1	0	0	0	0	0	0	0	0	0	0	0	0	0	0	0	0	0	0	0
DAG1	0	0	0	0	0	0	0	0	0	0	0	0	0	0	0	1	0	0	1	0	0	0	0
DNAH12	0	0	0	0	0	0	0	0	0	0	0	0	0	0	0	0	0	0	0	0	0	0	0
DNAJA2	0	0	2	3	3	2	0	4	5	2	2	3	4	1	1	2	0	1	2	4	2	5	5
DNAJB6	0	0	0	0	0	0	0	0	3	0	0	0	0	0	0	1	1	1	1	0	0	0	1
DNAJB7	0	0	1	0	0	0	0	0	0	0	0	0	0	0	0	0	0	0	0	0	0	0	0
DNAJB8	0	1	0	0	0	0	0	0	0	1	0	0	0	0	0	1	0	0	0	0	0	0	0
DNAJC5	0	1	0	0	0	0	0	1	0	0	0	0	0	4	2	1	1	1	2	0	0	1	0
DNAJC7	0	0	0	0	0	0	2	0	9	0	0	0	1	0	2	2	2	8	5	0	1	0	0
DSC2	0	0	0	0	0	0	0	0	0	0	0	0	0	0	2	0	0	0	0	0	0	0	0
DSG2	0	1	0	0	5	5	2	3	14	2	5	4	16	2	8	4	3	1	5	1	4	10	9
EEF1E1	0	0	0	0	1	1	1	1	1	3	2	2	2	1	0	0	0	0	0	1	1	2	2
EFNB1	0	1	0	0	0	0	0	0	3	0	0	0	2	2	1	1	1	1	5	0	1	2	2
EFNB2	0	1	0	0	0	0	0	0	0	0	0	0	0	0	0	0	0	0	0	0	0	0	0
EHD1	0	0	0	0	9	1	1	1	7	6	8	5	4	5	11	11	10	5	6	0	1	3	5
EID2	0	0	0	0	0	0	0	1	0	0	0	0	0	0	0	0	0	0	0	0	0	0	0
EIF3B	0	1	0	0	6	3	0	0	2	8	8	10	6	0	1	0	0	0	0	0	4	7	9
EIF3H	0	1	0	0	1	1	0	0	0	1	2	1	1	0	0	0	1	1	1	0	0	1	1
EIF3L	0	1	0	0	2	3	0	2	2	3	6	6	2	0	0	0	0	0	0	0	1	4	5
ENPP1	0	0	0	0	1	0	0	0	0	0	0	0	0	0	0	1	0	1	0	0	0	0	0
F11R	0	1	0	0	1	0	0	0	3	0	0	0	0	1	0	1	2	1	2	0	0	3	0
F9	0	1	0	0	3	1	0	1	0	1	1	1	4	1	0	0	0	0	0	0	0	0	0
FABP5	0	0	0	1	0	0	0	0	0	0	0	0	0	0	0	0	0	0	0	0	0	0	0
FADD	0	0	1	0	0	0	0	0	0	0	0	0	0	0	0	0	0	0	0	0	0	0	0
FAM125B	0	0	0	1	3	1	2	2	3	2	2	0	5	3	4	0	1	0	3	1	0	2	2
FETUB	0	0	2	4	0	2	2	5	6	3	4	2	2	2	2	1	2	2	2	1	1	4	1
FIS1	0	0	0	0	0	0	0	0	0	0	0	0	0	0	0	0	0	0	0	0	0	0	0
FYN	0	0	0	0	1	1	0	1	3	2	1	0	3	0	1	0	1	0	0	0	1	0	0
GNAI3	0	0	0	0	1	1	1	0	6	1	5	2	4	0	0	2	1	2	0	0	1	1	2
GNB4	0	3	3	3	5	0	0	1	4	3	3	3	1	1	1	0	1	2	2	1	1	3	2
GNG12	0	1	1	1	2	1	0	0	2	2	2	1	2	0	1	0	1	0	0	0	0	1	2
GNG5	0	1	0	0	0	0	0	0	0	1	0	1	1	1	2	0	1	0	0	0	0	0	0
GOLGA7	0	0	0	0	1	1	0	0	0	0	0	0	0	0	2	0	0	0	1	0	0	1	1
GPC4	0	1	1	2	0	0	0	0	0	0	0	0	0	0	2	0	0	2	0	0	0	0	0
GRK4	0	0	0	0	0	0	0	0	0	0	0	1	1	0	0	0	0	0	0	0	0	0	0
HCK	0	0	0	0	0	0	0	0	0	0	0	0	0	0	0	0	0	0	0	0	0	0	0
HLA-B	0	0	0	0	0	0	0	0	0	0	0	0	0	2	2	1	2	2	2	0	0	0	1
HNRNPU	0	0	0	1	4	4	1	2	1	2	5	4	3	0	1	1	0	2	1	0	3	2	1
HS6ST2	0	0	0	0	1	1	0	2	0	1	1	1	1	0	0	0	0	0	0	0	0	3	1
HSPA1B	0	0	0	0	2	1	1	1	3	2	1	2	2	0	0	1	0	0	0	2	1	1	3
IGF2BP2	0	0	0	1	0	2	0	1	3	1	0	2	0	2	1	1	1	3	4	1	1	2	3
IGJ	0	0	2	2	1	1	1	2	1	1	1	1	0	1	0	0	1	0	0	2	1	1	0
IRS4	0	1	1	1	11	6	1	7	17	3	8	6	12	4	14	13	13	4	13	1	5	8	11
IST1	0	2	4	4	5	1	4	5	7	2	5	4	3	1	5	2	3	3	1	7	2	5	9
KIF2C	0	0	0	0	0	0	0	0	0	0	0	0	0	0	0	0	0	0	0	0	0	0	0
KLHL8	0	0	0	0	1	0	0	0	0	0	0	0	0	0	1	0	0	0	2	0	0	0	1
LAMA1	0	0	0	0	0	0	0	0	0	0	0	0	0	1	0	0	0	0	0	0	0	0	0
LAMA5	0	0	0	0	0	0	0	0	0	0	0	0	0	0	1	0	0	0	0	0	0	0	0
LAMB1	0	0	0	0	0	0	0	0	0	0	0	0	0	0	1	0	0	2	0	0	0	0	0
LAMC1	0	0	0	0	0	0	0	0	0	0	0	0	0	1	2	0	0	0	0	0	0	0	0
LDHAL6B	0	0	1	0	0	2	0	2	1	1	0	0	0	0	0	0	0	0	0	0	1	2	1
LGALS3BP	0	0	0	0	0	1	0	1	1	1	0	1	1	0	0	0	0	0	0	0	0	1	0
LITAF	0	0	1	1	0	0	0	0	0	0	0	0	0	0	0	0	0	0	0	0	0	0	0
LOC100851858	0	0	0	0	0	1	0	0	0	0	1	1	2	0	0	0	0	0	0	0	0	0	1
LOC507211	0	1	2	3	0	0	0	0	0	0	1	0	0	0	0	1	0	0	0	0	0	0	0
LOC508628	0	0	1	1	1	0	0	0	1	0	1	0	0	0	0	0	0	1	1	0	1	0	1
LOC525863	0	2	0	0	0	0	0	1	1	1	1	1	1	0	0	0	0	0	0	1	0	1	1
LOC528040	0	0	0	0	2	8	0	0	1	0	0	0	0	0	0	0	0	0	0	0	0	1	1
LOC781576	0	2	0	0	1	1	0	0	2	1	2	1	2	1	2	1	2	0	0	0	0	2	1
LOC784445	0	1	0	0	1	0	0	0	1	1	1	1	0	1	0	0	0	0	0	0	0	1	1
LRRC39	0	0	0	0	0	0	0	0	0	0	0	0	0	0	0	0	0	0	0	0	0	0	0
LRRK2	0	0	0	0	0	0	0	0	0	0	0	0	0	0	0	0	0	0	0	0	0	0	0
LSR	0	1	0	1	3	1	2	0	2	1	2	1	4	1	3	3	3	1	2	0	0	2	2
MCAM	0	0	0	0	0	0	0	0	1	0	0	0	0	0	2	0	0	0	1	0	0	2	0
MLF2	0	0	1	1	0	0	0	0	2	1	0	0	0	0	0	0	2	3	1	0	0	1	3
MPZL1	0	0	0	0	3	1	0	1	1	1	0	0	0	1	2	1	1	0	0	1	1	1	2
NAP1L1	0	0	0	0	2	3	0	2	1	2	3	3	2	0	1	0	0	2	1	1	0	2	2
NBAS	0	0	0	0	0	0	0	1	0	0	0	0	0	0	0	0	0	0	0	0	0	0	0
NBEA	0	0	0	0	0	0	0	0	0	0	0	0	0	0	0	0	0	0	0	0	0	0	0
NCR3LG1	0	1	0	0	0	0	0	0	1	0	0	0	0	0	0	0	1	0	0	0	0	0	0
NDNF	0	0	0	0	0	0	0	0	0	0	0	0	0	0	0	0	0	0	0	0	0	0	0
NOLC1	0	0	0	1	0	0	0	0	0	0	0	0	0	0	2	2	1	0	1	0	0	0	0
NRAS	0	0	0	0	2	0	1	2	1	1	2	1	0	0	1	2	1	1	1	2	2	1	2
OCLN	0	0	0	1	2	1	0	2	4	2	1	2	3	5	3	2	3	1	4	0	0	1	4
PACSIN2	0	1	0	0	0	0	0	0	1	1	0	1	1	0	4	2	1	9	6	0	0	0	1
PANX2	0	0	1	1	0	0	0	0	0	0	0	0	0	0	0	0	0	0	0	0	0	0	0
PCBP2	0	3	0	0	7	0	2	5	4	2	2	1	0	5	1	0	0	1	1	1	2	2	3
PF4	0	1	0	1	0	0	1	0	0	0	0	1	0	0	0	0	1	1	1	1	0	0	0
PGM1	0	0	0	0	13	9	0	4	8	2	3	3	5	0	0	0	0	0	0	0	2	6	6
PLK1	0	0	0	0	0	0	0	0	0	0	0	0	0	0	0	0	0	0	0	0	0	0	2
PRNP	0	0	1	1	0	1	0	0	2	0	0	0	2	1	0	0	1	1	0	0	0	0	0
PROCR	0	1	0	0	1	0	0	1	2	1	0	0	0	3	1	2	1	0	2	0	0	2	1
PRPF19	0	1	0	0	4	4	1	1	3	3	4	3	4	0	2	0	2	0	0	0	5	4	4
PSEN1	0	0	0	0	0	0	0	0	0	0	0	0	0	0	0	0	0	0	0	0	0	0	0
PSMC1	0	1	0	0	6	4	2	1	1	4	8	7	8	0	0	1	3	0	2	2	5	5	3
PSMC2	0	7	0	0	4	3	4	4	3	7	8	8	11	2	3	0	3	0	5	3	6	5	9
PSMC5	0	3	0	0	7	5	2	4	6	7	9	10	5	0	1	2	3	0	2	2	3	8	6
PSMC6	0	1	0	0	10	3	0	4	5	5	7	7	8	2	1	1	2	0	1	4	1	5	6
PSMD1	0	4	0	0	6	6	1	2	0	6	6	11	6	0	1	0	6	0	2	2	2	5	6
PSMD12	0	0	0	0	3	3	0	2	1	5	8	7	2	0	0	0	2	0	0	1	2	3	5
PTK6	0	0	0	0	0	0	0	0	0	0	0	0	0	0	0	0	0	0	0	0	0	0	0
PVR	0	1	0	0	0	0	0	0	1	1	1	1	0	2	2	2	0	1	1	0	0	1	1
PYGL	0	0	0	1	11	8	1	10	8	14	14	7	8	0	1	0	0	0	0	1	7	16	13
RAB11A	0	2	1	2	1	1	3	2	4	3	5	3	5	2	0	1	0	0	0	2	1	3	4
RAB13	0	1	0	0	0	0	1	2	2	0	0	0	2	1	2	1	2	1	1	1	1	0	1
RAB15	0	0	0	0	1	0	0	0	2	1	1	1	1	0	1	0	1	0	0	0	0	1	0
RAB1A	0	4	2	1	2	3	0	3	4	2	4	3	6	1	3	3	1	3	3	0	0	3	3
RAB21	0	0	0	0	0	1	0	0	2	0	0	0	0	0	0	0	0	0	0	0	0	2	2
RAB40C	0	0	0	0	0	0	1	0	0	0	0	0	0	0	0	0	0	0	0	0	0	0	0
RAB5C	0	3	2	2	3	2	2	5	5	3	4	5	6	2	2	1	2	3	1	2	3	3	5
RAB8B	0	0	0	0	0	0	0	0	1	0	0	0	0	2	1	1	2	0	0	0	0	0	0
RAC1	0	0	0	0	1	2	1	2	2	2	2	2	2	2	2	1	0	1	2	0	0	2	1
RACGAP1	0	0	0	0	0	0	0	0	1	0	1	0	4	3	7	7	6	1	3	0	0	0	0
RAD23A	0	1	1	0	0	0	0	2	1	0	0	0	0	1	0	2	8	1	5	0	0	0	0
RAD23B	0	0	0	0	1	0	2	2	7	1	0	0	0	6	4	4	7	2	8	2	3	6	5
RAP1B	0	3	1	1	0	0	1	1	1	0	0	0	0	0	0	0	0	0	0	0	1	2	2
RBM41	0	0	0	0	0	0	0	1	0	0	0	0	0	0	0	0	0	0	0	0	0	0	0
RDX	0	2	1	1	1	0	0	1	5	1	3	1	8	4	7	2	5	7	4	1	1	3	5
RGN	0	1	0	0	4	4	0	0	4	1	2	3	2	0	0	0	0	0	0	0	2	4	1
RHOB	0	0	0	0	0	0	0	0	0	0	0	0	0	0	1	0	0	0	0	0	0	0	0
RHOC	0	0	0	1	1	0	1	1	1	0	0	0	0	0	0	0	1	1	1	0	0	0	1
RHOG	0	0	0	1	1	0	0	1	3	0	0	1	2	0	2	0	0	2	2	0	1	2	2
RIPK1	0	0	0	0	0	0	0	0	0	0	0	0	0	0	0	0	0	0	0	0	0	0	0
RP2	0	0	0	0	0	0	0	0	0	0	0	0	0	0	2	1	1	0	1	0	0	0	0
RPL18A	0	2	1	1	1	0	0	1	0	2	2	0	1	0	1	2	0	1	0	0	0	2	2
RPL19	0	0	0	1	0	0	0	0	0	0	1	1	0	1	0	0	0	0	0	0	0	0	0
RPL24	0	0	0	0	1	0	1	0	0	0	0	0	1	0	1	1	0	1	0	1	1	0	0
RPL34	0	0	0	0	1	0	0	0	0	0	0	0	0	0	0	0	0	0	0	0	0	0	0
RPL35	0	0	0	0	0	0	0	0	0	0	0	0	0	0	1	1	0	0	0	0	1	0	0
RPS10	0	0	0	0	2	1	2	1	1	3	3	3	2	0	0	0	0	1	1	0	1	3	3
RPS14	0	0	0	0	0	1	0	0	0	0	1	1	0	0	0	0	0	0	0	0	1	0	1
RPS17	0	0	0	0	2	1	0	0	1	2	3	4	1	1	1	2	0	0	1	0	1	3	5
RPS26	0	0	0	0	0	0	0	0	1	1	1	1	2	1	0	0	1	1	1	1	0	1	1
RPS7	0	0	0	0	1	1	0	1	2	2	3	2	1	0	0	0	1	2	0	0	1	2	0
RRM1	0	1	0	0	3	2	0	0	2	2	2	4	0	0	0	0	0	0	0	0	1	3	2
RRP7B	0	0	0	0	0	0	0	0	0	0	0	0	0	0	0	0	0	0	0	0	0	0	0
SCAMP4	0	0	0	0	1	1	1	0	2	1	1	1	0	1	1	0	0	0	1	0	0	0	1
SCARB1	0	0	0	0	2	0	0	0	1	0	0	0	1	2	2	0	0	0	0	0	0	1	0
SCLT1	0	0	0	1	0	0	0	1	0	0	0	0	0	0	0	0	0	0	0	1	0	0	0
SDC2	0	1	0	0	0	0	0	0	0	0	0	0	0	0	2	1	1	1	2	0	0	0	0
SDC4	0	1	1	1	0	0	0	0	0	0	0	0	0	0	0	0	0	0	0	0	0	0	0
SERINC1	0	1	1	1	3	2	1	1	3	0	1	1	3	0	2	1	2	1	1	1	1	4	3
SERINC3	0	1	0	0	1	0	0	0	1	1	0	0	0	0	0	0	0	0	0	0	0	0	0
SERPINA5	0	0	1	0	5	5	7	3	7	5	10	6	8	1	0	2	1	0	0	1	5	5	1
SERPINC1	0	1	0	0	1	1	0	10	2	3	4	2	5	3	1	0	1	0	0	1	1	2	0
SERPINF2	0	3	4	4	11	9	4	11	5	9	10	11	5	4	3	3	5	1	3	1	4	10	6
SFT2D2	0	1	1	1	0	1	0	0	1	0	1	1	1	1	0	1	0	0	1	0	0	0	0
SH3GL2	0	0	0	0	0	0	0	0	0	0	0	0	0	0	0	0	0	0	0	0	0	0	0
SLC19A1	0	1	1	1	1	0	0	1	1	0	1	0	1	1	2	0	1	1	1	0	0	0	1
SLC19A2	0	3	1	2	0	0	0	0	1	0	0	0	0	1	0	1	1	2	3	1	1	3	3
SLC29A1	0	1	1	0	2	1	0	1	2	0	1	2	1	2	3	1	1	0	0	0	0	1	2
SLC2A1	0	0	0	0	0	0	0	1	0	0	1	0	3	1	2	2	1	0	0	0	1	0	0
SLC31A1	0	0	0	0	1	0	0	1	1	1	1	0	0	1	2	0	2	0	0	1	0	1	1
SLC38A1	0	0	0	0	0	0	0	0	0	0	1	0	2	0	0	0	0	0	0	0	0	0	0
SLC38A2	0	0	1	1	2	1	1	0	1	0	1	0	2	0	1	0	2	0	0	1	1	1	1
SLC38A3	0	0	0	0	0	0	0	0	0	0	0	0	0	0	1	0	0	0	0	0	0	0	0
SLC39A10	0	0	0	0	1	0	0	0	2	1	0	0	1	3	3	1	2	0	0	0	0	0	2
SLC39A14	0	1	0	0	0	0	0	0	0	1	0	0	0	1	0	0	0	0	0	0	0	1	0
SLC7A11	0	0	0	0	0	0	0	0	0	0	0	0	0	0	0	0	0	0	0	0	0	0	0
SLC9A3R1	0	1	0	0	0	0	0	0	4	1	2	1	1	0	1	5	2	1	3	0	0	0	1
SLIT2	0	0	0	0	0	0	0	0	0	0	1	0	0	0	1	0	0	0	0	0	0	0	0
SMPDL3B	0	1	0	0	0	0	1	2	2	0	1	0	2	4	2	0	1	3	2	1	0	4	0
SNAP23	0	0	0	0	1	0	1	1	3	2	0	3	6	0	3	4	4	3	3	0	2	2	2
SNRNP70	0	0	0	0	3	1	0	0	1	1	1	3	0	0	1	0	1	0	1	0	0	1	3
SPAST	0	0	0	0	0	0	0	0	1	0	0	0	0	0	0	0	0	0	0	0	0	0	0
SPP2	0	1	0	2	0	1	0	0	0	0	0	0	2	0	0	0	0	0	0	0	0	1	1
SRP72	0	0	0	0	0	0	0	0	0	0	0	0	0	0	1	1	0	0	0	0	0	0	0
SRRM1	0	0	0	0	0	0	0	0	0	0	0	0	0	0	0	0	0	0	0	0	0	0	0
SRSF4	0	0	0	0	0	0	0	0	0	3	0	5	6	0	0	3	1	0	0	0	0	0	3
SRSF6	0	0	1	0	0	2	0	0	1	1	1	1	2	0	0	1	0	0	0	0	0	0	1
SSRP1	0	0	0	1	0	0	0	0	0	0	1	1	0	0	0	0	0	0	1	0	0	0	0
SSTR2	0	0	0	0	0	0	0	0	0	0	0	0	0	0	1	0	0	0	0	0	0	0	0
STAU2	0	0	0	0	0	0	0	0	0	0	0	0	0	1	0	0	0	2	1	0	0	0	0
STOM	0	0	0	0	0	2	0	0	1	1	1	1	4	0	1	2	1	2	0	0	0	0	0
STOML3	0	0	0	0	0	0	0	0	0	0	0	0	0	0	0	0	0	0	0	0	0	0	1
STUB1	0	0	0	0	2	0	0	1	2	0	0	1	0	0	2	4	0	3	1	0	0	0	0
SUB1	0	0	2	0	0	0	0	0	0	0	0	0	1	0	1	0	0	0	0	0	0	1	1
SULT1E1	0	0	0	0	5	6	0	4	10	6	9	7	4	0	1	0	0	0	0	0	4	9	7
SUSD5	0	0	1	1	0	0	0	0	1	0	0	0	1	0	0	1	1	1	0	0	0	0	0
SYNCRIP	0	0	0	0	0	0	0	0	2	0	0	0	0	0	0	0	0	2	0	0	0	1	0
TMEM2	0	0	0	0	1	0	0	0	0	0	0	0	0	0	0	0	0	0	0	0	0	0	0
TNFAIP3	0	0	0	0	0	0	0	0	0	0	0	0	0	0	0	0	0	0	0	0	0	0	0
TNIP1	0	0	0	0	0	0	0	0	0	0	0	0	0	0	0	0	0	0	0	0	0	1	1
TOLLIP	0	1	0	0	0	2	0	0	0	1	2	0	2	0	2	0	1	1	0	0	0	0	0
TPP2	0	3	1	2	9	8	5	0	0	1	6	5	4	0	0	0	0	0	0	7	0	0	1
TTK	0	0	0	1	0	0	0	0	0	0	0	0	0	0	0	0	0	0	0	0	0	0	0
TUBAL3	0	0	0	0	2	0	2	2	1	2	2	2	2	0	0	0	1	1	0	2	2	3	0
UBA1	0	1	0	0	19	20	4	8	18	21	27	24	12	0	2	7	3	0	0	3	15	29	22
UBXN1	0	0	0	0	0	0	0	0	0	0	0	0	0	1	0	0	0	1	3	0	0	0	0
VCP	0	1	14	13	4	2	0	3	7	0	1	1	0	4	2	8	14	9	19	0	0	0	3
VPS37A	0	0	1	0	0	0	0	0	0	0	0	0	0	0	0	0	0	0	0	0	0	0	0
VPS4A	0	0	2	1	2	0	3	3	1	1	0	0	2	0	2	1	0	0	0	1	1	3	3
VPS4B	0	0	0	0	4	1	0	0	4	0	1	0	0	2	4	0	0	2	3	0	0	1	2
VTA1	0	0	0	0	3	1	3	2	3	0	0	1	3	2	3	2	3	4	2	1	2	5	4
YBX1	0	9	2	2	4	0	2	5	7	2	4	4	0	7	3	2	1	5	3	0	0	3	4
YBX2	0	0	0	2	0	0	1	1	0	0	0	0	0	0	3	0	1	0	0	0	0	1	1
YKT6	0	1	1	1	0	0	0	1	1	0	0	0	0	1	1	1	2	0	2	0	0	0	0
YWHAH	0	0	0	0	1	1	0	0	0	2	2	2	1	0	2	1	1	1	3	0	0	1	0
ZC3HAV1	0	5	1	3	6	0	7	11	20	5	2	1	1	8	8	4	5	8	9	2	1	9	11
ZSWIM6	0	0	0	0	0	0	0	0	0	0	0	0	0	0	0	0	0	0	0	0	0	0	0
ABCB7	0	1	0	1	0	0	0	0	0	0	0	0	0	0	0	0	0	0	0	0	0	0	0
ANKFY1	0	1	0	0	1	0	0	0	1	1	1	1	0	0	0	0	0	0	0	0	0	1	1
ANXA7	0	1	0	0	0	1	1	0	4	1	2	2	4	1	3	1	6	0	4	0	0	3	5
ATP1A2	0	5	0	0	0	6	3	7	0	0	7	0	0	0	0	0	0	0	0	3	0	0	0
BAG2	0	1	0	0	0	0	0	1	3	0	0	0	0	0	0	0	0	0	0	0	0	0	0
BCAN	0	1	0	0	0	0	0	0	0	0	0	0	0	0	0	0	0	0	0	0	0	0	0
BUB3	0	1	0	0	1	1	0	1	0	4	4	4	3	1	0	1	1	0	1	0	2	4	3
C5	0	1	0	0	6	0	0	1	3	3	2	2	1	0	1	0	0	0	0	0	0	2	3
CAB39	0	1	0	0	1	0	0	1	2	0	1	3	0	0	0	0	0	0	0	0	0	0	0
CCAR1	0	1	0	0	0	0	0	0	0	0	0	0	0	0	0	0	0	0	0	0	0	0	0
CCT3	0	1	0	0	7	5	2	2	2	5	8	4	2	0	1	0	1	0	0	0	2	5	6
COPA	0	1	0	0	3	3	0	3	4	12	12	17	6	0	0	1	0	0	0	0	5	12	8
DARS	0	1	0	0	5	3	0	1	2	6	5	12	4	0	0	0	0	0	0	0	2	5	6
DYNC1I2	0	1	0	0	1	1	0	0	1	2	2	3	0	0	0	0	0	0	0	0	1	1	2
EIF4B	0	2	0	0	0	0	0	0	0	0	0	2	0	0	0	0	0	0	0	0	0	0	1
EIF5A2	0	1	0	0	1	0	1	2	1	1	1	1	0	0	1	2	2	0	0	1	2	0	0
EPB41L2	0	3	0	0	1	1	0	0	4	2	3	2	10	4	9	8	9	2	5	0	0	0	2
FLNA	0	3	0	1	31	3	8	6	16	11	12	13	7	1	2	2	3	0	0	11	6	18	11
GNAI2	0	1	0	0	0	0	0	0	2	0	2	1	2	0	0	0	1	0	1	0	0	0	1
GNB3	0	1	0	0	0	0	0	1	0	0	0	1	0	0	0	1	0	0	0	0	0	0	0
IGF2BP3	0	1	0	0	0	0	0	1	4	0	1	0	0	4	0	0	0	5	0	0	0	0	2
ILK	0	2	1	1	6	1	2	2	7	5	6	3	2	1	0	0	1	1	0	4	0	5	2
IMPDH1	0	1	0	0	0	0	0	0	0	0	0	0	0	0	0	0	1	0	0	1	0	0	0
KNG1	0	1	1	1	1	1	1	3	1	3	2	5	3	0	0	1	1	0	1	1	1	1	0
KRT17	0	1	0	0	2	0	0	0	0	2	0	0	0	0	0	0	0	0	0	0	0	0	0
LARS	0	1	0	0	4	8	0	1	3	9	12	15	9	0	1	0	0	1	0	0	7	12	12
LMNB1	0	5	0	0	7	1	6	0	2	4	5	3	1	0	0	0	0	0	0	8	0	0	0
LMNB2	0	1	0	0	2	0	1	0	0	0	1	0	0	0	0	0	0	0	0	0	0	0	0
MAPK3	0	1	0	0	1	0	0	0	0	1	1	0	2	0	0	0	1	0	1	0	0	1	2
MCM4	0	1	0	0	0	1	1	0	1	4	8	8	2	0	0	0	0	0	0	0	0	3	6
MOV10	0	1	1	0	2	0	0	4	13	0	0	1	0	5	4	1	3	10	4	1	2	5	4
MYH14	0	1	1	1	0	0	0	1	1	0	2	0	0	0	0	0	0	0	0	0	0	0	1
NPHS1	0	1	0	0	0	0	0	0	0	0	0	0	0	0	0	0	0	0	0	0	0	0	0
PFKL	0	1	0	0	4	2	0	3	2	4	7	7	1	0	0	0	0	0	0	0	1	4	4
PGAM2	0	1	0	0	1	1	0	0	0	0	0	1	0	0	2	0	2	1	0	0	0	0	1
PPP2CB	0	1	0	0	0	2	0	1	3	3	4	3	2	0	1	0	0	0	0	0	1	1	2
PPP2R1A	0	1	0	0	2	3	0	2	4	4	2	5	1	0	1	0	1	0	0	0	0	1	2
PSMA1	0	1	0	0	0	0	0	0	1	0	0	0	0	1	1	0	4	1	4	0	0	1	1
PSMB7	0	1	0	0	0	0	0	0	0	0	0	0	0	0	0	0	2	0	1	0	0	0	0
PSMD7	0	1	0	0	4	4	1	3	0	5	9	9	2	1	0	0	1	0	0	0	2	2	3
RAC3	0	1	1	1	1	0	0	1	1	1	0	0	0	0	1	2	1	0	0	1	1	2	2
SEPT2	0	1	0	0	4	0	1	2	0	1	4	3	0	0	0	0	1	0	0	1	2	4	5
SEPT7	0	1	0	0	0	0	0	0	1	3	2	2	0	0	0	0	0	0	0	0	0	1	0
SERBP1	0	1	0	0	1	0	0	1	0	0	1	2	1	0	0	1	0	2	1	0	0	0	0
SERINC5	0	1	0	0	0	0	0	0	0	0	0	0	1	0	0	0	0	0	0	0	0	0	1
SERPINB1	0	2	0	0	0	0	0	1	0	0	0	0	0	1	0	0	0	0	0	2	1	1	0
SNRPD2	0	1	0	0	0	0	0	0	0	0	1	2	0	0	0	0	0	0	0	0	0	0	0
SPTBN2	0	1	0	0	0	0	0	0	0	0	0	0	0	0	0	0	0	0	0	0	0	0	0
STIP1	0	2	0	0	2	0	3	6	14	2	1	0	0	0	5	5	0	2	15	0	0	0	1
TF	0	3	2	7	3	5	1	23	15	15	13	16	21	24	16	9	9	11	15	1	2	10	7
TRIM28	0	2	0	0	4	3	2	1	2	3	8	7	5	0	1	2	0	0	0	0	3	5	6
TTLL12	0	1	0	0	2	1	0	0	0	2	3	5	1	0	0	0	0	0	0	0	2	2	5
TUBA1C	0	43	0	0	0	12	0	0	0	17	21	24	0	0	0	0	0	0	0	0	0	0	47
TUBB6	0	4	0	0	6	2	8	0	1	1	8	13	1	0	0	0	0	0	0	0	0	14	23
UPF1	0	1	0	0	3	0	0	0	5	2	3	2	0	4	3	1	0	8	7	0	1	6	5
VARS	0	1	0	0	4	1	2	0	1	4	6	7	4	0	0	0	0	0	0	0	6	9	11
VAT1	0	1	0	0	2	0	0	0	2	0	0	0	1	0	1	3	3	0	2	0	1	1	1
VPS35	0	1	0	0	2	1	0	1	6	3	3	5	4	0	0	2	0	0	1	0	1	1	3
WDR82P1	0	1	0	0	0	0	0	0	0	0	1	2	0	0	0	0	0	0	0	0	0	0	2
A1BG	0	0	0	0	0	0	0	8	4	2	1	1	6	4	2	2	1	1	1	0	0	1	0
ADAM10	0	0	0	1	1	0	0	1	1	0	0	0	2	1	2	0	2	1	0	1	0	0	0
APOB	0	0	0	0	0	0	0	0	0	0	0	0	0	0	1	1	0	0	0	0	1	0	0
APOC2	0	0	0	0	0	1	1	0	4	3	2	4	0	0	0	0	2	1	0	0	0	2	1
ATP13A4	0	0	0	0	0	0	0	0	0	0	0	0	0	0	0	0	0	0	0	0	0	0	0
BTN2A1	0	0	0	0	0	0	0	0	0	0	0	0	1	0	0	0	0	0	0	0	0	0	0
Bt.57435	0	0	0	0	0	0	0	0	0	0	0	1	0	0	0	0	0	0	0	0	1	0	1
CAPNS1	0	0	0	0	0	0	0	0	5	4	1	0	4	0	0	0	0	0	0	0	0	4	1
CC2D1B	0	0	0	0	0	0	0	0	0	0	0	0	0	0	1	0	0	0	0	0	0	0	0
CD99L2	0	0	0	0	0	0	0	0	2	1	0	1	1	0	3	1	2	1	1	0	0	1	1
CSNK1B	0	0	0	0	0	0	0	0	0	0	0	0	0	0	0	0	0	0	0	1	0	1	0
CSPG4	0	0	0	0	0	0	0	0	0	0	0	0	0	0	2	0	1	0	1	0	0	0	0
DNAAF1	0	0	0	0	0	0	0	0	0	0	0	0	0	0	0	0	0	0	0	0	0	0	0
ERCC6L2	0	0	0	0	0	0	0	0	0	0	0	0	0	0	0	0	0	0	0	0	0	0	0
FERMT2	0	0	0	0	0	0	0	0	2	0	0	0	0	0	0	0	0	1	0	0	0	0	1
FGFRL1	0	0	0	0	0	0	0	0	0	0	0	0	0	1	0	0	0	0	0	0	0	0	0
GLIPR2	0	0	0	0	1	0	1	1	1	0	0	0	1	0	0	1	1	1	0	1	1	2	0
GNA12	0	0	1	0	0	0	1	1	0	0	1	0	0	0	0	0	0	0	0	2	0	1	0
GRB2	0	0	0	0	4	0	0	0	1	0	0	0	0	0	3	0	1	2	0	0	0	0	0
IGSF3	0	0	0	0	1	0	0	0	2	0	0	0	0	1	1	0	1	2	2	0	0	1	0
ITGA4	0	0	0	0	0	0	0	0	0	0	0	0	0	0	0	0	0	0	0	0	0	0	0
ITGA6	0	0	0	0	0	0	0	0	0	0	0	0	0	0	1	0	0	0	1	0	0	0	0
JAM3	0	0	0	0	0	0	0	0	1	1	0	1	0	0	0	1	1	2	0	0	0	1	0
KHNYN	0	0	0	0	0	0	0	0	0	0	0	0	0	0	0	0	0	0	1	0	0	0	0
KRT71	0	0	1	0	1	0	0	1	0	0	0	0	0	0	0	0	0	0	0	0	0	0	0
KRT80	0	0	11	1	0	0	0	0	0	0	0	0	0	0	0	0	0	0	0	0	0	0	0
LANCL1	0	0	0	0	0	0	0	0	0	1	0	0	1	0	0	0	0	0	0	0	0	1	0
LDLR	0	0	0	0	0	0	0	0	0	0	0	0	0	1	3	3	2	3	0	0	1	1	1
LPHN2	0	0	0	0	1	0	0	0	2	0	0	0	0	0	1	2	0	0	1	0	0	1	0
LYN	0	0	0	0	1	0	0	1	0	0	0	0	1	0	2	3	3	2	5	0	0	1	2
MITD1	0	0	0	0	1	0	0	0	3	0	0	0	0	0	0	0	0	0	0	0	0	1	0
NCSTN	0	0	0	0	0	0	0	0	3	0	0	0	0	1	1	1	0	2	1	0	0	0	0
NME2	0	0	0	0	1	1	0	1	1	0	0	0	0	0	0	1	1	0	0	0	0	0	1
NOTCH2	0	0	0	0	2	0	0	0	0	0	0	0	1	0	1	0	1	0	3	1	1	3	3
NUPL2	0	0	0	0	0	0	0	0	0	0	0	0	0	0	0	0	0	0	0	0	0	0	0
ORM1	0	0	0	2	0	2	1	6	5	4	3	2	3	5	4	1	6	1	2	0	0	2	3
PCBP1	0	0	0	0	0	0	0	1	1	0	0	0	0	0	0	0	0	0	0	0	0	0	0
PCBP3	0	0	0	0	0	1	1	3	2	0	0	0	1	0	1	0	1	0	1	2	0	2	2
PIP5K1A	0	0	0	0	0	0	0	0	0	0	0	0	0	0	2	1	1	0	0	0	0	0	0
PLSCR1	0	0	0	0	1	1	0	1	0	0	0	0	0	0	0	0	0	0	0	0	0	1	0
PTK7	0	0	0	0	2	0	0	1	2	0	2	0	3	1	1	1	1	0	0	0	0	4	2
PTPRF	0	0	0	0	0	1	0	1	2	0	0	0	2	0	4	1	2	1	0	0	0	1	1
PTPRS	0	0	0	0	2	0	0	0	3	0	0	0	1	2	1	1	0	2	1	0	0	1	1
RALB	0	0	0	0	0	0	0	0	0	1	3	0	2	0	2	1	1	0	0	0	1	1	2
ROBO1	0	0	0	0	1	0	0	0	0	0	0	0	0	0	0	0	0	0	1	0	0	0	0
SERPINA3-2	0	0	2	1	2	3	0	6	5	5	4	3	4	5	2	1	1	0	0	0	2	4	3
SFRS4	0	0	0	1	0	1	0	0	2	0	3	0	0	0	0	0	0	0	0	1	0	1	0
SLC16A10	0	0	0	0	0	0	0	0	0	1	1	1	0	0	0	0	0	0	0	0	0	0	0
SLC1A3	0	0	1	0	0	0	0	0	2	0	0	0	1	0	0	1	2	0	1	0	0	1	1
SLC29A2	0	0	0	0	0	0	0	0	1	0	0	0	0	0	0	1	1	0	1	0	0	0	0
SLC5A3	0	0	0	0	0	1	0	0	0	0	1	0	0	0	1	0	0	0	0	0	0	0	0
SLC7A1	0	0	0	0	0	1	0	1	1	1	0	0	0	0	0	0	0	0	0	1	0	0	0
SLC7A2	0	0	0	0	0	0	0	0	0	0	0	0	0	0	1	0	0	0	1	0	0	0	0
SLC7A3	0	0	0	0	0	0	0	0	1	0	0	0	0	0	0	0	0	0	0	0	0	0	0
SLITRK5	0	0	0	0	2	0	0	2	2	0	0	0	1	1	1	1	0	0	1	0	2	1	2
SRP9	0	0	0	0	0	0	0	0	0	0	0	0	0	1	0	0	0	0	1	0	0	0	1
ST13	0	0	3	3	1	0	2	6	8	1	1	0	2	1	2	2	1	4	6	0	1	1	2
SVIP	0	0	0	0	1	0	1	0	1	0	0	0	0	0	1	1	0	1	1	0	0	1	1
TNF	0	0	0	0	0	0	0	0	0	0	0	0	0	0	0	0	0	0	0	0	0	0	0
TPBG	0	0	0	0	1	1	0	0	1	0	0	0	0	1	0	1	0	1	0	0	0	0	0
TSPAN9	0	0	0	0	1	1	0	0	1	0	0	0	3	0	2	1	2	2	0	1	0	0	1
ZDHHC5	0	0	0	0	1	0	0	0	0	0	0	0	2	0	2	0	1	0	2	0	0	1	0
ATP11A	0	0	1	1	1	0	0	0	1	0	0	0	1	0	0	0	0	0	0	0	0	0	0
CD14	0	0	1	0	0	0	0	0	0	0	0	0	0	0	0	0	0	0	0	0	0	0	0
CD320	0	0	1	1	0	0	0	0	0	0	0	0	0	0	0	0	0	0	1	0	0	0	0
CLTA	0	0	1	1	0	0	0	0	0	1	0	1	0	0	0	0	0	0	0	0	0	0	0
DCHS2	0	0	1	0	0	0	0	0	0	0	0	0	0	0	0	0	0	0	0	0	0	0	0
DSG1	0	0	2	0	1	0	0	2	0	0	0	0	0	0	0	0	0	0	0	0	0	0	0
DSP	0	0	20	0	1	0	0	8	0	0	0	0	0	0	0	0	0	0	0	0	0	0	0
ENO2	0	0	1	0	0	0	0	0	0	0	0	0	0	0	0	0	0	0	0	0	0	0	0
FGB	0	0	3	5	1	1	0	1	3	2	2	2	1	0	0	0	0	0	0	0	1	2	1
FGG	0	0	1	3	0	2	0	0	1	1	1	1	1	0	0	0	0	0	0	0	0	1	1
FRAS1	0	0	19	17	1	1	0	0	0	0	0	0	0	0	0	0	0	0	0	3	0	0	0
GOLGA3	0	0	1	0	0	0	0	0	0	0	0	0	0	0	0	0	0	0	0	0	0	0	0
HMGB1P1	0	0	3	5	0	0	0	0	0	0	0	0	0	0	0	0	0	0	0	0	0	0	0
HNRNPCL1	0	0	5	3	0	0	0	0	0	2	0	0	0	0	0	0	0	0	0	0	0	1	0
HSPD1	0	0	2	1	1	0	0	4	0	0	1	0	0	0	0	0	0	0	0	0	0	0	0
HSPG2	0	0	1	0	0	0	0	0	0	0	0	0	0	0	1	0	0	0	0	0	0	0	0
IL23R	0	0	1	1	0	0	0	0	0	0	0	0	0	0	0	0	0	0	0	0	0	0	0
KRT75	0	0	1	0	1	0	0	1	0	0	0	0	0	0	0	0	0	0	0	0	0	0	0
KRT85	0	0	1	0	0	0	0	0	0	0	0	0	0	0	0	0	0	0	0	0	0	0	0
LOC100852255	0	0	1	0	0	0	0	0	0	0	0	2	0	0	0	0	0	0	0	0	0	0	0
LOC515150	0	0	1	1	0	2	0	1	0	2	2	1	1	0	0	1	0	0	0	0	0	1	1
LOC517284	0	0	1	1	0	0	0	0	0	1	1	0	1	0	0	0	0	0	0	0	0	0	0
LOC525947	0	0	1	1	0	0	0	1	0	0	0	0	0	0	0	0	0	0	0	0	0	0	0
MAGED1	0	0	1	2	0	0	0	0	0	0	0	0	0	0	0	0	0	0	2	0	0	0	0
MYL6B	0	0	1	1	1	1	1	1	1	1	1	1	1	0	0	1	0	0	1	1	1	1	1
PEF1	0	0	3	2	3	4	1	2	2	2	3	2	5	0	1	0	0	0	0	0	1	3	2
SPTAN1	0	0	59	59	1	12	0	0	0	0	1	0	0	0	0	0	0	0	0	0	0	0	0
SPTBN1	0	0	40	39	6	5	0	0	0	0	1	0	0	0	0	0	0	0	0	0	0	0	0
STX12	0	0	2	0	0	3	0	0	2	0	3	3	4	1	3	1	1	0	2	0	0	1	1
TLR4	0	0	17	17	0	0	0	0	0	0	0	0	0	0	0	0	0	0	0	0	0	0	0
TMC3	0	0	1	1	0	0	0	0	0	0	0	0	0	0	0	0	0	0	0	0	0	0	0
TSPAN4	0	0	1	0	0	0	0	1	1	0	1	1	1	0	0	0	0	1	0	0	0	0	0
BOLA	0	0	0	1	1	0	0	0	1	1	0	1	1	0	0	1	1	1	0	0	0	1	0
Bt.112207	0	0	0	1	0	0	0	0	0	0	0	0	0	0	0	0	0	0	0	0	0	0	0
CD5L	0	0	0	2	0	0	0	0	0	0	0	0	0	0	0	0	0	0	0	0	0	0	0
CTPS	0	0	0	1	2	2	0	0	0	1	0	0	0	0	0	0	1	0	0	0	0	4	0
CUEDC1	0	0	0	1	0	0	0	0	0	0	0	0	0	2	0	0	3	0	2	0	0	0	0
DEK	0	0	0	1	0	0	0	0	0	0	0	0	0	0	0	0	0	0	0	0	0	0	0
DNAH1	0	0	0	1	0	0	0	0	1	0	0	0	0	0	0	0	0	0	0	0	0	0	0
FIGNL1	0	0	0	1	0	0	0	1	0	1	0	0	0	0	0	1	0	0	0	1	0	0	0
FTH1	0	0	0	1	1	0	0	0	0	1	0	1	2	0	0	0	0	0	0	0	0	0	0
FTL	0	0	0	3	0	0	0	0	0	0	0	0	0	0	0	0	0	0	0	0	0	0	0
HIST1H1E	0	0	0	1	0	0	0	0	0	2	2	1	1	0	0	0	0	0	0	0	1	0	1
HMGCS1	0	0	0	1	1	2	0	1	1	3	2	0	4	0	0	0	0	0	0	0	2	2	0
KIF23	0	0	0	2	1	3	0	2	2	0	3	1	6	1	2	4	2	1	0	0	0	0	1
KRT8	0	0	0	1	0	0	0	8	0	1	0	0	0	0	0	0	0	0	0	0	0	1	1
LOC618297	0	0	0	3	0	0	0	0	0	0	0	0	0	0	0	0	0	0	0	0	0	0	0
MGC142792	0	0	0	1	0	0	0	0	1	0	0	0	0	0	0	0	0	0	0	1	0	0	0
MVP	0	0	0	2	0	0	0	0	0	0	0	0	0	0	0	0	0	0	0	0	0	0	0
NRP1	0	0	0	1	1	0	0	0	1	0	0	0	1	1	0	1	0	1	1	0	0	1	2
SERPINA3-7	0	0	0	2	0	1	0	6	3	2	0	2	5	4	2	3	0	0	1	1	0	2	0
SETX	0	0	0	1	0	0	0	0	0	0	0	0	0	0	0	0	0	0	0	0	0	0	0
SHROOM3	0	0	0	1	0	0	0	0	0	0	0	0	0	0	0	0	0	0	0	0	0	0	0
THBS1	0	0	0	2	0	1	0	0	0	0	0	0	0	1	0	0	0	0	0	0	0	0	0
TOM1	0	0	0	1	1	0	0	1	3	0	0	0	0	3	2	2	3	3	1	0	0	0	0
WDR1	0	0	0	1	6	3	4	2	5	2	7	6	2	0	0	0	0	0	0	3	4	6	1
ANKRD12	0	0	0	0	1	0	0	0	0	0	0	0	0	0	0	0	0	0	0	0	0	0	0
BLVRB	0	0	0	0	4	2	2	2	2	4	2	2	1	0	0	0	0	0	0	2	2	4	5
GSN	0	0	0	0	3	1	3	2	2	2	2	2	3	2	0	0	1	0	0	0	0	1	2
HELLS	0	0	0	0	0	0	0	0	0	0	0	0	0	0	0	0	0	0	0	0	0	0	0
HSP90B1	0	0	0	0	1	1	0	1	0	0	1	0	1	0	0	0	0	0	0	0	0	0	0
NACA	0	0	0	0	0	0	0	0	1	0	0	0	0	0	0	1	0	0	0	0	0	0	1
PROS1	0	0	0	0	1	0	1	1	0	0	0	0	1	0	0	0	0	0	0	0	0	1	0
RPL7L1	0	0	0	0	0	0	0	0	0	0	0	0	0	0	0	0	0	0	0	0	0	0	0
TBC1D8B	0	0	0	0	0	0	0	0	0	0	0	0	0	0	0	0	0	0	0	0	0	0	0
USO1	0	0	0	0	1	0	0	0	1	0	2	2	0	0	0	0	0	0	0	0	0	1	0
ACTR1B	0	0	0	0	1	3	0	1	0	4	3	5	2	0	0	0	1	0	0	0	0	4	6
ARHGDIA	0	0	0	0	1	0	1	1	2	2	2	3	1	0	2	2	1	0	2	0	0	2	3
ASH1L	0	0	0	0	0	0	0	0	0	0	0	0	0	0	0	0	0	0	0	0	0	0	0
Bt.86815	0	0	0	0	1	1	0	0	1	0	2	2	1	0	0	0	0	0	0	0	1	3	2
CSN1S1	0	0	0	0	0	0	0	0	0	0	7	0	0	0	0	0	0	0	0	0	0	0	0
EPHA2	0	0	0	0	0	0	0	0	1	0	0	0	1	1	2	0	1	0	0	0	0	1	1
FBXO25	0	0	0	0	0	0	0	0	0	0	0	0	0	0	0	0	0	0	0	0	0	0	0
KCNF1	0	0	0	0	0	0	0	0	0	0	0	0	0	0	0	0	0	0	0	0	0	0	0
LOC100849658	0	0	0	0	0	0	0	0	0	0	0	0	0	0	0	0	0	0	0	0	0	0	0
PVRL2	0	0	0	0	0	0	1	0	0	0	0	0	1	1	1	0	0	0	2	0	0	0	0
RAB14	0	0	0	0	2	0	0	1	3	1	1	0	4	1	2	3	1	2	1	0	0	2	3
RHOQ	0	0	0	0	0	0	0	0	0	0	0	0	0	0	0	0	0	0	0	0	0	0	0
RPS25	0	0	0	0	0	0	0	0	0	0	0	0	0	0	0	0	0	0	0	0	0	0	0
SLC1A4	0	0	0	0	0	0	0	0	1	0	0	0	0	0	0	0	1	0	1	0	0	0	0
SLC43A1	0	0	0	0	0	0	0	0	0	0	0	0	1	0	1	0	0	0	0	0	0	0	0
ULK3	0	0	0	0	0	0	0	0	0	0	0	0	0	0	0	0	0	0	0	0	0	0	0
VPS25	0	0	0	0	0	0	0	0	1	0	0	1	2	0	0	1	0	1	0	0	0	0	1
YES1	0	0	0	0	0	0	0	1	2	0	2	0	1	0	1	0	1	1	0	0	0	2	1
AARS	0	0	0	0	1	1	0	0	0	3	2	1	0	0	0	0	0	0	0	0	0	2	4
ABCE1	0	0	0	0	4	2	0	1	0	2	5	5	2	0	0	0	0	0	0	0	1	2	3
ABCF1	0	0	0	0	1	0	0	0	0	0	2	2	1	0	0	0	0	0	0	0	1	0	3
ACACA	0	0	0	0	2	2	0	0	0	0	1	1	0	0	0	0	0	0	0	0	0	1	1
ACAT2	0	0	0	0	1	0	0	0	0	0	1	0	0	0	0	0	0	0	0	0	1	0	0
ACTN4	0	0	0	0	1	0	0	0	2	0	0	0	0	0	0	0	0	0	0	0	0	0	0
ADH5	0	0	0	0	2	1	0	1	2	0	0	0	0	0	0	0	0	0	0	0	0	2	1
ADSL	0	0	0	0	1	0	0	0	1	1	0	1	2	0	0	0	0	0	0	1	0	8	8
AKR7A3	0	0	0	0	2	1	0	0	1	2	2	2	0	0	0	0	0	0	0	0	0	1	0
ALDH16A1	0	0	0	0	4	1	0	1	3	2	2	3	1	0	0	0	0	0	0	0	0	0	0
ALDH1A1	0	0	0	0	5	3	0	2	1	4	2	2	0	0	0	0	0	0	0	0	2	3	2
ALDH8A1	0	0	0	0	4	1	0	0	1	3	0	1	0	0	0	0	0	0	0	0	0	3	1
AOX1	0	0	0	0	1	1	0	0	0	1	0	0	0	0	0	0	0	0	0	0	0	1	0
ARCN1	0	0	0	0	3	0	0	0	0	2	1	2	0	0	0	0	0	0	0	0	1	0	2
ARHGEF39	0	0	0	0	1	0	0	0	0	0	0	0	0	0	1	0	0	1	1	0	0	0	0
ARPC3	0	0	0	0	1	1	0	0	0	0	0	1	0	1	0	1	1	0	0	0	0	1	2
ASL	0	0	0	0	1	1	0	0	0	0	0	0	0	0	0	0	0	0	0	0	0	0	0
ASNS	0	0	0	0	4	3	3	1	2	5	7	4	4	0	0	0	0	0	0	1	3	8	11
ATIC	0	0	0	0	10	8	0	1	6	7	10	10	4	0	1	2	2	0	1	0	7	13	9
ATP2B2	0	0	0	0	1	0	0	0	2	0	0	0	0	0	0	2	0	0	0	0	0	0	1
ATP6V1A	0	0	0	0	4	2	0	1	0	2	2	1	3	0	0	0	0	0	0	0	1	1	2
ATP6V1B2	0	0	0	0	1	0	0	0	1	0	0	0	1	0	0	0	0	0	0	0	0	0	0
BAG5	0	0	0	0	1	0	0	4	7	0	0	0	0	0	1	1	0	1	0	0	0	1	0
BCAP31	0	0	0	0	2	1	0	0	1	0	1	0	1	0	0	0	0	0	0	0	0	0	0
BHMT	0	0	0	0	1	1	0	1	1	1	1	1	0	0	0	0	0	0	0	0	0	3	1
BLMH	0	0	0	0	1	0	0	0	0	0	0	0	0	0	0	0	0	0	0	0	0	0	0
BOLA-NC1	0	0	0	0	1	0	0	0	0	0	0	0	0	0	0	0	0	0	0	0	0	0	0
BPGM	0	0	0	0	1	0	0	0	1	2	1	2	1	0	0	0	0	0	0	0	0	1	1
Bt.105172	0	0	0	0	4	0	0	0	1	1	1	0	0	0	0	0	0	0	0	0	0	0	0
C1QA	0	0	0	0	1	1	0	0	0	0	0	0	0	0	0	0	0	0	0	0	0	0	0
C4BPA	0	0	0	0	1	1	0	0	0	0	1	1	0	0	0	0	0	0	0	0	0	0	1
C8B	0	0	0	0	1	0	0	0	0	1	0	0	0	0	0	0	1	0	0	0	0	1	0
C9	0	0	0	0	3	1	1	0	0	1	0	2	3	1	0	0	0	0	0	1	1	3	1
CAND1	0	0	0	0	1	0	0	1	0	1	1	2	0	0	0	0	0	0	0	0	0	1	0
CAPZA1	0	0	0	0	4	0	1	0	2	1	0	1	2	0	1	1	1	0	1	1	0	1	3
CBR1	0	0	0	0	6	0	0	0	0	0	0	3	0	0	0	0	0	0	0	0	0	6	6
CCT7	0	0	0	0	4	3	1	2	2	4	2	7	3	1	5	3	3	0	0	2	2	3	2
CCT8	0	0	0	0	5	1	1	7	0	6	8	0	8	0	1	3	3	0	1	3	1	1	11
CDK9	0	0	0	0	1	0	0	0	0	0	1	1	0	0	0	0	0	0	0	0	0	0	0
CHST7	0	0	0	0	1	0	0	0	0	0	0	0	0	0	0	0	0	0	0	0	0	0	0
CILP2	0	0	0	0	1	0	0	0	0	0	0	0	0	0	0	0	0	0	0	0	0	0	0
CLEC11A	0	0	0	0	1	0	0	0	1	1	2	0	2	0	0	0	0	0	0	0	0	2	0
CLNS1A	0	0	0	0	1	1	1	0	0	1	4	5	1	0	0	0	0	0	0	0	1	3	4
CNDP2	0	0	0	0	2	2	0	0	2	2	3	2	2	0	0	0	0	0	0	0	0	5	3
COMT	0	0	0	0	1	1	0	0	1	0	1	1	0	0	0	0	0	0	0	0	0	0	0
COPB1	0	0	0	0	1	1	0	0	2	2	5	2	3	0	0	0	0	0	0	0	0	1	2
COPB2	0	0	0	0	1	0	0	0	0	1	2	3	0	0	0	0	0	0	0	0	0	2	3
COPG2	0	0	0	0	1	0	0	0	1	1	2	0	0	0	0	0	0	0	0	1	0	0	0
COPS5	0	0	0	0	1	0	0	0	0	0	0	0	0	0	0	0	0	0	0	0	0	0	0
CORO1A	0	0	0	0	4	1	2	0	0	3	2	3	2	0	2	1	0	0	0	1	2	2	3
CORO1B	0	0	0	0	1	0	0	0	0	0	0	0	0	0	0	0	0	0	0	0	0	0	0
CORO1C	0	0	0	0	1	1	0	0	1	0	2	1	0	0	0	0	0	0	0	0	0	1	1
CP	0	0	0	0	6	1	0	2	0	4	1	0	0	0	0	0	0	0	0	0	0	2	1
CPD	0	0	0	0	1	0	0	0	0	0	0	0	0	0	0	0	0	0	0	0	0	0	0
CPN2	0	0	0	0	1	0	0	0	0	1	0	1	0	0	0	0	0	0	0	0	0	0	0
CPNE1	0	0	0	0	1	1	0	0	0	0	2	1	2	1	1	1	2	0	1	0	0	2	1
CPSF7	0	0	0	0	1	0	0	0	0	0	1	2	0	0	0	0	0	0	0	0	0	1	1
CRISPLD1	0	0	0	0	1	2	0	0	1	2	2	1	2	0	0	0	0	0	0	0	0	0	0
CRYZ	0	0	0	0	2	0	0	0	0	0	0	0	0	0	0	0	0	0	0	0	0	0	0
CSDE1	0	0	0	0	2	0	0	0	1	1	1	1	0	0	0	0	0	0	0	0	0	0	2
CTNNB1	0	0	0	0	1	0	0	0	1	0	1	0	3	1	2	5	4	0	1	0	0	0	1
DCTN1	0	0	0	0	1	0	0	0	0	2	3	1	1	0	0	0	0	0	0	0	0	2	1
DCTN2	0	0	0	0	1	0	0	0	0	0	0	0	0	0	0	0	0	0	0	0	0	0	0
DDX17	0	0	0	0	2	2	2	0	1	7	8	10	4	0	0	0	1	1	0	0	6	6	9
DDX19B	0	0	0	0	2	1	0	0	0	0	2	1	0	0	0	0	0	0	0	0	0	0	0
DDX20	0	0	0	0	2	1	0	0	1	0	3	8	2	0	0	0	0	0	0	0	0	1	1
DDX46	0	0	0	0	1	0	0	0	0	0	0	0	0	0	0	1	0	0	0	0	0	1	1
DDX6	0	0	0	0	1	0	0	1	4	0	0	1	0	1	0	0	1	0	1	1	1	1	1
DHX30	0	0	0	0	1	0	0	0	1	0	0	0	0	0	0	0	0	0	0	0	0	0	0
DIP2B	0	0	0	0	1	0	0	0	2	0	1	0	5	1	2	1	4	0	2	0	0	0	0
DNM1L	0	0	0	0	2	1	1	0	0	2	3	5	1	0	0	1	0	0	0	0	1	2	2
DPYD	0	0	0	0	1	0	0	0	0	0	0	0	0	0	0	0	0	0	0	0	0	0	0
DPYSL2	0	0	0	0	6	1	0	0	3	3	3	4	0	0	0	1	0	0	0	0	1	2	1
EEF1B2	0	0	0	0	1	1	1	1	1	0	2	0	1	0	0	0	0	0	0	0	1	1	1
EEF1D	0	0	0	0	2	1	0	0	1	2	1	1	0	0	1	2	0	0	0	0	0	1	3
EGFL7	0	0	0	0	1	0	0	0	0	0	1	0	0	0	0	0	0	0	0	0	0	0	1
EHD4	0	0	0	0	3	0	0	5	5	4	3	6	7	5	4	7	4	5	4	0	2	1	2
EIF2S1	0	0	0	0	2	2	0	0	0	0	1	2	0	0	0	0	0	0	0	0	1	1	1
EIF3D	0	0	0	0	1	2	0	0	0	1	2	0	1	0	0	1	0	0	0	0	1	1	3
EIF3I	0	0	0	0	2	1	3	0	3	3	6	5	3	0	0	0	0	0	0	1	3	4	7
EIF4A2	0	0	0	0	1	0	0	1	0	0	1	0	0	0	0	0	0	0	0	0	0	0	0
EIF6	0	0	0	0	1	0	0	0	0	1	1	1	0	0	0	0	0	0	0	0	0	0	0
EPHA4	0	0	0	0	1	0	0	0	2	0	0	0	0	0	0	1	0	0	0	0	0	0	0
ESD	0	0	0	0	6	1	1	1	3	2	2	1	1	0	1	0	0	0	0	0	1	2	4
EXT2	0	0	0	0	1	0	0	0	0	0	0	0	0	0	0	0	0	0	0	1	0	0	0
FAM129A	0	0	0	0	1	0	0	0	0	0	0	0	0	0	0	0	0	0	0	0	0	0	0
FARSB	0	0	0	0	1	0	0	1	1	2	2	4	0	0	1	0	0	0	0	0	0	3	2
FERMT3	0	0	0	0	8	4	3	2	13	9	5	7	5	1	0	0	0	1	0	2	8	9	6
FKBP4	0	0	0	0	1	1	1	1	7	0	0	0	0	0	2	2	0	0	6	0	0	0	0
FLVCR1	0	0	0	0	2	0	0	0	1	0	0	1	0	1	2	1	3	0	1	0	0	1	1
FN3KRP	0	0	0	0	1	1	0	0	0	0	1	0	0	0	0	0	0	0	0	0	0	0	0
FSCN1	0	0	0	0	1	0	0	1	2	2	2	2	1	0	0	0	0	0	0	0	0	0	0
GAL	0	0	0	0	2	0	1	0	0	2	1	2	2	0	0	0	0	0	0	0	1	2	0
GANAB	0	0	0	0	2	2	0	1	0	1	3	2	3	0	0	0	0	0	0	0	0	2	3
GART	0	0	0	0	1	2	1	1	1	2	5	2	1	0	0	1	0	0	0	0	2	1	5
GAS7	0	0	0	0	1	0	0	0	0	1	0	0	1	0	0	0	1	0	0	0	0	0	0
GJA1	0	0	0	0	1	2	0	0	1	1	1	0	3	0	2	1	3	0	1	0	0	0	1
GMPS	0	0	0	0	2	0	0	0	0	0	2	3	1	0	0	0	0	0	0	0	1	2	4
GNAQ	0	0	0	0	2	0	0	0	1	0	0	0	2	0	0	1	1	1	3	0	0	0	0
GNB1	0	0	0	0	1	0	0	0	1	1	0	1	0	0	0	0	0	0	0	0	0	1	0
GPLD1	0	0	0	0	2	2	1	1	1	2	1	2	0	0	0	0	0	0	0	0	3	3	1
GPRC5B	0	0	0	0	1	0	0	0	1	0	0	0	1	1	3	0	0	0	0	0	0	0	0
GPX1	0	0	0	0	1	1	0	0	1	1	1	1	1	0	0	0	0	0	0	0	1	0	1
GRHPR	0	0	0	0	1	0	0	0	0	0	0	1	0	0	0	0	0	0	0	0	0	0	0
GSTA1	0	0	0	0	1	0	0	0	0	1	0	1	0	0	0	0	0	0	0	0	0	0	1
GSTA2	0	0	0	0	2	1	0	0	1	0	0	1	0	0	0	0	0	0	0	0	0	1	1
GSTM3	0	0	0	0	2	0	0	1	1	2	1	1	0	0	0	0	0	0	0	0	0	2	0
GSTO1	0	0	0	0	1	0	0	0	1	0	0	0	0	0	0	0	0	0	0	0	0	2	0
GSTP1	0	0	0	0	2	0	0	0	1	0	0	0	0	0	0	1	2	0	1	0	0	0	0
GSTT3	0	0	0	0	1	0	0	0	0	1	1	0	0	0	0	0	0	0	0	0	0	0	0
HABP2	0	0	0	0	3	1	0	0	2	3	1	3	0	0	0	0	0	0	0	0	0	1	1
HBB	0	0	0	0	25	13	26	18	32	30	28	29	30	0	7	8	0	0	0	50	18	47	43
HDAC2	0	0	0	0	1	1	0	0	0	1	1	1	0	0	0	0	0	0	0	0	0	1	1
HGD	0	0	0	0	1	0	0	0	1	0	1	1	0	0	0	0	0	0	0	0	0	1	0
HGS	0	0	0	0	1	0	1	3	4	1	1	0	3	0	1	3	0	0	2	0	0	1	0
HNRNPA0	0	0	0	0	2	0	0	0	1	3	3	3	2	0	1	0	2	0	0	0	1	2	2
HNRNPF	0	0	0	0	3	0	0	0	0	0	0	0	0	0	0	0	0	0	0	0	0	0	0
HNRNPH3	0	0	0	0	1	0	0	0	0	0	0	0	0	0	0	0	0	0	0	0	0	0	1
HNRNPL	0	0	0	0	1	2	0	0	0	2	5	4	3	0	0	0	0	0	0	0	0	6	11
HNRNPUL1	0	0	0	0	2	1	0	0	0	4	7	5	0	0	0	1	0	0	0	0	1	2	4
HNRPD	0	0	0	0	2	0	0	0	1	1	0	1	0	0	0	0	0	0	0	0	0	0	0
HNRPH2	0	0	0	0	2	2	2	0	2	2	2	2	1	0	1	0	0	0	0	0	0	2	3
HS3ST3B1	0	0	0	0	1	0	0	0	0	0	0	0	0	0	0	0	0	0	0	0	0	0	1
HSPA4	0	0	0	0	1	0	0	0	7	6	2	2	5	0	1	0	1	0	1	0	0	3	3
HSPA5	0	0	0	0	1	2	1	1	0	0	1	1	1	0	0	0	0	0	0	1	0	1	1
IARS	0	0	0	0	3	5	2	2	4	12	11	13	9	0	0	0	0	0	0	0	6	4	5
IDH1	0	0	0	0	1	0	0	0	1	0	0	0	0	0	0	0	0	0	0	0	0	0	0
IGFALS	0	0	0	0	3	2	1	3	5	4	2	3	7	0	1	0	0	0	0	3	3	6	2
ITFG3	0	0	0	0	1	0	0	0	0	0	0	0	0	0	0	0	0	0	0	0	0	0	0
ITSN2	0	0	0	0	1	0	0	0	0	1	0	0	0	0	0	0	0	0	0	0	0	0	0
KARS	0	0	0	0	1	0	0	0	0	3	1	0	0	0	0	0	0	0	0	0	0	1	0
KCMF1	0	0	0	0	1	0	0	0	0	0	0	1	0	0	0	0	0	0	0	0	0	0	0
KHDRBS2	0	0	0	0	1	0	0	1	0	0	1	1	0	0	0	0	0	0	0	0	0	0	0
KPNA2	0	0	0	0	1	0	1	2	6	1	3	3	2	0	4	1	2	0	1	0	1	1	2
KRT13	0	0	0	0	1	0	0	0	0	0	0	0	0	0	0	0	0	0	0	0	0	0	0
KRT4	0	0	0	0	5	0	0	0	0	0	0	0	0	0	0	0	1	0	0	0	0	0	0
KRT78	0	0	0	0	2	0	0	0	0	0	0	0	0	0	0	0	0	0	0	0	0	0	0
LCAT	0	0	0	0	2	0	0	1	2	1	1	1	2	0	0	2	1	0	1	0	1	1	1
LCP2	0	0	0	0	41	0	0	0	0	0	0	0	0	0	60	0	0	0	0	0	0	0	0
LEPRE1	0	0	0	0	1	0	0	0	0	0	1	0	0	0	0	0	0	0	0	0	0	1	0
LOC100847889	0	0	0	0	1	0	2	7	1	2	3	2	3	0	0	0	0	0	0	0	0	0	0
LOC100850262	0	0	0	0	1	1	0	0	0	4	7	6	0	0	0	0	0	0	0	0	1	2	2
LOC530653	0	0	0	0	1	0	0	0	0	0	1	0	0	0	0	0	0	0	0	0	1	1	0
LOC533444	0	0	0	0	1	0	0	0	0	0	0	1	0	0	0	0	0	0	0	0	0	0	0
LOC613401	0	0	0	0	1	0	0	0	0	0	0	0	0	5	0	0	0	3	6	0	0	0	0
LOC783641	0	0	0	0	1	0	1	0	1	1	2	2	2	0	0	0	0	0	0	0	2	2	1
LOC785508	0	0	0	0	3	2	0	0	2	1	1	1	2	0	0	0	0	0	0	0	0	1	1
LOC790347	0	0	0	0	1	0	0	0	1	4	3	1	1	0	0	0	0	0	0	0	0	0	4
LPL	0	0	0	0	1	1	0	0	0	0	0	0	0	0	0	0	0	0	0	0	0	0	0
LRP1	0	0	0	0	1	1	0	0	0	0	0	0	0	0	0	0	0	0	0	0	0	1	0
LSM12	0	0	0	0	1	0	0	0	0	0	0	0	0	0	0	0	0	1	0	0	0	0	0
LTBP1	0	0	0	0	1	2	0	0	0	1	3	4	2	0	0	0	0	0	0	0	1	0	0
MAGED2	0	0	0	0	1	0	0	0	0	0	0	0	0	0	1	0	0	0	0	0	0	0	0
MAP4K4	0	0	0	0	1	0	0	0	0	0	0	0	0	0	1	1	0	0	0	0	0	0	0
MARS	0	0	0	0	2	4	0	0	1	6	7	8	5	0	0	0	0	0	0	0	4	3	10
MAT1A	0	0	0	0	1	1	1	0	0	1	1	2	1	0	0	0	0	0	0	0	0	1	1
MAT2A	0	0	0	0	1	2	0	0	1	2	3	2	0	0	0	0	0	0	0	0	2	2	3
MATR3	0	0	0	0	4	5	0	0	0	2	4	5	2	0	1	1	0	0	0	0	1	4	5
MCM3	0	0	0	0	1	3	0	0	1	3	3	6	2	0	1	1	0	0	0	0	2	3	3
MCM5	0	0	0	0	3	1	0	0	1	2	8	7	0	0	0	2	0	0	0	0	1	3	3
MCM6	0	0	0	0	1	0	0	0	1	3	5	5	0	0	0	0	1	0	0	0	0	2	3
MCM7	0	0	0	0	2	2	0	0	1	2	8	9	5	0	0	0	0	0	0	0	2	4	9
MGC139254	0	0	0	0	3	1	5	2	2	5	8	1	8	0	0	2	0	0	0	2	2	5	3
MPST	0	0	0	0	2	0	0	0	0	0	0	2	0	0	0	0	0	0	0	0	0	0	0
MSH2	0	0	0	0	1	2	0	0	0	2	4	4	1	0	0	0	0	0	0	0	1	3	2
MTAP	0	0	0	0	2	1	0	0	1	1	1	1	0	0	0	0	0	0	1	0	0	1	1
MYADM	0	0	0	0	1	0	0	0	1	0	0	0	0	0	1	0	0	0	0	0	0	0	1
MYH11	0	0	0	0	1	0	0	0	0	0	0	0	0	0	0	0	0	0	0	0	0	2	1
NAA15	0	0	0	0	1	0	0	0	0	0	2	1	0	0	0	0	0	0	0	0	0	0	3
NANS	0	0	0	0	1	0	1	0	1	3	3	4	2	0	0	1	0	0	0	0	2	4	1
NAPA	0	0	0	0	1	0	0	1	1	2	3	5	2	0	0	0	1	0	0	0	1	1	0
NAPRT1	0	0	0	0	1	0	0	0	0	0	0	0	0	0	0	0	0	0	0	0	0	0	0
NARS	0	0	0	0	1	0	0	0	0	1	1	1	1	0	0	0	0	0	0	0	0	1	0
NAT1	0	0	0	0	2	0	0	1	0	3	1	3	0	0	0	0	0	0	0	0	0	1	0
NCAM1	0	0	0	0	1	0	0	0	1	0	0	0	0	0	0	2	0	0	0	0	0	0	0
NCAPD2	0	0	0	0	1	0	0	0	1	1	3	1	0	0	0	0	0	0	0	0	0	0	1
NEDD4L	0	0	0	0	2	0	0	0	2	0	0	0	2	0	3	2	1	0	0	0	0	1	0
NMT1	0	0	0	0	2	2	0	0	0	2	3	4	0	0	0	1	0	0	0	0	1	3	1
NOP2	0	0	0	0	1	0	0	0	0	0	1	4	2	0	0	0	0	0	0	0	2	2	3
NOP58	0	0	0	0	1	0	0	0	0	1	1	1	0	0	0	0	0	0	0	0	0	1	4
NPEPPS	0	0	0	0	1	0	0	0	0	0	0	0	0	0	0	0	0	0	0	0	0	0	0
OGN	0	0	0	0	1	1	0	0	1	1	1	1	0	0	0	0	0	0	0	0	0	1	1
PA2G4	0	0	0	0	1	0	1	0	2	0	4	1	0	0	0	0	0	0	0	0	0	1	1
PARVB	0	0	0	0	2	0	0	0	0	1	1	1	0	0	0	0	0	0	0	2	2	2	1
PBLD	0	0	0	0	1	2	0	2	2	3	2	2	0	0	0	0	0	0	0	0	0	4	3
PCMT1	0	0	0	0	1	0	0	0	0	1	0	0	1	0	1	0	1	0	0	0	0	0	0
PFKP	0	0	0	0	2	1	0	0	0	1	0	2	0	0	0	0	0	0	0	0	1	2	1
PGRMC1	0	0	0	0	1	1	0	0	2	0	1	0	0	0	0	0	0	0	0	0	0	0	1
PIP	0	0	0	0	1	0	0	0	0	0	0	0	0	0	0	0	0	0	0	0	0	0	0
PKLR	0	0	0	0	3	0	0	0	0	1	1	0	0	0	0	0	0	0	0	0	0	1	0
PLTP	0	0	0	0	1	1	0	1	4	3	3	1	2	0	0	0	0	0	0	0	0	2	1
PNP	0	0	0	0	4	4	0	0	4	3	2	2	2	0	0	0	0	0	0	0	3	4	4
POLR2B	0	0	0	0	2	0	0	0	0	1	2	4	1	0	0	0	0	0	0	0	0	0	3
PPP2R2A	0	0	0	0	2	0	0	0	1	0	1	1	0	0	0	0	0	0	0	0	1	0	1
PRKAR2A	0	0	0	0	5	3	0	2	2	3	2	5	2	0	0	0	0	0	0	0	0	2	3
PRKD3	0	0	0	0	1	0	0	0	0	0	0	0	0	0	0	0	0	0	0	0	0	0	0
PRPF8	0	0	0	0	1	0	0	0	0	1	1	1	1	0	0	0	0	0	0	0	0	0	1
PRPS1L1	0	0	0	0	1	1	0	0	0	2	3	2	2	0	0	0	0	0	0	0	0	0	0
PRPSAP2	0	0	0	0	1	0	0	0	0	0	1	0	0	0	0	0	0	0	0	0	0	0	0
PRSS23	0	0	0	0	1	1	0	1	0	0	1	0	0	0	0	0	0	0	0	0	0	0	0
PSAT1	0	0	0	0	2	2	0	2	2	3	0	0	0	0	0	0	0	0	0	0	1	3	2
PSMA3	0	0	0	0	1	0	0	0	0	0	0	0	0	0	0	0	1	0	1	0	0	0	1
PSMD13	0	0	0	0	4	5	0	0	1	7	7	8	0	0	0	0	1	0	0	0	3	3	2
PSMD14	0	0	0	0	6	2	0	0	0	0	4	4	1	0	0	0	1	0	0	0	0	3	6
PSMD5	0	0	0	0	2	0	1	0	0	0	1	1	0	0	0	0	0	0	0	0	0	1	1
PSMD6	0	0	0	0	2	2	0	1	2	1	2	6	6	0	0	0	2	0	0	0	3	5	8
PSMD8	0	0	0	0	1	1	0	0	0	0	2	3	0	0	0	0	0	0	0	0	1	1	0
QDPR	0	0	0	0	1	0	0	0	1	0	1	0	0	0	0	0	0	0	0	0	0	1	0
QSOX1	0	0	0	0	1	0	0	0	0	0	0	1	0	0	0	0	0	0	0	0	0	1	1
RAB1B	0	0	0	0	3	1	0	0	3	2	1	2	1	1	1	0	0	1	1	0	0	3	1
RAB2A	0	0	0	0	1	0	1	1	2	3	1	1	0	1	0	1	2	0	1	0	2	2	2
RAB5A	0	0	0	0	1	0	0	0	0	0	1	1	2	1	0	0	0	0	0	0	0	0	1
RAB5B	0	0	0	0	1	0	0	0	1	1	0	1	1	1	0	1	0	0	1	0	0	2	0
RAE1	0	0	0	0	1	0	0	0	0	0	0	0	0	0	0	0	0	0	0	0	0	0	1
RAP2A	0	0	0	0	1	1	0	1	1	0	0	0	1	0	0	0	1	0	0	0	0	0	1
RARS	0	0	0	0	1	0	0	0	0	1	2	3	1	0	0	0	0	0	0	0	2	2	3
RBBP4	0	0	0	0	2	1	4	2	2	4	3	3	2	0	0	0	0	0	0	1	3	1	5
RBM14	0	0	0	0	2	0	0	0	0	2	5	5	2	0	0	1	0	0	0	0	0	3	4
RBP1	0	0	0	0	2	0	0	0	0	0	0	0	0	0	0	0	0	0	0	0	0	0	0
RCC1	0	0	0	0	2	2	0	0	2	2	4	2	2	0	0	1	0	0	0	0	0	1	2
RHEB	0	0	0	0	1	0	0	1	0	1	0	2	0	2	0	2	0	1	1	0	0	1	0
RPL9	0	0	0	0	3	0	0	0	0	4	5	4	0	0	0	1	0	0	0	0	4	2	4
RSL1D1	0	0	0	0	1	0	0	0	0	1	2	1	0	0	0	0	0	0	0	0	1	0	0
S100A1	0	0	0	0	1	0	0	0	0	0	0	0	0	0	0	1	0	0	0	0	0	0	0
SAMHD1	0	0	0	0	1	2	0	0	0	2	3	3	1	0	0	0	0	0	0	0	0	1	2
SAR1A	0	0	0	0	1	0	0	0	0	0	1	1	2	0	0	0	0	0	0	0	0	2	1
SARS	0	0	0	0	2	3	1	1	0	1	2	3	1	0	0	1	0	0	0	1	4	5	3
SBSN	0	0	0	0	1	0	0	0	0	0	0	0	0	0	0	0	0	0	0	0	0	0	0
SCAMP2	0	0	0	0	1	2	0	0	1	0	0	0	0	0	0	0	0	0	0	0	0	1	0
SEPT11	0	0	0	0	2	0	0	0	1	2	2	0	0	0	0	0	0	0	0	0	1	1	1
SERPINA6	0	0	0	0	1	0	0	0	0	0	0	1	0	1	0	0	0	0	0	0	0	0	0
SERPINA7	0	0	0	0	2	0	0	1	1	2	2	1	0	1	0	0	0	0	0	0	0	1	0
SERPINF1	0	0	0	0	1	2	2	3	4	2	1	2	3	1	1	1	0	0	0	0	0	3	3
SF3B1	0	0	0	0	2	0	0	0	0	3	10	5	2	0	0	0	0	0	0	0	0	2	7
SGTA	0	0	0	0	1	0	0	0	0	0	0	0	0	0	0	1	0	0	1	0	0	0	0
SH3GLB1	0	0	0	0	1	0	0	0	0	0	0	0	0	0	0	0	1	0	0	0	0	0	0
SLC20A2	0	0	0	0	2	0	0	0	0	0	0	0	1	0	1	0	0	0	0	0	0	0	0
SLC44A1	0	0	0	0	1	0	0	0	0	0	0	0	0	0	1	0	0	0	0	0	0	0	0
SLC7A6	0	0	0	0	1	0	0	0	0	0	0	0	0	0	1	0	0	0	0	0	0	0	0
SMC1A	0	0	0	0	1	1	0	0	0	1	3	0	0	0	0	0	0	0	0	0	0	0	0
SMCHD1	0	0	0	0	1	0	0	0	0	0	1	1	0	0	0	0	0	0	0	0	0	0	1
SNRPF	0	0	0	0	1	1	0	0	1	1	2	1	1	0	0	1	1	0	0	0	0	0	1
SORD	0	0	0	0	2	2	0	1	1	2	1	1	0	0	0	0	0	0	0	0	0	1	0
SRGAP2	0	0	0	0	1	0	0	0	0	0	0	0	1	0	0	1	0	0	0	0	0	1	0
SRP68	0	0	0	0	1	0	0	0	0	0	1	1	0	0	0	0	0	0	0	0	0	0	1
SRRT	0	0	0	0	1	0	0	0	0	1	3	3	1	0	0	1	0	0	0	0	0	1	5
STAM	0	0	0	0	3	1	0	4	3	2	2	1	6	0	0	1	0	0	0	0	0	0	4
STRAP	0	0	0	0	4	2	1	1	3	4	6	8	3	0	0	0	1	0	0	0	3	3	6
SULT1B1	0	0	0	0	1	0	0	0	1	0	0	0	0	0	0	0	0	0	0	0	0	0	0
SUMO2	0	0	0	0	1	0	1	1	0	1	1	1	0	1	0	0	0	0	1	1	0	0	1
TARDBP	0	0	0	0	1	0	1	0	0	3	3	3	1	0	0	0	0	0	0	0	0	1	2
TMED10	0	0	0	0	2	1	0	0	0	1	1	1	1	0	0	0	0	0	0	0	0	0	0
TMSB10	0	0	0	0	1	0	0	1	2	0	0	0	1	1	0	1	1	0	0	0	0	0	0
TNPO1	0	0	0	0	1	0	0	0	0	0	2	0	1	0	0	0	0	0	0	0	0	1	1
TPP1	0	0	0	0	1	0	0	0	0	0	1	1	0	0	0	0	0	0	0	0	0	1	0
TSTA3	0	0	0	0	1	0	0	0	0	1	0	0	0	0	0	0	0	0	0	0	0	0	0
TTC36	0	0	0	0	1	0	0	0	0	0	0	0	0	0	0	0	0	0	0	0	0	0	0
TUBG1	0	0	0	0	1	0	0	0	1	0	2	2	0	0	0	0	0	0	0	0	0	0	0
TUBGCP2	0	0	0	0	1	0	0	0	0	0	0	0	0	0	0	0	0	0	0	0	0	0	0
UBA2	0	0	0	0	1	0	1	0	0	2	2	1	0	0	0	0	0	0	0	0	0	1	2
UBA6	0	0	0	0	1	1	0	0	0	1	1	1	0	0	0	0	0	0	0	0	0	1	2
UBAC1	0	0	0	0	1	0	0	0	0	0	0	0	0	0	0	0	0	0	0	0	0	1	0
UBR4	0	0	0	0	1	1	0	0	0	1	0	0	0	0	0	0	0	0	0	0	0	0	0
UBR5	0	0	0	0	1	0	0	0	0	0	0	0	0	0	0	0	0	0	0	0	0	0	0
UGDH	0	0	0	0	3	0	0	0	4	2	2	3	0	0	0	0	0	0	0	0	1	5	3
UNC45A	0	0	0	0	1	0	0	0	0	0	1	3	1	0	0	0	0	0	0	0	0	0	0
UROD	0	0	0	0	2	0	0	0	1	1	1	0	0	0	0	0	0	0	0	0	0	1	0
USP14	0	0	0	0	1	0	0	0	1	0	0	0	0	0	0	0	0	0	0	0	0	0	0
USP15	0	0	0	0	1	0	0	0	0	0	0	0	0	0	0	0	0	0	0	0	0	0	0
USP5	0	0	0	0	2	2	0	0	0	1	1	1	3	0	1	0	1	0	0	0	0	2	1
UXS1	0	0	0	0	2	3	0	1	2	0	1	0	1	0	0	0	0	0	0	0	0	2	3
XPNPEP1	0	0	0	0	1	2	0	0	1	2	1	0	0	0	0	0	0	0	0	0	0	1	4
XPO5	0	0	0	0	1	0	0	0	0	0	1	0	0	0	0	0	0	0	0	0	0	0	1
XRN2	0	0	0	0	1	0	0	0	0	1	2	3	1	0	0	0	0	0	0	0	0	0	1
canx	0	0	0	0	1	0	0	0	0	0	1	0	1	0	0	0	0	0	0	0	0	0	0
ADRM1	0	0	0	0	0	1	0	0	1	1	1	1	0	0	0	1	2	0	3	0	0	1	1
AGTRAP	0	0	0	0	0	1	0	0	0	0	0	0	0	0	0	0	0	0	0	0	0	0	0
AKR1C4	0	0	0	0	0	1	0	0	0	1	3	3	0	0	0	0	0	0	0	0	0	2	0
AP2M1	0	0	0	0	0	1	0	0	0	0	0	1	1	0	0	0	0	0	0	0	0	0	0
APLP2	0	0	0	0	0	1	0	0	0	0	0	0	1	0	0	0	0	0	0	0	0	0	0
ARHGEF2	0	0	0	0	0	1	0	0	0	0	1	1	0	0	0	0	0	0	0	0	0	0	1
ATG3	0	0	0	0	0	1	0	0	0	0	0	1	0	0	0	0	0	0	0	0	0	1	0
ATG9A	0	0	0	0	0	1	0	0	0	0	0	0	0	0	0	0	0	0	0	0	0	0	0
ApoN	0	0	0	0	0	1	0	2	2	3	3	2	1	0	0	0	0	0	0	1	0	3	2
C1QB	0	0	0	0	0	1	0	0	0	0	0	0	0	0	0	0	0	0	0	0	0	0	0
C1QC	0	0	0	0	0	1	0	0	0	0	0	0	0	0	0	0	0	0	0	0	0	0	0
C1R	0	0	0	0	0	1	0	0	0	0	0	0	0	0	0	0	0	0	0	0	0	0	0
CANX	0	0	0	0	0	1	0	0	0	0	0	0	0	0	0	0	0	0	0	0	0	0	0
CCZ1B	0	0	0	0	0	1	0	0	0	0	0	0	0	0	0	0	0	0	0	0	0	0	0
CD97	0	0	0	0	0	1	0	0	0	0	2	1	1	0	0	0	0	0	0	0	0	1	0
CDH2	0	0	0	0	0	1	0	0	0	0	0	0	1	0	3	2	1	0	0	0	0	0	0
CFB	0	0	0	0	0	1	0	9	1	1	0	2	1	1	1	1	2	0	1	0	0	0	0
COG3	0	0	0	0	0	1	0	0	0	0	0	0	0	0	0	0	0	0	0	0	0	0	0
COPZ1	0	0	0	0	0	1	0	0	0	0	0	0	0	0	0	0	0	0	0	0	1	0	0
DCXR	0	0	0	0	0	1	0	0	1	0	0	0	0	0	0	0	0	0	0	0	0	1	0
DDX21	0	0	0	0	0	2	0	0	0	3	2	3	1	0	2	1	0	0	0	0	0	1	2
EIF3J	0	0	0	0	0	1	0	0	0	0	0	0	0	0	0	0	0	0	0	0	0	0	0
EIF4G1	0	0	0	0	0	3	0	0	1	0	4	3	2	0	0	0	0	0	0	0	1	0	0
ELP3	0	0	0	0	0	1	0	0	0	0	1	2	0	0	0	0	0	0	0	0	0	1	0
F13B	0	0	0	0	0	1	1	0	0	1	2	2	0	0	0	0	0	0	0	0	0	0	1
FBL	0	0	0	0	0	2	0	0	0	0	0	1	1	0	0	1	0	0	0	0	0	1	2
FLOT2	0	0	0	0	0	1	0	0	1	0	1	0	2	0	0	1	0	0	0	0	0	0	0
GARS	0	0	0	0	0	1	0	0	0	1	2	1	0	0	0	0	0	0	0	0	0	0	0
GBA	0	0	0	0	0	1	0	0	0	0	0	0	0	0	0	0	0	0	0	0	0	1	0
GEMIN2	0	0	0	0	0	1	0	0	0	0	1	0	0	0	0	0	0	0	0	0	0	0	0
GGH	0	0	0	0	0	3	0	0	0	1	1	1	0	0	0	0	0	0	0	0	0	1	0
GLO1	0	0	0	0	0	1	0	0	0	0	0	0	0	0	0	0	0	0	0	0	0	0	0
GNB2	0	0	0	0	0	1	0	0	0	0	0	0	0	0	0	0	0	0	0	0	0	0	0
GPI	0	0	0	0	0	1	0	1	1	0	0	0	0	0	0	0	1	0	0	0	0	1	0
GRWD1	0	0	0	0	0	1	0	0	0	1	1	1	0	0	0	0	0	0	0	0	0	1	2
HIST2H2AB	0	0	0	0	0	1	0	0	0	0	0	0	0	0	0	0	0	0	0	0	0	0	0
HMBS	0	0	0	0	0	1	0	0	0	0	0	0	0	0	0	0	0	0	0	0	0	0	0
HNRNPA2B1	0	0	0	0	0	2	1	0	1	1	1	2	1	1	1	0	0	1	1	0	0	0	1
HNRNPA3	0	0	0	0	0	1	0	0	1	1	3	3	0	0	1	3	0	1	0	0	0	3	4
HRAS	0	0	0	0	0	1	0	0	0	0	0	0	0	0	1	0	0	0	0	0	0	0	0
HRMT1L2	0	0	0	0	0	1	0	0	0	2	3	3	1	0	0	0	0	0	0	0	1	2	1
HTATSF1	0	0	0	0	0	1	0	0	0	0	0	2	0	0	0	0	0	0	0	0	0	0	2
HYOU1	0	0	0	0	0	1	0	0	2	2	4	2	1	0	0	1	0	0	0	0	0	6	2
IGF2R	0	0	0	0	0	1	0	1	0	0	0	0	0	0	1	0	0	0	0	0	0	0	0
IPO4	0	0	0	0	0	1	0	0	1	1	0	3	0	0	0	0	0	0	0	0	0	1	0
KIF5B	0	0	0	0	0	2	0	0	1	1	3	2	2	0	0	0	0	0	0	0	1	0	3
LOC100335345	0	0	0	0	0	3	0	3	4	2	3	0	1	0	0	0	0	0	0	0	3	0	0
LOC100336868	0	0	0	0	0	1	0	1	0	0	0	0	0	0	0	0	0	0	0	0	0	0	0
LOC789485	0	0	0	0	0	1	0	1	1	1	1	1	0	0	0	0	0	0	0	0	0	1	0
MAP2K2	0	0	0	0	0	2	0	0	0	0	0	1	0	0	0	0	0	0	0	0	0	0	0
MAPK1IP1L	0	0	0	0	0	1	1	0	1	1	1	1	1	1	1	0	0	1	0	0	1	1	1
MBD3	0	0	0	0	0	1	0	0	0	0	2	1	0	0	0	0	0	0	0	0	0	0	0
MDN1	0	0	0	0	0	2	0	0	0	1	3	0	0	0	0	0	0	0	0	0	0	0	0
MTA2	0	0	0	0	0	1	0	0	0	1	0	0	0	0	0	0	0	0	0	0	0	2	1
MYO1C	0	0	0	0	0	1	0	1	0	1	0	1	1	0	1	3	3	0	0	0	0	1	1
NAMPT	0	0	0	0	0	1	0	0	0	1	1	1	0	0	0	0	0	0	0	0	0	0	0
NPM3	0	0	0	0	0	1	0	0	0	0	0	0	0	0	0	1	0	1	0	0	0	0	0
NUP93	0	0	0	0	0	1	0	0	0	1	0	2	0	0	0	0	0	0	0	0	0	1	1
OLA1	0	0	0	0	0	1	1	0	1	1	1	1	0	0	0	0	0	0	0	0	0	1	1
PACSIN3	0	0	0	0	0	1	0	0	2	1	3	2	4	1	4	1	1	3	3	0	0	1	4
PCNA	0	0	0	0	0	1	0	0	1	1	0	1	0	0	0	0	0	0	0	0	0	0	0
PDCD2L	0	0	0	0	0	1	0	0	1	0	0	0	0	0	0	1	0	0	0	0	0	0	0
PELP1	0	0	0	0	0	1	0	0	0	0	0	0	0	0	0	0	0	0	0	0	0	0	0
POLR2A	0	0	0	0	0	1	0	0	0	1	2	1	2	0	0	0	0	0	0	0	0	2	3
PPA1	0	0	0	0	0	1	0	0	1	1	1	0	0	0	0	0	0	0	0	0	0	1	1
PRDX6	0	0	0	0	0	1	0	1	1	0	0	0	1	0	0	1	0	0	0	0	0	0	1
PRIM2	0	0	0	0	0	1	0	0	0	0	0	1	0	0	0	0	0	0	0	0	0	0	1
PSMD10	0	0	0	0	0	1	0	0	0	0	0	0	0	0	0	0	0	0	0	0	0	0	0
QARS	0	0	0	0	0	1	0	0	0	1	1	2	0	0	0	0	0	0	0	0	2	2	1
RAP1A	0	0	0	0	0	1	0	0	1	0	0	0	0	0	0	1	1	0	0	0	0	0	1
RBBP7	0	0	0	0	0	1	0	0	0	0	1	1	0	0	0	0	0	0	0	0	0	0	0
SCAMP1	0	0	0	0	0	2	0	1	0	1	3	1	3	0	1	0	1	0	0	0	0	1	1
SELENBP1	0	0	0	0	0	1	0	0	0	0	0	0	0	0	0	0	0	0	0	0	0	0	0
SFN	0	0	0	0	0	3	0	0	0	0	0	0	0	0	0	0	0	0	0	0	0	0	0
SLC35E1	0	0	0	0	0	1	0	0	0	0	0	0	0	0	0	0	0	0	0	0	0	0	0
SMN1	0	0	0	0	0	1	0	0	0	0	3	2	0	0	0	0	0	0	0	0	0	0	0
SND1	0	0	0	0	0	2	0	0	2	3	3	4	0	0	0	0	0	0	0	0	2	3	4
SSB	0	0	0	0	0	1	1	0	0	0	0	0	0	0	0	0	1	0	0	0	0	0	0
TFG	0	0	0	0	0	1	0	1	1	0	0	0	1	0	0	1	1	0	0	0	0	0	0
TGFBI	0	0	0	0	0	1	0	0	1	2	4	1	1	0	0	0	1	0	0	0	0	2	0
TRA2A	0	0	0	0	0	1	0	0	0	1	1	3	0	0	0	0	0	0	0	0	0	1	0
TRAPPC6B	0	0	0	0	0	1	0	0	0	0	0	0	0	0	0	0	0	0	0	0	0	0	0
TUBB2B	0	0	0	0	0	1	0	1	0	1	1	1	0	0	0	0	0	0	0	0	2	0	0
VCAN	0	0	0	0	0	2	2	0	0	0	1	2	0	0	0	0	0	0	0	1	0	0	0
YIPF6	0	0	0	0	0	1	0	0	0	0	1	0	1	0	0	0	0	0	0	0	0	0	0
100336744	0	0	0	0	0	0	0	0	2	0	0	1	0	1	0	0	2	0	0	1	0	0	0
ACTL6A	0	0	0	0	0	0	0	0	0	0	0	1	0	0	0	0	0	0	0	0	0	0	0
ADIPOQ	0	0	0	0	0	0	0	4	2	1	0	0	0	0	1	0	0	0	0	0	0	0	0
AGL	0	0	0	0	0	0	0	0	0	0	1	0	0	0	0	0	0	0	0	0	0	0	0
AIMP1	0	0	0	0	0	0	0	0	0	0	1	2	0	0	0	0	0	0	0	0	0	0	1
AIMP2	0	0	0	0	0	0	0	0	1	1	2	2	1	0	0	1	0	0	0	0	1	1	1
AKR1A1	0	0	0	0	0	0	0	0	0	0	0	0	0	0	0	0	0	0	0	0	0	0	0
APOA4	0	0	0	0	0	0	0	0	0	0	0	0	0	0	0	0	0	0	0	0	0	0	0
ATP1B1	0	0	0	0	0	0	0	0	1	0	0	0	2	0	0	2	1	0	1	0	0	0	0
Bt.111345	0	0	0	0	0	0	0	0	0	0	0	0	0	0	0	0	0	0	0	0	0	1	1
C1H3orf58	0	0	0	0	0	0	0	0	0	0	0	0	0	0	0	0	0	0	0	0	0	0	0
C6orf132	0	0	0	0	0	0	0	0	0	1	0	1	0	0	0	0	0	0	0	0	0	1	0
CBR3	0	0	0	0	0	0	0	0	0	0	0	1	1	0	0	0	0	0	0	0	0	0	0
CBS	0	0	0	0	0	0	1	0	1	0	0	1	0	0	0	0	0	0	0	0	0	0	0
CDK3	0	0	0	0	0	0	1	0	1	0	1	0	1	1	0	0	0	0	0	0	1	1	0
CHIA	0	0	0	0	0	0	0	0	1	0	0	0	0	0	0	0	0	0	0	0	0	0	0
CHMP6	0	0	0	0	0	0	0	1	0	0	0	0	1	0	0	1	0	0	0	0	0	0	1
CPN1	0	0	0	0	0	0	0	0	0	0	0	0	0	0	0	0	0	0	0	0	0	0	0
CPNE2	0	0	0	0	0	0	0	0	0	0	0	0	1	0	0	1	1	0	0	0	0	2	0
CSE1L	0	0	0	0	0	0	0	0	2	3	3	4	2	0	0	0	0	0	0	0	0	0	1
CSN2	0	0	0	0	0	0	0	0	0	0	1	0	0	0	0	0	0	0	0	0	0	0	0
CSNK2A1	0	0	0	0	0	0	0	0	0	0	0	0	0	0	1	0	0	0	0	0	0	0	0
CTNND1	0	0	0	0	0	0	0	0	1	0	2	1	1	1	5	6	2	0	2	0	0	0	0
CTSC	0	0	0	0	0	0	0	0	0	0	0	0	0	0	0	0	0	0	0	0	0	0	0
DDX39A	0	0	0	0	0	0	0	0	0	1	4	1	0	0	0	0	0	0	0	0	2	1	0
DIS3	0	0	0	0	0	0	0	0	0	3	1	3	1	0	0	0	0	0	0	0	2	1	3
ECM1	0	0	0	0	0	0	1	0	0	1	1	0	0	0	0	0	0	0	0	0	0	0	0
EFTUD2	0	0	0	0	0	0	0	0	0	2	8	5	0	0	0	0	0	0	0	0	0	2	4
EIF3K	0	0	0	0	0	0	0	0	0	0	0	0	0	0	0	0	0	0	0	0	0	0	0
EIF3M	0	0	0	0	0	0	0	0	0	0	2	0	0	0	0	0	0	0	0	0	0	0	0
FAHD2A	0	0	0	0	0	0	0	0	0	0	0	0	0	0	0	0	0	0	0	0	0	0	0
FAP	0	0	0	0	0	0	0	0	0	0	0	0	0	0	0	0	0	0	0	0	0	0	0
FLOT1	0	0	0	0	0	0	0	0	0	0	0	0	0	0	0	2	0	0	0	0	0	0	0
G3BP1	0	0	0	0	0	0	0	0	0	0	0	0	0	0	0	0	0	0	0	0	0	0	2
GBE1	0	0	0	0	0	0	0	0	0	0	0	0	0	0	0	0	0	0	0	0	0	0	0
GFPT1	0	0	0	0	0	0	0	0	1	2	2	2	1	0	0	0	0	0	0	0	1	2	2
GLA	0	0	0	0	0	0	1	0	1	3	2	1	1	0	0	0	0	0	0	0	0	2	2
GNA13	0	0	0	0	0	0	0	0	3	0	0	0	1	0	2	1	4	3	4	0	1	0	2
GPRC5C	0	0	0	0	0	0	0	0	0	0	0	0	1	0	0	0	0	0	0	0	0	0	0
H2AFZ	0	0	0	0	0	0	0	0	0	0	0	0	0	0	0	0	0	0	0	0	0	0	0
HAT1	0	0	0	0	0	0	0	0	0	0	0	0	1	0	0	0	0	0	0	0	0	0	0
HDAC1	0	0	0	0	0	0	0	0	1	0	0	1	0	0	0	0	0	0	0	0	0	0	1
HINT1	0	0	0	0	0	0	1	0	0	0	0	0	0	1	0	0	0	0	1	0	0	0	0
HNRNPH1	0	0	0	0	0	0	0	0	0	1	3	2	2	0	0	1	0	0	0	0	0	3	2
HSPH1	0	0	0	0	0	0	0	0	4	1	0	0	0	0	0	0	0	1	2	0	0	1	1
IKBKAP	0	0	0	0	0	0	0	0	0	1	5	5	2	0	0	0	0	0	0	0	0	0	2
KHDRBS3	0	0	0	0	0	0	0	0	0	0	0	0	0	0	0	0	0	0	0	0	0	1	1
KIAA1524	0	0	0	0	0	0	0	0	0	0	1	0	0	0	0	0	0	0	0	0	0	0	0
KIF5A	0	0	0	0	0	0	0	0	1	0	2	2	1	0	0	0	0	0	0	0	0	0	3
LOC528150	0	0	0	0	0	0	0	0	1	1	0	0	0	0	0	0	0	0	0	0	0	0	0
LOC781667	0	0	0	0	0	0	0	0	0	0	0	0	0	1	0	0	0	0	0	0	0	1	0
LOC781916	0	0	0	0	0	0	0	1	0	1	1	1	0	0	0	0	0	0	0	0	1	1	1
METTL11A	0	0	0	0	0	0	0	0	0	0	0	0	0	0	0	0	0	0	0	0	0	0	0
MTOR	0	0	0	0	0	0	0	0	0	0	2	1	0	0	0	0	0	0	0	0	0	1	1
MTPN	0	0	0	0	0	0	0	0	0	0	0	0	0	0	0	0	0	0	0	0	1	0	0
NHP2L1	0	0	0	0	0	0	0	0	0	0	0	0	0	0	0	0	0	0	0	0	1	0	0
NOP56	0	0	0	0	0	0	0	0	0	1	1	1	1	0	0	0	0	0	0	0	0	0	1
NR3C1	0	0	0	0	0	0	0	0	1	1	1	1	1	0	0	0	0	0	1	0	0	1	1
PIP4K2A	0	0	0	0	0	0	0	0	0	0	0	1	0	0	0	0	0	0	0	0	1	0	0
PIPSL	0	0	0	0	0	0	0	0	2	0	0	1	2	1	0	0	0	0	1	0	0	0	0
PPAT	0	0	0	0	0	0	0	0	0	0	1	1	0	0	0	0	0	0	0	0	0	1	1
PPP1CA	0	0	0	0	0	0	0	0	0	1	1	1	1	0	0	0	1	0	0	0	1	0	0
PPP1CC	0	0	0	0	0	0	0	0	2	1	3	4	1	0	0	0	0	1	0	0	1	3	2
PRPF4	0	0	0	0	0	0	0	0	0	0	0	0	0	0	0	0	0	0	0	0	0	1	0
PXDN	0	0	0	0	0	0	0	0	0	1	1	1	0	0	0	0	0	0	0	0	0	0	0
RPL37A	0	0	0	0	0	0	0	0	0	0	0	0	0	0	0	0	0	0	0	0	0	0	0
SHMT1	0	0	0	0	0	0	0	0	2	0	1	0	0	0	0	0	0	0	0	0	0	0	1
SKIL	0	0	0	0	0	0	0	0	0	0	0	0	0	0	0	0	0	0	0	0	0	0	0
SMC2	0	0	0	0	0	0	0	0	0	0	1	1	0	0	0	0	0	0	0	0	0	1	1
SMC4	0	0	0	0	0	0	0	0	0	0	3	0	1	0	0	0	1	0	0	0	0	1	5
STAT1	0	0	0	0	0	0	0	0	0	0	0	0	0	0	0	0	0	0	0	0	0	0	0
TNIP2	0	0	0	0	0	0	0	0	0	0	0	0	0	0	0	0	0	0	0	0	0	0	0
TSKU	0	0	0	0	0	0	0	0	0	0	0	0	0	0	0	0	0	0	0	0	0	0	0
VASN	0	0	0	0	0	0	0	0	1	0	0	0	0	0	0	0	0	0	0	0	0	1	0
VNN1	0	0	0	0	0	0	0	1	0	1	0	0	0	3	0	0	1	0	0	0	0	0	0
YARS	0	0	0	0	0	0	0	0	0	4	6	4	3	0	1	0	1	0	0	0	0	2	3
YTHDF2	0	0	0	0	0	0	0	0	1	0	0	0	0	0	0	0	0	1	1	0	1	0	2
AMOT	0	0	0	0	0	0	0	0	0	0	0	0	0	0	0	0	0	0	0	13	9	26	23
ARFGEF1	0	0	0	0	0	0	0	0	0	0	0	0	0	0	0	0	0	0	0	1	0	0	0
CDC42BPG	0	0	0	0	0	0	0	0	0	0	0	0	0	0	0	0	0	0	0	1	0	0	0
CHUK	0	0	0	0	0	0	0	0	0	0	0	0	0	0	0	0	0	0	0	2	2	10	9
EML2	0	0	0	0	0	0	0	0	1	0	1	0	0	0	0	0	0	0	0	1	1	1	1
FKBP1A	0	0	0	0	0	0	1	0	1	0	0	0	1	0	2	1	1	0	1	1	0	1	1
IKBKB	0	0	0	0	0	0	0	0	0	0	0	0	0	0	0	0	0	0	0	2	2	3	6
IKBKG	0	0	0	0	0	0	0	0	0	0	0	0	0	0	0	0	0	0	0	126	34	68	118
LOC100849169	0	0	0	0	0	0	0	0	1	0	0	0	0	0	0	0	0	0	0	1	1	1	1
NF2	0	0	0	0	0	0	0	0	0	0	0	0	0	0	0	0	0	0	0	2	1	5	4
PROC	0	0	0	0	0	0	0	0	1	1	1	0	1	0	0	0	0	0	0	1	0	2	1
SYPL1	0	0	0	0	0	0	0	1	0	1	0	0	1	0	0	0	0	0	0	1	0	0	0
TANK	0	0	0	0	0	0	0	0	0	0	0	0	0	0	0	0	0	0	0	1	1	0	1
URB2	0	0	0	0	0	0	0	0	0	0	0	0	0	0	0	0	0	0	0	1	0	0	0
ACTBL2	0	0	0	0	0	0	7	0	0	0	0	0	0	0	0	0	0	0	0	0	0	0	0
ANP32A	0	0	0	0	0	0	1	0	0	0	0	0	0	0	0	0	0	0	0	0	0	0	0
ANP32E	0	0	0	0	0	0	1	0	0	0	0	0	0	0	0	0	0	0	0	0	0	0	0
ANXA6	0	0	0	0	0	0	1	1	4	0	2	0	3	0	1	4	2	1	1	0	0	0	0
APOH	0	0	0	0	0	0	1	0	0	0	0	0	1	0	0	0	1	0	1	0	0	0	0
ATP1A4	0	0	0	0	0	0	1	0	0	0	0	0	0	2	0	0	0	0	0	0	0	0	0
CD58	0	0	0	0	0	0	1	0	0	0	0	0	0	1	2	0	0	2	2	0	0	0	0
CFH	0	0	0	0	0	0	1	0	1	0	0	0	0	0	0	0	0	0	0	0	0	1	0
CFI	0	0	0	0	0	0	1	0	0	0	0	0	0	0	0	0	0	0	0	0	0	0	0
CLEC3B	0	0	0	0	0	0	3	0	0	0	0	0	0	0	0	0	0	0	0	0	0	0	0
DDX5	0	0	0	0	0	0	1	0	0	1	5	3	2	0	1	1	1	1	1	0	1	0	3
HBG1	0	0	0	0	0	0	1	0	0	0	0	0	0	0	0	0	0	0	0	0	0	0	0
HNRPC	0	0	0	0	0	0	1	0	0	0	0	0	0	0	0	0	0	0	0	0	0	0	0
KRAS	0	0	0	0	0	0	1	0	1	0	0	0	1	0	1	0	0	0	0	0	0	0	0
LGALS1	0	0	0	0	0	0	1	0	0	0	0	0	0	0	0	0	0	0	0	0	0	0	0
LOC782038	0	0	0	0	0	0	1	0	1	0	0	0	0	0	0	0	0	0	0	0	0	1	1
LOC782114	0	0	0	0	0	0	1	0	0	0	0	0	0	0	0	0	0	0	0	0	0	0	0
MBL	0	0	0	0	0	0	1	0	0	0	0	0	0	0	0	0	0	0	0	0	0	0	0
NAA38	0	0	0	0	0	0	1	0	0	0	0	0	0	0	0	0	0	0	0	0	0	0	0
NASP	0	0	0	0	0	0	2	0	0	0	0	0	0	0	0	0	0	0	0	0	0	0	0
PSMA6	0	0	0	0	0	0	1	2	0	0	0	0	0	0	0	0	1	0	1	0	0	0	0
PTBP1	0	0	0	0	0	0	2	0	1	0	1	0	0	1	0	1	0	1	0	0	0	0	0
RPLP1	0	0	0	0	0	0	1	0	0	0	0	0	0	0	0	0	0	0	0	0	0	0	0
RPS28	0	0	0	0	0	0	1	0	0	0	2	2	0	0	0	0	0	0	0	0	0	0	0
SNRPE	0	0	0	0	0	0	1	0	0	0	0	0	0	0	0	0	0	0	0	0	0	0	0
TP53	0	0	0	0	0	0	30	27	87	0	0	0	0	0	0	0	0	0	0	0	0	0	0
WNT5A	0	0	0	0	0	0	1	0	0	0	0	0	0	0	0	0	0	0	0	0	0	0	0
AKR7A2	0	0	0	0	0	0	0	0	0	0	0	0	0	0	0	0	0	0	0	0	1	1	0
AMOTL1	0	0	0	0	0	0	0	0	0	0	0	0	0	0	0	0	0	0	0	0	1	0	1
ANXA2	0	0	0	0	0	0	0	1	3	0	1	1	1	2	2	3	0	1	1	0	1	0	2
CLDND1	0	0	0	0	0	0	0	0	1	0	0	0	0	0	0	0	1	0	0	0	1	1	1
CRMP1	0	0	0	0	0	0	0	1	0	0	0	0	1	0	0	0	0	0	0	0	1	1	1
CTPS1	0	0	0	0	0	0	0	0	0	0	3	5	0	0	0	0	0	0	0	0	1	0	3
EPS8L2	0	0	0	0	0	0	0	0	0	0	0	0	0	0	0	0	0	0	0	0	1	0	0
GOLPH3L	0	0	0	0	0	0	0	1	1	1	1	1	0	0	0	0	0	0	0	0	1	0	0
HIST3H2A	0	0	0	0	0	0	0	0	0	0	0	0	1	0	0	0	0	0	0	0	1	0	0
LOC100336044	0	0	0	0	0	0	0	0	0	0	0	0	0	1	0	0	0	0	0	0	1	0	0
MOB1B	0	0	0	0	0	0	0	0	1	0	0	0	1	0	0	0	0	0	0	0	1	2	1
NEDD8	0	0	0	0	0	0	0	0	1	0	1	0	0	0	0	0	0	0	0	0	1	0	0
PAFAH1B3	0	0	0	0	0	0	0	0	0	0	0	0	0	0	0	0	0	0	0	0	1	0	0
PDXK	0	0	0	0	0	0	0	0	0	1	0	0	0	0	0	0	0	0	0	0	1	0	0
PSMA5	0	0	0	0	0	0	0	1	0	0	0	0	0	0	1	0	0	1	0	0	1	0	0
PWP2	0	0	0	0	0	0	0	0	0	0	0	0	0	0	0	0	0	0	0	0	1	0	0
PYGB	0	0	0	0	0	0	0	1	0	1	0	1	0	0	0	0	0	0	0	0	1	0	0
RPL22	0	0	0	0	0	0	0	1	0	1	1	2	0	0	0	1	0	0	0	0	1	0	1
RPL31	0	0	0	0	0	0	0	0	0	0	0	0	0	0	0	0	0	0	0	0	1	0	0
RPS20	0	0	0	0	0	0	0	0	1	0	0	2	0	0	0	0	0	0	0	0	1	0	1
SEPT9	0	0	0	0	0	0	0	0	0	3	1	1	0	0	0	0	0	0	0	0	1	1	1
SF3B3	0	0	0	0	0	0	0	0	0	1	3	1	0	0	0	0	0	1	0	0	1	0	0
SNRPA1	0	0	0	0	0	0	0	0	0	0	1	1	0	0	0	0	0	0	0	0	1	1	2
SNRPD3	0	0	0	0	0	0	0	0	0	0	0	2	0	0	0	0	0	0	0	0	1	0	0
SRM	0	0	0	0	0	0	0	1	0	0	1	2	2	0	0	0	1	0	0	0	1	1	2
TKT	0	0	0	0	0	0	0	0	0	3	0	1	0	1	1	1	1	0	0	0	1	0	2
UMPS	0	0	0	0	0	0	0	0	0	1	1	2	0	0	0	0	0	0	0	0	1	2	2
AFM	0	0	0	0	0	0	0	2	0	0	0	0	0	3	1	0	0	0	0	0	0	0	0
AP1B1	0	0	0	0	0	0	0	1	0	0	0	1	1	0	0	0	0	0	0	0	0	0	0
Bt.22869	0	0	0	0	0	0	0	1	0	0	0	0	0	0	0	0	0	0	0	0	0	0	0
C6	0	0	0	0	0	0	0	1	1	0	0	0	0	0	0	0	0	0	0	0	0	1	0
CHST14	0	0	0	0	0	0	0	1	0	0	0	0	0	0	0	0	0	0	0	0	0	0	0
CSDA	0	0	0	0	0	0	0	1	10	0	0	0	0	6	2	1	0	5	4	0	0	0	0
DSC1	0	0	0	0	0	0	0	1	0	0	0	0	0	0	0	0	0	0	0	0	0	0	0
EPPK1	0	0	0	0	0	0	0	1	0	0	0	0	0	0	0	0	0	0	0	0	0	0	0
ETFA	0	0	0	0	0	0	0	1	0	0	0	0	0	0	0	0	0	0	0	0	0	0	0
FLNB	0	0	0	0	0	0	0	1	0	0	0	0	0	0	0	0	0	0	0	0	0	0	0
GIPC1	0	0	0	0	0	0	0	1	3	0	1	0	0	0	0	2	2	0	0	0	0	0	0
HEATR5B	0	0	0	0	0	0	0	1	0	0	0	0	0	0	0	0	0	0	0	0	0	0	0
HPX	0	0	0	0	0	0	0	5	2	5	1	2	1	2	1	2	1	0	2	0	0	0	0
HSPA9	0	0	0	0	0	0	0	1	0	0	0	0	0	0	0	0	0	0	0	0	0	0	0
HSPE1	0	0	0	0	0	0	0	1	0	0	0	0	0	0	0	0	0	0	0	0	0	0	0
ITIH1	0	0	0	0	0	0	0	1	0	0	0	0	0	0	0	0	0	0	0	0	0	0	0
KPNA1	0	0	0	0	0	0	0	1	0	0	0	1	0	0	0	0	0	0	0	0	0	0	0
LMAN2	0	0	0	0	0	0	0	1	1	1	1	0	1	0	0	0	0	0	0	0	0	1	0
LOC100296890	0	0	0	0	0	0	0	1	0	1	1	1	1	0	0	0	0	0	0	0	0	0	0
LRG1	0	0	0	0	0	0	0	1	0	0	0	0	0	1	0	0	0	0	0	0	0	0	0
LUM	0	0	0	0	0	0	0	3	0	0	0	0	0	1	0	0	1	0	0	0	0	0	0
PICALM	0	0	0	0	0	0	0	1	0	0	0	0	0	0	0	0	0	0	1	0	0	0	0
PPID	0	0	0	0	0	0	0	1	4	1	0	1	0	0	0	0	0	0	0	0	0	0	0
PPIH	0	0	0	0	0	0	0	2	1	0	0	0	0	1	0	0	0	1	1	0	0	0	0
PSMA2	0	0	0	0	0	0	0	1	0	0	0	0	0	0	0	0	1	1	1	0	0	0	0
PSMB5	0	0	0	0	0	0	0	1	0	0	0	0	0	0	0	0	2	0	0	0	0	0	0
RPL10A	0	0	0	0	0	0	0	1	0	0	0	0	0	0	0	0	1	0	0	0	0	0	0
SERPINA3-4	0	0	0	0	0	0	0	1	1	0	0	0	0	0	0	0	1	0	0	0	0	0	0
SERPINA3-6	0	0	0	0	0	0	0	6	0	0	0	0	0	0	0	0	0	0	0	0	0	0	0
SERPINA3-8	0	0	0	0	0	0	0	1	1	0	0	0	2	1	0	0	0	0	0	0	0	0	0
SPAG16	0	0	0	0	0	0	0	1	0	0	0	0	0	0	0	0	0	0	0	0	0	0	0
SRP14	0	0	0	0	0	0	0	1	0	0	0	0	0	0	0	0	0	0	0	0	0	0	0
STAM2	0	0	0	0	0	0	0	2	0	0	0	0	1	0	1	0	1	0	0	0	0	0	0
TOM1L1	0	0	0	0	0	0	0	1	1	0	0	0	0	0	0	0	0	0	0	0	0	0	0
TOMM22	0	0	0	0	0	0	0	1	0	0	0	0	0	0	0	0	0	0	0	0	0	0	0
TXNRD1	0	0	0	0	0	0	0	1	0	0	0	0	0	0	0	0	0	0	0	0	0	0	0
UBE2V1	0	0	0	0	0	0	0	1	0	0	0	0	0	0	0	1	1	1	1	0	0	1	0
VDAC1	0	0	0	0	0	0	0	1	0	0	0	0	0	0	0	0	0	0	0	0	0	0	0
VDAC2	0	0	0	0	0	0	0	1	0	0	0	0	0	0	0	0	0	0	0	0	0	0	0
XPO1	0	0	0	0	0	0	0	1	4	0	1	1	0	0	0	0	0	0	0	0	0	0	1
ABCF2	0	0	0	0	0	0	0	0	0	1	2	0	1	0	0	0	0	0	0	0	0	0	0
ACACB	0	0	0	0	0	0	0	0	0	0	0	0	0	0	0	0	0	0	0	0	0	0	0
ACP1	0	0	0	0	0	0	0	0	0	1	1	1	0	0	0	0	0	0	0	0	0	0	0
ACSL4	0	0	0	0	0	0	0	0	2	0	0	0	0	0	2	2	1	1	1	0	0	0	0
ANGPTL3	0	0	0	0	0	0	0	0	0	0	0	0	0	0	0	0	0	0	0	0	0	0	0
ANTXR1	0	0	0	0	0	0	0	0	0	0	0	0	0	0	0	0	0	0	0	0	0	0	0
AP2B1	0	0	0	0	0	0	0	0	1	0	0	0	1	0	0	0	0	0	0	0	0	0	0
AURKB	0	0	0	0	0	0	0	0	0	0	0	0	0	0	2	0	1	1	0	0	0	0	0
C10H14ORF166	0	0	0	0	0	0	0	0	2	0	0	0	0	0	0	0	0	0	0	0	0	0	0
C14orf80	0	0	0	0	0	0	0	0	0	0	0	0	0	0	0	0	0	0	0	0	0	0	0
CACNA2D1	0	0	0	0	0	0	0	0	1	0	0	0	0	4	1	0	1	2	1	0	0	0	0
CCDC8	0	0	0	0	0	0	0	0	0	0	0	0	0	0	0	0	0	0	0	0	0	0	0
CD109	0	0	0	0	0	0	0	0	1	0	0	0	0	1	0	0	0	0	0	0	0	0	0
CDKN2A	0	0	0	0	0	0	0	0	0	0	0	0	0	0	0	1	0	0	0	0	0	0	0
CGI-301	0	0	0	0	0	0	0	0	0	0	0	0	0	0	0	0	0	0	0	0	0	0	0
CNTN1	0	0	0	0	0	0	0	0	1	0	0	0	0	1	0	0	0	0	0	0	0	0	0
COL6A3	0	0	0	0	0	0	0	0	1	0	0	1	0	0	0	0	0	0	0	0	0	0	0
CSRP1	0	0	0	0	0	0	0	0	0	0	0	0	0	0	0	0	0	0	0	0	0	0	0
DCTPP1	0	0	0	0	0	0	0	0	0	0	0	0	0	0	0	0	0	0	0	0	0	0	0
DDX10	0	0	0	0	0	0	0	0	0	0	0	0	0	0	0	0	0	0	0	0	0	0	0
DHFR	0	0	0	0	0	0	0	0	0	0	0	0	0	0	0	0	0	0	0	0	0	0	0
DNAJB1	0	0	0	0	0	0	0	0	1	0	0	0	0	0	0	0	0	0	1	0	0	0	0
DNAJB4	0	0	0	0	0	0	0	0	0	0	0	0	0	0	0	0	0	0	0	0	0	0	0
EDF1	0	0	0	0	0	0	0	0	0	0	0	0	0	2	1	1	1	0	2	0	0	0	0
EIF1B	0	0	0	0	0	0	0	0	1	0	0	0	0	0	0	0	0	0	0	0	0	0	0
EPB41L3	0	0	0	0	0	0	0	0	0	0	0	0	0	0	1	0	1	0	1	0	0	0	0
FAF1	0	0	0	0	0	0	0	0	1	0	0	0	0	0	0	0	2	0	1	0	0	0	0
FAM120A	0	0	0	0	0	0	0	0	1	1	1	1	0	0	0	0	0	0	1	0	0	1	1
FAM49B	0	0	0	0	0	0	0	0	0	0	0	0	0	0	0	1	1	0	0	0	0	0	2
FAM98A	0	0	0	0	0	0	0	0	1	0	0	0	0	0	0	0	0	0	0	0	0	0	0
FREM2	0	0	0	0	0	0	0	0	0	0	0	0	0	0	0	0	0	0	0	0	0	0	0
FRYL	0	0	0	0	0	0	0	0	0	0	0	1	0	0	0	0	0	0	0	0	0	0	0
H3F3C	0	0	0	0	0	0	0	0	1	1	0	0	0	0	0	0	0	0	0	0	0	0	1
HERC4	0	0	0	0	0	0	0	0	0	0	0	0	0	0	0	0	0	0	0	0	0	0	0
HNRNPA1	0	0	0	0	0	0	0	0	0	0	1	1	0	1	0	1	0	0	1	0	0	0	0
HNRNPR	0	0	0	0	0	0	0	0	1	0	0	0	0	1	2	0	1	2	0	0	0	0	0
HNRPDL	0	0	0	0	0	0	0	0	0	0	0	1	0	0	1	2	2	0	1	0	0	0	0
ITGA5	0	0	0	0	0	0	0	0	0	0	0	0	0	0	1	0	0	0	0	0	0	1	0
LDOC1L	0	0	0	0	0	0	0	0	0	0	0	0	0	0	0	0	0	0	0	0	0	0	0
LOC616394	0	0	0	0	0	0	0	0	0	0	0	0	0	0	0	0	0	1	0	0	0	0	0
LOC781001	0	0	0	0	0	0	0	0	0	1	1	1	1	0	0	0	1	0	0	0	0	0	0
LRRC57	0	0	0	0	0	0	0	0	1	0	0	0	0	1	0	0	0	0	1	0	0	1	1
LSM11	0	0	0	0	0	0	0	0	0	0	0	0	0	0	0	0	0	0	0	0	0	0	0
MAP2K1	0	0	0	0	0	0	0	0	1	1	0	1	0	0	0	0	0	0	0	0	0	0	0
MARK2	0	0	0	0	0	0	0	0	0	0	0	0	0	0	0	1	0	0	0	0	0	0	0
MGC137099	0	0	0	0	0	0	0	0	0	0	1	0	0	0	0	0	0	0	0	0	0	0	0
MKRN4P	0	0	0	0	0	0	0	0	0	0	0	0	0	0	0	0	0	0	0	0	0	0	0
NAPG	0	0	0	0	0	0	0	0	0	0	0	0	0	0	0	1	1	0	0	0	0	0	0
NRN1	0	0	0	0	0	0	0	0	1	0	0	0	0	0	0	0	0	0	0	0	0	0	0
NRP2	0	0	0	0	0	0	0	0	0	0	0	0	0	0	0	1	1	1	1	0	0	1	0
NSFL1C	0	0	0	0	0	0	0	0	0	0	0	0	0	0	0	0	0	0	2	0	0	0	0
NTPCR	0	0	0	0	0	0	0	0	0	0	0	0	0	0	0	0	0	0	0	0	0	0	2
ODZ3	0	0	0	0	0	0	0	0	0	0	0	0	0	1	0	0	0	0	0	0	0	0	0
OTUB1	0	0	0	0	0	0	0	0	0	1	1	1	0	0	0	0	0	0	0	0	0	0	0
PAK4	0	0	0	0	0	0	0	0	0	0	0	0	0	0	2	0	0	0	0	0	0	1	0
PCDH10	0	0	0	0	0	0	0	0	1	0	0	0	0	0	0	0	0	0	0	0	0	0	0
PCDH9	0	0	0	0	0	0	0	0	1	0	0	0	0	0	0	0	1	0	1	0	0	1	1
PDPN	0	0	0	0	0	0	0	0	0	0	0	0	0	0	0	0	0	0	0	0	0	0	0
PFN2	0	0	0	0	0	0	0	0	1	0	0	1	0	0	0	0	0	0	0	0	0	0	0
PHB2	0	0	0	0	0	0	0	0	0	0	0	0	0	0	0	0	0	0	0	0	0	0	0
PIN4	0	0	0	0	0	0	0	0	1	0	0	0	1	0	0	0	1	0	1	0	0	1	1
PKN2	0	0	0	0	0	0	0	0	0	0	0	0	0	0	0	0	0	0	0	0	0	0	0
PPIL1	0	0	0	0	0	0	0	0	0	0	0	0	0	3	1	0	1	6	5	0	0	1	3
PPM1B	0	0	0	0	0	0	0	0	0	0	0	0	0	0	0	0	0	0	0	0	0	0	0
PSMA8	0	0	0	0	0	0	0	0	0	0	0	0	0	0	0	0	2	0	1	0	0	1	0
PSMB1	0	0	0	0	0	0	0	0	1	0	0	0	0	0	0	0	1	0	2	0	0	1	1
PSMB2	0	0	0	0	0	0	0	0	0	0	0	0	0	0	0	0	2	0	2	0	0	0	0
PSMB4	0	0	0	0	0	0	0	0	0	0	0	0	0	0	0	0	0	0	1	0	0	0	0
PSMB6	0	0	0	0	0	0	0	0	1	0	0	0	0	0	0	0	1	0	1	0	0	0	0
PSMD4	0	0	0	0	0	0	0	0	0	1	1	2	1	1	0	0	1	1	3	0	0	1	2
PYCRL	0	0	0	0	0	0	0	0	0	0	0	0	0	0	0	0	0	0	0	0	0	1	0
RAB23	0	0	0	0	0	0	0	0	0	0	0	0	1	0	0	0	1	0	0	0	0	0	1
RAB34	0	0	0	0	0	0	0	0	1	0	0	0	0	0	0	1	1	0	0	0	0	1	0
RAET1L	0	0	0	0	0	0	0	0	0	0	0	0	0	0	0	0	0	0	0	0	0	0	0
RBMX	0	0	0	0	0	0	0	0	0	0	0	0	0	0	1	1	0	0	0	0	0	0	0
RFC3	0	0	0	0	0	0	0	0	0	0	0	0	0	0	0	0	0	0	0	0	0	0	0
RNF115	0	0	0	0	0	0	0	0	0	0	0	0	0	0	0	0	0	0	0	0	0	0	0
RSU1	0	0	0	0	0	0	0	0	1	0	0	0	0	0	0	0	0	0	0	0	0	0	0
S1PR2	0	0	0	0	0	0	0	0	0	0	0	0	0	0	0	0	0	0	0	0	0	0	0
SEC23A	0	0	0	0	0	0	0	0	1	0	0	1	0	0	0	0	0	0	0	0	0	0	0
SNAP29	0	0	0	0	0	0	0	0	1	0	0	0	0	2	0	1	1	0	1	0	0	0	0
SNX18	0	0	0	0	0	0	0	0	0	0	1	0	0	0	3	2	0	1	0	0	0	0	0
SRC	0	0	0	0	0	0	0	0	2	0	0	0	0	0	0	0	1	0	0	0	0	0	1
STAMBP	0	0	0	0	0	0	0	0	0	0	0	0	0	0	0	5	0	0	2	0	0	0	0
STMN1	0	0	0	0	0	0	0	0	0	0	1	1	1	1	1	0	1	1	0	0	0	0	0
SYNGR1	0	0	0	0	0	0	0	0	0	0	0	0	0	0	0	0	0	0	0	0	0	0	0
TMEM178B	0	0	0	0	0	0	0	0	0	0	0	0	0	0	0	0	0	0	0	0	0	0	0
TMEM179B	0	0	0	0	0	0	0	0	0	0	0	0	0	0	0	0	0	0	0	0	0	0	0
TNIK	0	0	0	0	0	0	0	0	1	0	0	0	0	2	0	1	1	0	2	0	0	0	0
TRA2B	0	0	0	0	0	0	0	0	1	0	2	2	2	0	0	0	0	0	0	0	0	0	0
TRAFD1	0	0	0	0	0	0	0	0	1	0	0	0	0	0	0	1	1	0	0	0	0	0	0
TRIM32	0	0	0	0	0	0	0	0	1	0	0	0	0	0	0	3	0	0	0	0	0	0	0
UBE2M	0	0	0	0	0	0	0	0	1	0	0	0	0	0	0	0	0	0	0	0	0	1	1
UBE2V2	0	0	0	0	0	0	0	0	0	0	0	0	0	0	0	0	0	0	0	0	0	0	0
UBTD1	0	0	0	0	0	0	0	0	0	0	0	0	0	1	1	0	0	0	0	0	0	0	0
VBP1	0	0	0	0	0	0	0	0	0	1	0	0	0	0	0	0	0	0	0	0	0	0	0
YIPF2	0	0	0	0	0	0	0	0	0	0	0	0	0	0	0	0	0	0	0	0	0	0	0
YOD1	0	0	0	0	0	0	0	0	0	0	0	0	0	0	0	0	0	1	0	0	0	0	0
AIDA	0	0	0	0	0	0	0	0	1	0	0	0	0	0	0	0	0	0	0	0	0	0	0
AKT3	0	0	0	0	0	0	0	0	0	0	0	0	0	0	0	0	0	0	0	0	0	0	0
ARL6IP1	0	0	0	0	0	0	0	0	0	0	0	0	0	0	0	0	0	0	0	0	0	0	0
ARL6IP5	0	0	0	0	0	0	0	0	0	0	1	0	0	0	0	0	0	0	0	0	0	0	0
ATP6V0D1	0	0	0	0	0	0	0	0	0	0	0	0	1	0	0	0	0	0	0	0	0	0	0
AURKA	0	0	0	0	0	0	0	0	0	0	0	0	0	0	0	0	0	0	0	0	0	0	1
C19orf25	0	0	0	0	0	0	0	0	0	0	0	0	0	0	1	0	0	2	4	0	0	0	0
C21orf2	0	0	0	0	0	0	0	0	0	0	0	0	0	0	0	0	0	0	0	0	0	0	0
CACNA2D2	0	0	0	0	0	0	0	0	0	0	0	0	0	2	0	0	0	0	0	0	0	0	0
CALR	0	0	0	0	0	0	0	0	0	0	0	0	0	0	0	0	0	0	0	0	0	0	0
CDC6	0	0	0	0	0	0	0	0	0	0	0	0	0	0	0	0	0	0	0	0	0	0	0
CKAP2	0	0	0	0	0	0	0	0	0	0	0	0	0	1	0	0	0	0	0	0	0	0	1
CMTM6	0	0	0	0	0	0	0	0	1	0	0	0	0	0	1	0	0	0	0	0	0	0	0
CNPY2	0	0	0	0	0	0	0	0	0	0	0	0	0	0	0	0	0	0	0	0	0	0	0
CTU1	0	0	0	0	0	0	0	0	0	0	0	0	0	0	0	0	0	0	0	0	0	0	0
DBI	0	0	0	0	0	0	0	0	0	0	0	0	0	0	0	0	0	0	0	0	0	0	0
DDTL	0	0	0	0	0	0	0	0	0	0	0	0	0	0	0	0	0	0	0	0	0	0	0
DPYSL3	0	0	0	0	0	0	0	0	0	0	1	0	0	0	0	0	0	0	0	0	0	1	1
EIF1AY	0	0	0	0	0	0	0	0	0	0	0	0	0	0	0	0	0	0	0	0	0	0	0
EIF3G	0	0	0	0	0	0	0	0	0	0	0	0	0	0	0	0	0	0	0	0	0	0	0
EIF4G2	0	0	0	0	0	0	0	0	0	0	0	0	0	0	0	0	0	0	0	0	0	0	0
FABP1	0	0	0	0	0	0	0	0	0	0	0	0	0	0	0	0	0	0	0	0	0	0	0
FAM134C	0	0	0	0	0	0	0	0	0	0	0	0	0	0	0	0	0	0	0	0	0	0	0
FHL1	0	0	0	0	0	0	0	0	0	0	0	0	0	0	0	0	0	0	0	0	0	0	0
GALNT1	0	0	0	0	0	0	0	0	0	0	0	0	0	0	0	0	0	0	0	0	0	0	0
GEMIN4	0	0	0	0	0	0	0	0	0	0	1	1	0	0	0	0	0	0	0	0	0	0	0
GINS1	0	0	0	0	0	0	0	0	0	0	0	0	0	0	0	0	0	0	0	0	0	0	0
GOLIM4	0	0	0	0	0	0	0	0	0	0	0	0	1	3	3	1	1	1	0	0	0	0	0
HMGCR	0	0	0	0	0	0	0	0	0	0	0	0	0	0	0	0	0	0	0	0	0	0	0
ITGA2	0	0	0	0	0	0	0	0	0	0	0	0	0	2	1	0	1	0	0	0	0	0	0
ITM2C	0	0	0	0	0	0	0	0	0	0	0	0	0	0	1	0	0	0	0	0	0	0	0
KIAA0319L	0	0	0	0	0	0	0	0	0	0	0	0	0	0	0	0	0	0	0	0	0	0	0
KLRG2	0	0	0	0	0	0	0	0	0	0	0	0	0	0	1	1	0	0	0	0	0	0	0
KRT6B	0	0	0	0	0	0	0	0	0	0	0	0	0	0	0	0	0	0	0	0	0	0	0
LAMP2	0	0	0	0	0	0	0	0	1	0	0	0	0	0	0	0	0	0	0	0	0	0	0
LAMTOR5	0	0	0	0	0	0	0	0	0	0	0	0	0	0	0	0	0	0	0	0	0	0	0
LHFPL2	0	0	0	0	0	0	0	0	0	0	0	0	0	0	0	0	1	0	0	0	0	0	0
LNPEP	0	0	0	0	0	0	0	0	0	0	0	0	0	0	0	0	0	0	0	0	0	0	0
LOC100124517	0	0	0	0	0	0	0	0	0	0	0	0	0	1	0	0	0	0	0	0	0	0	0
LOC100138613	0	0	0	0	0	0	0	0	0	0	0	0	0	0	0	0	0	0	0	0	0	0	0
LOC100847649	0	0	0	0	0	0	0	0	0	0	0	0	0	0	0	0	0	0	0	0	0	0	0
LOC505709	0	0	0	0	0	0	0	0	1	0	0	0	0	0	0	0	0	0	0	0	0	0	0
LOC785923	0	0	0	0	0	0	0	0	0	0	0	0	2	0	0	0	0	0	0	0	0	0	1
MKRN1	0	0	0	0	0	0	0	0	0	0	0	0	0	1	0	0	1	0	0	0	0	0	0
MOXD1	0	0	0	0	0	0	0	0	0	0	0	0	0	0	0	0	0	0	0	0	0	0	0
PCDH7	0	0	0	0	0	0	0	0	0	0	0	0	0	0	0	0	0	2	0	0	0	0	0
PDIA3	0	0	0	0	0	0	0	0	0	0	0	0	1	0	0	0	0	0	0	0	0	0	0
PDIA4	0	0	0	0	0	0	0	0	0	0	0	0	0	0	0	0	0	0	0	0	0	0	0
PFDN2	0	0	0	0	0	0	0	0	0	0	0	0	0	0	1	0	0	0	0	0	0	0	0
PNN	0	0	0	0	0	0	0	0	0	0	1	1	0	0	0	0	0	0	0	0	0	0	0
PREP	0	0	0	0	0	0	0	0	0	0	0	0	0	0	0	0	0	0	0	0	0	0	1
PRKCSH	0	0	0	0	0	0	0	0	0	0	0	0	0	0	0	0	0	0	0	0	0	0	0
PSMA4	0	0	0	0	0	0	0	0	0	0	0	0	0	0	1	0	0	0	0	0	0	0	0
RAB18	0	0	0	0	0	0	0	0	0	0	0	0	0	0	0	0	0	0	0	0	0	0	0
RAB6A	0	0	0	0	0	0	0	0	0	2	2	0	2	0	0	1	0	0	0	0	0	2	1
RAB6B	0	0	0	0	0	0	0	0	1	0	0	0	0	0	0	0	0	0	0	0	0	0	2
RAB9A	0	0	0	0	0	0	0	0	0	0	0	0	0	0	0	0	0	0	0	0	0	0	0
RBM8A	0	0	0	0	0	0	0	0	0	0	0	0	0	0	0	0	0	1	0	0	0	0	0
REEP1	0	0	0	0	0	0	0	0	0	0	0	0	0	0	0	0	0	0	0	0	0	0	0
REEP2	0	0	0	0	0	0	0	0	0	0	0	0	0	0	0	0	0	0	0	0	0	0	0
REEP5	0	0	0	0	0	0	0	0	0	0	0	0	0	0	0	0	0	0	0	0	0	0	0
RPN1	0	0	0	0	0	0	0	0	0	0	0	0	1	0	0	0	0	0	0	0	0	0	0
SARM1	0	0	0	0	0	0	0	0	0	0	0	0	0	0	0	0	0	0	0	0	0	0	0
SBDS	0	0	0	0	0	0	0	0	0	0	0	0	0	0	0	0	0	0	0	0	0	0	0
SEC22B	0	0	0	0	0	0	0	0	0	0	1	0	0	0	0	0	0	0	0	0	0	0	1
SF3B14	0	0	0	0	0	0	0	0	0	0	0	1	1	0	0	0	0	0	0	0	0	1	1
SLC46A1	0	0	0	0	0	0	0	0	0	0	0	0	0	0	0	0	0	0	0	0	0	0	0
SLC6A15	0	0	0	0	0	0	0	0	0	0	1	1	2	0	0	0	0	0	0	0	0	0	0
SNRPB2	0	0	0	0	0	0	0	0	0	1	2	0	0	0	0	0	0	0	0	0	0	1	1
SORT1	0	0	0	0	0	0	0	0	0	0	0	0	0	0	0	0	0	0	0	0	0	0	0
SPRYD7	0	0	0	0	0	0	0	0	0	0	0	0	0	0	0	0	0	0	0	0	0	0	0
SQLE	0	0	0	0	0	0	0	0	0	0	0	0	0	0	0	0	0	0	0	0	0	0	0
SRP19	0	0	0	0	0	0	0	0	0	0	0	0	0	0	0	0	0	0	0	0	0	0	0
SRSF10	0	0	0	0	0	0	0	0	0	0	1	0	0	0	0	0	0	0	0	0	0	0	0
STX6	0	0	0	0	0	0	0	0	0	0	0	0	1	0	0	0	0	0	0	0	0	0	0
STX7	0	0	0	0	0	0	0	0	0	0	1	0	2	0	0	0	0	0	0	0	0	0	1
STX8	0	0	0	0	0	0	0	0	0	0	0	0	0	0	1	0	0	0	0	0	0	0	0
SURF4	0	0	0	0	0	0	0	0	2	0	0	1	2	0	0	0	0	0	0	0	0	0	1
TBCA	0	0	0	0	0	0	0	0	0	0	0	0	0	1	0	0	1	1	1	0	0	0	0
TM9SF2	0	0	0	0	0	0	0	0	0	0	0	0	1	0	0	1	0	0	0	0	0	0	0
TMED2	0	0	0	0	0	0	0	0	0	0	1	0	2	0	0	0	0	0	0	0	0	0	0
TMED5	0	0	0	0	0	0	0	0	0	0	0	0	0	0	0	0	0	0	0	0	0	0	0
TMED9	0	0	0	0	0	0	0	0	0	0	0	0	0	0	0	0	0	0	0	0	0	0	0
TMEM33	0	0	0	0	0	0	0	0	0	0	0	0	0	0	0	0	0	0	0	0	0	0	0
TNFRSF10B	0	0	0	0	0	0	0	0	1	0	0	0	0	0	0	1	0	0	0	0	0	0	0
TOR1B	0	0	0	0	0	0	0	0	0	1	0	0	0	0	0	0	0	0	0	0	0	0	0
UBIAD1	0	0	0	0	0	0	0	0	0	0	0	0	0	0	0	0	0	0	0	0	0	0	0
UFD1L	0	0	0	0	0	0	0	0	0	0	0	0	0	0	0	0	2	0	0	0	0	0	0
ULBP2	0	0	0	0	0	0	0	0	0	0	0	0	0	2	0	1	1	0	1	0	0	0	1
VAMP4	0	0	0	0	0	0	0	0	0	0	0	0	0	0	0	0	0	0	0	0	0	0	0
VAMP7	0	0	0	0	0	0	0	0	0	0	1	0	0	0	0	0	0	0	0	0	0	0	0
VPS37D	0	0	0	0	0	0	0	0	0	0	0	0	0	0	0	0	0	0	0	0	0	0	0
VTI1A	0	0	0	0	0	0	0	0	0	0	0	1	0	0	0	0	0	0	0	0	0	0	0
VTI1B	0	0	0	0	0	0	0	0	1	0	0	0	0	0	0	0	0	0	1	0	0	0	0
AGPAT9	0	0	0	0	0	0	0	0	0	0	0	0	0	0	0	0	0	0	0	0	0	0	0
AKR1D1	0	0	0	0	0	0	0	0	0	0	0	0	0	0	0	0	0	0	0	0	0	0	0
APOC4	0	0	0	0	0	0	0	0	0	0	1	1	0	0	0	0	0	0	0	0	0	0	0
ARL15	0	0	0	0	0	0	0	0	0	0	1	0	0	0	0	0	0	0	0	0	0	0	0
ART4	0	0	0	0	0	0	0	0	0	0	0	0	0	0	0	0	0	0	0	0	0	0	0
AZI2	0	0	0	0	0	0	0	0	0	0	0	0	0	0	0	0	0	0	0	0	0	0	0
CAPZB	0	0	0	0	0	0	0	0	0	0	2	0	1	0	0	0	0	0	0	0	0	0	0
CLDN12	0	0	0	0	0	0	0	0	0	0	0	0	1	0	0	0	1	0	0	0	0	0	0
EIF4E	0	0	0	0	0	0	0	0	0	0	1	0	0	0	0	0	0	0	0	0	0	0	1
EIF4G3	0	0	0	0	0	0	0	0	1	1	1	1	0	0	0	0	0	0	0	0	0	1	1
EMILIN3	0	0	0	0	0	0	0	0	0	0	0	0	0	0	0	0	0	0	0	0	0	0	0
FTSJ1	0	0	0	0	0	0	0	0	0	0	0	0	0	0	0	0	0	0	1	0	0	0	0
GNA11	0	0	0	0	0	0	0	0	0	0	2	0	0	1	1	2	1	1	0	0	0	0	0
GOLGB1	0	0	0	0	0	0	0	0	0	0	0	0	0	0	0	0	0	0	0	0	0	0	0
INHBE	0	0	0	0	0	0	0	0	0	0	2	0	1	0	0	0	0	0	0	0	0	0	0
IPO7	0	0	0	0	0	0	0	0	1	1	1	2	0	0	0	0	0	0	0	0	0	1	1
LOC100847287	0	0	0	0	0	0	0	0	1	0	0	0	0	0	0	1	0	0	0	0	0	0	0
LRP6	0	0	0	0	0	0	0	0	0	0	0	0	0	0	1	1	0	0	1	0	0	0	0
LSP1	0	0	0	0	0	0	0	0	0	0	0	0	0	0	0	0	0	0	0	0	0	0	0
LYPLA2	0	0	0	0	0	0	0	0	1	0	0	0	0	0	0	0	0	0	0	0	0	0	0
ORAI1	0	0	0	0	0	0	0	0	0	0	0	0	0	0	0	0	0	0	0	0	0	0	0
PCSK5	0	0	0	0	0	0	0	0	0	0	0	0	0	0	0	0	0	0	0	0	0	0	0
PCSK6	0	0	0	0	0	0	0	0	0	0	0	0	0	0	0	0	0	0	0	0	0	1	0
PFKM	0	0	0	0	0	0	0	0	0	3	2	1	0	0	0	0	0	0	0	0	0	0	1
PLEKHB2	0	0	0	0	0	0	0	0	0	0	0	0	0	0	0	0	0	0	0	0	0	0	0
RAB2B	0	0	0	0	0	0	0	0	0	0	0	0	0	0	0	0	0	0	0	0	0	0	0
RPL27A	0	0	0	0	0	0	0	0	1	1	1	1	1	0	0	0	0	0	0	0	0	1	0
SDCBP2	0	0	0	0	0	0	0	0	0	0	0	0	0	0	0	0	0	0	0	0	0	0	0
SLC39A6	0	0	0	0	0	0	0	0	0	0	0	1	1	0	0	1	0	0	1	0	0	0	0
SLC5A6	0	0	0	0	0	0	0	0	0	0	0	0	0	0	0	0	0	0	0	0	0	0	0
SNF8	0	0	0	0	0	0	0	0	1	0	0	0	1	1	0	1	0	0	0	0	0	1	1
SNX6	0	0	0	0	0	0	0	0	0	0	0	0	0	0	0	0	0	0	0	0	0	0	0
STK38	0	0	0	0	0	0	0	0	0	0	0	0	0	0	0	0	0	0	0	0	0	0	0
TAX1BP1	0	0	0	0	0	0	0	0	0	0	0	0	0	0	0	0	0	0	0	0	0	0	0
TBK1	0	0	0	0	0	0	0	0	0	0	0	0	0	0	0	0	0	0	0	0	0	1	3
TRAF2	0	0	0	0	0	0	0	0	0	0	0	0	0	0	0	0	0	0	0	0	0	0	0
TRIP12	0	0	0	0	0	0	0	0	0	0	0	0	0	0	0	0	0	0	0	0	0	0	0
TSPAN14	0	0	0	0	0	0	0	0	0	0	0	0	1	0	0	0	0	0	0	0	0	0	0
TSPAN3	0	0	0	0	0	0	0	0	0	0	0	0	1	0	0	0	0	0	0	0	0	0	0
ACTA2	0	0	0	0	0	0	0	0	0	1	0	1	2	0	0	0	0	0	0	0	0	0	0
ALDH1L2	0	0	0	0	0	0	0	0	0	1	0	0	0	0	0	0	0	0	0	0	0	0	0
ARPC2	0	0	0	0	0	0	0	0	1	0	0	0	0	0	0	0	0	0	0	0	0	0	0
AUTS2	0	0	0	0	0	0	0	0	0	0	0	0	0	0	0	0	0	0	0	0	0	0	0
BRD9	0	0	0	0	0	0	0	0	0	0	0	0	0	0	0	0	0	0	0	0	0	0	0
Bt.86945	0	0	0	0	0	0	0	0	1	0	1	1	1	0	0	0	0	0	0	0	0	2	3
CALCOCO2	0	0	0	0	0	0	0	0	0	0	0	0	0	0	0	0	0	0	0	0	0	0	0
CARHSP1	0	0	0	0	0	0	0	0	0	0	0	0	0	0	0	0	0	0	0	0	0	0	1
CARM1	0	0	0	0	0	0	0	0	0	0	0	0	0	0	0	0	0	0	0	0	0	1	0
CDK5	0	0	0	0	0	0	0	0	0	0	1	0	0	0	0	0	0	0	0	0	0	0	2
CHMP4C	0	0	0	0	0	0	0	0	1	0	0	0	0	1	3	0	0	0	0	0	0	0	2
COPE	0	0	0	0	0	0	0	0	1	3	4	7	0	0	0	0	0	0	0	0	0	0	2
FMNL2	0	0	0	0	0	0	0	0	0	0	0	0	0	0	1	0	0	0	0	0	0	0	0
FRMPD3	0	0	0	0	0	0	0	0	0	0	0	0	0	0	0	0	0	0	0	0	0	0	0
GNE	0	0	0	0	0	0	0	0	0	0	0	0	0	0	0	0	0	0	0	0	0	0	0
GSTM1	0	0	0	0	0	0	0	0	1	0	0	0	0	0	0	0	0	0	0	0	0	0	0
HECTD1	0	0	0	0	0	0	0	0	0	0	0	0	0	0	0	0	0	0	0	0	0	0	0
HNRNPUL2	0	0	0	0	0	0	0	0	0	0	1	0	0	0	0	0	0	0	0	0	0	0	0
HRG	0	0	0	0	0	0	0	0	1	0	0	0	0	0	0	0	0	0	0	0	0	1	0
HSPA4L	0	0	0	0	0	0	0	0	0	1	3	1	0	0	0	0	0	0	0	0	0	0	2
HTRA1	0	0	0	0	0	0	0	0	0	1	0	0	0	0	0	0	0	0	0	0	0	0	0
IPO11	0	0	0	0	0	0	0	0	0	0	0	2	0	0	0	0	0	0	0	0	0	0	0
IQGAP1	0	0	0	0	0	0	0	0	3	1	2	1	0	0	1	0	0	0	0	0	0	0	0
IQGAP2	0	0	0	0	0	0	0	0	0	0	1	1	1	0	0	0	0	0	0	0	0	0	1
LAP3	0	0	0	0	0	0	0	0	0	0	0	1	0	0	0	0	0	0	0	0	0	0	0
LBP	0	0	0	0	0	0	0	0	0	1	0	1	0	0	0	0	0	0	0	0	0	0	0
LOC784927	0	0	0	0	0	0	0	0	0	0	0	0	0	0	0	0	0	0	0	0	0	0	0
MYO6	0	0	0	0	0	0	0	0	0	0	0	0	0	0	0	0	0	0	0	0	0	0	1
NOL6	0	0	0	0	0	0	0	0	0	0	0	0	0	0	0	0	0	0	0	0	0	0	0
NSUN2	0	0	0	0	0	0	0	0	0	2	3	5	0	0	1	1	0	0	0	0	0	2	3
NTMT1	0	0	0	0	0	0	0	0	0	0	1	1	0	0	0	0	0	0	0	0	0	2	1
NUTF2	0	0	0	0	0	0	0	0	1	1	1	1	0	0	0	0	0	0	0	0	0	0	0
PEG10	0	0	0	0	0	0	0	0	0	1	0	0	0	0	0	0	0	0	0	0	0	0	0
PI4KA	0	0	0	0	0	0	0	0	1	0	1	0	0	0	0	0	0	0	0	0	0	0	0
RCC2	0	0	0	0	0	0	0	0	0	0	0	0	0	0	0	0	0	0	0	0	0	0	0
SERPINA11	0	0	0	0	0	0	0	0	0	0	0	0	0	0	0	0	0	0	0	0	0	1	0
SF3A1	0	0	0	0	0	0	0	0	0	0	1	2	0	0	0	0	0	0	0	0	0	0	1
SLC13A2	0	0	0	0	0	0	0	0	0	0	0	1	0	0	0	0	0	0	0	0	0	0	0
SNRNP40	0	0	0	0	0	0	0	0	0	0	0	2	0	0	0	0	0	0	0	0	0	0	1
SNX2	0	0	0	0	0	0	0	0	0	1	0	0	0	0	0	0	0	0	0	0	0	0	0
TBC1D10B	0	0	0	0	0	0	0	0	0	0	0	0	0	0	1	0	1	0	0	0	0	0	0
TPMT	0	0	0	0	0	0	0	0	0	0	0	0	0	0	0	0	0	0	0	0	0	0	0
TRIM25	0	0	0	0	0	0	0	0	0	0	1	0	0	0	0	0	0	0	0	0	0	0	0
TRMT112	0	0	0	0	0	0	0	0	0	0	0	0	0	0	0	0	0	0	0	0	0	0	0
AKR1B15	0	0	0	0	0	0	0	0	1	0	0	0	0	0	0	0	0	0	0	0	0	1	1
ALMS1	0	0	0	0	0	0	0	0	0	0	0	0	0	0	0	0	0	0	0	0	0	1	2
ARL3	0	0	0	0	0	0	0	0	1	1	0	1	1	0	0	0	1	1	0	0	0	1	0
B4GALT1	0	0	0	0	0	0	0	0	0	1	0	0	0	0	0	0	0	0	0	0	0	1	0
BYSL	0	0	0	0	0	0	0	0	0	0	2	2	0	0	0	0	0	0	0	0	0	1	1
CDK4	0	0	0	0	0	0	0	0	0	0	0	0	0	0	0	0	0	0	0	0	0	1	1
COPG1	0	0	0	0	0	0	0	0	0	0	1	3	0	0	0	0	0	0	0	0	0	1	3
CTSB	0	0	0	0	0	0	0	0	0	0	0	0	0	0	0	0	0	0	0	0	0	1	0
DNM3	0	0	0	0	0	0	0	0	0	0	0	0	0	0	0	0	0	0	0	0	0	1	0
EIF4E1B	0	0	0	0	0	0	0	0	1	0	0	1	0	0	0	1	0	0	0	0	0	1	0
FAM115A	0	0	0	0	0	0	0	0	0	0	0	0	0	0	0	0	0	0	0	0	0	2	1
FLRT1	0	0	0	0	0	0	0	0	0	0	0	0	0	0	0	0	0	0	0	0	0	1	1
FUCA2	0	0	0	0	0	0	0	0	0	0	0	0	0	0	0	0	0	0	0	0	0	1	0
G6PD	0	0	0	0	0	0	0	0	0	0	0	1	0	0	0	0	0	0	0	0	0	1	1
GLOD4	0	0	0	0	0	0	0	0	1	0	0	0	0	0	0	0	0	0	0	0	0	1	0
GOLGA7B	0	0	0	0	0	0	0	0	0	0	0	0	0	0	0	0	0	0	0	0	0	1	0
HEATR2	0	0	0	0	0	0	0	0	0	0	0	0	0	0	0	0	0	0	0	0	0	1	0
HS3ST3A1	0	0	0	0	0	0	0	0	0	1	1	0	0	0	0	0	0	0	0	0	0	1	1
IDE	0	0	0	0	0	0	0	0	0	0	0	0	0	0	0	0	0	0	0	0	0	2	1
ISYNA1	0	0	0	0	0	0	0	0	0	1	0	1	0	0	0	0	0	0	0	0	0	1	0
KIAA1671	0	0	0	0	0	0	0	0	0	0	0	0	0	0	0	0	0	0	0	0	0	2	4
KIF11	0	0	0	0	0	0	0	0	0	1	2	0	0	0	0	0	0	0	0	0	0	1	0
LIMD1	0	0	0	0	0	0	0	0	0	0	0	0	0	0	0	0	0	0	0	0	0	1	0
LIN7A	0	0	0	0	0	0	0	0	0	0	0	0	0	0	1	0	0	0	1	0	0	1	0
LOC513555	0	0	0	0	0	0	0	0	0	0	1	0	0	0	0	0	0	0	0	0	0	1	0
MGP	0	0	0	0	0	0	0	0	0	0	0	0	0	0	0	0	0	0	0	0	0	1	0
MPHOSPH9	0	0	0	0	0	0	0	0	0	0	0	0	0	0	0	0	0	0	0	0	0	1	2
MPP5	0	0	0	0	0	0	0	0	0	0	0	0	0	0	0	0	0	0	0	0	0	2	3
MYO1B	0	0	0	0	0	0	0	0	0	1	1	1	0	0	0	0	0	0	0	0	0	1	0
NEK9	0	0	0	0	0	0	0	0	0	0	1	0	0	0	0	0	0	0	0	0	0	1	2
NID1	0	0	0	0	0	0	0	0	0	0	0	0	0	0	1	0	0	0	0	0	0	1	0
NUP43	0	0	0	0	0	0	0	0	0	0	0	0	0	0	0	0	0	0	0	0	0	1	1
OIT3	0	0	0	0	0	0	0	0	0	0	0	0	0	0	0	0	0	0	0	0	0	1	0
PAFAH1B2	0	0	0	0	0	0	0	0	0	0	1	1	1	0	0	0	0	0	0	0	0	1	0
PIN1	0	0	0	0	0	0	0	0	0	0	0	0	0	0	1	0	0	0	1	0	0	1	1
PPP1R7	0	0	0	0	0	0	0	0	1	1	2	1	0	0	0	0	0	0	0	0	0	1	0
QSOX2	0	0	0	0	0	0	0	0	1	0	0	0	0	0	1	0	0	0	0	0	0	1	0
RAC2	0	0	0	0	0	0	0	0	0	0	0	0	0	0	0	0	0	0	0	0	0	1	0
RNF31	0	0	0	0	0	0	0	0	0	0	0	0	0	0	0	0	0	0	0	0	0	2	1
SCYL2	0	0	0	0	0	0	0	0	1	0	1	1	0	0	0	0	0	0	0	0	0	1	2
SMC3	0	0	0	0	0	0	0	0	0	0	3	0	0	0	0	0	0	0	0	0	0	1	2
SPATA5	0	0	0	0	0	0	0	0	0	0	0	1	1	0	0	0	0	0	0	0	0	1	0
TNRC6A	0	0	0	0	0	0	0	0	0	0	0	0	0	0	0	0	0	0	0	0	0	2	3
TNRC6B	0	0	0	0	0	0	0	0	0	0	0	0	0	0	0	0	0	0	0	0	0	5	5
TRIP6	0	0	0	0	0	0	0	0	0	0	0	0	0	0	0	0	0	0	0	0	0	1	1
TROVE2	0	0	0	0	0	0	0	0	0	0	0	1	0	0	0	0	0	0	0	0	0	1	1
UAP1	0	0	0	0	0	0	0	0	0	0	0	0	0	0	0	0	0	0	0	0	0	1	0
USP54	0	0	0	0	0	0	0	0	0	0	0	0	0	0	0	0	0	0	0	0	0	1	1
VPS36	0	0	0	0	0	0	0	0	0	0	1	0	0	0	0	0	0	0	0	0	0	1	0
XYLB	0	0	0	0	0	0	0	0	0	2	1	0	0	0	0	0	0	0	0	0	0	1	0
AASDHPPT	0	0	0	0	0	0	0	0	0	1	1	0	0	0	0	0	0	0	0	0	0	0	1
ABI1	0	0	0	0	0	0	0	0	0	0	0	0	1	0	0	0	0	0	0	0	0	0	1
ACOT7	0	0	0	0	0	0	0	0	1	0	0	1	0	0	0	0	0	0	0	0	0	0	1
ARHGEF1	0	0	0	0	0	0	0	0	0	0	0	0	0	0	0	0	0	0	0	0	0	0	1
Bt.112160	0	0	0	0	0	0	0	0	0	0	0	0	0	0	0	0	0	0	0	0	0	0	1
C8A	0	0	0	0	0	0	0	0	0	0	0	0	0	0	0	0	0	0	0	0	0	0	1
CAPZA2	0	0	0	0	0	0	0	0	0	0	0	0	0	0	0	0	0	0	0	0	0	0	1
CCDC14	0	0	0	0	0	0	0	0	0	0	0	0	0	0	0	0	0	0	0	0	0	0	2
CDK2	0	0	0	0	0	0	0	0	0	0	0	1	0	0	0	0	0	1	66	0	0	0	1
CLINT1	0	0	0	0	0	0	0	0	0	0	0	0	0	0	0	0	0	0	0	0	0	0	1
CORO7	0	0	0	0	0	0	0	0	0	1	1	0	0	0	0	0	0	0	0	0	0	0	1
CSPP1	0	0	0	0	0	0	0	0	0	0	0	0	0	0	0	0	0	0	0	0	0	0	1
CTBP2	0	0	0	0	0	0	0	0	0	0	1	0	0	0	0	0	0	0	0	0	0	0	1
DBNL	0	0	0	0	0	0	0	0	0	0	0	0	0	0	0	0	0	0	0	0	0	0	1
DOCK7	0	0	0	0	0	0	0	0	0	0	1	0	0	0	0	0	0	0	0	0	0	0	1
DVL2	0	0	0	0	0	0	0	0	0	0	0	0	0	0	0	0	0	0	1	0	0	0	1
EDC4	0	0	0	0	0	0	0	0	4	0	0	0	0	0	0	0	0	0	0	0	0	0	1
EEF1A2	0	0	0	0	0	0	0	0	0	0	1	2	0	0	0	0	0	0	0	0	0	0	1
EIF2AK2	0	0	0	0	0	0	0	0	0	0	1	1	0	0	0	0	0	0	0	0	0	0	1
EIF2C2	0	0	0	0	0	0	0	0	0	0	2	1	0	0	0	0	0	0	0	0	0	0	1
EIF2S2	0	0	0	0	0	0	0	0	0	0	1	1	0	0	0	0	0	0	0	0	0	0	1
EMG1	0	0	0	0	0	0	0	0	0	1	1	0	0	0	0	0	0	0	0	0	0	0	1
FAM83H	0	0	0	0	0	0	0	0	0	0	0	0	0	0	0	0	0	0	0	0	0	0	2
FAM98B	0	0	0	0	0	0	0	0	0	0	1	1	0	0	0	0	0	0	0	0	0	0	1
FANCI	0	0	0	0	0	0	0	0	0	0	0	1	0	0	0	0	0	0	0	0	0	0	1
GLUL	0	0	0	0	0	0	0	0	0	0	0	0	0	0	0	0	0	0	0	0	0	0	1
GMDS	0	0	0	0	0	0	0	0	0	0	0	1	0	0	0	0	0	0	0	0	0	0	1
GMPPA	0	0	0	0	0	0	0	0	0	1	1	2	0	0	0	0	0	0	0	0	0	0	1
KIAA1967	0	0	0	0	0	0	0	0	0	0	0	0	0	0	0	0	0	0	0	0	0	0	1
LGALSL	0	0	0	0	0	0	0	0	0	0	0	0	0	0	0	0	0	0	0	0	0	0	1
LOC100295316	0	0	0	0	0	0	0	0	1	0	0	0	0	0	0	0	0	0	0	0	0	0	2
LOC100848087	0	0	0	0	0	0	0	0	0	0	0	0	0	0	0	0	0	0	0	0	0	0	1
LOC100849925	0	0	0	0	0	0	0	0	0	0	0	0	0	0	0	0	0	0	0	0	0	0	1
LOC510369	0	0	0	0	0	0	0	0	0	0	0	0	0	0	0	0	0	0	0	0	0	0	1
MMS19	0	0	0	0	0	0	0	0	0	0	1	3	0	0	0	0	0	0	0	0	0	0	1
MSH6	0	0	0	0	0	0	0	0	0	1	2	1	0	0	0	0	0	0	0	0	0	0	1
NAA10	0	0	0	0	0	0	0	0	0	0	2	0	0	0	0	0	0	0	0	0	0	0	1
NAA50	0	0	0	0	0	0	0	0	0	0	0	0	0	0	0	0	0	0	0	0	0	0	1
NCBP2	0	0	0	0	0	0	0	0	0	0	0	0	0	0	0	0	0	0	0	0	0	0	1
NUP205	0	0	0	0	0	0	0	0	0	0	0	1	0	0	0	0	0	0	0	0	0	0	1
PATL1	0	0	0	0	0	0	0	0	1	0	0	0	0	0	0	0	0	0	0	0	0	0	1
PDCD5	0	0	0	0	0	0	0	0	0	0	0	0	0	0	0	0	1	1	2	0	0	0	1
POLD1	0	0	0	0	0	0	0	0	0	0	0	0	0	0	0	0	0	0	0	0	0	0	2
POLR1B	0	0	0	0	0	0	0	0	0	0	0	0	0	0	0	0	0	0	0	0	0	0	1
POLR1C	0	0	0	0	0	0	0	0	0	0	0	2	1	0	0	0	0	0	0	0	0	0	2
POLR2C	0	0	0	0	0	0	0	0	0	1	0	0	0	0	0	0	0	0	0	0	0	0	1
PRIM1	0	0	0	0	0	0	0	0	0	0	0	0	0	0	0	0	0	0	0	0	0	0	1
PRPS2	0	0	0	0	0	0	0	0	0	0	0	1	0	0	0	0	0	0	0	0	0	0	1
PSMA7	0	0	0	0	0	0	0	0	1	0	0	0	0	0	1	0	0	0	1	0	0	0	1
PUM1	0	0	0	0	0	0	0	0	0	0	0	0	0	0	0	0	0	0	0	0	0	0	1
QTRT1	0	0	0	0	0	0	0	0	0	0	0	1	0	0	0	0	0	0	0	0	0	0	1
RFC2	0	0	0	0	0	0	0	0	0	0	1	0	1	0	0	0	0	0	0	0	0	0	1
RGPD1	0	0	0	0	0	0	0	0	0	0	0	0	0	0	0	0	0	0	0	0	0	0	1
RIOK1	0	0	0	0	0	0	0	0	0	0	1	1	0	0	0	0	0	0	0	0	0	0	1
ROCK1	0	0	0	0	0	0	0	0	1	1	0	0	0	0	0	0	0	0	0	0	0	0	1
RPA1	0	0	0	0	0	0	0	0	0	0	0	0	0	0	0	0	0	0	0	0	0	0	1
SASS6	0	0	0	0	0	0	0	0	0	0	0	0	0	0	0	0	0	0	0	0	0	0	1
SIPA1L1	0	0	0	0	0	0	0	0	0	0	0	0	0	0	0	0	0	0	0	0	0	0	1
SMARCA5	0	0	0	0	0	0	0	0	0	0	1	2	0	0	0	0	0	0	0	0	0	0	1
SNX9	0	0	0	0	0	0	0	0	0	0	0	0	0	0	0	0	0	0	0	0	0	0	1
SPG20	0	0	0	0	0	0	0	0	1	0	0	0	0	0	0	0	0	0	0	0	0	0	1
STAU1	0	0	0	0	0	0	0	0	0	0	0	0	0	0	0	0	0	0	2	0	0	0	1
TEX9	0	0	0	0	0	0	0	0	0	0	0	0	0	0	0	0	0	0	0	0	0	0	1
TNPO2	0	0	0	0	0	0	0	0	1	0	0	0	0	0	0	0	0	0	0	0	0	0	1
TPT1	0	0	0	0	0	0	0	0	1	0	0	0	0	0	0	0	0	1	0	0	0	0	1
TRMT1L	0	0	0	0	0	0	0	0	0	0	0	0	0	0	0	0	0	0	0	0	0	0	1
TXNL1	0	0	0	0	0	0	0	0	0	0	0	0	0	0	0	0	0	0	1	0	0	0	2
TYMS	0	0	0	0	0	0	0	0	0	0	0	0	0	0	0	0	0	0	0	0	0	0	1
U2AF1	0	0	0	0	0	0	0	0	0	0	1	1	0	0	1	1	0	0	0	0	0	0	1
WDR61	0	0	0	0	0	0	0	0	1	2	0	1	0	0	0	0	0	0	0	0	0	0	1
XPO7	0	0	0	0	0	0	0	0	0	0	1	1	0	0	0	0	0	0	0	0	0	0	1
YTHDF1	0	0	0	0	0	0	0	0	0	0	0	0	0	1	0	0	0	1	0	0	0	0	1
ZC3HAV1L	0	0	0	0	0	0	0	0	0	0	0	0	0	0	0	0	0	0	0	0	0	0	1
ABCB1	0	0	0	0	0	0	0	0	0	0	0	0	0	0	0	0	0	0	0	0	0	0	0
ADAR	0	0	0	0	0	0	0	0	0	0	0	0	0	0	0	0	0	0	0	0	0	0	0
ANGEL1	0	0	0	0	0	0	0	0	0	0	0	0	0	0	0	0	0	0	0	0	0	0	0
ASNA1	0	0	0	0	0	0	0	0	0	0	0	0	0	0	0	0	0	0	0	0	0	0	0
BANF1	0	0	0	0	0	0	0	0	1	0	0	1	0	1	1	0	0	0	1	0	0	0	0
BOP1	0	0	0	0	0	0	0	0	0	0	1	0	0	0	0	0	0	0	0	0	0	0	0
BRIX1	0	0	0	0	0	0	0	0	0	1	1	0	0	0	0	0	0	0	0	0	0	0	0
BTF3	0	0	0	0	0	0	0	0	0	0	0	0	0	0	0	0	0	0	0	0	0	0	0
Bt.110651	0	0	0	0	0	0	0	0	0	0	0	0	0	0	1	0	0	0	0	0	0	0	0
Bt.64039	0	0	0	0	0	0	0	0	0	0	1	0	0	0	0	0	0	0	0	0	0	0	0
CACYBP	0	0	0	0	0	0	0	0	4	0	0	0	0	0	0	1	0	0	2	0	0	0	0
CAPN7	0	0	0	0	0	0	0	0	1	0	0	0	0	0	0	0	0	0	0	0	0	0	0
CCNA2	0	0	0	0	0	0	0	0	0	0	0	0	0	0	0	0	0	0	14	0	0	0	0
CHD4	0	0	0	0	0	0	0	0	0	0	1	0	0	0	0	0	0	0	0	0	0	0	0
CIAO1	0	0	0	0	0	0	0	0	0	0	0	1	0	0	0	0	0	0	0	0	0	0	0
CIRH1A	0	0	0	0	0	0	0	0	0	0	0	0	0	0	0	0	0	0	0	0	0	0	0
CLUH	0	0	0	0	0	0	0	0	0	0	1	0	0	0	0	0	0	0	0	0	0	0	0
CSTF3	0	0	0	0	0	0	0	0	0	0	0	0	0	0	0	0	0	0	0	0	0	0	0
DHRS11	0	0	0	0	0	0	0	0	0	0	0	0	0	0	0	0	0	0	0	0	0	0	0
DHX36	0	0	0	0	0	0	0	0	0	0	0	0	0	0	0	0	0	0	0	0	0	0	0
DNAJB2	0	0	0	0	0	0	0	0	0	0	0	0	0	0	0	0	1	0	0	0	0	0	0
DYNLT1	0	0	0	0	0	0	0	0	0	0	0	0	0	0	0	0	0	0	0	0	0	0	0
EEF1B	0	0	0	0	0	0	0	0	0	0	0	3	0	0	0	0	0	0	0	0	0	0	0
EIF2B2	0	0	0	0	0	0	0	0	0	0	0	0	0	0	0	0	0	0	0	0	0	0	0
EIF2B4	0	0	0	0	0	0	0	0	0	0	0	0	0	0	0	0	0	0	0	0	0	0	0
ELAVL1	0	0	0	0	0	0	0	0	0	0	0	0	0	0	0	0	0	0	0	0	0	0	0
EPB41L4B	0	0	0	0	0	0	0	0	0	0	0	0	0	0	0	0	0	0	0	0	0	0	0
EXOSC6	0	0	0	0	0	0	0	0	0	0	0	0	0	0	0	0	0	0	0	0	0	0	0
FAM188A	0	0	0	0	0	0	0	0	0	0	0	0	0	0	0	0	0	0	0	0	0	0	0
FUBP3	0	0	0	0	0	0	0	0	0	0	0	0	0	0	0	0	0	1	2	0	0	0	0
FXR1	0	0	0	0	0	0	0	0	0	0	1	1	0	0	0	0	0	0	0	0	0	0	0
GET4	0	0	0	0	0	0	0	0	0	0	0	0	0	0	0	0	0	0	0	0	0	0	0
GLE1	0	0	0	0	0	0	0	0	0	0	0	0	0	0	0	0	0	0	0	0	0	0	0
HAX1	0	0	0	0	0	0	0	0	0	0	0	0	0	0	0	0	0	0	1	0	0	0	0
HBS1L	0	0	0	0	0	0	0	0	0	1	0	1	0	0	0	0	0	0	0	0	0	0	0
HDLBP	0	0	0	0	0	0	0	0	0	0	0	0	0	0	0	0	0	0	0	0	0	0	0
HSP90AB4P	0	0	0	0	0	0	0	0	4	0	0	0	0	0	0	0	0	0	0	0	0	0	0
HSPA2	0	0	0	0	0	0	0	0	0	0	0	0	0	0	0	0	0	0	0	0	0	0	0
IRAK1	0	0	0	0	0	0	0	0	0	0	0	0	0	0	0	0	0	0	0	0	0	0	0
IRAK4	0	0	0	0	0	0	0	0	0	0	0	0	0	0	0	0	0	0	0	0	0	0	0
KIAA1279	0	0	0	0	0	0	0	0	0	0	0	0	0	0	0	0	0	0	0	0	0	0	0
LARP1	0	0	0	0	0	0	0	0	0	0	0	0	0	1	1	0	0	2	4	0	0	0	0
LARP4B	0	0	0	0	0	0	0	0	0	0	0	0	0	0	0	0	0	0	0	0	0	0	0
LOC100297522	0	0	0	0	0	0	0	0	0	0	0	0	0	0	0	0	0	0	0	0	0	0	0
LOC100849054	0	0	0	0	0	0	0	0	0	0	0	0	0	0	0	0	0	0	0	0	0	0	0
LOC100850639	0	0	0	0	0	0	0	0	0	0	0	0	0	0	0	0	0	0	0	0	0	0	0
LRRC47	0	0	0	0	0	0	0	0	0	0	0	0	0	0	0	0	0	0	0	0	0	0	0
MAP2K4	0	0	0	0	0	0	0	0	0	0	0	0	0	0	0	0	0	0	0	0	0	0	0
MAPRE1	0	0	0	0	0	0	0	0	0	0	0	0	0	0	0	0	0	0	0	0	0	0	0
MLF1	0	0	0	0	0	0	0	0	0	0	0	0	0	0	0	0	1	0	0	0	0	0	0
MORC3	0	0	0	0	0	0	0	0	0	0	0	0	0	0	0	0	0	0	0	0	0	0	0
MTA1	0	0	0	0	0	0	0	0	0	0	0	0	0	0	0	0	0	0	0	0	0	0	0
MYBBP1A	0	0	0	0	0	0	0	0	0	1	0	2	0	0	0	0	0	0	0	0	0	0	0
MYD88	0	0	0	0	0	0	0	0	0	0	0	0	0	0	0	0	0	0	0	0	0	0	0
NAA11	0	0	0	0	0	0	0	0	0	0	0	0	0	0	0	0	0	0	0	0	0	0	0
NCAPG	0	0	0	0	0	0	0	0	0	1	1	1	0	0	0	0	0	0	0	0	0	0	0
NCAPH	0	0	0	0	0	0	0	0	0	0	1	0	0	0	0	0	0	0	0	0	0	0	0
NDUFA10	0	0	0	0	0	0	0	0	0	0	0	0	1	1	0	0	0	0	0	0	0	0	0
NGLY1	0	0	0	0	0	0	0	0	0	0	0	0	0	0	0	0	0	0	0	0	0	0	0
NHLRC2	0	0	0	0	0	0	0	0	0	0	0	0	0	0	0	0	0	0	0	0	0	0	0
NKRF	0	0	0	0	0	0	0	0	0	0	0	0	0	0	0	0	0	0	0	0	0	0	0
NPLOC4	0	0	0	0	0	0	0	0	0	0	0	0	0	0	0	0	0	0	1	0	0	0	0
NT5C	0	0	0	0	0	0	0	0	0	0	0	0	0	0	0	0	0	0	0	0	0	0	0
NUP85	0	0	0	0	0	0	0	0	0	0	0	0	0	0	0	0	0	0	0	0	0	0	0
OXSR1	0	0	0	0	0	0	0	0	0	0	0	0	0	0	0	0	0	0	0	0	0	0	0
PAICS	0	0	0	0	0	0	0	0	1	0	0	0	0	1	0	0	0	0	0	0	0	0	0
PELO	0	0	0	0	0	0	0	0	0	0	0	0	0	0	0	0	0	0	0	0	0	0	0
PIP4K2C	0	0	0	0	0	0	0	0	0	0	0	0	0	0	0	0	0	0	0	0	0	0	0
PKP2	0	0	0	0	0	0	0	0	0	0	0	0	0	0	0	0	0	0	0	0	0	0	0
PLAA	0	0	0	0	0	0	0	0	1	0	0	0	0	0	0	0	0	0	0	0	0	0	0
PRKAG1	0	0	0	0	0	0	0	0	0	0	0	1	0	0	0	0	0	0	0	0	0	0	0
PRPF4B	0	0	0	0	0	0	0	0	0	0	0	0	0	0	0	0	0	0	0	0	0	0	0
PSMG1	0	0	0	0	0	0	0	0	0	0	0	0	0	0	0	0	1	0	0	0	0	0	0
PTP4A1	0	0	0	0	0	0	0	0	0	0	1	0	0	0	0	0	0	0	0	0	0	0	0
PTP4A2	0	0	0	0	0	0	0	0	0	1	1	0	0	0	0	0	1	0	0	0	0	0	0
PVRL3	0	0	0	0	0	0	0	0	0	0	0	0	0	0	0	0	0	0	0	0	0	0	0
RAD50	0	0	0	0	0	0	0	0	0	0	0	0	0	0	0	0	0	0	0	0	0	0	0
RBM4B	0	0	0	0	0	0	0	0	0	0	0	0	0	0	0	0	0	0	0	0	0	0	0
RECQL	0	0	0	0	0	0	0	0	0	1	0	0	0	0	0	0	0	0	0	0	0	0	0
RPA3	0	0	0	0	0	0	0	0	0	0	0	0	0	0	0	0	0	0	0	0	0	0	0
RPS19	0	0	0	0	0	0	0	0	0	0	0	0	0	0	0	0	0	0	0	0	0	0	0
RPS21	0	0	0	0	0	0	0	0	0	0	0	1	0	0	0	0	0	0	0	0	0	0	0
RRP9	0	0	0	0	0	0	0	0	0	0	0	0	0	0	0	0	0	0	0	0	0	0	0
SAE1	0	0	0	0	0	0	0	0	0	0	0	0	0	0	0	0	0	0	0	0	0	0	0
SAP18	0	0	0	0	0	0	0	0	0	0	2	0	0	0	0	0	0	0	0	0	0	0	0
SDK2	0	0	0	0	0	0	0	0	0	0	0	0	0	0	1	0	0	0	1	0	0	0	0
SEPSECS	0	0	0	0	0	0	0	0	0	0	0	0	0	0	0	0	0	0	0	0	0	0	0
SEPT6	0	0	0	0	0	0	0	0	0	0	0	0	0	0	0	0	0	0	0	0	0	0	0
SF3A2	0	0	0	0	0	0	0	0	0	1	1	1	0	0	0	0	0	0	0	0	0	0	0
SF3A3	0	0	0	0	0	0	0	0	0	0	0	1	0	0	0	0	0	0	0	0	0	0	0
SKIV2L2	0	0	0	0	0	0	0	0	0	0	0	0	0	0	0	0	0	0	0	0	0	0	0
SLC20A1	0	0	0	0	0	0	0	0	1	0	0	0	0	0	1	2	1	0	1	0	0	0	0
SMARCC1	0	0	0	0	0	0	0	0	0	0	1	0	0	0	0	0	0	0	0	0	0	0	0
SQSTM1	0	0	0	0	0	0	0	0	0	0	0	0	0	2	0	0	0	0	0	0	0	0	0
SRPK1	0	0	0	0	0	0	0	0	0	0	0	0	0	0	0	0	0	0	0	0	0	0	0
STK25	0	0	0	0	0	0	0	0	0	1	1	1	0	0	0	0	1	0	0	0	0	0	0
SUPT5H	0	0	0	0	0	0	0	0	0	0	1	0	0	0	0	0	0	0	0	0	0	0	0
TARS	0	0	0	0	0	0	0	0	0	0	0	0	0	0	0	0	0	0	0	0	0	0	0
TBCE	0	0	0	0	0	0	0	0	0	0	1	1	0	0	0	0	0	0	0	0	0	0	0
TBL3	0	0	0	0	0	0	0	0	0	0	0	1	0	0	0	0	0	0	0	0	0	0	0
TIAL1	0	0	0	0	0	0	0	0	1	0	1	1	0	0	0	0	0	0	0	0	0	0	0
TRMT6	0	0	0	0	0	0	0	0	0	0	0	0	0	0	0	0	0	0	0	0	0	0	0
UCHL5	0	0	0	0	0	0	0	0	0	0	0	0	0	0	0	0	1	0	0	0	0	0	0
UFL1	0	0	0	0	0	0	0	0	0	0	0	0	0	0	0	0	0	0	0	0	0	0	0
UTP18	0	0	0	0	0	0	0	0	0	0	0	2	0	0	0	0	0	0	0	0	0	0	0
WDR43	0	0	0	0	0	0	0	0	0	0	0	0	0	0	0	0	0	0	0	0	0	0	0
AHSA1	0	0	0	0	0	0	0	0	1	0	0	0	0	0	0	0	0	0	0	0	0	0	0
APP	0	0	0	0	0	0	0	0	1	0	0	0	0	0	0	0	0	0	0	0	0	0	0
ATP2B1	0	0	0	0	0	0	0	0	1	0	0	0	2	0	4	0	1	1	2	0	0	0	0
CA2	0	0	0	0	0	0	0	0	1	0	0	0	0	0	0	0	1	1	0	0	0	0	0
CADM1	0	0	0	0	0	0	0	0	1	0	0	0	0	0	1	0	0	0	1	0	0	0	0
CAPN1	0	0	0	0	0	0	0	0	1	0	0	0	0	0	0	0	0	0	0	0	0	0	0
CDC37	0	0	0	0	0	0	0	0	4	0	0	0	0	0	0	0	0	0	13	0	0	0	0
COL6A1	0	0	0	0	0	0	0	0	1	0	0	0	0	0	0	0	0	0	0	0	0	0	0
EHD3	0	0	0	0	0	0	0	0	1	0	0	0	0	0	0	0	0	0	0	0	0	0	0
FAM175B	0	0	0	0	0	0	0	0	1	0	0	0	0	0	0	0	0	0	0	0	0	0	0
FAM49A	0	0	0	0	0	0	0	0	1	0	0	0	0	0	0	1	1	0	1	0	0	0	0
GJC1	0	0	0	0	0	0	0	0	1	0	0	0	1	0	1	1	1	0	1	0	0	0	0
GNG10	0	0	0	0	0	0	0	0	1	0	0	0	0	0	0	0	0	0	0	0	0	0	0
GORASP2	0	0	0	0	0	0	0	0	1	0	0	0	0	0	0	0	0	0	3	0	0	0	0
ITCH	0	0	0	0	0	0	0	0	3	0	0	0	0	0	3	0	0	0	1	0	0	0	0
KCTD12	0	0	0	0	0	0	0	0	1	0	0	0	0	0	0	0	0	0	0	0	0	0	0
KPNA3	0	0	0	0	0	0	0	0	1	0	0	0	0	0	0	0	0	0	0	0	0	0	0
KPNA5	0	0	0	0	0	0	0	0	1	0	0	0	0	0	0	0	0	0	0	0	0	0	0
LANCL2	0	0	0	0	0	0	0	0	1	0	0	0	0	0	0	0	0	0	0	0	0	0	0
LOC100848633	0	0	0	0	0	0	0	0	1	0	0	0	2	0	0	0	0	0	0	0	0	0	0
LOC535277	0	0	0	0	0	0	0	0	1	0	0	0	1	0	0	0	0	0	0	0	0	0	0
LSM14A	0	0	0	0	0	0	0	0	3	0	0	0	0	0	0	0	0	0	1	0	0	0	0
LSM4	0	0	0	0	0	0	0	0	1	0	0	0	0	0	0	0	0	0	0	0	0	0	0
MFAP4	0	0	0	0	0	0	0	0	1	0	0	0	0	0	0	0	0	0	0	0	0	0	0
MTMR4	0	0	0	0	0	0	0	0	1	0	0	0	0	0	0	0	0	0	0	0	0	0	0
MYPN	0	0	0	0	0	0	0	0	1	0	0	0	0	0	0	0	0	0	0	0	0	0	0
NAP1L4	0	0	0	0	0	0	0	0	1	0	0	0	0	0	0	0	0	0	0	0	0	0	0
NCKAP1	0	0	0	0	0	0	0	0	2	0	0	0	1	0	0	0	0	0	0	0	0	0	0
NEO1	0	0	0	0	0	0	0	0	1	0	0	0	0	0	0	0	0	0	0	0	0	0	0
NUCB1	0	0	0	0	0	0	0	0	1	0	0	0	0	0	0	0	0	0	0	0	0	0	0
NUDC	0	0	0	0	0	0	0	0	3	0	0	0	0	0	0	0	1	0	0	0	0	0	0
PARK7	0	0	0	0	0	0	0	0	1	0	0	0	0	0	0	0	0	0	0	0	0	0	0
PLXNA4	0	0	0	0	0	0	0	0	1	0	0	0	0	0	0	0	0	0	0	0	0	0	0
PPP5C	0	0	0	0	0	0	0	0	1	0	0	0	0	0	0	0	0	1	0	0	0	0	0
PURA	0	0	0	0	0	0	0	0	2	0	0	0	0	0	0	0	0	0	0	0	0	0	0
RNPEP	0	0	0	0	0	0	0	0	1	0	0	0	0	0	0	0	0	0	0	0	0	0	0
SLC12A2	0	0	0	0	0	0	0	0	1	1	1	0	1	1	2	0	2	0	0	0	0	0	0
SLC4A2	0	0	0	0	0	0	0	0	1	0	0	0	0	0	0	1	0	0	0	0	0	0	0
SLC4A7	0	0	0	0	0	0	0	0	1	0	0	0	0	0	0	0	0	0	0	0	0	0	0
SLC6A8	0	0	0	0	0	0	0	0	1	0	0	0	0	0	0	1	1	0	0	0	0	0	0
SRGAP1	0	0	0	0	0	0	0	0	1	0	0	0	0	0	0	0	0	0	0	0	0	0	0
STK24	0	0	0	0	0	0	0	0	1	0	0	0	0	0	0	0	0	0	0	0	0	0	0
TAOK3	0	0	0	0	0	0	0	0	1	0	0	0	0	0	0	0	0	0	0	0	0	0	0
TGFB1I1	0	0	0	0	0	0	0	0	1	0	0	0	0	0	0	0	0	0	0	0	0	0	0
TOM1L2	0	0	0	0	0	0	0	0	1	0	0	0	0	0	0	0	0	0	0	0	0	0	0
TWF2	0	0	0	0	0	0	0	0	1	0	0	0	0	0	0	0	0	0	0	0	0	0	0
UBE2L3	0	0	0	0	0	0	0	0	1	0	0	0	0	1	0	0	1	0	0	0	0	0	0
UBTD2	0	0	0	0	0	0	0	0	1	0	0	0	0	0	0	0	0	0	0	0	0	0	0
VCL	0	0	0	0	0	0	0	0	2	0	0	0	0	1	0	1	0	0	0	0	0	0	0
COLEC11	0	0	0	0	0	0	0	0	0	1	0	0	0	0	0	0	0	0	0	0	0	0	0
CPPED1	0	0	0	0	0	0	0	0	0	1	0	0	0	0	0	0	0	0	0	0	0	0	0
EIF5	0	0	0	0	0	0	0	0	0	2	0	1	0	0	0	0	0	0	0	0	0	0	0
EXOSC2	0	0	0	0	0	0	0	0	0	1	0	0	0	0	0	0	0	0	0	0	0	0	0
FAM213B	0	0	0	0	0	0	0	0	0	1	0	0	0	0	0	0	0	0	0	0	0	0	0
GPS1	0	0	0	0	0	0	0	0	0	1	0	0	0	0	0	0	0	0	0	0	0	0	0
PACSIN1	0	0	0	0	0	0	0	0	0	1	1	0	0	0	0	0	0	0	0	0	0	0	0
PPIE	0	0	0	0	0	0	0	0	0	1	0	1	0	0	0	0	0	0	0	0	0	0	0
RPF2	0	0	0	0	0	0	0	0	0	1	0	0	0	0	0	0	0	0	0	0	0	0	0
TM9SF3	0	0	0	0	0	0	0	0	0	1	0	1	0	0	0	0	0	0	0	0	0	0	0
TP73	0	0	0	0	0	0	0	0	0	12	0	0	0	0	0	0	0	0	0	0	0	0	0
VPS29	0	0	0	0	0	0	0	0	0	1	0	0	0	0	0	0	0	0	0	0	0	0	0
WBP2	0	0	0	0	0	0	0	0	0	1	1	0	1	0	0	0	0	0	1	0	0	0	0
AKR1C3	0	0	0	0	0	0	0	0	0	0	1	0	0	0	0	0	0	0	0	0	0	0	0
ATP2B4	0	0	0	0	0	0	0	0	0	0	1	0	0	0	1	0	0	0	0	0	0	0	0
ATP6V1B1	0	0	0	0	0	0	0	0	0	0	1	0	0	0	0	0	0	0	0	0	0	0	0
Bt.107942	0	0	0	0	0	0	0	0	0	0	1	0	0	0	0	0	0	0	0	0	0	0	0
C1orf174	0	0	0	0	0	0	0	0	0	0	1	0	0	0	0	0	0	0	0	0	0	0	0
CPSF1	0	0	0	0	0	0	0	0	0	0	1	0	0	0	0	0	0	0	0	0	0	0	0
CPSF2	0	0	0	0	0	0	0	0	0	0	1	1	0	0	0	0	0	0	0	0	0	0	0
CSN3	0	0	0	0	0	0	0	0	0	0	2	0	0	0	0	0	0	0	0	0	0	0	0
CTBP1	0	0	0	0	0	0	0	0	0	0	1	0	0	0	0	0	0	0	0	0	0	0	0
CUL5	0	0	0	0	0	0	0	0	0	0	1	0	0	0	0	0	0	0	0	0	0	0	0
DCAF7	0	0	0	0	0	0	0	0	0	0	1	1	0	0	0	0	0	0	0	0	0	0	0
DKK3	0	0	0	0	0	0	0	0	0	0	1	1	0	0	0	0	0	0	0	0	0	0	0
DPY30	0	0	0	0	0	0	0	0	0	0	1	1	0	0	0	0	0	0	0	0	0	0	0
DUSP9	0	0	0	0	0	0	0	0	0	0	1	1	0	0	0	0	0	0	0	0	0	0	0
GSPT1	0	0	0	0	0	0	0	0	0	0	1	1	0	0	0	0	0	0	0	0	0	0	0
INA	0	0	0	0	0	0	0	0	0	0	1	1	0	0	0	0	0	0	0	0	0	0	0
KDELR2	0	0	0	0	0	0	0	0	0	0	1	0	0	0	0	0	0	0	0	0	0	0	0
KIF1C	0	0	0	0	0	0	0	0	0	0	1	0	0	0	0	0	0	0	0	0	0	0	0
LOC511302	0	0	0	0	0	0	0	0	0	0	1	0	0	0	0	0	0	0	0	0	0	0	0
MASP1	0	0	0	0	0	0	0	0	0	0	1	0	0	0	0	0	0	0	0	0	0	0	0
MCFD2	0	0	0	0	0	0	0	0	0	0	1	0	0	0	0	0	0	0	0	0	0	0	0
NEFM	0	0	0	0	0	0	0	0	0	0	2	0	0	0	0	0	0	0	0	0	0	0	0
P4HB	0	0	0	0	0	0	0	0	0	0	1	0	0	0	0	0	0	0	0	0	0	0	0
PAEP	0	0	0	0	0	0	0	0	0	0	2	0	3	0	0	0	0	0	0	0	0	0	0
PAF1	0	0	0	0	0	0	0	0	0	0	1	0	0	0	0	0	0	0	0	0	0	0	0
PDCD10	0	0	0	0	0	0	0	0	0	0	1	0	0	0	0	0	0	0	0	0	0	0	0
PHKA1	0	0	0	0	0	0	0	0	0	0	1	0	0	0	0	0	0	0	0	0	0	0	0
PPP2CA	0	0	0	0	0	0	0	0	0	0	1	0	0	0	0	0	0	0	0	0	0	0	0
PRMT8	0	0	0	0	0	0	0	0	0	0	1	1	0	0	0	0	0	0	0	0	0	0	0
RANBP6	0	0	0	0	0	0	0	0	0	0	1	0	0	0	0	0	0	0	0	0	0	0	0
RBM39	0	0	0	0	0	0	0	0	0	0	1	0	0	0	0	1	0	0	0	0	0	0	0
SCRIB	0	0	0	0	0	0	0	0	0	0	2	0	3	0	3	2	1	0	1	0	0	0	0
SEPT8	0	0	0	0	0	0	0	0	0	0	1	0	0	0	0	0	0	0	0	0	0	0	0
SPATA5L1	0	0	0	0	0	0	0	0	0	0	1	1	0	0	0	0	0	0	0	0	0	0	0
SPATA6	0	0	0	0	0	0	0	0	0	0	1	0	0	0	0	0	0	0	0	0	0	0	0
STAT3	0	0	0	0	0	0	0	0	0	0	1	0	0	0	0	0	0	0	0	0	0	0	0
SULT1C3	0	0	0	0	0	0	0	0	0	0	1	0	0	0	0	0	0	0	0	0	0	0	0
THOC5	0	0	0	0	0	0	0	0	0	0	1	0	0	0	0	0	0	0	0	0	0	0	0
TRIP13	0	0	0	0	0	0	0	0	0	0	1	2	0	0	0	0	0	0	0	0	0	0	0
ZNF326	0	0	0	0	0	0	0	0	0	0	1	1	0	0	0	0	0	0	0	0	0	0	0
ACBD3	0	0	0	0	0	0	0	0	0	0	0	1	0	0	0	0	0	0	0	0	0	0	0
AQR	0	0	0	0	0	0	0	0	0	0	0	1	0	0	0	0	0	0	0	0	0	0	0
BAIAP2	0	0	0	0	0	0	0	0	0	0	0	1	2	1	1	1	3	1	2	0	0	0	0
BCAS2	0	0	0	0	0	0	0	0	0	0	0	1	0	0	0	0	0	0	0	0	0	0	0
CAB39L	0	0	0	0	0	0	0	0	0	0	0	1	0	0	1	1	0	0	0	0	0	0	0
CAPN2	0	0	0	0	0	0	0	0	0	0	0	1	0	0	0	0	0	0	0	0	0	0	0
FTCD	0	0	0	0	0	0	0	0	0	0	0	1	0	0	0	0	0	0	0	0	0	0	0
GEMIN6	0	0	0	0	0	0	0	0	0	0	0	1	0	0	0	0	0	0	0	0	0	0	0
GYS1	0	0	0	0	0	0	0	0	0	0	0	1	1	0	0	0	0	0	0	0	0	0	0
JMJD6	0	0	0	0	0	0	0	0	0	0	0	1	0	0	0	0	0	0	0	0	0	0	0
KBP	0	0	0	0	0	0	0	0	0	0	0	1	0	0	0	0	0	0	0	0	0	0	0
KLC1	0	0	0	0	0	0	0	0	0	0	0	2	0	0	0	0	0	0	0	0	0	0	0
KPNA4	0	0	0	0	0	0	0	0	0	0	0	1	0	0	0	0	0	0	0	0	0	0	0
MDC1	0	0	0	0	0	0	0	0	0	0	0	1	0	0	0	0	0	0	0	0	0	0	0
MON2	0	0	0	0	0	0	0	0	0	0	0	1	0	0	0	0	0	0	0	0	0	0	0
MRI1	0	0	0	0	0	0	0	0	0	0	0	1	0	0	0	0	0	0	0	0	0	0	0
PANK4	0	0	0	0	0	0	0	0	0	0	0	1	0	0	0	0	0	0	0	0	0	0	0
PDGFRL	0	0	0	0	0	0	0	0	0	0	0	1	0	0	0	0	0	0	0	0	0	0	0
PES1	0	0	0	0	0	0	0	0	0	0	0	1	0	0	0	0	0	0	0	0	0	0	0
PPP6R3	0	0	0	0	0	0	0	0	0	0	0	1	0	0	0	0	0	0	0	0	0	0	0
RNF123	0	0	0	0	0	0	0	0	0	0	0	1	0	0	0	0	0	0	0	0	0	0	0
SERPINH1	0	0	0	0	0	0	0	0	0	0	0	1	0	0	0	0	0	0	0	0	0	0	0
SF3B2	0	0	0	0	0	0	0	0	0	0	0	1	0	0	0	0	0	0	0	0	0	0	0
SMARCE1	0	0	0	0	0	0	0	0	0	0	0	1	0	0	0	0	0	0	0	0	0	0	0
SPC24	0	0	0	0	0	0	0	0	0	0	0	1	0	0	0	0	0	0	0	0	0	0	0
TARBP1	0	0	0	0	0	0	0	0	0	0	0	1	0	0	0	0	0	0	2	0	0	0	0
U2SURP	0	0	0	0	0	0	0	0	0	0	0	1	0	0	0	0	0	0	0	0	0	0	0
WDR33	0	0	0	0	0	0	0	0	0	0	0	1	0	0	0	0	0	0	0	0	0	0	0
BOLA2	0	0	0	0	0	0	0	0	0	0	0	0	1	0	0	0	0	0	0	0	0	0	0
CKM	0	0	0	0	0	0	0	0	0	0	0	0	2	0	0	0	0	0	0	0	0	0	0
CYB5B	0	0	0	0	0	0	0	0	0	0	0	0	1	0	0	0	0	0	0	0	0	0	0
EIF2C1	0	0	0	0	0	0	0	0	0	0	0	0	2	0	0	0	0	0	0	0	0	0	0
ENAH	0	0	0	0	0	0	0	0	0	0	0	0	1	0	1	0	1	0	1	0	0	0	0
F11	0	0	0	0	0	0	0	0	0	0	0	0	2	0	0	0	0	0	0	0	0	0	0
FAM129B	0	0	0	0	0	0	0	0	0	0	0	0	1	0	0	0	0	0	0	0	0	0	0
GALNT2	0	0	0	0	0	0	0	0	0	0	0	0	1	0	0	0	0	0	0	0	0	0	0
GRINA	0	0	0	0	0	0	0	0	0	0	0	0	1	0	0	0	0	0	0	0	0	0	0
HS2ST1	0	0	0	0	0	0	0	0	0	0	0	0	1	0	0	0	0	0	0	0	0	0	0
IFNGR1	0	0	0	0	0	0	0	0	0	0	0	0	1	0	1	0	0	0	0	0	0	0	0
KLKB1	0	0	0	0	0	0	0	0	0	0	0	0	3	0	0	0	0	0	0	0	0	0	0
MYL1	0	0	0	0	0	0	0	0	0	0	0	0	4	0	0	0	0	0	0	0	0	0	0
MYLPF	0	0	0	0	0	0	0	0	0	0	0	0	1	0	0	0	0	0	0	0	0	0	0
PDIA6	0	0	0	0	0	0	0	0	0	0	0	0	1	0	0	0	0	0	0	0	0	0	0
PEBP1	0	0	0	0	0	0	0	0	0	0	0	0	1	0	0	0	0	1	0	0	0	0	0
PPA2	0	0	0	0	0	0	0	0	0	0	0	0	1	0	0	0	0	0	0	0	0	0	0
[truncated: 683 more rows]

## Sheet: MYD88
Gene Name	Control 1	Control 2	Control 3	Control 4	Control 5	Control 6	Control 7	Control 8	Control 9	Control 10	Control 11	Control 12	Control 13	Control 14	Control 15	Control 16	Control 17	Control 18	Control 19	MYD88 1	MYD88 2	MYD88 3
A2M	32	23	17	24	66	50	31	64	79	52	48	51	61	17	9	13	20	5	5	55	49	33
ABCC5	1	0	0	0	0	0	0	0	0	0	0	0	0	0	0	0	0	0	0	0	0	0
ACLY	2	2	0	1	10	15	3	6	12	16	17	17	12	0	0	2	1	0	0	24	24	19
ACO1	1	0	0	0	12	8	1	3	4	7	4	4	2	0	0	0	0	0	0	4	2	1
ACTB	10	28	9	7	10	12	13	8	18	8	8	7	13	5	10	7	5	8	4	10	9	12
ACTR2	1	0	0	0	1	1	0	1	0	3	3	1	1	0	0	0	0	0	0	3	3	3
ACTR3	1	0	0	0	2	0	0	0	2	1	1	0	1	0	0	0	0	0	0	0	5	0
ADK	4	0	0	0	7	6	0	1	7	6	7	6	0	0	0	0	0	0	0	7	4	2
AGT	1	0	5	7	10	8	4	12	15	11	8	10	14	1	1	1	1	0	0	4	7	5
AHCY	7	6	7	5	8	4	7	11	14	16	14	10	9	1	4	7	7	0	0	14	11	9
AHCYL2	1	0	0	1	1	0	0	0	1	0	1	1	0	0	0	0	0	0	0	0	0	0
AHSG	11	48	25	23	14	19	26	49	61	90	36	47	42	41	26	30	47	7	24	14	16	12
AKAP8	1	0	0	0	0	0	0	0	0	0	0	0	0	0	0	0	0	0	0	0	0	0
AKR1B1	1	0	0	0	1	0	0	1	0	1	0	2	1	0	1	0	0	0	0	1	0	1
ALB	18	63	38	45	16	15	17	55	104	49	39	42	73	28	22	25	58	16	32	23	23	21
ALDH9A1	1	1	0	1	5	3	2	2	5	6	3	7	2	0	0	2	0	0	0	4	7	3
ALDOA	1	1	0	1	0	0	3	4	2	2	3	1	4	1	1	5	8	1	3	0	2	1
ANXA11	4	1	6	6	8	3	4	10	8	8	8	6	10	3	3	2	3	2	3	4	4	7
ANXA2P2	2	0	1	1	0	0	2	2	3	2	2	4	4	2	2	0	1	2	2	2	4	2
APOA1	9	27	26	23	16	13	31	18	27	23	23	29	31	14	12	12	9	7	11	19	16	16
APOA2	8	1	13	9	9	6	24	4	13	10	6	9	13	9	7	12	5	4	8	7	11	5
APOC3	3	6	3	3	3	2	5	4	4	3	3	2	3	1	3	5	2	0	3	3	3	3
APOD	1	0	0	0	0	0	0	0	1	1	1	0	1	0	1	2	0	1	1	0	1	0
APOE	12	11	28	27	13	13	14	16	22	21	17	19	17	7	13	9	9	8	5	17	12	15
APOM	2	0	0	0	1	1	2	4	3	4	1	5	3	0	0	1	0	0	0	4	2	5
APRT	1	0	0	0	1	2	2	1	1	1	4	1	2	0	0	0	0	0	0	3	2	2
ARF3	2	10	1	3	1	2	0	5	6	3	3	1	5	0	1	3	0	2	2	3	3	4
ARF4	4	4	1	1	8	1	0	6	8	2	1	1	6	0	1	0	1	1	0	5	5	6
ARF5	1	1	1	0	2	1	3	2	4	4	6	6	4	1	1	3	1	1	2	2	4	4
ARF6	1	0	1	1	2	0	0	2	2	3	1	1	1	2	0	1	0	1	0	2	3	4
ARL1	1	0	0	0	1	0	0	0	1	1	1	1	0	0	0	1	0	0	0	1	0	0
ARRDC1	1	1	0	3	0	1	0	3	1	1	1	0	4	2	1	2	3	1	0	1	1	1
ASPRV1	2	0	0	0	0	0	0	0	0	0	0	0	0	0	0	0	0	0	0	0	0	0
ASS1	1	1	1	0	6	5	2	5	9	9	8	10	1	0	0	0	0	0	0	9	4	0
ATP1A1	14	1	12	10	13	5	4	6	21	15	12	12	25	9	14	11	22	9	13	21	26	31
BROX	2	1	2	3	7	1	2	3	8	2	1	2	2	5	2	2	6	5	2	10	6	7
BSG	4	2	2	2	5	3	1	7	6	6	4	6	8	2	3	2	2	2	2	8	11	10
Bt.110587	43	26	8	17	46	43	9	67	81	112	107	104	106	38	104	99	92	50	52	74	82	41
Bt.12589	1	3	1	1	0	0	0	0	0	0	0	0	0	0	0	0	0	0	0	0	0	0
Bt.12809	3	2	8	9	4	4	7	4	16	8	9	7	11	4	6	5	3	2	1	5	5	2
Bt.49145	1	0	0	0	1	1	0	0	0	1	1	1	1	0	0	0	0	0	0	1	1	0
Bt.57604	2	0	1	2	3	0	2	4	4	1	5	5	5	0	1	0	0	0	1	0	0	1
Bt.63212	1	0	0	0	0	0	0	0	0	0	1	0	0	0	0	1	0	0	0	0	0	0
C3	21	12	25	23	50	33	16	32	62	40	25	27	29	8	12	12	22	2	10	33	33	20
CAD	1	1	0	0	9	8	2	3	3	9	10	9	6	0	0	0	1	0	0	10	16	13
CALM2	1	1	1	2	2	3	2	5	6	3	5	6	5	1	3	2	2	0	2	3	5	2
CALML5	5	0	0	0	1	0	0	1	0	0	0	0	0	0	0	0	0	0	0	0	0	2
CAP1	2	0	0	0	3	1	3	0	0	0	1	0	0	1	0	0	0	0	0	7	3	1
CASP14	1	0	0	0	0	0	0	0	0	0	0	0	0	0	0	0	0	0	0	0	0	0
CCT2	2	0	1	0	15	8	7	8	4	9	11	11	11	0	1	2	2	2	0	12	15	11
CCT4	1	0	0	0	6	5	0	4	4	3	5	5	4	0	0	1	1	0	0	4	7	5
CCT5	1	1	1	0	5	12	2	4	3	2	7	5	5	3	0	0	1	1	1	13	5	7
CCT6A	1	0	0	0	3	2	2	6	2	5	9	2	2	0	1	2	0	0	0	10	7	5
CD63	1	3	3	2	1	1	0	2	1	1	1	1	1	0	0	0	0	0	0	0	1	2
CD81	4	11	7	10	5	4	6	5	7	4	6	4	8	1	1	3	2	3	0	9	6	9
CD9	1	1	3	4	1	0	0	2	0	1	1	2	2	1	1	1	0	0	0	1	0	1
CD99	1	1	2	1	3	1	0	2	2	3	3	3	3	1	2	2	1	0	1	2	1	3
CDC42	1	1	1	1	5	3	0	4	5	6	4	2	4	3	3	2	3	4	2	6	3	7
CDK1	1	0	0	0	3	1	0	0	0	3	2	5	2	0	6	1	7	2	0	3	5	4
CDKAL1	1	0	0	0	0	0	0	0	0	0	0	1	0	0	0	0	0	0	0	0	0	0
CEP55	3	0	0	2	16	3	0	3	6	0	1	1	9	5	7	2	2	10	4	5	6	11
CFL1	8	8	5	4	6	3	5	5	12	6	6	7	10	6	6	6	6	4	5	10	7	7
CFL2	2	0	0	0	0	0	0	0	0	0	0	1	0	0	0	0	0	0	1	0	0	0
CHMP1A	1	0	0	0	1	0	2	1	2	2	1	0	2	3	2	0	0	2	1	5	3	2
CHMP2B	1	1	0	0	3	0	0	0	2	0	1	0	1	2	2	0	2	0	1	3	5	3
CHMP4B	3	3	3	2	4	0	2	3	6	4	1	3	7	4	9	4	4	7	6	11	8	9
CKB	4	0	1	2	7	7	2	6	4	7	10	7	8	3	3	1	2	2	2	8	8	7
CLIC1	2	0	0	0	3	1	3	3	5	2	4	3	2	1	1	0	3	1	1	4	2	4
CLIC4	1	0	0	0	0	0	0	0	5	1	1	0	1	0	0	0	2	0	1	0	0	0
CLTC	2	0	25	19	14	15	3	11	10	13	19	18	16	0	1	2	2	0	0	6	8	10
CLU	10	27	11	13	17	19	24	17	23	17	18	22	26	4	8	12	4	4	5	19	19	27
CNP	7	28	15	18	9	2	13	18	19	9	4	3	7	19	19	9	10	13	10	25	18	15
COL18A1	2	0	7	6	0	0	0	0	0	0	0	0	0	4	1	3	2	2	3	0	0	0
CPNE3	2	0	2	2	3	1	4	3	3	3	2	1	11	0	0	3	6	0	0	0	3	0
CPNE8	4	0	11	8	11	10	7	13	15	10	10	9	19	3	7	6	5	4	3	4	1	6
CTNNA1	1	0	0	0	0	0	0	0	2	0	1	1	6	1	5	1	2	0	1	0	0	0
CTSD	1	0	0	0	0	0	0	0	0	0	0	0	0	0	0	0	0	0	0	0	0	0
CXADR	1	0	0	0	4	2	1	2	8	2	1	1	7	5	4	3	3	0	1	6	4	7
CYSTM1	1	0	1	1	0	1	0	1	0	0	0	0	0	0	0	0	0	0	0	0	0	1
DCD	1	0	1	1	0	1	0	1	1	1	1	1	2	0	1	0	0	0	1	1	1	2
DDX1	1	0	0	0	1	1	0	3	5	1	1	1	0	2	0	1	1	0	0	5	4	6
DDX3X	2	2	0	0	3	2	3	9	9	6	7	9	9	1	2	3	0	6	1	11	6	14
DDX3Y	1	0	0	0	4	2	0	0	0	0	0	0	0	0	0	0	0	0	0	0	0	0
DHX15	2	0	0	0	0	4	0	1	1	2	10	7	3	0	0	0	0	0	0	6	5	5
DHX9	2	1	0	0	16	12	3	3	13	24	32	25	22	0	0	2	4	0	0	29	23	21
DNAJA1	4	1	5	4	9	5	3	6	14	6	8	10	8	2	10	4	1	3	9	11	13	7
DNM1	1	0	0	0	0	0	0	0	0	0	1	0	0	0	0	0	0	0	0	1	0	0
DNM2	9	0	0	0	1	0	0	0	0	2	1	1	2	0	0	0	0	0	0	2	0	2
DSTN	1	0	0	0	0	0	0	0	0	0	2	0	0	0	0	0	0	0	0	1	0	2
DYNC1H1	5	0	0	0	47	39	5	17	33	69	75	76	58	0	0	1	0	0	0	61	53	74
DYNC1LI1	1	0	0	0	2	2	1	1	1	2	6	4	3	0	0	0	0	0	0	1	0	2
EDIL3	3	1	13	16	4	4	4	10	10	5	6	1	11	8	5	3	7	2	2	3	2	6
EEF1A1	1	0	0	0	1	1	1	0	1	1	2	1	0	0	0	1	0	0	0	2	0	2
EEF1G	2	3	0	0	6	4	2	2	4	10	9	8	4	2	2	1	1	0	1	10	12	11
EEF2	13	3	2	3	17	15	10	11	16	15	24	21	14	0	4	4	3	2	1	29	25	29
EIF3A	2	0	0	0	10	11	3	2	4	15	27	20	13	0	0	1	0	0	0	26	18	18
EIF3C	1	0	0	2	2	2	0	0	0	2	6	7	2	0	1	0	1	0	0	4	5	3
EIF3E	1	0	0	0	2	3	0	1	4	3	5	8	1	0	0	0	0	0	0	9	3	9
EIF3F	3	1	0	0	3	1	0	0	1	2	2	4	1	0	0	0	0	0	0	5	4	5
EIF4A1	2	1	0	0	4	3	4	4	9	6	6	9	5	0	1	0	3	2	2	8	11	7
EIF4A3	1	2	0	0	5	5	4	2	3	9	12	11	7	2	2	0	0	2	2	10	13	10
EIF5A	1	1	0	1	0	3	4	4	2	0	1	2	1	1	1	1	1	1	1	2	1	1
ENO1	5	2	3	6	16	9	16	13	16	12	13	10	13	6	5	5	6	3	6	8	10	12
EPRS	1	1	0	0	8	15	1	1	6	15	20	21	15	0	0	0	0	0	0	24	24	21
ERH	2	0	0	0	1	0	0	0	0	1	1	2	0	0	0	0	0	0	0	0	0	0
EZR	9	1	2	1	5	4	6	6	11	10	12	13	14	10	9	7	6	12	11	13	8	12
F13A1	4	3	3	4	16	8	4	9	8	13	8	8	11	1	3	2	1	0	0	10	11	9
F2	6	6	10	7	10	4	14	8	12	4	4	6	8	3	3	2	5	2	2	7	9	8
F5	16	15	17	23	43	32	25	29	47	34	34	34	51	3	7	12	10	4	7	29	32	35
FAM125A	1	1	1	2	1	2	2	3	3	1	2	1	3	6	3	4	3	2	1	2	4	3
FARSA	2	1	0	0	3	2	1	1	3	4	6	7	5	0	1	1	0	0	1	6	7	7
FASN	16	1	0	0	40	39	11	20	28	48	43	39	52	0	3	9	5	1	0	55	44	49
FBLN1	5	2	8	6	7	3	4	5	5	5	9	7	5	1	0	1	2	0	0	9	8	5
FBP1	1	0	0	0	2	1	0	3	3	1	2	3	0	0	0	0	0	0	0	4	2	2
FGA	1	4	4	4	4	3	4	8	5	6	4	6	1	4	2	2	3	1	3	3	2	2
FLG	1	0	0	0	8	0	0	0	0	0	0	0	0	0	0	0	0	0	0	0	0	0
FLG2	2	0	2	0	2	0	0	1	0	0	0	0	0	0	0	0	0	0	0	0	0	0
FN1	1	0	7	5	16	11	2	2	9	5	4	5	2	1	1	0	1	0	0	1	2	3
GALK1	2	1	3	2	13	5	5	6	6	7	5	7	5	0	2	1	0	0	0	7	10	4
GAPDH	10	6	7	7	15	16	17	16	21	16	15	20	18	1	3	8	5	3	3	16	13	13
GC	2	0	1	1	4	2	0	7	3	6	9	8	7	1	3	2	2	0	2	2	3	3
GCN1L1	1	0	0	0	5	2	0	0	1	7	20	19	2	0	0	0	0	0	0	10	15	10
GDI1	1	0	0	0	3	0	0	0	0	0	1	1	2	0	0	0	0	0	0	1	0	0
GDI2	2	0	0	0	1	1	0	5	9	3	2	4	2	2	2	3	1	6	1	5	5	8
GLT25D1	1	0	1	1	0	0	0	1	0	2	1	2	0	0	0	0	0	0	0	0	0	0
GNA14	1	0	0	0	2	1	0	0	1	1	0	2	1	0	0	0	0	0	0	2	0	0
GNAS	1	1	1	1	2	1	1	1	4	2	4	4	2	1	2	2	0	1	0	1	3	6
GNB2L1	2	7	0	0	3	3	2	3	4	6	4	5	5	0	0	0	2	0	1	6	7	9
GOLM1	1	3	0	0	5	0	2	1	7	2	2	3	6	6	4	4	8	1	6	2	10	5
GPC3	1	0	0	0	0	0	0	0	0	0	0	0	0	0	1	1	0	0	0	0	0	0
GRK6	1	0	0	0	1	0	0	0	1	0	1	0	0	1	1	0	1	1	1	0	0	0
GSTZ1	1	0	1	0	2	2	0	2	1	4	0	2	0	0	0	0	0	0	0	1	0	0
H2B	1	6	1	1	1	0	1	1	1	0	0	1	1	2	1	0	1	1	0	0	2	0
HBA	11	25	31	31	12	10	33	12	68	25	18	28	42	6	11	11	4	5	6	16	12	14
HBA1	3	0	2	1	0	0	3	1	4	2	2	3	6	0	0	0	0	0	0	1	1	1
HIST1H1D	1	0	0	0	0	0	0	0	0	0	1	0	0	0	0	1	0	0	0	0	1	0
HIST2H2AC	3	2	2	1	2	2	4	3	1	3	2	2	2	2	3	2	1	1	2	2	2	3
HIST3H2BB	1	2	1	0	3	3	1	3	3	2	4	4	4	2	2	2	1	1	1	3	3	4
HLA-A	1	1	0	0	2	5	4	1	3	0	2	0	6	3	4	0	4	2	1	3	5	6
HMGB1	1	0	0	0	0	0	0	0	0	0	0	0	0	0	0	0	0	0	0	0	0	0
HNRNPC	1	0	4	1	2	0	0	0	0	0	4	2	1	1	0	0	0	1	0	0	4	2
HNRNPK	7	5	0	0	5	6	3	0	4	9	11	14	7	2	2	6	1	2	1	12	16	9
HNRNPM	2	0	0	0	8	7	1	1	3	8	17	16	8	0	3	3	0	0	0	17	14	10
HRNR	1	0	4	0	15	0	0	1	0	0	0	0	0	0	0	0	0	0	0	0	0	0
HSP90AA1	7	13	13	12	10	10	24	16	30	13	13	14	15	2	5	15	8	7	23	17	17	15
HSP90AB1	6	29	15	13	24	14	30	35	22	23	23	21	15	7	13	10	10	8	13	22	17	27
HSPA1A	13	87	29	32	17	12	54	30	59	18	22	19	21	17	19	27	24	27	36	49	45	47
HSPA1L	2	0	2	2	1	0	1	3	2	2	3	1	2	0	1	0	1	1	0	2	2	1
HSPA6	6	35	10	12	7	5	16	11	16	9	7	7	5	3	8	7	10	3	5	13	11	11
HSPA8	12	57	39	39	26	16	71	34	60	17	17	15	20	21	22	23	21	28	30	48	39	32
HSPB1	2	1	0	1	2	2	1	1	1	3	1	2	3	0	1	0	0	0	1	4	8	7
IGF2BP1	1	11	1	1	9	4	6	10	10	9	12	9	6	5	4	2	5	5	10	17	19	13
IGLL1	1	0	2	1	2	3	3	4	2	2	1	1	2	1	1	0	1	1	1	1	2	2
IGSF8	8	3	14	19	8	5	9	15	7	5	6	3	7	13	7	6	3	7	8	8	7	4
IMPDH2	1	3	0	0	8	6	4	1	3	7	9	12	11	0	0	2	1	0	0	10	15	6
IPO5	1	0	0	0	1	0	0	0	1	0	1	0	0	0	0	0	0	1	0	0	0	0
ITGB1	1	0	3	3	4	1	2	3	6	3	1	2	4	7	5	2	5	2	4	5	5	3
ITIH2	7	9	7	6	18	11	9	25	16	24	21	24	20	11	6	3	7	0	0	25	15	16
ITIH3	3	0	1	2	6	5	2	6	4	5	4	5	9	3	0	1	2	0	1	7	5	3
ITIH4	3	0	0	1	3	3	0	20	4	10	9	10	7	5	2	0	1	0	0	6	6	8
JUP	2	0	9	0	6	0	0	4	2	0	2	2	5	0	0	0	0	1	1	0	1	0
KHDRBS1	1	0	0	0	2	2	0	0	0	2	2	2	2	0	0	0	0	0	0	4	2	2
KIAA1328	1	0	0	0	0	0	0	0	0	0	0	0	0	0	0	0	0	0	0	0	0	0
KPNB1	2	0	0	1	4	5	3	4	9	4	7	8	3	0	1	0	1	2	0	7	5	2
KRT1	28	34	83	17	37	16	26	43	7	18	9	17	16	1	0	8	1	1	0	9	12	15
KRT10	35	29	65	10	34	9	14	28	3	5	2	2	12	0	0	5	1	0	1	8	1	7
KRT14	13	0	32	0	8	3	5	12	0	0	0	0	3	0	0	5	0	0	0	0	1	3
KRT16	4	0	3	0	9	0	0	1	0	0	0	0	0	0	0	4	0	0	0	0	0	0
KRT2	16	5	50	6	27	4	10	20	1	4	3	0	0	0	0	2	0	0	0	4	1	6
KRT24	1	0	0	0	0	0	0	0	0	0	0	0	0	0	0	0	0	0	0	0	0	0
KRT5	9	0	32	1	14	0	5	12	0	1	1	1	0	0	0	2	0	0	0	1	0	0
KRT6A	9	0	0	0	1	0	0	0	0	0	0	0	0	0	0	3	0	0	0	0	0	0
KRT9	22	33	80	11	39	15	13	45	4	14	5	9	12	0	3	8	2	1	0	8	9	15
LDHA	1	1	0	0	3	1	0	0	1	1	4	3	5	0	0	1	2	1	0	2	4	2
LDHB	5	0	4	4	3	2	3	10	8	6	8	9	8	2	1	1	0	2	1	7	5	7
LDHC	1	0	0	0	0	0	0	0	0	0	0	0	0	0	0	0	0	0	0	0	0	0
LGALS7	3	0	0	0	0	0	0	0	0	0	0	0	0	0	0	0	0	0	0	0	0	0
LMNA	1	0	0	0	2	0	2	0	0	0	0	0	0	0	0	0	0	0	0	0	1	0
LOC100140254	1	1	2	2	5	5	0	1	4	4	3	6	4	0	3	0	0	0	0	3	5	2
LOC100141266	9	0	8	7	13	0	16	9	12	0	1	2	17	1	6	5	4	7	1	16	19	0
LOC100847119	1	0	5	5	0	0	0	2	4	3	5	3	3	0	0	0	1	0	0	0	1	0
LOC100848359	2	4	1	1	3	2	4	7	3	6	4	5	2	2	3	2	1	0	2	2	4	4
LOC506828	1	0	0	0	9	13	3	8	6	10	8	11	5	1	0	0	1	0	0	10	10	10
LOC617696	4	2	11	11	10	15	9	13	5	11	16	14	7	5	2	0	1	0	1	9	6	4
LOC619094	2	1	0	0	2	2	2	1	2	1	2	2	1	1	2	1	1	1	1	2	2	3
LOC786131	1	0	0	0	3	2	0	0	1	1	3	2	1	1	0	0	2	3	0	1	2	3
LOC786258	2	1	1	0	3	1	4	1	4	3	3	3	3	2	2	1	0	1	1	2	4	2
LUC7L2	1	0	0	0	0	0	0	0	0	0	0	0	0	0	0	0	0	0	0	0	0	0
LUC7L3	1	0	0	0	0	0	0	0	0	0	0	0	0	0	0	0	0	0	0	0	0	0
M6PR	1	0	1	1	1	0	0	0	2	1	1	2	1	0	0	0	0	0	0	0	0	0
MAPRE2	1	0	0	0	4	1	1	1	1	4	4	3	1	1	2	0	1	1	0	4	2	0
MARCKS	6	18	6	6	5	7	0	5	8	10	9	9	7	5	8	4	6	4	3	7	9	7
MARCKSL1	3	12	2	1	2	4	2	1	2	2	3	2	3	3	4	2	2	1	4	2	2	2
MFGE8	6	1	19	15	12	10	8	9	16	11	7	5	17	5	8	8	6	3	2	7	7	8
MIF	1	0	0	0	1	1	0	1	1	1	1	1	1	0	1	1	1	1	0	1	1	1
MSN	3	3	1	2	3	4	5	5	12	7	7	6	13	3	8	2	10	6	9	4	8	6
MTHFD1	5	3	0	0	13	12	10	8	12	24	26	29	18	0	3	2	3	0	1	26	27	22
MYCBP	1	0	0	0	0	0	1	0	0	0	1	0	0	0	0	0	0	0	0	0	1	0
MYH10	4	1	14	10	21	24	0	18	34	26	34	23	31	0	3	4	1	0	0	6	6	5
MYH9	45	66	124	129	65	61	32	61	89	59	65	47	55	10	22	25	26	7	13	32	21	20
MYL12B	1	0	4	2	5	1	1	0	0	0	2	2	3	0	1	0	0	0	1	0	4	1
MYL6	2	1	5	6	4	3	4	5	7	4	5	4	5	0	2	0	3	1	1	2	4	1
NCK2	9	0	0	0	0	0	0	0	0	0	0	0	0	0	2	0	0	0	0	0	0	0
NCKIPSD	1	0	0	0	0	0	0	0	0	0	0	0	0	0	0	0	0	0	0	0	0	0
NCL	6	0	12	13	1	1	1	0	0	0	0	0	0	0	0	1	0	0	0	0	0	2
NME1	1	0	0	0	0	0	0	0	5	0	1	0	1	0	1	0	1	0	1	1	0	1
NONO	5	0	0	0	9	8	0	0	1	12	9	11	3	0	2	4	0	0	0	14	14	10
NPM1	2	0	0	0	0	0	0	0	0	0	0	0	0	0	1	0	0	0	0	1	1	1
NSF	1	0	0	0	2	1	0	0	0	3	3	4	0	0	0	0	0	0	0	1	4	5
PABPC1	2	4	2	3	2	1	0	3	8	0	0	1	0	7	4	1	6	11	11	14	13	8
PABPC1L	1	3	1	1	0	0	0	0	0	0	0	0	0	2	2	0	0	2	2	1	0	1
PABPC4	2	5	0	2	2	1	0	1	5	0	0	0	0	10	1	1	4	20	14	4	8	5
PARP1	1	0	0	2	3	2	0	0	0	0	0	1	0	1	1	7	1	1	0	1	0	0
PDCD6	3	1	3	2	4	3	3	4	7	7	5	4	7	4	4	4	2	1	3	4	6	5
PDCD6IP	30	29	33	40	25	18	35	32	42	25	24	27	38	38	29	30	36	25	23	31	30	27
PFN1	2	0	0	1	0	1	2	3	3	4	3	5	5	3	1	3	2	4	1	3	2	5
PGAM1	1	0	0	0	0	0	0	0	1	2	4	2	6	0	0	0	0	0	0	5	4	5
PGD	1	0	0	0	6	4	1	5	6	6	3	4	1	0	1	0	0	0	0	7	2	2
PGK1	2	1	3	3	9	4	5	5	9	8	7	10	12	1	3	2	2	2	1	6	11	8
PHGDH	5	2	0	1	6	5	2	3	5	11	10	12	8	0	0	2	2	0	0	12	7	6
PKM	6	15	0	0	4	5	7	5	4	4	8	8	9	2	9	4	1	2	2	9	5	6
PKM2	10	0	7	6	20	16	15	17	17	18	23	21	19	0	0	7	6	3	0	24	26	29
PLEK	3	0	3	4	6	2	1	4	5	4	5	4	0	0	1	2	0	0	0	2	2	0
PLG	1	1	0	1	2	1	0	2	4	3	3	1	4	3	0	2	2	0	1	3	7	5
PLS3	6	0	0	0	0	0	0	1	3	0	0	0	2	0	0	0	2	0	2	0	1	0
POF1B	1	0	0	0	0	0	0	0	0	0	0	0	0	0	0	0	0	0	0	0	0	0
POLR2H	1	0	0	0	0	0	0	0	0	1	1	0	0	0	0	0	0	0	0	1	0	0
POSTN	5	0	4	5	4	3	0	1	3	6	5	6	7	0	0	1	0	0	0	12	3	4
POTEF	10	12	6	6	6	5	10	8	19	6	7	8	8	6	2	7	6	7	6	6	8	6
PPIA	7	24	11	12	6	6	13	6	13	5	2	6	3	21	12	8	11	26	22	12	14	8
PPP1CB	1	0	0	0	1	0	0	1	0	3	0	1	0	1	0	0	0	0	0	0	2	0
PRDX1	3	0	1	0	0	0	0	4	4	1	1	2	1	1	3	0	0	0	0	0	2	0
PRDX2	1	0	3	0	0	1	1	2	1	1	1	0	1	0	0	0	0	0	0	0	1	0
PRKDC	3	3	0	0	20	15	0	6	18	43	58	52	38	0	0	0	0	0	0	33	41	47
PRMT5	10	27	11	16	11	8	14	10	13	22	24	25	13	0	0	0	0	0	0	22	14	13
PROZ	1	0	0	0	0	0	0	0	0	1	1	0	0	0	0	0	0	0	0	0	0	1
PSMC3	3	0	1	1	8	9	2	3	8	9	9	10	9	0	3	1	10	1	7	13	10	13
PSMC4	1	0	0	0	12	5	3	2	7	7	6	7	8	1	1	0	3	1	2	10	7	9
PSMD11	1	2	0	0	3	3	1	1	2	5	7	9	5	0	1	1	3	0	0	3	9	7
PSMD2	2	2	0	1	14	12	3	3	6	16	16	16	10	1	4	1	2	0	5	11	14	19
PSMD3	2	2	0	0	9	4	1	3	5	5	9	7	7	1	2	1	3	0	3	11	11	10
PTD004	1	0	1	0	1	1	0	1	1	1	1	1	1	0	0	0	0	1	0	1	2	0
PTGES3	1	0	2	2	1	0	0	2	2	2	1	2	0	0	1	0	0	1	0	2	1	2
PTGFRN	11	7	17	18	16	14	12	16	14	13	12	12	14	18	15	9	11	8	8	18	15	20
PTGR1	1	0	0	0	5	3	0	0	1	4	1	2	0	0	0	0	0	0	0	2	1	1
PTMA	1	1	0	0	1	0	1	0	3	0	0	0	2	3	2	2	2	2	2	0	0	0
RAB10	1	0	1	1	1	1	3	1	2	0	2	2	1	2	3	1	0	3	0	4	4	4
RAB35	2	3	1	0	4	0	1	4	6	2	3	3	4	2	1	3	1	4	1	3	7	5
RAB7A	1	0	1	2	2	0	1	2	4	4	4	7	4	2	6	2	2	1	1	5	7	5
RAB8A	1	1	0	0	2	1	0	2	4	2	2	3	1	4	1	2	3	3	0	4	5	3
RALA	2	0	0	0	1	1	2	0	2	1	0	0	2	4	1	2	2	3	5	5	7	3
RAN	1	6	2	4	4	1	3	5	2	3	4	5	3	0	2	0	2	0	0	9	6	5
RAP2B	1	0	0	0	2	1	0	2	3	1	3	2	2	0	1	1	0	1	0	2	1	2
RAP2C	1	0	1	0	1	1	0	1	1	1	1	1	2	0	1	0	2	0	0	1	0	0
RHOA	1	4	2	1	4	4	0	3	5	3	3	2	3	5	1	2	3	4	1	4	4	4
RHOT2	1	0	1	1	0	0	0	1	1	0	0	0	0	0	0	1	1	0	0	0	0	1
RNPS1	1	0	0	0	0	0	0	0	0	0	1	1	0	0	0	1	0	0	1	0	0	0
RPL10	1	0	0	0	2	2	0	0	0	1	2	1	1	2	1	2	0	2	0	1	2	1
RPL11	1	0	0	0	2	0	1	1	1	2	2	4	1	0	1	2	0	1	1	2	2	1
RPL13	2	4	0	0	2	0	0	2	4	3	3	3	3	2	4	3	2	4	2	2	3	5
RPL13A	1	0	0	1	2	0	0	1	0	0	2	2	1	1	1	1	1	1	0	0	3	1
RPL14	1	0	0	0	1	0	0	1	1	1	1	1	1	0	1	0	1	0	1	0	1	1
RPL18	2	1	2	2	5	1	0	1	4	3	3	2	2	2	2	3	1	2	3	2	2	2
RPL23	1	0	0	0	0	1	0	0	1	1	0	0	1	0	0	0	0	0	0	1	1	0
RPL26L1	1	0	0	0	1	0	0	0	2	2	1	1	2	0	0	1	0	0	0	1	1	1
RPL27	1	0	0	0	0	0	0	0	1	0	2	2	0	1	1	2	0	1	1	0	1	0
RPL28	1	2	0	0	4	1	2	1	3	2	4	3	4	1	1	1	1	1	0	2	3	1
RPL29	1	0	0	1	0	1	0	0	0	0	1	0	0	0	1	0	0	0	0	0	0	0
RPL3	4	4	1	1	2	3	0	1	2	2	5	3	0	2	1	2	0	2	3	2	1	3
RPL36	1	0	0	0	0	0	0	0	0	0	0	0	0	0	0	0	0	1	1	0	0	0
RPL4	5	1	1	0	1	0	1	0	0	3	3	6	1	6	6	8	3	5	2	1	1	2
RPL5	2	0	0	0	4	3	0	0	0	3	4	7	4	2	2	2	0	3	1	8	9	4
RPL6	2	0	0	1	3	3	0	1	2	4	7	5	1	0	3	2	0	1	1	4	4	4
RPL7	1	0	1	1	0	0	1	0	1	2	1	6	0	1	1	2	0	0	1	1	0	0
RPL7A	1	3	0	4	0	1	0	0	3	1	3	4	1	4	7	1	2	0	5	3	2	2
RPL8	2	1	2	2	1	1	2	1	1	2	3	3	2	1	1	3	1	1	2	2	2	1
RPLP0	3	1	0	0	5	3	1	2	3	4	4	2	4	0	0	1	0	0	0	5	5	3
RPLP2	3	0	1	1	4	1	1	0	2	4	5	6	2	1	1	2	4	1	1	7	7	5
RPS11	1	5	0	0	0	1	0	1	4	4	3	3	4	2	2	2	4	4	1	2	2	2
RPS12	4	0	0	0	2	1	2	0	0	1	2	1	1	0	0	0	0	0	0	1	1	0
RPS13	1	0	0	0	0	0	0	1	1	0	0	0	1	1	2	0	1	0	0	0	1	0
RPS15	1	0	0	0	2	0	0	0	1	1	3	3	0	2	0	2	1	0	1	2	1	1
RPS16	1	0	0	0	0	0	0	0	0	0	1	1	0	3	2	0	1	2	2	1	1	1
RPS18	2	4	0	2	2	3	3	4	2	4	4	2	2	5	5	4	1	2	3	4	2	4
RPS2	5	6	2	3	3	3	1	3	4	6	7	5	5	0	2	0	3	2	2	5	3	3
RPS24	2	0	0	0	2	1	1	0	0	1	2	2	2	0	0	1	0	0	1	1	2	1
RPS3	6	5	0	0	4	3	3	5	5	7	8	8	5	3	1	3	2	0	0	6	11	4
RPS4Y1	2	2	0	0	2	0	1	3	2	3	5	7	7	2	2	2	3	0	1	3	5	2
RPS5	1	1	0	0	1	2	2	0	0	5	7	6	4	0	0	3	3	1	0	8	4	2
RPS8	2	1	0	2	1	2	0	0	2	1	1	2	2	2	3	2	0	0	1	2	3	1
RPS9	2	2	1	1	1	0	0	3	1	2	2	2	1	1	0	3	1	2	2	1	3	1
RPSA	3	5	0	0	7	5	4	4	2	7	7	9	5	0	2	0	0	0	0	9	9	13
RRAS2	1	0	0	0	1	0	0	1	0	1	1	2	3	0	1	0	1	0	2	0	3	3
RUVBL1	1	2	0	0	5	5	1	2	2	7	9	15	8	0	0	1	0	0	0	12	9	14
RUVBL2	1	0	0	0	5	5	1	1	4	6	8	10	3	0	0	1	0	0	0	7	13	9
S100A11	1	0	0	0	0	0	0	0	0	0	0	0	0	0	0	0	0	0	0	0	0	0
S100A7	1	0	0	0	0	0	0	0	0	1	0	0	0	0	0	0	0	0	0	0	0	0
SCAMP3	1	0	1	1	3	6	3	2	1	3	1	2	6	1	2	2	3	0	0	1	1	2
SDCBP	12	3	14	14	12	8	17	8	11	7	5	6	8	6	9	7	9	6	5	7	8	9
SERPINA1	10	28	20	20	11	10	16	21	38	16	16	19	25	54	12	12	35	11	13	13	17	12
SERPINA10	1	0	0	0	9	7	0	4	4	5	7	7	5	0	0	1	0	0	0	7	2	6
SERPINB3	3	0	0	0	0	0	0	0	0	0	0	0	0	0	0	0	0	0	0	0	0	0
SERPIND1	3	4	6	8	8	5	13	9	8	12	12	9	8	3	2	6	2	2	4	15	6	4
SFPQ	3	0	0	0	2	1	0	0	0	0	1	3	0	0	0	0	0	0	0	3	3	1
SFRS5	1	0	1	1	0	0	1	1	1	0	0	0	0	0	0	0	0	0	0	0	0	0
SH3GL1	2	1	0	0	4	0	0	1	2	2	1	0	2	8	5	1	4	7	7	3	4	2
SHC1	1	0	0	0	0	0	0	0	0	1	0	0	1	0	0	0	0	0	0	0	0	0
SLC16A1	2	3	1	1	3	3	1	4	5	4	4	5	5	5	4	1	6	2	5	5	4	6
SLC1A5	7	9	5	5	7	3	4	5	6	6	5	5	10	7	7	5	8	5	7	6	10	7
SLC3A2	9	2	8	9	12	6	11	14	15	8	15	9	18	9	19	9	18	8	11	14	14	17
SLC7A5	1	4	1	2	2	1	0	2	2	1	3	1	2	0	0	2	3	1	0	4	1	4
SRI	1	0	0	0	1	1	0	2	2	1	3	1	2	0	0	1	1	0	0	1	2	1
SRSF1	2	0	0	2	0	0	0	0	1	1	5	3	2	0	3	4	0	1	2	0	0	0
SRSF2	1	0	0	0	0	1	0	0	3	0	1	2	2	0	4	1	1	0	1	0	0	0
SRSF3	1	0	0	1	1	0	0	0	0	1	2	2	1	0	0	1	0	0	1	1	1	0
SRSF7	1	0	1	1	0	0	0	0	0	0	1	0	0	0	0	0	0	0	0	0	0	0
STX4	1	0	0	0	1	0	1	2	3	5	3	5	6	3	6	4	7	1	1	2	5	4
STXBP3	1	0	0	0	2	0	2	3	6	7	8	2	10	1	3	3	5	1	1	4	6	5
SULT1A1	2	0	0	1	2	2	0	2	0	2	4	2	0	0	0	0	0	0	0	0	2	0
SULT1C4	1	0	0	0	2	3	0	2	2	3	0	1	0	0	0	0	0	0	0	0	0	0
SUPT16H	1	0	0	0	1	0	0	0	0	1	2	3	0	2	2	1	2	0	2	0	3	1
TAGLN2	3	0	1	0	6	1	0	1	4	0	1	3	2	5	3	0	2	5	1	4	6	3
TCP1	2	0	0	0	10	9	5	3	7	10	9	9	7	0	2	2	2	0	0	11	8	12
TFRC	1	1	1	1	7	3	1	4	11	3	6	4	11	1	5	7	4	1	4	7	6	6
THRAP3	1	0	0	0	1	0	0	0	0	1	5	6	0	0	0	2	0	0	0	0	0	0
TLN1	6	4	1	4	46	15	24	16	34	26	19	26	9	0	7	7	5	0	1	43	28	12
TPI1	1	0	2	1	4	2	1	1	5	3	3	2	5	0	1	2	1	2	3	1	3	2
TRAP1	1	3	1	1	1	0	2	1	4	1	0	0	0	0	0	0	0	0	1	1	1	1
TSG101	4	9	5	7	3	2	10	9	11	5	1	1	9	10	3	5	7	7	7	9	9	7
TSPAN6	1	1	1	1	1	1	1	1	1	1	1	1	1	1	0	1	1	0	0	1	2	2
TSPAN7	1	0	1	1	1	2	1	1	1	1	0	1	1	0	1	0	2	0	1	0	1	1
TTR	4	2	12	10	9	10	13	8	10	7	8	7	8	6	5	9	5	2	7	4	8	5
TTYH3	1	0	1	1	2	2	0	2	2	2	2	2	5	0	2	3	1	0	1	0	0	1
TUBA3C	1	2	2	2	4	1	7	2	4	1	2	1	3	0	0	3	1	1	1	3	2	3
TUBA4A	4	2	2	2	1	1	5	3	5	3	4	4	2	1	0	0	0	1	0	3	1	2
TUBA4B	3	2	4	4	3	0	7	5	5	2	2	2	6	1	2	2	4	3	1	6	3	3
TUBB	10	19	5	6	8	10	8	10	8	11	9	8	9	1	4	2	3	0	2	8	10	9
TUBB1	12	12	9	12	15	9	22	17	15	15	18	15	18	1	6	7	0	3	2	16	12	14
TUBB2A	5	5	5	6	7	6	10	5	16	8	10	12	17	2	3	4	7	2	1	8	18	12
TUBB4A	6	6	3	2	6	1	3	4	7	8	8	5	8	1	2	3	1	2	1	7	4	7
TUBB4B	1	4	1	1	1	0	1	1	1	1	1	1	1	0	1	0	0	1	0	1	1	1
TWF1	1	0	0	0	0	0	0	0	0	0	0	0	0	0	0	0	0	0	0	0	1	0
TXN	2	2	2	2	1	0	0	1	2	2	1	3	1	0	0	0	1	1	1	3	1	1
UBC	5	46	13	20	11	7	23	7	20	6	5	4	8	21	4	6	19	9	11	14	31	22
UBE2N	1	0	0	0	1	0	0	0	1	1	1	1	2	0	2	2	1	0	1	2	2	1
VAMP2	1	1	2	2	0	0	2	2	2	0	4	3	0	0	2	2	1	1	0	1	0	1
VAMP3	1	2	0	0	4	2	1	2	1	4	0	2	2	4	1	3	5	1	2	4	4	3
VASP	1	0	0	1	5	0	1	1	2	4	2	2	0	0	0	1	0	0	0	5	3	0
VIM	16	78	5	13	20	22	22	16	23	31	40	41	33	1	8	11	7	4	6	31	31	27
VPS28	1	0	1	3	6	4	0	3	8	3	1	1	8	4	2	3	9	3	1	4	3	4
VPS37B	3	4	4	5	6	5	2	5	8	3	5	2	8	11	3	2	4	7	3	9	8	7
VPS37C	3	0	1	1	4	4	1	0	6	0	2	1	6	2	5	2	1	4	3	2	1	3
VTN	11	21	10	13	11	11	13	8	13	15	12	16	13	1	7	8	4	3	3	11	16	9
WASL	8	0	0	0	0	0	0	0	0	0	0	0	0	0	0	0	0	0	0	0	0	0
WDR6	1	0	0	0	1	0	0	0	2	0	0	1	1	0	0	0	1	0	1	1	1	3
WDR77	1	5	2	1	2	2	3	2	2	4	5	4	4	0	0	0	0	0	0	4	7	4
WIPF2	6	0	0	0	0	0	0	0	0	0	0	0	0	0	0	0	0	0	0	0	0	0
XPNPEP3	1	0	1	1	0	0	1	1	0	1	0	0	0	0	0	0	0	0	0	0	0	0
XRCC5	2	1	0	0	8	5	3	3	5	10	12	13	7	0	2	0	0	0	0	13	7	13
XRCC6	1	0	0	0	2	1	0	0	1	5	11	11	6	0	0	0	1	0	0	9	11	11
YWHAB	1	0	0	0	6	2	1	2	6	3	4	3	4	1	2	2	2	1	0	2	3	1
YWHAE	6	3	4	4	8	4	3	7	7	7	7	8	11	2	11	5	7	3	1	4	6	5
YWHAG	2	3	2	2	9	0	2	4	6	3	5	3	6	2	4	3	5	5	1	3	2	3
YWHAQ	2	1	0	1	4	1	1	3	4	2	4	4	4	0	1	2	1	0	0	5	4	6
YWHAZ	1	4	1	1	2	1	2	2	1	0	1	0	0	1	1	2	0	0	0	0	2	1
ZMYM1	1	0	0	0	0	0	0	0	0	0	0	0	0	0	0	0	0	0	0	0	0	0
ZRANB2	3	0	0	0	0	1	0	0	1	0	0	3	1	0	1	2	2	0	0	0	0	0
AFP	0	4	3	2	1	1	1	7	5	7	5	5	9	12	4	3	9	2	4	5	2	1
ALCAM	0	0	0	0	1	1	1	1	1	1	0	0	2	3	4	0	2	1	1	1	3	3
ALDH1L1	0	0	0	0	7	5	0	4	7	10	10	9	2	0	0	0	0	0	0	6	2	2
AMBP	0	1	2	2	3	0	1	2	3	4	5	4	6	1	0	0	0	0	0	3	0	4
ANXA5	0	0	2	3	2	2	1	6	7	2	5	7	6	1	4	3	7	2	1	2	1	1
APOC1	0	0	0	0	1	0	0	0	0	0	0	0	1	0	0	0	0	0	0	0	0	1
ATP1B3	0	0	3	3	3	2	2	2	3	3	5	3	7	3	3	1	4	4	2	5	2	8
B2M	0	0	0	1	0	0	0	0	0	0	0	0	0	0	0	0	0	0	0	0	1	1
BCLAF1	0	0	1	0	0	1	0	0	1	0	4	3	1	0	0	1	0	0	0	0	0	0
BCMO1	0	0	0	0	0	0	0	0	0	0	0	0	0	0	0	0	0	0	1	1	0	1
Bt.1722	0	0	0	0	0	0	0	0	0	0	0	0	0	0	0	1	0	0	1	0	0	0
Bt.73176	0	0	0	1	1	1	0	0	0	1	1	1	1	0	0	2	1	0	0	1	1	1
Bt.99682	0	0	0	0	2	2	0	0	1	1	0	1	3	0	0	0	0	0	0	1	2	3
CALM	0	2	1	1	1	1	1	1	1	1	1	1	1	1	1	0	1	1	2	1	0	1
CASP8	0	0	0	0	0	0	0	0	0	0	0	0	0	0	0	0	0	0	0	0	0	0
CATHL1	0	0	1	0	2	1	1	1	2	4	4	2	2	0	0	0	1	0	1	2	2	3
CC2D1A	0	0	0	0	0	0	0	0	3	0	0	0	0	2	0	0	0	3	0	3	6	6
CCDC50	0	0	0	0	0	0	0	0	0	0	0	0	0	1	0	0	0	0	0	0	0	0
CD151	0	0	0	0	0	0	0	0	1	0	0	0	0	0	2	1	0	0	0	1	2	1
CD276	0	0	0	0	1	0	0	0	1	0	0	0	0	1	0	0	0	0	0	0	3	1
CD2AP	0	2	0	0	0	0	0	0	2	0	0	1	4	9	9	0	2	8	5	0	2	2
CD46	0	0	0	3	1	0	0	0	1	0	0	0	0	1	1	1	1	0	1	0	1	1
CD47	0	8	2	3	0	0	2	2	1	1	1	1	1	3	1	0	3	1	4	1	1	2
CD55	0	1	0	0	0	0	0	0	0	0	0	0	0	0	0	0	0	0	0	0	0	0
CD59	0	0	0	0	0	0	0	0	0	0	0	0	0	0	1	0	0	1	0	1	0	0
CDON	0	0	0	0	0	0	0	0	0	0	0	0	0	0	0	0	0	0	0	0	0	0
CHD2	0	4	1	0	0	2	0	1	1	0	2	1	2	0	0	2	0	1	0	1	0	1
CHMP1B	0	0	0	0	0	0	0	0	1	0	0	0	1	0	1	0	0	0	0	2	1	2
CHMP2A	0	1	0	0	2	0	0	0	5	2	2	0	3	0	2	0	0	0	0	3	5	8
CHMP3	0	0	0	0	0	0	1	0	1	0	0	0	1	0	0	1	0	0	0	0	2	1
CHMP4A	0	1	0	0	2	0	1	0	5	0	0	0	1	2	1	0	0	2	2	6	7	5
CHMP5	0	1	0	0	3	2	0	0	4	1	0	0	3	0	3	2	1	0	1	7	4	2
CLCA3	0	0	0	0	0	0	0	0	0	0	0	0	0	0	0	0	0	0	0	0	0	0
CNTNAP4	0	0	0	0	0	0	0	0	0	0	0	0	0	0	0	0	0	0	0	0	0	0
COPS3	0	0	0	0	0	0	0	1	0	1	1	1	0	0	0	0	0	0	0	0	2	0
CPAMD8	0	0	0	0	0	0	0	0	0	0	0	0	0	0	0	0	0	0	0	0	0	0
CPB2	0	0	0	0	3	3	0	0	2	0	2	3	1	0	0	0	0	0	0	1	1	0
CSNK1A1	0	0	0	0	0	0	0	0	0	0	0	0	0	0	0	0	0	0	0	0	0	0
CSNK1D	0	0	0	0	0	0	0	0	0	0	0	0	0	0	0	0	0	0	0	0	0	0
CSNK1E	0	0	0	0	0	0	0	0	0	0	0	0	0	0	1	0	0	0	0	0	0	1
CUL3	0	0	0	0	0	0	0	0	0	0	0	0	0	0	0	0	0	0	0	0	0	0
CYP19A1	0	0	1	1	0	0	0	0	0	0	0	0	0	0	0	0	0	0	0	0	0	0
DAG1	0	0	0	0	0	0	0	0	0	0	0	0	0	0	0	1	0	0	1	0	0	2
DNAH12	0	0	0	0	0	0	0	0	0	0	0	0	0	0	0	0	0	0	0	0	0	0
DNAJA2	0	0	2	3	3	2	0	4	5	2	2	3	4	1	1	2	0	1	2	6	5	7
DNAJB6	0	0	0	0	0	0	0	0	3	0	0	0	0	0	0	1	1	1	1	9	2	2
DNAJB7	0	0	1	0	0	0	0	0	0	0	0	0	0	0	0	0	0	0	0	0	3	3
DNAJB8	0	1	0	0	0	0	0	0	0	1	0	0	0	0	0	1	0	0	0	0	1	0
DNAJC5	0	1	0	0	0	0	0	1	0	0	0	0	0	4	2	1	1	1	2	3	4	4
DNAJC7	0	0	0	0	0	0	2	0	9	0	0	0	1	0	2	2	2	8	5	13	10	12
DSC2	0	0	0	0	0	0	0	0	0	0	0	0	0	0	2	0	0	0	0	5	7	3
DSG2	0	1	0	0	5	5	2	3	14	2	5	4	16	2	8	4	3	1	5	12	13	17
EEF1E1	0	0	0	0	1	1	1	1	1	3	2	2	2	1	0	0	0	0	0	1	2	3
EFNB1	0	1	0	0	0	0	0	0	3	0	0	0	2	2	1	1	1	1	5	1	5	4
EFNB2	0	1	0	0	0	0	0	0	0	0	0	0	0	0	0	0	0	0	0	0	1	1
EHD1	0	0	0	0	9	1	1	1	7	6	8	5	4	5	11	11	10	5	6	3	2	3
EID2	0	0	0	0	0	0	0	1	0	0	0	0	0	0	0	0	0	0	0	0	0	0
EIF3B	0	1	0	0	6	3	0	0	2	8	8	10	6	0	1	0	0	0	0	7	5	5
EIF3H	0	1	0	0	1	1	0	0	0	1	2	1	1	0	0	0	1	1	1	1	2	1
EIF3L	0	1	0	0	2	3	0	2	2	3	6	6	2	0	0	0	0	0	0	9	6	6
ENPP1	0	0	0	0	1	0	0	0	0	0	0	0	0	0	0	1	0	1	0	0	0	4
F11R	0	1	0	0	1	0	0	0	3	0	0	0	0	1	0	1	2	1	2	1	2	4
F9	0	1	0	0	3	1	0	1	0	1	1	1	4	1	0	0	0	0	0	2	0	4
FABP5	0	0	0	1	0	0	0	0	0	0	0	0	0	0	0	0	0	0	0	0	0	0
FADD	0	0	1	0	0	0	0	0	0	0	0	0	0	0	0	0	0	0	0	0	0	0
FAM125B	0	0	0	1	3	1	2	2	3	2	2	0	5	3	4	0	1	0	3	0	1	0
FETUB	0	0	2	4	0	2	2	5	6	3	4	2	2	2	2	1	2	2	2	2	3	4
FIS1	0	0	0	0	0	0	0	0	0	0	0	0	0	0	0	0	0	0	0	0	0	0
FYN	0	0	0	0	1	1	0	1	3	2	1	0	3	0	1	0	1	0	0	3	2	4
GNAI3	0	0	0	0	1	1	1	0	6	1	5	2	4	0	0	2	1	2	0	1	3	2
GNB4	0	3	3	3	5	0	0	1	4	3	3	3	1	1	1	0	1	2	2	3	4	3
GNG12	0	1	1	1	2	1	0	0	2	2	2	1	2	0	1	0	1	0	0	1	2	1
GNG5	0	1	0	0	0	0	0	0	0	1	0	1	1	1	2	0	1	0	0	1	0	0
GOLGA7	0	0	0	0	1	1	0	0	0	0	0	0	0	0	2	0	0	0	1	1	1	1
GPC4	0	1	1	2	0	0	0	0	0	0	0	0	0	0	2	0	0	2	0	0	0	0
GRK4	0	0	0	0	0	0	0	0	0	0	0	1	1	0	0	0	0	0	0	1	0	0
HCK	0	0	0	0	0	0	0	0	0	0	0	0	0	0	0	0	0	0	0	0	0	0
HLA-B	0	0	0	0	0	0	0	0	0	0	0	0	0	2	2	1	2	2	2	2	3	2
HNRNPU	0	0	0	1	4	4	1	2	1	2	5	4	3	0	1	1	0	2	1	3	5	3
HS6ST2	0	0	0	0	1	1	0	2	0	1	1	1	1	0	0	0	0	0	0	1	1	1
HSPA1B	0	0	0	0	2	1	1	1	3	2	1	2	2	0	0	1	0	0	0	2	2	2
IGF2BP2	0	0	0	1	0	2	0	1	3	1	0	2	0	2	1	1	1	3	4	4	6	6
IGJ	0	0	2	2	1	1	1	2	1	1	1	1	0	1	0	0	1	0	0	0	1	1
IRS4	0	1	1	1	11	6	1	7	17	3	8	6	12	4	14	13	13	4	13	16	18	14
IST1	0	2	4	4	5	1	4	5	7	2	5	4	3	1	5	2	3	3	1	12	9	9
KIF2C	0	0	0	0	0	0	0	0	0	0	0	0	0	0	0	0	0	0	0	0	0	0
KLHL8	0	0	0	0	1	0	0	0	0	0	0	0	0	0	1	0	0	0	2	0	0	0
LAMA1	0	0	0	0	0	0	0	0	0	0	0	0	0	1	0	0	0	0	0	0	0	0
LAMA5	0	0	0	0	0	0	0	0	0	0	0	0	0	0	1	0	0	0	0	0	0	0
LAMB1	0	0	0	0	0	0	0	0	0	0	0	0	0	0	1	0	0	2	0	0	0	0
LAMC1	0	0	0	0	0	0	0	0	0	0	0	0	0	1	2	0	0	0	0	0	0	0
LDHAL6B	0	0	1	0	0	2	0	2	1	1	0	0	0	0	0	0	0	0	0	0	0	0
LGALS3BP	0	0	0	0	0	1	0	1	1	1	0	1	1	0	0	0	0	0	0	0	0	0
LITAF	0	0	1	1	0	0	0	0	0	0	0	0	0	0	0	0	0	0	0	0	0	0
LOC100851858	0	0	0	0	0	1	0	0	0	0	1	1	2	0	0	0	0	0	0	2	1	1
LOC507211	0	1	2	3	0	0	0	0	0	0	1	0	0	0	0	1	0	0	0	0	1	0
LOC508628	0	0	1	1	1	0	0	0	1	0	1	0	0	0	0	0	0	1	1	1	2	1
LOC525863	0	2	0	0	0	0	0	1	1	1	1	1	1	0	0	0	0	0	0	0	1	1
LOC528040	0	0	0	0	2	8	0	0	1	0	0	0	0	0	0	0	0	0	0	0	1	0
LOC781576	0	2	0	0	1	1	0	0	2	1	2	1	2	1	2	1	2	0	0	2	1	1
LOC784445	0	1	0	0	1	0	0	0	1	1	1	1	0	1	0	0	0	0	0	1	1	0
LRRC39	0	0	0	0	0	0	0	0	0	0	0	0	0	0	0	0	0	0	0	0	0	0
LRRK2	0	0	0	0	0	0	0	0	0	0	0	0	0	0	0	0	0	0	0	0	0	0
LSR	0	1	0	1	3	1	2	0	2	1	2	1	4	1	3	3	3	1	2	1	4	2
MCAM	0	0	0	0	0	0	0	0	1	0	0	0	0	0	2	0	0	0	1	3	3	3
MLF2	0	0	1	1	0	0	0	0	2	1	0	0	0	0	0	0	2	3	1	7	5	6
MPZL1	0	0	0	0	3	1	0	1	1	1	0	0	0	1	2	1	1	0	0	4	2	3
NAP1L1	0	0	0	0	2	3	0	2	1	2	3	3	2	0	1	0	0	2	1	1	4	3
NBAS	0	0	0	0	0	0	0	1	0	0	0	0	0	0	0	0	0	0	0	0	0	0
NBEA	0	0	0	0	0	0	0	0	0	0	0	0	0	0	0	0	0	0	0	0	0	0
NCR3LG1	0	1	0	0	0	0	0	0	1	0	0	0	0	0	0	0	1	0	0	2	1	3
NDNF	0	0	0	0	0	0	0	0	0	0	0	0	0	0	0	0	0	0	0	0	0	0
NOLC1	0	0	0	1	0	0	0	0	0	0	0	0	0	0	2	2	1	0	1	0	0	0
NRAS	0	0	0	0	2	0	1	2	1	1	2	1	0	0	1	2	1	1	1	0	2	2
OCLN	0	0	0	1	2	1	0	2	4	2	1	2	3	5	3	2	3	1	4	2	1	5
PACSIN2	0	1	0	0	0	0	0	0	1	1	0	1	1	0	4	2	1	9	6	0	0	1
PANX2	0	0	1	1	0	0	0	0	0	0	0	0	0	0	0	0	0	0	0	0	0	0
PCBP2	0	3	0	0	7	0	2	5	4	2	2	1	0	5	1	0	0	1	1	8	7	6
PF4	0	1	0	1	0	0	1	0	0	0	0	1	0	0	0	0	1	1	1	0	0	0
PGM1	0	0	0	0	13	9	0	4	8	2	3	3	5	0	0	0	0	0	0	3	4	3
PLK1	0	0	0	0	0	0	0	0	0	0	0	0	0	0	0	0	0	0	0	0	0	0
PRNP	0	0	1	1	0	1	0	0	2	0	0	0	2	1	0	0	1	1	0	1	1	0
PROCR	0	1	0	0	1	0	0	1	2	1	0	0	0	3	1	2	1	0	2	1	3	2
PRPF19	0	1	0	0	4	4	1	1	3	3	4	3	4	0	2	0	2	0	0	4	5	8
PSEN1	0	0	0	0	0	0	0	0	0	0	0	0	0	0	0	0	0	0	0	1	2	0
PSMC1	0	1	0	0	6	4	2	1	1	4	8	7	8	0	0	1	3	0	2	9	6	11
PSMC2	0	7	0	0	4	3	4	4	3	7	8	8	11	2	3	0	3	0	5	11	11	13
PSMC5	0	3	0	0	7	5	2	4	6	7	9	10	5	0	1	2	3	0	2	12	13	10
PSMC6	0	1	0	0	10	3	0	4	5	5	7	7	8	2	1	1	2	0	1	8	6	8
PSMD1	0	4	0	0	6	6	1	2	0	6	6	11	6	0	1	0	6	0	2	17	12	10
PSMD12	0	0	0	0	3	3	0	2	1	5	8	7	2	0	0	0	2	0	0	7	4	8
PTK6	0	0	0	0	0	0	0	0	0	0	0	0	0	0	0	0	0	0	0	0	0	0
PVR	0	1	0	0	0	0	0	0	1	1	1	1	0	2	2	2	0	1	1	3	2	2
PYGL	0	0	0	1	11	8	1	10	8	14	14	7	8	0	1	0	0	0	0	11	13	12
RAB11A	0	2	1	2	1	1	3	2	4	3	5	3	5	2	0	1	0	0	0	4	6	4
RAB13	0	1	0	0	0	0	1	2	2	0	0	0	2	1	2	1	2	1	1	2	2	1
RAB15	0	0	0	0	1	0	0	0	2	1	1	1	1	0	1	0	1	0	0	1	1	1
RAB1A	0	4	2	1	2	3	0	3	4	2	4	3	6	1	3	3	1	3	3	3	5	6
RAB21	0	0	0	0	0	1	0	0	2	0	0	0	0	0	0	0	0	0	0	0	0	2
RAB40C	0	0	0	0	0	0	1	0	0	0	0	0	0	0	0	0	0	0	0	0	0	0
RAB5C	0	3	2	2	3	2	2	5	5	3	4	5	6	2	2	1	2	3	1	6	8	7
RAB8B	0	0	0	0	0	0	0	0	1	0	0	0	0	2	1	1	2	0	0	0	1	1
RAC1	0	0	0	0	1	2	1	2	2	2	2	2	2	2	2	1	0	1	2	2	1	3
RACGAP1	0	0	0	0	0	0	0	0	1	0	1	0	4	3	7	7	6	1	3	0	0	0
RAD23A	0	1	1	0	0	0	0	2	1	0	0	0	0	1	0	2	8	1	5	2	1	3
RAD23B	0	0	0	0	1	0	2	2	7	1	0	0	0	6	4	4	7	2	8	8	9	9
RAP1B	0	3	1	1	0	0	1	1	1	0	0	0	0	0	0	0	0	0	0	0	0	1
RBM41	0	0	0	0	0	0	0	1	0	0	0	0	0	0	0	0	0	0	0	0	0	0
RDX	0	2	1	1	1	0	0	1	5	1	3	1	8	4	7	2	5	7	4	2	3	2
RGN	0	1	0	0	4	4	0	0	4	1	2	3	2	0	0	0	0	0	0	2	4	0
RHOB	0	0	0	0	0	0	0	0	0	0	0	0	0	0	1	0	0	0	0	1	0	1
RHOC	0	0	0	1	1	0	1	1	1	0	0	0	0	0	0	0	1	1	1	1	3	2
RHOG	0	0	0	1	1	0	0	1	3	0	0	1	2	0	2	0	0	2	2	4	4	3
RIPK1	0	0	0	0	0	0	0	0	0	0	0	0	0	0	0	0	0	0	0	0	0	0
RP2	0	0	0	0	0	0	0	0	0	0	0	0	0	0	2	1	1	0	1	2	0	0
RPL18A	0	2	1	1	1	0	0	1	0	2	2	0	1	0	1	2	0	1	0	2	2	3
RPL19	0	0	0	1	0	0	0	0	0	0	1	1	0	1	0	0	0	0	0	0	0	0
RPL24	0	0	0	0	1	0	1	0	0	0	0	0	1	0	1	1	0	1	0	0	1	1
RPL34	0	0	0	0	1	0	0	0	0	0	0	0	0	0	0	0	0	0	0	0	0	0
RPL35	0	0	0	0	0	0	0	0	0	0	0	0	0	0	1	1	0	0	0	0	1	1
RPS10	0	0	0	0	2	1	2	1	1	3	3	3	2	0	0	0	0	1	1	2	4	1
RPS14	0	0	0	0	0	1	0	0	0	0	1	1	0	0	0	0	0	0	0	1	1	0
RPS17	0	0	0	0	2	1	0	0	1	2	3	4	1	1	1	2	0	0	1	4	3	3
RPS26	0	0	0	0	0	0	0	0	1	1	1	1	2	1	0	0	1	1	1	0	1	1
RPS7	0	0	0	0	1	1	0	1	2	2	3	2	1	0	0	0	1	2	0	2	2	3
RRM1	0	1	0	0	3	2	0	0	2	2	2	4	0	0	0	0	0	0	0	1	3	0
RRP7B	0	0	0	0	0	0	0	0	0	0	0	0	0	0	0	0	0	0	0	0	0	0
SCAMP4	0	0	0	0	1	1	1	0	2	1	1	1	0	1	1	0	0	0	1	1	1	1
SCARB1	0	0	0	0	2	0	0	0	1	0	0	0	1	2	2	0	0	0	0	0	1	3
SCLT1	0	0	0	1	0	0	0	1	0	0	0	0	0	0	0	0	0	0	0	0	0	0
SDC2	0	1	0	0	0	0	0	0	0	0	0	0	0	0	2	1	1	1	2	0	0	0
SDC4	0	1	1	1	0	0	0	0	0	0	0	0	0	0	0	0	0	0	0	0	4	2
SERINC1	0	1	1	1	3	2	1	1	3	0	1	1	3	0	2	1	2	1	1	3	4	3
SERINC3	0	1	0	0	1	0	0	0	1	1	0	0	0	0	0	0	0	0	0	1	2	0
SERPINA5	0	0	1	0	5	5	7	3	7	5	10	6	8	1	0	2	1	0	0	3	1	1
SERPINC1	0	1	0	0	1	1	0	10	2	3	4	2	5	3	1	0	1	0	0	1	0	2
SERPINF2	0	3	4	4	11	9	4	11	5	9	10	11	5	4	3	3	5	1	3	11	6	4
SFT2D2	0	1	1	1	0	1	0	0	1	0	1	1	1	1	0	1	0	0	1	0	0	1
SH3GL2	0	0	0	0	0	0	0	0	0	0	0	0	0	0	0	0	0	0	0	0	0	0
SLC19A1	0	1	1	1	1	0	0	1	1	0	1	0	1	1	2	0	1	1	1	1	3	1
SLC19A2	0	3	1	2	0	0	0	0	1	0	0	0	0	1	0	1	1	2	3	2	4	2
SLC29A1	0	1	1	0	2	1	0	1	2	0	1	2	1	2	3	1	1	0	0	3	6	3
SLC2A1	0	0	0	0	0	0	0	1	0	0	1	0	3	1	2	2	1	0	0	0	4	2
SLC31A1	0	0	0	0	1	0	0	1	1	1	1	0	0	1	2	0	2	0	0	1	1	2
SLC38A1	0	0	0	0	0	0	0	0	0	0	1	0	2	0	0	0	0	0	0	0	1	0
SLC38A2	0	0	1	1	2	1	1	0	1	0	1	0	2	0	1	0	2	0	0	1	1	3
SLC38A3	0	0	0	0	0	0	0	0	0	0	0	0	0	0	1	0	0	0	0	0	0	0
SLC39A10	0	0	0	0	1	0	0	0	2	1	0	0	1	3	3	1	2	0	0	2	2	0
SLC39A14	0	1	0	0	0	0	0	0	0	1	0	0	0	1	0	0	0	0	0	0	0	1
SLC7A11	0	0	0	0	0	0	0	0	0	0	0	0	0	0	0	0	0	0	0	0	0	0
SLC9A3R1	0	1	0	0	0	0	0	0	4	1	2	1	1	0	1	5	2	1	3	1	1	4
SLIT2	0	0	0	0	0	0	0	0	0	0	1	0	0	0	1	0	0	0	0	0	0	0
SMPDL3B	0	1	0	0	0	0	1	2	2	0	1	0	2	4	2	0	1	3	2	0	1	2
SNAP23	0	0	0	0	1	0	1	1	3	2	0	3	6	0	3	4	4	3	3	4	2	6
SNRNP70	0	0	0	0	3	1	0	0	1	1	1	3	0	0	1	0	1	0	1	1	2	2
SPAST	0	0	0	0	0	0	0	0	1	0	0	0	0	0	0	0	0	0	0	5	5	11
SPP2	0	1	0	2	0	1	0	0	0	0	0	0	2	0	0	0	0	0	0	0	1	0
SRP72	0	0	0	0	0	0	0	0	0	0	0	0	0	0	1	1	0	0	0	1	2	2
SRRM1	0	0	0	0	0	0	0	0	0	0	0	0	0	0	0	0	0	0	0	0	0	0
SRSF4	0	0	0	0	0	0	0	0	0	3	0	5	6	0	0	3	1	0	0	0	2	0
SRSF6	0	0	1	0	0	2	0	0	1	1	1	1	2	0	0	1	0	0	0	0	0	0
SSRP1	0	0	0	1	0	0	0	0	0	0	1	1	0	0	0	0	0	0	1	0	1	0
SSTR2	0	0	0	0	0	0	0	0	0	0	0	0	0	0	1	0	0	0	0	1	1	1
STAU2	0	0	0	0	0	0	0	0	0	0	0	0	0	1	0	0	0	2	1	2	4	1
STOM	0	0	0	0	0	2	0	0	1	1	1	1	4	0	1	2	1	2	0	1	1	1
STOML3	0	0	0	0	0	0	0	0	0	0	0	0	0	0	0	0	0	0	0	0	0	0
STUB1	0	0	0	0	2	0	0	1	2	0	0	1	0	0	2	4	0	3	1	4	3	6
SUB1	0	0	2	0	0	0	0	0	0	0	0	0	1	0	1	0	0	0	0	0	0	0
SULT1E1	0	0	0	0	5	6	0	4	10	6	9	7	4	0	1	0	0	0	0	5	5	6
SUSD5	0	0	1	1	0	0	0	0	1	0	0	0	1	0	0	1	1	1	0	2	0	0
SYNCRIP	0	0	0	0	0	0	0	0	2	0	0	0	0	0	0	0	0	2	0	3	3	6
TMEM2	0	0	0	0	1	0	0	0	0	0	0	0	0	0	0	0	0	0	0	0	0	0
TNFAIP3	0	0	0	0	0	0	0	0	0	0	0	0	0	0	0	0	0	0	0	0	0	0
TNIP1	0	0	0	0	0	0	0	0	0	0	0	0	0	0	0	0	0	0	0	0	0	0
TOLLIP	0	1	0	0	0	2	0	0	0	1	2	0	2	0	2	0	1	1	0	0	1	1
TPP2	0	3	1	2	9	8	5	0	0	1	6	5	4	0	0	0	0	0	0	0	0	0
TTK	0	0	0	1	0	0	0	0	0	0	0	0	0	0	0	0	0	0	0	0	0	0
TUBAL3	0	0	0	0	2	0	2	2	1	2	2	2	2	0	0	0	1	1	0	2	3	2
UBA1	0	1	0	0	19	20	4	8	18	21	27	24	12	0	2	7	3	0	0	20	32	25
UBXN1	0	0	0	0	0	0	0	0	0	0	0	0	0	1	0	0	0	1	3	3	3	4
VCP	0	1	14	13	4	2	0	3	7	0	1	1	0	4	2	8	14	9	19	32	26	27
VPS37A	0	0	1	0	0	0	0	0	0	0	0	0	0	0	0	0	0	0	0	0	0	0
VPS4A	0	0	2	1	2	0	3	3	1	1	0	0	2	0	2	1	0	0	0	8	8	6
VPS4B	0	0	0	0	4	1	0	0	4	0	1	0	0	2	4	0	0	2	3	2	1	3
VTA1	0	0	0	0	3	1	3	2	3	0	0	1	3	2	3	2	3	4	2	4	4	4
YBX1	0	9	2	2	4	0	2	5	7	2	4	4	0	7	3	2	1	5	3	9	12	6
YBX2	0	0	0	2	0	0	1	1	0	0	0	0	0	0	3	0	1	0	0	3	3	0
YKT6	0	1	1	1	0	0	0	1	1	0	0	0	0	1	1	1	2	0	2	2	1	1
YWHAH	0	0	0	0	1	1	0	0	0	2	2	2	1	0	2	1	1	1	3	1	2	0
ZC3HAV1	0	5	1	3	6	0	7	11	20	5	2	1	1	8	8	4	5	8	9	24	13	19
ZSWIM6	0	0	0	0	0	0	0	0	0	0	0	0	0	0	0	0	0	0	0	0	0	0
ABCB7	0	1	0	1	0	0	0	0	0	0	0	0	0	0	0	0	0	0	0	0	0	0
ANKFY1	0	1	0	0	1	0	0	0	1	1	1	1	0	0	0	0	0	0	0	1	2	0
ANXA7	0	1	0	0	0	1	1	0	4	1	2	2	4	1	3	1	6	0	4	2	7	7
ATP1A2	0	5	0	0	0	6	3	7	0	0	7	0	0	0	0	0	0	0	0	0	0	0
BAG2	0	1	0	0	0	0	0	1	3	0	0	0	0	0	0	0	0	0	0	2	2	3
BCAN	0	1	0	0	0	0	0	0	0	0	0	0	0	0	0	0	0	0	0	0	0	0
BUB3	0	1	0	0	1	1	0	1	0	4	4	4	3	1	0	1	1	0	1	5	5	5
C5	0	1	0	0	6	0	0	1	3	3	2	2	1	0	1	0	0	0	0	1	2	2
CAB39	0	1	0	0	1	0	0	1	2	0	1	3	0	0	0	0	0	0	0	0	0	0
CCAR1	0	1	0	0	0	0	0	0	0	0	0	0	0	0	0	0	0	0	0	0	1	0
CCT3	0	1	0	0	7	5	2	2	2	5	8	4	2	0	1	0	1	0	0	10	7	8
COPA	0	1	0	0	3	3	0	3	4	12	12	17	6	0	0	1	0	0	0	20	14	14
DARS	0	1	0	0	5	3	0	1	2	6	5	12	4	0	0	0	0	0	0	8	9	7
DYNC1I2	0	1	0	0	1	1	0	0	1	2	2	3	0	0	0	0	0	0	0	2	5	6
EIF4B	0	2	0	0	0	0	0	0	0	0	0	2	0	0	0	0	0	0	0	0	0	0
EIF5A2	0	1	0	0	1	0	1	2	1	1	1	1	0	0	1	2	2	0	0	3	3	2
EPB41L2	0	3	0	0	1	1	0	0	4	2	3	2	10	4	9	8	9	2	5	0	2	0
FLNA	0	3	0	1	31	3	8	6	16	11	12	13	7	1	2	2	3	0	0	13	9	4
GNAI2	0	1	0	0	0	0	0	0	2	0	2	1	2	0	0	0	1	0	1	0	0	3
GNB3	0	1	0	0	0	0	0	1	0	0	0	1	0	0	0	1	0	0	0	0	0	1
IGF2BP3	0	1	0	0	0	0	0	1	4	0	1	0	0	4	0	0	0	5	0	9	6	5
ILK	0	2	1	1	6	1	2	2	7	5	6	3	2	1	0	0	1	1	0	5	4	2
IMPDH1	0	1	0	0	0	0	0	0	0	0	0	0	0	0	0	0	1	0	0	0	1	0
KNG1	0	1	1	1	1	1	1	3	1	3	2	5	3	0	0	1	1	0	1	2	1	4
KRT17	0	1	0	0	2	0	0	0	0	2	0	0	0	0	0	0	0	0	0	0	0	0
LARS	0	1	0	0	4	8	0	1	3	9	12	15	9	0	1	0	0	1	0	17	13	17
LMNB1	0	5	0	0	7	1	6	0	2	4	5	3	1	0	0	0	0	0	0	3	7	3
LMNB2	0	1	0	0	2	0	1	0	0	0	1	0	0	0	0	0	0	0	0	0	2	0
MAPK3	0	1	0	0	1	0	0	0	0	1	1	0	2	0	0	0	1	0	1	0	3	1
MCM4	0	1	0	0	0	1	1	0	1	4	8	8	2	0	0	0	0	0	0	5	5	7
MOV10	0	1	1	0	2	0	0	4	13	0	0	1	0	5	4	1	3	10	4	12	6	6
MYH14	0	1	1	1	0	0	0	1	1	0	2	0	0	0	0	0	0	0	0	0	1	0
NPHS1	0	1	0	0	0	0	0	0	0	0	0	0	0	0	0	0	0	0	0	0	0	0
PFKL	0	1	0	0	4	2	0	3	2	4	7	7	1	0	0	0	0	0	0	3	3	2
PGAM2	0	1	0	0	1	1	0	0	0	0	0	1	0	0	2	0	2	1	0	0	0	0
PPP2CB	0	1	0	0	0	2	0	1	3	3	4	3	2	0	1	0	0	0	0	1	3	2
PPP2R1A	0	1	0	0	2	3	0	2	4	4	2	5	1	0	1	0	1	0	0	3	4	2
PSMA1	0	1	0	0	0	0	0	0	1	0	0	0	0	1	1	0	4	1	4	3	2	1
PSMB7	0	1	0	0	0	0	0	0	0	0	0	0	0	0	0	0	2	0	1	2	2	1
PSMD7	0	1	0	0	4	4	1	3	0	5	9	9	2	1	0	0	1	0	0	7	3	7
RAC3	0	1	1	1	1	0	0	1	1	1	0	0	0	0	1	2	1	0	0	1	2	1
SEPT2	0	1	0	0	4	0	1	2	0	1	4	3	0	0	0	0	1	0	0	3	2	2
SEPT7	0	1	0	0	0	0	0	0	1	3	2	2	0	0	0	0	0	0	0	0	2	5
SERBP1	0	1	0	0	1	0	0	1	0	0	1	2	1	0	0	1	0	2	1	2	1	0
SERINC5	0	1	0	0	0	0	0	0	0	0	0	0	1	0	0	0	0	0	0	0	1	1
SERPINB1	0	2	0	0	0	0	0	1	0	0	0	0	0	1	0	0	0	0	0	0	0	0
SNRPD2	0	1	0	0	0	0	0	0	0	0	1	2	0	0	0	0	0	0	0	1	0	0
SPTBN2	0	1	0	0	0	0	0	0	0	0	0	0	0	0	0	0	0	0	0	0	0	0
STIP1	0	2	0	0	2	0	3	6	14	2	1	0	0	0	5	5	0	2	15	7	10	10
TF	0	3	2	7	3	5	1	23	15	15	13	16	21	24	16	9	9	11	15	8	7	10
TRIM28	0	2	0	0	4	3	2	1	2	3	8	7	5	0	1	2	0	0	0	9	9	11
TTLL12	0	1	0	0	2	1	0	0	0	2	3	5	1	0	0	0	0	0	0	5	8	6
TUBA1C	0	43	0	0	0	12	0	0	0	17	21	24	0	0	0	0	0	0	0	0	0	23
TUBB6	0	4	0	0	6	2	8	0	1	1	8	13	1	0	0	0	0	0	0	13	10	10
UPF1	0	1	0	0	3	0	0	0	5	2	3	2	0	4	3	1	0	8	7	13	11	12
VARS	0	1	0	0	4	1	2	0	1	4	6	7	4	0	0	0	0	0	0	11	9	13
VAT1	0	1	0	0	2	0	0	0	2	0	0	0	1	0	1	3	3	0	2	0	2	1
VPS35	0	1	0	0	2	1	0	1	6	3	3	5	4	0	0	2	0	0	1	2	2	1
WDR82P1	0	1	0	0	0	0	0	0	0	0	1	2	0	0	0	0	0	0	0	1	1	1
A1BG	0	0	0	0	0	0	0	8	4	2	1	1	6	4	2	2	1	1	1	0	0	0
ADAM10	0	0	0	1	1	0	0	1	1	0	0	0	2	1	2	0	2	1	0	0	1	0
APOB	0	0	0	0	0	0	0	0	0	0	0	0	0	0	1	1	0	0	0	0	0	0
APOC2	0	0	0	0	0	1	1	0	4	3	2	4	0	0	0	0	2	1	0	1	0	0
ATP13A4	0	0	0	0	0	0	0	0	0	0	0	0	0	0	0	0	0	0	0	0	0	0
BTN2A1	0	0	0	0	0	0	0	0	0	0	0	0	1	0	0	0	0	0	0	0	2	1
Bt.57435	0	0	0	0	0	0	0	0	0	0	0	1	0	0	0	0	0	0	0	1	2	2
CAPNS1	0	0	0	0	0	0	0	0	5	4	1	0	4	0	0	0	0	0	0	1	0	0
CC2D1B	0	0	0	0	0	0	0	0	0	0	0	0	0	0	1	0	0	0	0	0	0	2
CD99L2	0	0	0	0	0	0	0	0	2	1	0	1	1	0	3	1	2	1	1	2	1	1
CSNK1B	0	0	0	0	0	0	0	0	0	0	0	0	0	0	0	0	0	0	0	0	0	0
CSPG4	0	0	0	0	0	0	0	0	0	0	0	0	0	0	2	0	1	0	1	0	0	0
DNAAF1	0	0	0	0	0	0	0	0	0	0	0	0	0	0	0	0	0	0	0	0	0	0
ERCC6L2	0	0	0	0	0	0	0	0	0	0	0	0	0	0	0	0	0	0	0	0	0	0
FERMT2	0	0	0	0	0	0	0	0	2	0	0	0	0	0	0	0	0	1	0	2	0	4
FGFRL1	0	0	0	0	0	0	0	0	0	0	0	0	0	1	0	0	0	0	0	0	0	0
GLIPR2	0	0	0	0	1	0	1	1	1	0	0	0	1	0	0	1	1	1	0	1	2	2
GNA12	0	0	1	0	0	0	1	1	0	0	1	0	0	0	0	0	0	0	0	0	0	0
GRB2	0	0	0	0	4	0	0	0	1	0	0	0	0	0	3	0	1	2	0	0	0	2
IGSF3	0	0	0	0	1	0	0	0	2	0	0	0	0	1	1	0	1	2	2	0	3	6
ITGA4	0	0	0	0	0	0	0	0	0	0	0	0	0	0	0	0	0	0	0	2	0	1
ITGA6	0	0	0	0	0	0	0	0	0	0	0	0	0	0	1	0	0	0	1	3	0	4
JAM3	0	0	0	0	0	0	0	0	1	1	0	1	0	0	0	1	1	2	0	0	0	0
KHNYN	0	0	0	0	0	0	0	0	0	0	0	0	0	0	0	0	0	0	1	0	1	0
KRT71	0	0	1	0	1	0	0	1	0	0	0	0	0	0	0	0	0	0	0	0	0	0
KRT80	0	0	11	1	0	0	0	0	0	0	0	0	0	0	0	0	0	0	0	0	0	1
LANCL1	0	0	0	0	0	0	0	0	0	1	0	0	1	0	0	0	0	0	0	0	1	0
LDLR	0	0	0	0	0	0	0	0	0	0	0	0	0	1	3	3	2	3	0	0	0	0
LPHN2	0	0	0	0	1	0	0	0	2	0	0	0	0	0	1	2	0	0	1	1	1	3
LYN	0	0	0	0	1	0	0	1	0	0	0	0	1	0	2	3	3	2	5	2	4	2
MITD1	0	0	0	0	1	0	0	0	3	0	0	0	0	0	0	0	0	0	0	3	2	3
NCSTN	0	0	0	0	0	0	0	0	3	0	0	0	0	1	1	1	0	2	1	1	3	2
NME2	0	0	0	0	1	1	0	1	1	0	0	0	0	0	0	1	1	0	0	0	1	1
NOTCH2	0	0	0	0	2	0	0	0	0	0	0	0	1	0	1	0	1	0	3	4	3	5
NUPL2	0	0	0	0	0	0	0	0	0	0	0	0	0	0	0	0	0	0	0	0	0	0
ORM1	0	0	0	2	0	2	1	6	5	4	3	2	3	5	4	1	6	1	2	0	2	1
PCBP1	0	0	0	0	0	0	0	1	1	0	0	0	0	0	0	0	0	0	0	1	2	2
PCBP3	0	0	0	0	0	1	1	3	2	0	0	0	1	0	1	0	1	0	1	0	0	3
PIP5K1A	0	0	0	0	0	0	0	0	0	0	0	0	0	0	2	1	1	0	0	0	6	0
PLSCR1	0	0	0	0	1	1	0	1	0	0	0	0	0	0	0	0	0	0	0	1	0	2
PTK7	0	0	0	0	2	0	0	1	2	0	2	0	3	1	1	1	1	0	0	2	4	7
PTPRF	0	0	0	0	0	1	0	1	2	0	0	0	2	0	4	1	2	1	0	1	4	6
PTPRS	0	0	0	0	2	0	0	0	3	0	0	0	1	2	1	1	0	2	1	2	1	2
RALB	0	0	0	0	0	0	0	0	0	1	3	0	2	0	2	1	1	0	0	1	1	4
ROBO1	0	0	0	0	1	0	0	0	0	0	0	0	0	0	0	0	0	0	1	1	4	2
SERPINA3-2	0	0	2	1	2	3	0	6	5	5	4	3	4	5	2	1	1	0	0	2	2	1
SFRS4	0	0	0	1	0	1	0	0	2	0	3	0	0	0	0	0	0	0	0	0	0	0
SLC16A10	0	0	0	0	0	0	0	0	0	1	1	1	0	0	0	0	0	0	0	0	0	0
SLC1A3	0	0	1	0	0	0	0	0	2	0	0	0	1	0	0	1	2	0	1	3	2	4
SLC29A2	0	0	0	0	0	0	0	0	1	0	0	0	0	0	0	1	1	0	1	1	0	2
SLC5A3	0	0	0	0	0	1	0	0	0	0	1	0	0	0	1	0	0	0	0	2	0	1
SLC7A1	0	0	0	0	0	1	0	1	1	1	0	0	0	0	0	0	0	0	0	1	0	2
SLC7A2	0	0	0	0	0	0	0	0	0	0	0	0	0	0	1	0	0	0	1	0	2	1
SLC7A3	0	0	0	0	0	0	0	0	1	0	0	0	0	0	0	0	0	0	0	0	0	1
SLITRK5	0	0	0	0	2	0	0	2	2	0	0	0	1	1	1	1	0	0	1	3	2	3
SRP9	0	0	0	0	0	0	0	0	0	0	0	0	0	1	0	0	0	0	1	1	0	0
ST13	0	0	3	3	1	0	2	6	8	1	1	0	2	1	2	2	1	4	6	5	5	6
SVIP	0	0	0	0	1	0	1	0	1	0	0	0	0	0	1	1	0	1	1	1	0	2
TNF	0	0	0	0	0	0	0	0	0	0	0	0	0	0	0	0	0	0	0	0	0	0
TPBG	0	0	0	0	1	1	0	0	1	0	0	0	0	1	0	1	0	1	0	0	0	0
TSPAN9	0	0	0	0	1	1	0	0	1	0	0	0	3	0	2	1	2	2	0	0	1	0
ZDHHC5	0	0	0	0	1	0	0	0	0	0	0	0	2	0	2	0	1	0	2	1	3	5
ATP11A	0	0	1	1	1	0	0	0	1	0	0	0	1	0	0	0	0	0	0	0	2	0
CD14	0	0	1	0	0	0	0	0	0	0	0	0	0	0	0	0	0	0	0	1	0	0
CD320	0	0	1	1	0	0	0	0	0	0	0	0	0	0	0	0	0	0	1	0	1	0
CLTA	0	0	1	1	0	0	0	0	0	1	0	1	0	0	0	0	0	0	0	0	0	0
DCHS2	0	0	1	0	0	0	0	0	0	0	0	0	0	0	0	0	0	0	0	0	0	0
DSG1	0	0	2	0	1	0	0	2	0	0	0	0	0	0	0	0	0	0	0	0	0	0
DSP	0	0	20	0	1	0	0	8	0	0	0	0	0	0	0	0	0	0	0	0	0	0
ENO2	0	0	1	0	0	0	0	0	0	0	0	0	0	0	0	0	0	0	0	0	0	0
FGB	0	0	3	5	1	1	0	1	3	2	2	2	1	0	0	0	0	0	0	1	1	0
FGG	0	0	1	3	0	2	0	0	1	1	1	1	1	0	0	0	0	0	0	1	1	0
FRAS1	0	0	19	17	1	1	0	0	0	0	0	0	0	0	0	0	0	0	0	0	0	0
GOLGA3	0	0	1	0	0	0	0	0	0	0	0	0	0	0	0	0	0	0	0	0	0	0
HMGB1P1	0	0	3	5	0	0	0	0	0	0	0	0	0	0	0	0	0	0	0	0	0	0
HNRNPCL1	0	0	5	3	0	0	0	0	0	2	0	0	0	0	0	0	0	0	0	1	0	0
HSPD1	0	0	2	1	1	0	0	4	0	0	1	0	0	0	0	0	0	0	0	0	0	0
HSPG2	0	0	1	0	0	0	0	0	0	0	0	0	0	0	1	0	0	0	0	0	0	0
IL23R	0	0	1	1	0	0	0	0	0	0	0	0	0	0	0	0	0	0	0	0	0	0
KRT75	0	0	1	0	1	0	0	1	0	0	0	0	0	0	0	0	0	0	0	0	0	0
KRT85	0	0	1	0	0	0	0	0	0	0	0	0	0	0	0	0	0	0	0	0	0	0
LOC100852255	0	0	1	0	0	0	0	0	0	0	0	2	0	0	0	0	0	0	0	0	0	0
LOC515150	0	0	1	1	0	2	0	1	0	2	2	1	1	0	0	1	0	0	0	0	1	1
LOC517284	0	0	1	1	0	0	0	0	0	1	1	0	1	0	0	0	0	0	0	1	0	0
LOC525947	0	0	1	1	0	0	0	1	0	0	0	0	0	0	0	0	0	0	0	0	0	0
MAGED1	0	0	1	2	0	0	0	0	0	0	0	0	0	0	0	0	0	0	2	0	1	1
MYL6B	0	0	1	1	1	1	1	1	1	1	1	1	1	0	0	1	0	0	1	1	1	0
PEF1	0	0	3	2	3	4	1	2	2	2	3	2	5	0	1	0	0	0	0	1	2	3
SPTAN1	0	0	59	59	1	12	0	0	0	0	1	0	0	0	0	0	0	0	0	0	0	0
SPTBN1	0	0	40	39	6	5	0	0	0	0	1	0	0	0	0	0	0	0	0	0	0	0
STX12	0	0	2	0	0	3	0	0	2	0	3	3	4	1	3	1	1	0	2	0	1	0
TLR4	0	0	17	17	0	0	0	0	0	0	0	0	0	0	0	0	0	0	0	0	0	0
TMC3	0	0	1	1	0	0	0	0	0	0	0	0	0	0	0	0	0	0	0	0	0	0
TSPAN4	0	0	1	0	0	0	0	1	1	0	1	1	1	0	0	0	0	1	0	0	1	1
BOLA	0	0	0	1	1	0	0	0	1	1	0	1	1	0	0	1	1	1	0	1	1	1
Bt.112207	0	0	0	1	0	0	0	0	0	0	0	0	0	0	0	0	0	0	0	0	0	0
CD5L	0	0	0	2	0	0	0	0	0	0	0	0	0	0	0	0	0	0	0	0	0	0
CTPS	0	0	0	1	2	2	0	0	0	1	0	0	0	0	0	0	1	0	0	0	0	0
CUEDC1	0	0	0	1	0	0	0	0	0	0	0	0	0	2	0	0	3	0	2	0	1	0
DEK	0	0	0	1	0	0	0	0	0	0	0	0	0	0	0	0	0	0	0	0	0	0
DNAH1	0	0	0	1	0	0	0	0	1	0	0	0	0	0	0	0	0	0	0	0	0	0
FIGNL1	0	0	0	1	0	0	0	1	0	1	0	0	0	0	0	1	0	0	0	0	0	0
FTH1	0	0	0	1	1	0	0	0	0	1	0	1	2	0	0	0	0	0	0	0	0	0
FTL	0	0	0	3	0	0	0	0	0	0	0	0	0	0	0	0	0	0	0	0	0	0
HIST1H1E	0	0	0	1	0	0	0	0	0	2	2	1	1	0	0	0	0	0	0	0	0	0
HMGCS1	0	0	0	1	1	2	0	1	1	3	2	0	4	0	0	0	0	0	0	0	2	0
KIF23	0	0	0	2	1	3	0	2	2	0	3	1	6	1	2	4	2	1	0	0	0	0
KRT8	0	0	0	1	0	0	0	8	0	1	0	0	0	0	0	0	0	0	0	0	0	0
LOC618297	0	0	0	3	0	0	0	0	0	0	0	0	0	0	0	0	0	0	0	0	0	0
MGC142792	0	0	0	1	0	0	0	0	1	0	0	0	0	0	0	0	0	0	0	0	0	0
MVP	0	0	0	2	0	0	0	0	0	0	0	0	0	0	0	0	0	0	0	0	0	0
NRP1	0	0	0	1	1	0	0	0	1	0	0	0	1	1	0	1	0	1	1	1	0	1
SERPINA3-7	0	0	0	2	0	1	0	6	3	2	0	2	5	4	2	3	0	0	1	0	1	0
SETX	0	0	0	1	0	0	0	0	0	0	0	0	0	0	0	0	0	0	0	0	0	0
SHROOM3	0	0	0	1	0	0	0	0	0	0	0	0	0	0	0	0	0	0	0	0	0	0
THBS1	0	0	0	2	0	1	0	0	0	0	0	0	0	1	0	0	0	0	0	1	0	0
TOM1	0	0	0	1	1	0	0	1	3	0	0	0	0	3	2	2	3	3	1	0	1	2
WDR1	0	0	0	1	6	3	4	2	5	2	7	6	2	0	0	0	0	0	0	4	4	0
ANKRD12	0	0	0	0	1	0	0	0	0	0	0	0	0	0	0	0	0	0	0	0	1	0
BLVRB	0	0	0	0	4	2	2	2	2	4	2	2	1	0	0	0	0	0	0	2	4	2
GSN	0	0	0	0	3	1	3	2	2	2	2	2	3	2	0	0	1	0	0	4	3	2
HELLS	0	0	0	0	0	0	0	0	0	0	0	0	0	0	0	0	0	0	0	0	0	0
HSP90B1	0	0	0	0	1	1	0	1	0	0	1	0	1	0	0	0	0	0	0	0	0	0
NACA	0	0	0	0	0	0	0	0	1	0	0	0	0	0	0	1	0	0	0	0	0	0
PROS1	0	0	0	0	1	0	1	1	0	0	0	0	1	0	0	0	0	0	0	0	0	0
RPL7L1	0	0	0	0	0	0	0	0	0	0	0	0	0	0	0	0	0	0	0	0	0	0
TBC1D8B	0	0	0	0	0	0	0	0	0	0	0	0	0	0	0	0	0	0	0	0	0	0
USO1	0	0	0	0	1	0	0	0	1	0	2	2	0	0	0	0	0	0	0	2	1	1
ACTR1B	0	0	0	0	1	3	0	1	0	4	3	5	2	0	0	0	1	0	0	7	4	4
ARHGDIA	0	0	0	0	1	0	1	1	2	2	2	3	1	0	2	2	1	0	2	1	1	1
ASH1L	0	0	0	0	0	0	0	0	0	0	0	0	0	0	0	0	0	0	0	0	0	0
Bt.86815	0	0	0	0	1	1	0	0	1	0	2	2	1	0	0	0	0	0	0	1	2	1
CSN1S1	0	0	0	0	0	0	0	0	0	0	7	0	0	0	0	0	0	0	0	0	0	0
EPHA2	0	0	0	0	0	0	0	0	1	0	0	0	1	1	2	0	1	0	0	5	3	3
FBXO25	0	0	0	0	0	0	0	0	0	0	0	0	0	0	0	0	0	0	0	0	0	0
KCNF1	0	0	0	0	0	0	0	0	0	0	0	0	0	0	0	0	0	0	0	0	0	0
LOC100849658	0	0	0	0	0	0	0	0	0	0	0	0	0	0	0	0	0	0	0	0	1	0
PVRL2	0	0	0	0	0	0	1	0	0	0	0	0	1	1	1	0	0	0	2	0	1	0
RAB14	0	0	0	0	2	0	0	1	3	1	1	0	4	1	2	3	1	2	1	5	4	1
RHOQ	0	0	0	0	0	0	0	0	0	0	0	0	0	0	0	0	0	0	0	0	0	0
RPS25	0	0	0	0	0	0	0	0	0	0	0	0	0	0	0	0	0	0	0	0	0	0
SLC1A4	0	0	0	0	0	0	0	0	1	0	0	0	0	0	0	0	1	0	1	0	0	0
SLC43A1	0	0	0	0	0	0	0	0	0	0	0	0	1	0	1	0	0	0	0	0	0	1
ULK3	0	0	0	0	0	0	0	0	0	0	0	0	0	0	0	0	0	0	0	3	0	3
VPS25	0	0	0	0	0	0	0	0	1	0	0	1	2	0	0	1	0	1	0	4	2	2
YES1	0	0	0	0	0	0	0	1	2	0	2	0	1	0	1	0	1	1	0	1	0	1
AARS	0	0	0	0	1	1	0	0	0	3	2	1	0	0	0	0	0	0	0	6	11	7
ABCE1	0	0	0	0	4	2	0	1	0	2	5	5	2	0	0	0	0	0	0	5	7	6
ABCF1	0	0	0	0	1	0	0	0	0	0	2	2	1	0	0	0	0	0	0	3	2	3
ACACA	0	0	0	0	2	2	0	0	0	0	1	1	0	0	0	0	0	0	0	0	1	2
ACAT2	0	0	0	0	1	0	0	0	0	0	1	0	0	0	0	0	0	0	0	2	1	0
ACTN4	0	0	0	0	1	0	0	0	2	0	0	0	0	0	0	0	0	0	0	0	0	0
ADH5	0	0	0	0	2	1	0	1	2	0	0	0	0	0	0	0	0	0	0	1	1	0
ADSL	0	0	0	0	1	0	0	0	1	1	0	1	2	0	0	0	0	0	0	1	0	0
AKR7A3	0	0	0	0	2	1	0	0	1	2	2	2	0	0	0	0	0	0	0	0	1	0
ALDH16A1	0	0	0	0	4	1	0	1	3	2	2	3	1	0	0	0	0	0	0	2	1	1
ALDH1A1	0	0	0	0	5	3	0	2	1	4	2	2	0	0	0	0	0	0	0	2	2	1
ALDH8A1	0	0	0	0	4	1	0	0	1	3	0	1	0	0	0	0	0	0	0	0	1	0
AOX1	0	0	0	0	1	1	0	0	0	1	0	0	0	0	0	0	0	0	0	1	0	0
ARCN1	0	0	0	0	3	0	0	0	0	2	1	2	0	0	0	0	0	0	0	2	5	4
ARHGEF39	0	0	0	0	1	0	0	0	0	0	0	0	0	0	1	0	0	1	1	0	0	0
ARPC3	0	0	0	0	1	1	0	0	0	0	0	1	0	1	0	1	1	0	0	0	2	0
ASL	0	0	0	0	1	1	0	0	0	0	0	0	0	0	0	0	0	0	0	0	1	0
ASNS	0	0	0	0	4	3	3	1	2	5	7	4	4	0	0	0	0	0	0	6	5	7
ATIC	0	0	0	0	10	8	0	1	6	7	10	10	4	0	1	2	2	0	1	17	16	12
ATP2B2	0	0	0	0	1	0	0	0	2	0	0	0	0	0	0	2	0	0	0	0	0	0
ATP6V1A	0	0	0	0	4	2	0	1	0	2	2	1	3	0	0	0	0	0	0	2	0	3
ATP6V1B2	0	0	0	0	1	0	0	0	1	0	0	0	1	0	0	0	0	0	0	0	0	0
BAG5	0	0	0	0	1	0	0	4	7	0	0	0	0	0	1	1	0	1	0	6	5	8
BCAP31	0	0	0	0	2	1	0	0	1	0	1	0	1	0	0	0	0	0	0	0	0	0
BHMT	0	0	0	0	1	1	0	1	1	1	1	1	0	0	0	0	0	0	0	1	0	0
BLMH	0	0	0	0	1	0	0	0	0	0	0	0	0	0	0	0	0	0	0	0	0	0
BOLA-NC1	0	0	0	0	1	0	0	0	0	0	0	0	0	0	0	0	0	0	0	0	0	0
BPGM	0	0	0	0	1	0	0	0	1	2	1	2	1	0	0	0	0	0	0	0	0	1
Bt.105172	0	0	0	0	4	0	0	0	1	1	1	0	0	0	0	0	0	0	0	0	0	0
C1QA	0	0	0	0	1	1	0	0	0	0	0	0	0	0	0	0	0	0	0	0	0	0
C4BPA	0	0	0	0	1	1	0	0	0	0	1	1	0	0	0	0	0	0	0	1	0	0
C8B	0	0	0	0	1	0	0	0	0	1	0	0	0	0	0	0	1	0	0	1	0	0
C9	0	0	0	0	3	1	1	0	0	1	0	2	3	1	0	0	0	0	0	1	1	2
CAND1	0	0	0	0	1	0	0	1	0	1	1	2	0	0	0	0	0	0	0	1	1	0
CAPZA1	0	0	0	0	4	0	1	0	2	1	0	1	2	0	1	1	1	0	1	0	2	1
CBR1	0	0	0	0	6	0	0	0	0	0	0	3	0	0	0	0	0	0	0	0	0	0
CCT7	0	0	0	0	4	3	1	2	2	4	2	7	3	1	5	3	3	0	0	5	7	3
CCT8	0	0	0	0	5	1	1	7	0	6	8	0	8	0	1	3	3	0	1	10	9	5
CDK9	0	0	0	0	1	0	0	0	0	0	1	1	0	0	0	0	0	0	0	0	1	2
CHST7	0	0	0	0	1	0	0	0	0	0	0	0	0	0	0	0	0	0	0	0	0	0
CILP2	0	0	0	0	1	0	0	0	0	0	0	0	0	0	0	0	0	0	0	1	0	0
CLEC11A	0	0	0	0	1	0	0	0	1	1	2	0	2	0	0	0	0	0	0	1	3	2
CLNS1A	0	0	0	0	1	1	1	0	0	1	4	5	1	0	0	0	0	0	0	1	2	1
CNDP2	0	0	0	0	2	2	0	0	2	2	3	2	2	0	0	0	0	0	0	2	0	0
COMT	0	0	0	0	1	1	0	0	1	0	1	1	0	0	0	0	0	0	0	0	0	0
COPB1	0	0	0	0	1	1	0	0	2	2	5	2	3	0	0	0	0	0	0	6	3	6
COPB2	0	0	0	0	1	0	0	0	0	1	2	3	0	0	0	0	0	0	0	1	6	1
COPG2	0	0	0	0	1	0	0	0	1	1	2	0	0	0	0	0	0	0	0	0	1	0
COPS5	0	0	0	0	1	0	0	0	0	0	0	0	0	0	0	0	0	0	0	0	0	0
CORO1A	0	0	0	0	4	1	2	0	0	3	2	3	2	0	2	1	0	0	0	3	1	0
CORO1B	0	0	0	0	1	0	0	0	0	0	0	0	0	0	0	0	0	0	0	0	0	0
CORO1C	0	0	0	0	1	1	0	0	1	0	2	1	0	0	0	0	0	0	0	0	2	0
CP	0	0	0	0	6	1	0	2	0	4	1	0	0	0	0	0	0	0	0	2	3	3
CPD	0	0	0	0	1	0	0	0	0	0	0	0	0	0	0	0	0	0	0	0	0	0
CPN2	0	0	0	0	1	0	0	0	0	1	0	1	0	0	0	0	0	0	0	1	0	0
CPNE1	0	0	0	0	1	1	0	0	0	0	2	1	2	1	1	1	2	0	1	0	0	1
CPSF7	0	0	0	0	1	0	0	0	0	0	1	2	0	0	0	0	0	0	0	1	2	1
CRISPLD1	0	0	0	0	1	2	0	0	1	2	2	1	2	0	0	0	0	0	0	0	1	0
CRYZ	0	0	0	0	2	0	0	0	0	0	0	0	0	0	0	0	0	0	0	0	0	1
CSDE1	0	0	0	0	2	0	0	0	1	1	1	1	0	0	0	0	0	0	0	4	6	4
CTNNB1	0	0	0	0	1	0	0	0	1	0	1	0	3	1	2	5	4	0	1	0	0	0
DCTN1	0	0	0	0	1	0	0	0	0	2	3	1	1	0	0	0	0	0	0	1	3	2
DCTN2	0	0	0	0	1	0	0	0	0	0	0	0	0	0	0	0	0	0	0	0	1	0
DDX17	0	0	0	0	2	2	2	0	1	7	8	10	4	0	0	0	1	1	0	10	10	10
DDX19B	0	0	0	0	2	1	0	0	0	0	2	1	0	0	0	0	0	0	0	2	0	4
DDX20	0	0	0	0	2	1	0	0	1	0	3	8	2	0	0	0	0	0	0	0	1	0
DDX46	0	0	0	0	1	0	0	0	0	0	0	0	0	0	0	1	0	0	0	3	0	1
DDX6	0	0	0	0	1	0	0	1	4	0	0	1	0	1	0	0	1	0	1	3	7	1
DHX30	0	0	0	0	1	0	0	0	1	0	0	0	0	0	0	0	0	0	0	1	1	1
DIP2B	0	0	0	0	1	0	0	0	2	0	1	0	5	1	2	1	4	0	2	0	2	0
DNM1L	0	0	0	0	2	1	1	0	0	2	3	5	1	0	0	1	0	0	0	6	3	3
DPYD	0	0	0	0	1	0	0	0	0	0	0	0	0	0	0	0	0	0	0	0	0	0
DPYSL2	0	0	0	0	6	1	0	0	3	3	3	4	0	0	0	1	0	0	0	1	0	1
EEF1B2	0	0	0	0	1	1	1	1	1	0	2	0	1	0	0	0	0	0	0	3	3	0
EEF1D	0	0	0	0	2	1	0	0	1	2	1	1	0	0	1	2	0	0	0	5	4	1
EGFL7	0	0	0	0	1	0	0	0	0	0	1	0	0	0	0	0	0	0	0	0	0	0
EHD4	0	0	0	0	3	0	0	5	5	4	3	6	7	5	4	7	4	5	4	0	3	4
EIF2S1	0	0	0	0	2	2	0	0	0	0	1	2	0	0	0	0	0	0	0	2	1	0
EIF3D	0	0	0	0	1	2	0	0	0	1	2	0	1	0	0	1	0	0	0	0	2	0
EIF3I	0	0	0	0	2	1	3	0	3	3	6	5	3	0	0	0	0	0	0	8	6	5
EIF4A2	0	0	0	0	1	0	0	1	0	0	1	0	0	0	0	0	0	0	0	0	0	0
EIF6	0	0	0	0	1	0	0	0	0	1	1	1	0	0	0	0	0	0	0	1	1	1
EPHA4	0	0	0	0	1	0	0	0	2	0	0	0	0	0	0	1	0	0	0	0	0	0
ESD	0	0	0	0	6	1	1	1	3	2	2	1	1	0	1	0	0	0	0	1	2	2
EXT2	0	0	0	0	1	0	0	0	0	0	0	0	0	0	0	0	0	0	0	0	1	0
FAM129A	0	0	0	0	1	0	0	0	0	0	0	0	0	0	0	0	0	0	0	0	1	0
FARSB	0	0	0	0	1	0	0	1	1	2	2	4	0	0	1	0	0	0	0	3	4	3
FERMT3	0	0	0	0	8	4	3	2	13	9	5	7	5	1	0	0	0	1	0	3	7	2
FKBP4	0	0	0	0	1	1	1	1	7	0	0	0	0	0	2	2	0	0	6	2	4	2
FLVCR1	0	0	0	0	2	0	0	0	1	0	0	1	0	1	2	1	3	0	1	1	2	2
FN3KRP	0	0	0	0	1	1	0	0	0	0	1	0	0	0	0	0	0	0	0	0	1	1
FSCN1	0	0	0	0	1	0	0	1	2	2	2	2	1	0	0	0	0	0	0	2	0	1
GAL	0	0	0	0	2	0	1	0	0	2	1	2	2	0	0	0	0	0	0	2	1	3
GANAB	0	0	0	0	2	2	0	1	0	1	3	2	3	0	0	0	0	0	0	2	1	2
GART	0	0	0	0	1	2	1	1	1	2	5	2	1	0	0	1	0	0	0	8	10	10
GAS7	0	0	0	0	1	0	0	0	0	1	0	0	1	0	0	0	1	0	0	0	0	0
GJA1	0	0	0	0	1	2	0	0	1	1	1	0	3	0	2	1	3	0	1	0	0	0
GMPS	0	0	0	0	2	0	0	0	0	0	2	3	1	0	0	0	0	0	0	3	8	11
GNAQ	0	0	0	0	2	0	0	0	1	0	0	0	2	0	0	1	1	1	3	0	0	2
GNB1	0	0	0	0	1	0	0	0	1	1	0	1	0	0	0	0	0	0	0	1	0	0
GPLD1	0	0	0	0	2	2	1	1	1	2	1	2	0	0	0	0	0	0	0	1	1	2
GPRC5B	0	0	0	0	1	0	0	0	1	0	0	0	1	1	3	0	0	0	0	0	0	0
GPX1	0	0	0	0	1	1	0	0	1	1	1	1	1	0	0	0	0	0	0	0	0	0
GRHPR	0	0	0	0	1	0	0	0	0	0	0	1	0	0	0	0	0	0	0	0	0	0
GSTA1	0	0	0	0	1	0	0	0	0	1	0	1	0	0	0	0	0	0	0	0	0	0
GSTA2	0	0	0	0	2	1	0	0	1	0	0	1	0	0	0	0	0	0	0	0	0	0
GSTM3	0	0	0	0	2	0	0	1	1	2	1	1	0	0	0	0	0	0	0	4	1	0
GSTO1	0	0	0	0	1	0	0	0	1	0	0	0	0	0	0	0	0	0	0	0	0	0
GSTP1	0	0	0	0	2	0	0	0	1	0	0	0	0	0	0	1	2	0	1	0	2	0
GSTT3	0	0	0	0	1	0	0	0	0	1	1	0	0	0	0	0	0	0	0	1	0	0
HABP2	0	0	0	0	3	1	0	0	2	3	1	3	0	0	0	0	0	0	0	2	2	2
HBB	0	0	0	0	25	13	26	18	32	30	28	29	30	0	7	8	0	0	0	27	11	15
HDAC2	0	0	0	0	1	1	0	0	0	1	1	1	0	0	0	0	0	0	0	1	2	4
HGD	0	0	0	0	1	0	0	0	1	0	1	1	0	0	0	0	0	0	0	0	0	0
HGS	0	0	0	0	1	0	1	3	4	1	1	0	3	0	1	3	0	0	2	0	0	0
HNRNPA0	0	0	0	0	2	0	0	0	1	3	3	3	2	0	1	0	2	0	0	4	1	0
HNRNPF	0	0	0	0	3	0	0	0	0	0	0	0	0	0	0	0	0	0	0	0	1	0
HNRNPH3	0	0	0	0	1	0	0	0	0	0	0	0	0	0	0	0	0	0	0	0	1	1
HNRNPL	0	0	0	0	1	2	0	0	0	2	5	4	3	0	0	0	0	0	0	6	8	8
HNRNPUL1	0	0	0	0	2	1	0	0	0	4	7	5	0	0	0	1	0	0	0	5	6	3
HNRPD	0	0	0	0	2	0	0	0	1	1	0	1	0	0	0	0	0	0	0	0	0	1
HNRPH2	0	0	0	0	2	2	2	0	2	2	2	2	1	0	1	0	0	0	0	1	2	3
HS3ST3B1	0	0	0	0	1	0	0	0	0	0	0	0	0	0	0	0	0	0	0	0	0	0
HSPA4	0	0	0	0	1	0	0	0	7	6	2	2	5	0	1	0	1	0	1	7	8	7
HSPA5	0	0	0	0	1	2	1	1	0	0	1	1	1	0	0	0	0	0	0	0	0	0
IARS	0	0	0	0	3	5	2	2	4	12	11	13	9	0	0	0	0	0	0	9	12	10
IDH1	0	0	0	0	1	0	0	0	1	0	0	0	0	0	0	0	0	0	0	0	1	0
IGFALS	0	0	0	0	3	2	1	3	5	4	2	3	7	0	1	0	0	0	0	5	1	6
ITFG3	0	0	0	0	1	0	0	0	0	0	0	0	0	0	0	0	0	0	0	0	1	1
ITSN2	0	0	0	0	1	0	0	0	0	1	0	0	0	0	0	0	0	0	0	0	0	1
KARS	0	0	0	0	1	0	0	0	0	3	1	0	0	0	0	0	0	0	0	3	2	1
KCMF1	0	0	0	0	1	0	0	0	0	0	0	1	0	0	0	0	0	0	0	0	0	0
KHDRBS2	0	0	0	0	1	0	0	1	0	0	1	1	0	0	0	0	0	0	0	0	2	0
KPNA2	0	0	0	0	1	0	1	2	6	1	3	3	2	0	4	1	2	0	1	5	7	5
KRT13	0	0	0	0	1	0	0	0	0	0	0	0	0	0	0	0	0	0	0	0	0	0
KRT4	0	0	0	0	5	0	0	0	0	0	0	0	0	0	0	0	1	0	0	0	0	0
KRT78	0	0	0	0	2	0	0	0	0	0	0	0	0	0	0	0	0	0	0	0	0	0
LCAT	0	0	0	0	2	0	0	1	2	1	1	1	2	0	0	2	1	0	1	1	2	1
LCP2	0	0	0	0	41	0	0	0	0	0	0	0	0	0	60	0	0	0	0	0	0	0
LEPRE1	0	0	0	0	1	0	0	0	0	0	1	0	0	0	0	0	0	0	0	0	0	0
LOC100847889	0	0	0	0	1	0	2	7	1	2	3	2	3	0	0	0	0	0	0	2	0	3
LOC100850262	0	0	0	0	1	1	0	0	0	4	7	6	0	0	0	0	0	0	0	2	4	0
LOC530653	0	0	0	0	1	0	0	0	0	0	1	0	0	0	0	0	0	0	0	0	0	0
LOC533444	0	0	0	0	1	0	0	0	0	0	0	1	0	0	0	0	0	0	0	0	0	0
LOC613401	0	0	0	0	1	0	0	0	0	0	0	0	0	5	0	0	0	3	6	0	0	0
LOC783641	0	0	0	0	1	0	1	0	1	1	2	2	2	0	0	0	0	0	0	2	2	2
LOC785508	0	0	0	0	3	2	0	0	2	1	1	1	2	0	0	0	0	0	0	0	0	0
LOC790347	0	0	0	0	1	0	0	0	1	4	3	1	1	0	0	0	0	0	0	2	3	2
LPL	0	0	0	0	1	1	0	0	0	0	0	0	0	0	0	0	0	0	0	0	0	1
LRP1	0	0	0	0	1	1	0	0	0	0	0	0	0	0	0	0	0	0	0	0	0	0
LSM12	0	0	0	0	1	0	0	0	0	0	0	0	0	0	0	0	0	1	0	0	0	0
LTBP1	0	0	0	0	1	2	0	0	0	1	3	4	2	0	0	0	0	0	0	2	1	1
MAGED2	0	0	0	0	1	0	0	0	0	0	0	0	0	0	1	0	0	0	0	1	1	0
MAP4K4	0	0	0	0	1	0	0	0	0	0	0	0	0	0	1	1	0	0	0	0	1	0
MARS	0	0	0	0	2	4	0	0	1	6	7	8	5	0	0	0	0	0	0	6	7	7
MAT1A	0	0	0	0	1	1	1	0	0	1	1	2	1	0	0	0	0	0	0	1	2	0
MAT2A	0	0	0	0	1	2	0	0	1	2	3	2	0	0	0	0	0	0	0	3	4	3
MATR3	0	0	0	0	4	5	0	0	0	2	4	5	2	0	1	1	0	0	0	4	7	3
MCM3	0	0	0	0	1	3	0	0	1	3	3	6	2	0	1	1	0	0	0	6	4	4
MCM5	0	0	0	0	3	1	0	0	1	2	8	7	0	0	0	2	0	0	0	4	7	5
MCM6	0	0	0	0	1	0	0	0	1	3	5	5	0	0	0	0	1	0	0	5	7	5
MCM7	0	0	0	0	2	2	0	0	1	2	8	9	5	0	0	0	0	0	0	6	10	6
MGC139254	0	0	0	0	3	1	5	2	2	5	8	1	8	0	0	2	0	0	0	2	3	0
MPST	0	0	0	0	2	0	0	0	0	0	0	2	0	0	0	0	0	0	0	2	3	1
MSH2	0	0	0	0	1	2	0	0	0	2	4	4	1	0	0	0	0	0	0	3	4	5
MTAP	0	0	0	0	2	1	0	0	1	1	1	1	0	0	0	0	0	0	1	0	0	1
MYADM	0	0	0	0	1	0	0	0	1	0	0	0	0	0	1	0	0	0	0	1	0	1
MYH11	0	0	0	0	1	0	0	0	0	0	0	0	0	0	0	0	0	0	0	0	0	0
NAA15	0	0	0	0	1	0	0	0	0	0	2	1	0	0	0	0	0	0	0	2	8	3
NANS	0	0	0	0	1	0	1	0	1	3	3	4	2	0	0	1	0	0	0	4	4	2
NAPA	0	0	0	0	1	0	0	1	1	2	3	5	2	0	0	0	1	0	0	1	0	1
NAPRT1	0	0	0	0	1	0	0	0	0	0	0	0	0	0	0	0	0	0	0	0	0	0
NARS	0	0	0	0	1	0	0	0	0	1	1	1	1	0	0	0	0	0	0	0	1	0
NAT1	0	0	0	0	2	0	0	1	0	3	1	3	0	0	0	0	0	0	0	2	0	0
NCAM1	0	0	0	0	1	0	0	0	1	0	0	0	0	0	0	2	0	0	0	0	1	1
NCAPD2	0	0	0	0	1	0	0	0	1	1	3	1	0	0	0	0	0	0	0	2	1	2
NEDD4L	0	0	0	0	2	0	0	0	2	0	0	0	2	0	3	2	1	0	0	0	0	0
NMT1	0	0	0	0	2	2	0	0	0	2	3	4	0	0	0	1	0	0	0	6	4	4
NOP2	0	0	0	0	1	0	0	0	0	0	1	4	2	0	0	0	0	0	0	3	5	4
NOP58	0	0	0	0	1	0	0	0	0	1	1	1	0	0	0	0	0	0	0	3	2	2
NPEPPS	0	0	0	0	1	0	0	0	0	0	0	0	0	0	0	0	0	0	0	0	0	0
OGN	0	0	0	0	1	1	0	0	1	1	1	1	0	0	0	0	0	0	0	3	0	1
PA2G4	0	0	0	0	1	0	1	0	2	0	4	1	0	0	0	0	0	0	0	2	5	2
PARVB	0	0	0	0	2	0	0	0	0	1	1	1	0	0	0	0	0	0	0	2	0	1
PBLD	0	0	0	0	1	2	0	2	2	3	2	2	0	0	0	0	0	0	0	0	1	1
PCMT1	0	0	0	0	1	0	0	0	0	1	0	0	1	0	1	0	1	0	0	1	0	2
PFKP	0	0	0	0	2	1	0	0	0	1	0	2	0	0	0	0	0	0	0	3	4	4
PGRMC1	0	0	0	0	1	1	0	0	2	0	1	0	0	0	0	0	0	0	0	0	0	0
PIP	0	0	0	0	1	0	0	0	0	0	0	0	0	0	0	0	0	0	0	0	0	0
PKLR	0	0	0	0	3	0	0	0	0	1	1	0	0	0	0	0	0	0	0	1	2	0
PLTP	0	0	0	0	1	1	0	1	4	3	3	1	2	0	0	0	0	0	0	4	3	7
PNP	0	0	0	0	4	4	0	0	4	3	2	2	2	0	0	0	0	0	0	3	0	0
POLR2B	0	0	0	0	2	0	0	0	0	1	2	4	1	0	0	0	0	0	0	2	4	2
PPP2R2A	0	0	0	0	2	0	0	0	1	0	1	1	0	0	0	0	0	0	0	2	2	1
PRKAR2A	0	0	0	0	5	3	0	2	2	3	2	5	2	0	0	0	0	0	0	3	1	3
PRKD3	0	0	0	0	1	0	0	0	0	0	0	0	0	0	0	0	0	0	0	0	0	0
PRPF8	0	0	0	0	1	0	0	0	0	1	1	1	1	0	0	0	0	0	0	1	3	3
PRPS1L1	0	0	0	0	1	1	0	0	0	2	3	2	2	0	0	0	0	0	0	2	1	1
PRPSAP2	0	0	0	0	1	0	0	0	0	0	1	0	0	0	0	0	0	0	0	0	0	0
PRSS23	0	0	0	0	1	1	0	1	0	0	1	0	0	0	0	0	0	0	0	0	1	1
PSAT1	0	0	0	0	2	2	0	2	2	3	0	0	0	0	0	0	0	0	0	0	0	0
PSMA3	0	0	0	0	1	0	0	0	0	0	0	0	0	0	0	0	1	0	1	1	1	1
PSMD13	0	0	0	0	4	5	0	0	1	7	7	8	0	0	0	0	1	0	0	9	4	6
PSMD14	0	0	0	0	6	2	0	0	0	0	4	4	1	0	0	0	1	0	0	4	4	4
PSMD5	0	0	0	0	2	0	1	0	0	0	1	1	0	0	0	0	0	0	0	1	1	1
PSMD6	0	0	0	0	2	2	0	1	2	1	2	6	6	0	0	0	2	0	0	5	8	4
PSMD8	0	0	0	0	1	1	0	0	0	0	2	3	0	0	0	0	0	0	0	2	3	2
QDPR	0	0	0	0	1	0	0	0	1	0	1	0	0	0	0	0	0	0	0	0	0	0
QSOX1	0	0	0	0	1	0	0	0	0	0	0	1	0	0	0	0	0	0	0	0	0	0
RAB1B	0	0	0	0	3	1	0	0	3	2	1	2	1	1	1	0	0	1	1	1	2	6
RAB2A	0	0	0	0	1	0	1	1	2	3	1	1	0	1	0	1	2	0	1	0	2	2
RAB5A	0	0	0	0	1	0	0	0	0	0	1	1	2	1	0	0	0	0	0	3	2	2
RAB5B	0	0	0	0	1	0	0	0	1	1	0	1	1	1	0	1	0	0	1	3	2	3
RAE1	0	0	0	0	1	0	0	0	0	0	0	0	0	0	0	0	0	0	0	0	0	0
RAP2A	0	0	0	0	1	1	0	1	1	0	0	0	1	0	0	0	1	0	0	1	1	0
RARS	0	0	0	0	1	0	0	0	0	1	2	3	1	0	0	0	0	0	0	2	3	2
RBBP4	0	0	0	0	2	1	4	2	2	4	3	3	2	0	0	0	0	0	0	1	4	3
RBM14	0	0	0	0	2	0	0	0	0	2	5	5	2	0	0	1	0	0	0	4	3	0
RBP1	0	0	0	0	2	0	0	0	0	0	0	0	0	0	0	0	0	0	0	0	0	0
RCC1	0	0	0	0	2	2	0	0	2	2	4	2	2	0	0	1	0	0	0	4	6	7
RHEB	0	0	0	0	1	0	0	1	0	1	0	2	0	2	0	2	0	1	1	0	2	1
RPL9	0	0	0	0	3	0	0	0	0	4	5	4	0	0	0	1	0	0	0	3	4	0
RSL1D1	0	0	0	0	1	0	0	0	0	1	2	1	0	0	0	0	0	0	0	1	1	0
S100A1	0	0	0	0	1	0	0	0	0	0	0	0	0	0	0	1	0	0	0	0	0	0
SAMHD1	0	0	0	0	1	2	0	0	0	2	3	3	1	0	0	0	0	0	0	2	1	3
SAR1A	0	0	0	0	1	0	0	0	0	0	1	1	2	0	0	0	0	0	0	3	4	3
SARS	0	0	0	0	2	3	1	1	0	1	2	3	1	0	0	1	0	0	0	4	4	4
SBSN	0	0	0	0	1	0	0	0	0	0	0	0	0	0	0	0	0	0	0	0	0	0
SCAMP2	0	0	0	0	1	2	0	0	1	0	0	0	0	0	0	0	0	0	0	0	1	0
SEPT11	0	0	0	0	2	0	0	0	1	2	2	0	0	0	0	0	0	0	0	3	2	1
SERPINA6	0	0	0	0	1	0	0	0	0	0	0	1	0	1	0	0	0	0	0	1	0	1
SERPINA7	0	0	0	0	2	0	0	1	1	2	2	1	0	1	0	0	0	0	0	1	1	2
SERPINF1	0	0	0	0	1	2	2	3	4	2	1	2	3	1	1	1	0	0	0	1	1	0
SF3B1	0	0	0	0	2	0	0	0	0	3	10	5	2	0	0	0	0	0	0	8	9	7
SGTA	0	0	0	0	1	0	0	0	0	0	0	0	0	0	0	1	0	0	1	0	1	0
SH3GLB1	0	0	0	0	1	0	0	0	0	0	0	0	0	0	0	0	1	0	0	0	1	0
SLC20A2	0	0	0	0	2	0	0	0	0	0	0	0	1	0	1	0	0	0	0	0	2	1
SLC44A1	0	0	0	0	1	0	0	0	0	0	0	0	0	0	1	0	0	0	0	0	2	2
SLC7A6	0	0	0	0	1	0	0	0	0	0	0	0	0	0	1	0	0	0	0	0	0	0
SMC1A	0	0	0	0	1	1	0	0	0	1	3	0	0	0	0	0	0	0	0	2	3	2
SMCHD1	0	0	0	0	1	0	0	0	0	0	1	1	0	0	0	0	0	0	0	1	0	1
SNRPF	0	0	0	0	1	1	0	0	1	1	2	1	1	0	0	1	1	0	0	1	1	1
SORD	0	0	0	0	2	2	0	1	1	2	1	1	0	0	0	0	0	0	0	0	3	0
SRGAP2	0	0	0	0	1	0	0	0	0	0	0	0	1	0	0	1	0	0	0	0	0	0
SRP68	0	0	0	0	1	0	0	0	0	0	1	1	0	0	0	0	0	0	0	1	3	1
SRRT	0	0	0	0	1	0	0	0	0	1	3	3	1	0	0	1	0	0	0	2	6	3
STAM	0	0	0	0	3	1	0	4	3	2	2	1	6	0	0	1	0	0	0	0	0	0
STRAP	0	0	0	0	4	2	1	1	3	4	6	8	3	0	0	0	1	0	0	6	9	9
SULT1B1	0	0	0	0	1	0	0	0	1	0	0	0	0	0	0	0	0	0	0	0	0	0
SUMO2	0	0	0	0	1	0	1	1	0	1	1	1	0	1	0	0	0	0	1	1	2	1
TARDBP	0	0	0	0	1	0	1	0	0	3	3	3	1	0	0	0	0	0	0	2	6	5
TMED10	0	0	0	0	2	1	0	0	0	1	1	1	1	0	0	0	0	0	0	0	0	0
TMSB10	0	0	0	0	1	0	0	1	2	0	0	0	1	1	0	1	1	0	0	0	0	0
TNPO1	0	0	0	0	1	0	0	0	0	0	2	0	1	0	0	0	0	0	0	0	0	1
TPP1	0	0	0	0	1	0	0	0	0	0	1	1	0	0	0	0	0	0	0	1	0	0
TSTA3	0	0	0	0	1	0	0	0	0	1	0	0	0	0	0	0	0	0	0	0	1	0
TTC36	0	0	0	0	1	0	0	0	0	0	0	0	0	0	0	0	0	0	0	0	0	0
TUBG1	0	0	0	0	1	0	0	0	1	0	2	2	0	0	0	0	0	0	0	3	0	1
TUBGCP2	0	0	0	0	1	0	0	0	0	0	0	0	0	0	0	0	0	0	0	0	0	0
UBA2	0	0	0	0	1	0	1	0	0	2	2	1	0	0	0	0	0	0	0	3	3	5
UBA6	0	0	0	0	1	1	0	0	0	1	1	1	0	0	0	0	0	0	0	1	3	2
UBAC1	0	0	0	0	1	0	0	0	0	0	0	0	0	0	0	0	0	0	0	0	1	0
UBR4	0	0	0	0	1	1	0	0	0	1	0	0	0	0	0	0	0	0	0	1	1	1
UBR5	0	0	0	0	1	0	0	0	0	0	0	0	0	0	0	0	0	0	0	0	0	0
UGDH	0	0	0	0	3	0	0	0	4	2	2	3	0	0	0	0	0	0	0	1	3	0
UNC45A	0	0	0	0	1	0	0	0	0	0	1	3	1	0	0	0	0	0	0	1	1	0
UROD	0	0	0	0	2	0	0	0	1	1	1	0	0	0	0	0	0	0	0	0	0	0
USP14	0	0	0	0	1	0	0	0	1	0	0	0	0	0	0	0	0	0	0	0	3	1
USP15	0	0	0	0	1	0	0	0	0	0	0	0	0	0	0	0	0	0	0	0	0	0
USP5	0	0	0	0	2	2	0	0	0	1	1	1	3	0	1	0	1	0	0	1	5	3
UXS1	0	0	0	0	2	3	0	1	2	0	1	0	1	0	0	0	0	0	0	1	1	1
XPNPEP1	0	0	0	0	1	2	0	0	1	2	1	0	0	0	0	0	0	0	0	1	1	4
XPO5	0	0	0	0	1	0	0	0	0	0	1	0	0	0	0	0	0	0	0	2	2	2
XRN2	0	0	0	0	1	0	0	0	0	1	2	3	1	0	0	0	0	0	0	2	2	2
canx	0	0	0	0	1	0	0	0	0	0	1	0	1	0	0	0	0	0	0	0	0	0
ADRM1	0	0	0	0	0	1	0	0	1	1	1	1	0	0	0	1	2	0	3	1	2	1
AGTRAP	0	0	0	0	0	1	0	0	0	0	0	0	0	0	0	0	0	0	0	0	0	0
AKR1C4	0	0	0	0	0	1	0	0	0	1	3	3	0	0	0	0	0	0	0	1	0	0
AP2M1	0	0	0	0	0	1	0	0	0	0	0	1	1	0	0	0	0	0	0	0	0	0
APLP2	0	0	0	0	0	1	0	0	0	0	0	0	1	0	0	0	0	0	0	0	0	0
ARHGEF2	0	0	0	0	0	1	0	0	0	0	1	1	0	0	0	0	0	0	0	1	0	0
ATG3	0	0	0	0	0	1	0	0	0	0	0	1	0	0	0	0	0	0	0	0	0	0
ATG9A	0	0	0	0	0	1	0	0	0	0	0	0	0	0	0	0	0	0	0	0	0	0
ApoN	0	0	0	0	0	1	0	2	2	3	3	2	1	0	0	0	0	0	0	1	1	1
C1QB	0	0	0	0	0	1	0	0	0	0	0	0	0	0	0	0	0	0	0	0	0	1
C1QC	0	0	0	0	0	1	0	0	0	0	0	0	0	0	0	0	0	0	0	0	0	0
C1R	0	0	0	0	0	1	0	0	0	0	0	0	0	0	0	0	0	0	0	0	0	0
CANX	0	0	0	0	0	1	0	0	0	0	0	0	0	0	0	0	0	0	0	0	0	0
CCZ1B	0	0	0	0	0	1	0	0	0	0	0	0	0	0	0	0	0	0	0	0	0	0
CD97	0	0	0	0	0	1	0	0	0	0	2	1	1	0	0	0	0	0	0	0	0	2
CDH2	0	0	0	0	0	1	0	0	0	0	0	0	1	0	3	2	1	0	0	0	0	0
CFB	0	0	0	0	0	1	0	9	1	1	0	2	1	1	1	1	2	0	1	0	0	0
COG3	0	0	0	0	0	1	0	0	0	0	0	0	0	0	0	0	0	0	0	1	0	0
COPZ1	0	0	0	0	0	1	0	0	0	0	0	0	0	0	0	0	0	0	0	1	1	2
DCXR	0	0	0	0	0	1	0	0	1	0	0	0	0	0	0	0	0	0	0	0	0	1
DDX21	0	0	0	0	0	2	0	0	0	3	2	3	1	0	2	1	0	0	0	6	4	2
EIF3J	0	0	0	0	0	1	0	0	0	0	0	0	0	0	0	0	0	0	0	0	0	0
EIF4G1	0	0	0	0	0	3	0	0	1	0	4	3	2	0	0	0	0	0	0	8	8	4
ELP3	0	0	0	0	0	1	0	0	0	0	1	2	0	0	0	0	0	0	0	2	0	2
F13B	0	0	0	0	0	1	1	0	0	1	2	2	0	0	0	0	0	0	0	0	1	0
FBL	0	0	0	0	0	2	0	0	0	0	0	1	1	0	0	1	0	0	0	0	1	1
FLOT2	0	0	0	0	0	1	0	0	1	0	1	0	2	0	0	1	0	0	0	0	0	0
GARS	0	0	0	0	0	1	0	0	0	1	2	1	0	0	0	0	0	0	0	1	1	3
GBA	0	0	0	0	0	1	0	0	0	0	0	0	0	0	0	0	0	0	0	0	0	1
GEMIN2	0	0	0	0	0	1	0	0	0	0	1	0	0	0	0	0	0	0	0	0	0	0
GGH	0	0	0	0	0	3	0	0	0	1	1	1	0	0	0	0	0	0	0	0	0	0
GLO1	0	0	0	0	0	1	0	0	0	0	0	0	0	0	0	0	0	0	0	0	1	0
GNB2	0	0	0	0	0	1	0	0	0	0	0	0	0	0	0	0	0	0	0	0	1	0
GPI	0	0	0	0	0	1	0	1	1	0	0	0	0	0	0	0	1	0	0	0	0	0
GRWD1	0	0	0	0	0	1	0	0	0	1	1	1	0	0	0	0	0	0	0	0	3	4
HIST2H2AB	0	0	0	0	0	1	0	0	0	0	0	0	0	0	0	0	0	0	0	0	0	0
HMBS	0	0	0	0	0	1	0	0	0	0	0	0	0	0	0	0	0	0	0	0	0	0
HNRNPA2B1	0	0	0	0	0	2	1	0	1	1	1	2	1	1	1	0	0	1	1	2	1	2
HNRNPA3	0	0	0	0	0	1	0	0	1	1	3	3	0	0	1	3	0	1	0	4	6	3
HRAS	0	0	0	0	0	1	0	0	0	0	0	0	0	0	1	0	0	0	0	0	0	0
HRMT1L2	0	0	0	0	0	1	0	0	0	2	3	3	1	0	0	0	0	0	0	0	7	4
HTATSF1	0	0	0	0	0	1	0	0	0	0	0	2	0	0	0	0	0	0	0	2	3	0
HYOU1	0	0	0	0	0	1	0	0	2	2	4	2	1	0	0	1	0	0	0	2	0	1
IGF2R	0	0	0	0	0	1	0	1	0	0	0	0	0	0	1	0	0	0	0	0	0	0
IPO4	0	0	0	0	0	1	0	0	1	1	0	3	0	0	0	0	0	0	0	0	0	0
KIF5B	0	0	0	0	0	2	0	0	1	1	3	2	2	0	0	0	0	0	0	2	5	7
LOC100335345	0	0	0	0	0	3	0	3	4	2	3	0	1	0	0	0	0	0	0	1	3	1
LOC100336868	0	0	0	0	0	1	0	1	0	0	0	0	0	0	0	0	0	0	0	0	0	0
LOC789485	0	0	0	0	0	1	0	1	1	1	1	1	0	0	0	0	0	0	0	0	0	0
MAP2K2	0	0	0	0	0	2	0	0	0	0	0	1	0	0	0	0	0	0	0	0	1	0
MAPK1IP1L	0	0	0	0	0	1	1	0	1	1	1	1	1	1	1	0	0	1	0	1	1	1
MBD3	0	0	0	0	0	1	0	0	0	0	2	1	0	0	0	0	0	0	0	1	1	1
MDN1	0	0	0	0	0	2	0	0	0	1	3	0	0	0	0	0	0	0	0	1	0	3
MTA2	0	0	0	0	0	1	0	0	0	1	0	0	0	0	0	0	0	0	0	0	5	2
MYO1C	0	0	0	0	0	1	0	1	0	1	0	1	1	0	1	3	3	0	0	0	0	0
NAMPT	0	0	0	0	0	1	0	0	0	1	1	1	0	0	0	0	0	0	0	4	4	2
NPM3	0	0	0	0	0	1	0	0	0	0	0	0	0	0	0	1	0	1	0	0	1	0
NUP93	0	0	0	0	0	1	0	0	0	1	0	2	0	0	0	0	0	0	0	1	0	0
OLA1	0	0	0	0	0	1	1	0	1	1	1	1	0	0	0	0	0	0	0	1	1	6
PACSIN3	0	0	0	0	0	1	0	0	2	1	3	2	4	1	4	1	1	3	3	0	2	0
PCNA	0	0	0	0	0	1	0	0	1	1	0	1	0	0	0	0	0	0	0	0	2	1
PDCD2L	0	0	0	0	0	1	0	0	1	0	0	0	0	0	0	1	0	0	0	1	1	0
PELP1	0	0	0	0	0	1	0	0	0	0	0	0	0	0	0	0	0	0	0	0	0	0
POLR2A	0	0	0	0	0	1	0	0	0	1	2	1	2	0	0	0	0	0	0	0	3	6
PPA1	0	0	0	0	0	1	0	0	1	1	1	0	0	0	0	0	0	0	0	1	3	1
PRDX6	0	0	0	0	0	1	0	1	1	0	0	0	1	0	0	1	0	0	0	5	2	0
PRIM2	0	0	0	0	0	1	0	0	0	0	0	1	0	0	0	0	0	0	0	1	0	0
PSMD10	0	0	0	0	0	1	0	0	0	0	0	0	0	0	0	0	0	0	0	0	1	0
QARS	0	0	0	0	0	1	0	0	0	1	1	2	0	0	0	0	0	0	0	5	4	3
RAP1A	0	0	0	0	0	1	0	0	1	0	0	0	0	0	0	1	1	0	0	0	0	1
RBBP7	0	0	0	0	0	1	0	0	0	0	1	1	0	0	0	0	0	0	0	3	1	2
SCAMP1	0	0	0	0	0	2	0	1	0	1	3	1	3	0	1	0	1	0	0	0	1	0
SELENBP1	0	0	0	0	0	1	0	0	0	0	0	0	0	0	0	0	0	0	0	0	0	0
SFN	0	0	0	0	0	3	0	0	0	0	0	0	0	0	0	0	0	0	0	0	0	0
SLC35E1	0	0	0	0	0	1	0	0	0	0	0	0	0	0	0	0	0	0	0	0	0	0
SMN1	0	0	0	0	0	1	0	0	0	0	3	2	0	0	0	0	0	0	0	0	0	0
SND1	0	0	0	0	0	2	0	0	2	3	3	4	0	0	0	0	0	0	0	6	7	5
SSB	0	0	0	0	0	1	1	0	0	0	0	0	0	0	0	0	1	0	0	1	5	2
TFG	0	0	0	0	0	1	0	1	1	0	0	0	1	0	0	1	1	0	0	0	0	0
TGFBI	0	0	0	0	0	1	0	0	1	2	4	1	1	0	0	0	1	0	0	2	0	1
TRA2A	0	0	0	0	0	1	0	0	0	1	1	3	0	0	0	0	0	0	0	0	0	0
TRAPPC6B	0	0	0	0	0	1	0	0	0	0	0	0	0	0	0	0	0	0	0	0	0	0
TUBB2B	0	0	0	0	0	1	0	1	0	1	1	1	0	0	0	0	0	0	0	1	1	1
VCAN	0	0	0	0	0	2	2	0	0	0	1	2	0	0	0	0	0	0	0	0	0	0
YIPF6	0	0	0	0	0	1	0	0	0	0	1	0	1	0	0	0	0	0	0	0	0	0
100336744	0	0	0	0	0	0	0	0	2	0	0	1	0	1	0	0	2	0	0	1	1	1
ACTL6A	0	0	0	0	0	0	0	0	0	0	0	1	0	0	0	0	0	0	0	0	1	2
ADIPOQ	0	0	0	0	0	0	0	4	2	1	0	0	0	0	1	0	0	0	0	0	0	0
AGL	0	0	0	0	0	0	0	0	0	0	1	0	0	0	0	0	0	0	0	0	0	0
AIMP1	0	0	0	0	0	0	0	0	0	0	1	2	0	0	0	0	0	0	0	0	1	0
AIMP2	0	0	0	0	0	0	0	0	1	1	2	2	1	0	0	1	0	0	0	1	2	2
AKR1A1	0	0	0	0	0	0	0	0	0	0	0	0	0	0	0	0	0	0	0	0	0	0
APOA4	0	0	0	0	0	0	0	0	0	0	0	0	0	0	0	0	0	0	0	0	0	0
ATP1B1	0	0	0	0	0	0	0	0	1	0	0	0	2	0	0	2	1	0	1	1	1	0
Bt.111345	0	0	0	0	0	0	0	0	0	0	0	0	0	0	0	0	0	0	0	0	0	0
C1H3orf58	0	0	0	0	0	0	0	0	0	0	0	0	0	0	0	0	0	0	0	0	0	0
C6orf132	0	0	0	0	0	0	0	0	0	1	0	1	0	0	0	0	0	0	0	0	0	0
CBR3	0	0	0	0	0	0	0	0	0	0	0	1	1	0	0	0	0	0	0	0	1	1
CBS	0	0	0	0	0	0	1	0	1	0	0	1	0	0	0	0	0	0	0	1	4	0
CDK3	0	0	0	0	0	0	1	0	1	0	1	0	1	1	0	0	0	0	0	0	1	0
CHIA	0	0	0	0	0	0	0	0	1	0	0	0	0	0	0	0	0	0	0	0	1	0
CHMP6	0	0	0	0	0	0	0	1	0	0	0	0	1	0	0	1	0	0	0	1	0	0
CPN1	0	0	0	0	0	0	0	0	0	0	0	0	0	0	0	0	0	0	0	0	0	0
CPNE2	0	0	0	0	0	0	0	0	0	0	0	0	1	0	0	1	1	0	0	0	0	0
CSE1L	0	0	0	0	0	0	0	0	2	3	3	4	2	0	0	0	0	0	0	2	3	2
CSN2	0	0	0	0	0	0	0	0	0	0	1	0	0	0	0	0	0	0	0	0	0	0
CSNK2A1	0	0	0	0	0	0	0	0	0	0	0	0	0	0	1	0	0	0	0	0	0	0
CTNND1	0	0	0	0	0	0	0	0	1	0	2	1	1	1	5	6	2	0	2	1	6	2
CTSC	0	0	0	0	0	0	0	0	0	0	0	0	0	0	0	0	0	0	0	0	0	0
DDX39A	0	0	0	0	0	0	0	0	0	1	4	1	0	0	0	0	0	0	0	0	0	3
DIS3	0	0	0	0	0	0	0	0	0	3	1	3	1	0	0	0	0	0	0	4	4	5
ECM1	0	0	0	0	0	0	1	0	0	1	1	0	0	0	0	0	0	0	0	0	0	0
EFTUD2	0	0	0	0	0	0	0	0	0	2	8	5	0	0	0	0	0	0	0	5	3	5
EIF3K	0	0	0	0	0	0	0	0	0	0	0	0	0	0	0	0	0	0	0	1	0	0
EIF3M	0	0	0	0	0	0	0	0	0	0	2	0	0	0	0	0	0	0	0	3	0	0
FAHD2A	0	0	0	0	0	0	0	0	0	0	0	0	0	0	0	0	0	0	0	0	0	0
FAP	0	0	0	0	0	0	0	0	0	0	0	0	0	0	0	0	0	0	0	0	0	0
FLOT1	0	0	0	0	0	0	0	0	0	0	0	0	0	0	0	2	0	0	0	0	0	0
G3BP1	0	0	0	0	0	0	0	0	0	0	0	0	0	0	0	0	0	0	0	2	4	3
GBE1	0	0	0	0	0	0	0	0	0	0	0	0	0	0	0	0	0	0	0	0	0	0
GFPT1	0	0	0	0	0	0	0	0	1	2	2	2	1	0	0	0	0	0	0	3	2	2
GLA	0	0	0	0	0	0	1	0	1	3	2	1	1	0	0	0	0	0	0	1	0	1
GNA13	0	0	0	0	0	0	0	0	3	0	0	0	1	0	2	1	4	3	4	0	3	3
GPRC5C	0	0	0	0	0	0	0	0	0	0	0	0	1	0	0	0	0	0	0	0	0	1
H2AFZ	0	0	0	0	0	0	0	0	0	0	0	0	0	0	0	0	0	0	0	0	0	0
HAT1	0	0	0	0	0	0	0	0	0	0	0	0	1	0	0	0	0	0	0	2	2	2
HDAC1	0	0	0	0	0	0	0	0	1	0	0	1	0	0	0	0	0	0	0	1	2	0
HINT1	0	0	0	0	0	0	1	0	0	0	0	0	0	1	0	0	0	0	1	0	0	0
HNRNPH1	0	0	0	0	0	0	0	0	0	1	3	2	2	0	0	1	0	0	0	2	1	0
HSPH1	0	0	0	0	0	0	0	0	4	1	0	0	0	0	0	0	0	1	2	0	4	0
IKBKAP	0	0	0	0	0	0	0	0	0	1	5	5	2	0	0	0	0	0	0	1	8	0
KHDRBS3	0	0	0	0	0	0	0	0	0	0	0	0	0	0	0	0	0	0	0	1	0	0
KIAA1524	0	0	0	0	0	0	0	0	0	0	1	0	0	0	0	0	0	0	0	0	0	0
KIF5A	0	0	0	0	0	0	0	0	1	0	2	2	1	0	0	0	0	0	0	2	0	0
LOC528150	0	0	0	0	0	0	0	0	1	1	0	0	0	0	0	0	0	0	0	0	0	0
LOC781667	0	0	0	0	0	0	0	0	0	0	0	0	0	1	0	0	0	0	0	1	2	3
LOC781916	0	0	0	0	0	0	0	1	0	1	1	1	0	0	0	0	0	0	0	0	0	0
METTL11A	0	0	0	0	0	0	0	0	0	0	0	0	0	0	0	0	0	0	0	0	0	0
MTOR	0	0	0	0	0	0	0	0	0	0	2	1	0	0	0	0	0	0	0	1	2	1
MTPN	0	0	0	0	0	0	0	0	0	0	0	0	0	0	0	0	0	0	0	0	0	0
NHP2L1	0	0	0	0	0	0	0	0	0	0	0	0	0	0	0	0	0	0	0	0	0	1
NOP56	0	0	0	0	0	0	0	0	0	1	1	1	1	0	0	0	0	0	0	0	2	3
NR3C1	0	0	0	0	0	0	0	0	1	1	1	1	1	0	0	0	0	0	1	0	0	0
PIP4K2A	0	0	0	0	0	0	0	0	0	0	0	1	0	0	0	0	0	0	0	1	2	0
PIPSL	0	0	0	0	0	0	0	0	2	0	0	1	2	1	0	0	0	0	1	3	0	2
PPAT	0	0	0	0	0	0	0	0	0	0	1	1	0	0	0	0	0	0	0	1	1	2
PPP1CA	0	0	0	0	0	0	0	0	0	1	1	1	1	0	0	0	1	0	0	0	0	2
PPP1CC	0	0	0	0	0	0	0	0	2	1	3	4	1	0	0	0	0	1	0	3	0	5
PRPF4	0	0	0	0	0	0	0	0	0	0	0	0	0	0	0	0	0	0	0	0	3	0
PXDN	0	0	0	0	0	0	0	0	0	1	1	1	0	0	0	0	0	0	0	0	0	0
RPL37A	0	0	0	0	0	0	0	0	0	0	0	0	0	0	0	0	0	0	0	1	0	0
SHMT1	0	0	0	0	0	0	0	0	2	0	1	0	0	0	0	0	0	0	0	1	1	0
SKIL	0	0	0	0	0	0	0	0	0	0	0	0	0	0	0	0	0	0	0	0	0	0
SMC2	0	0	0	0	0	0	0	0	0	0	1	1	0	0	0	0	0	0	0	0	2	1
SMC4	0	0	0	0	0	0	0	0	0	0	3	0	1	0	0	0	1	0	0	3	5	3
STAT1	0	0	0	0	0	0	0	0	0	0	0	0	0	0	0	0	0	0	0	0	2	0
TNIP2	0	0	0	0	0	0	0	0	0	0	0	0	0	0	0	0	0	0	0	0	0	0
TSKU	0	0	0	0	0	0	0	0	0	0	0	0	0	0	0	0	0	0	0	0	0	0
VASN	0	0	0	0	0	0	0	0	1	0	0	0	0	0	0	0	0	0	0	0	0	0
VNN1	0	0	0	0	0	0	0	1	0	1	0	0	0	3	0	0	1	0	0	0	1	0
YARS	0	0	0	0	0	0	0	0	0	4	6	4	3	0	1	0	1	0	0	7	4	7
YTHDF2	0	0	0	0	0	0	0	0	1	0	0	0	0	0	0	0	0	1	1	1	2	2
AMOT	0	0	0	0	0	0	0	0	0	0	0	0	0	0	0	0	0	0	0	0	0	0
ARFGEF1	0	0	0	0	0	0	0	0	0	0	0	0	0	0	0	0	0	0	0	0	0	0
CDC42BPG	0	0	0	0	0	0	0	0	0	0	0	0	0	0	0	0	0	0	0	0	0	0
CHUK	0	0	0	0	0	0	0	0	0	0	0	0	0	0	0	0	0	0	0	0	0	0
EML2	0	0	0	0	0	0	0	0	1	0	1	0	0	0	0	0	0	0	0	0	0	0
FKBP1A	0	0	0	0	0	0	1	0	1	0	0	0	1	0	2	1	1	0	1	0	1	0
IKBKB	0	0	0	0	0	0	0	0	0	0	0	0	0	0	0	0	0	0	0	0	0	0
IKBKG	0	0	0	0	0	0	0	0	0	0	0	0	0	0	0	0	0	0	0	0	0	0
LOC100849169	0	0	0	0	0	0	0	0	1	0	0	0	0	0	0	0	0	0	0	0	1	0
NF2	0	0	0	0	0	0	0	0	0	0	0	0	0	0	0	0	0	0	0	0	0	0
PROC	0	0	0	0	0	0	0	0	1	1	1	0	1	0	0	0	0	0	0	2	0	0
SYPL1	0	0	0	0	0	0	0	1	0	1	0	0	1	0	0	0	0	0	0	0	0	0
TANK	0	0	0	0	0	0	0	0	0	0	0	0	0	0	0	0	0	0	0	0	0	0
URB2	0	0	0	0	0	0	0	0	0	0	0	0	0	0	0	0	0	0	0	0	0	0
ACTBL2	0	0	0	0	0	0	7	0	0	0	0	0	0	0	0	0	0	0	0	0	3	0
ANP32A	0	0	0	0	0	0	1	0	0	0	0	0	0	0	0	0	0	0	0	0	0	0
ANP32E	0	0	0	0	0	0	1	0	0	0	0	0	0	0	0	0	0	0	0	0	0	0
ANXA6	0	0	0	0	0	0	1	1	4	0	2	0	3	0	1	4	2	1	1	0	4	1
APOH	0	0	0	0	0	0	1	0	0	0	0	0	1	0	0	0	1	0	1	0	0	0
ATP1A4	0	0	0	0	0	0	1	0	0	0	0	0	0	2	0	0	0	0	0	0	0	0
CD58	0	0	0	0	0	0	1	0	0	0	0	0	0	1	2	0	0	2	2	1	1	1
CFH	0	0	0	0	0	0	1	0	1	0	0	0	0	0	0	0	0	0	0	0	0	0
CFI	0	0	0	0	0	0	1	0	0	0	0	0	0	0	0	0	0	0	0	0	0	0
CLEC3B	0	0	0	0	0	0	3	0	0	0	0	0	0	0	0	0	0	0	0	0	0	0
DDX5	0	0	0	0	0	0	1	0	0	1	5	3	2	0	1	1	1	1	1	3	3	5
HBG1	0	0	0	0	0	0	1	0	0	0	0	0	0	0	0	0	0	0	0	0	0	0
HNRPC	0	0	0	0	0	0	1	0	0	0	0	0	0	0	0	0	0	0	0	0	0	0
KRAS	0	0	0	0	0	0	1	0	1	0	0	0	1	0	1	0	0	0	0	0	2	0
LGALS1	0	0	0	0	0	0	1	0	0	0	0	0	0	0	0	0	0	0	0	0	0	0
LOC782038	0	0	0	0	0	0	1	0	1	0	0	0	0	0	0	0	0	0	0	0	0	0
LOC782114	0	0	0	0	0	0	1	0	0	0	0	0	0	0	0	0	0	0	0	0	0	0
MBL	0	0	0	0	0	0	1	0	0	0	0	0	0	0	0	0	0	0	0	0	0	0
NAA38	0	0	0	0	0	0	1	0	0	0	0	0	0	0	0	0	0	0	0	0	0	0
NASP	0	0	0	0	0	0	2	0	0	0	0	0	0	0	0	0	0	0	0	0	0	0
PSMA6	0	0	0	0	0	0	1	2	0	0	0	0	0	0	0	0	1	0	1	0	2	0
PTBP1	0	0	0	0	0	0	2	0	1	0	1	0	0	1	0	1	0	1	0	7	1	0
RPLP1	0	0	0	0	0	0	1	0	0	0	0	0	0	0	0	0	0	0	0	0	0	0
RPS28	0	0	0	0	0	0	1	0	0	0	2	2	0	0	0	0	0	0	0	0	0	0
SNRPE	0	0	0	0	0	0	1	0	0	0	0	0	0	0	0	0	0	0	0	0	1	0
TP53	0	0	0	0	0	0	30	27	87	0	0	0	0	0	0	0	0	0	0	0	0	0
WNT5A	0	0	0	0	0	0	1	0	0	0	0	0	0	0	0	0	0	0	0	0	0	0
AKR7A2	0	0	0	0	0	0	0	0	0	0	0	0	0	0	0	0	0	0	0	0	1	2
AMOTL1	0	0	0	0	0	0	0	0	0	0	0	0	0	0	0	0	0	0	0	0	0	0
ANXA2	0	0	0	0	0	0	0	1	3	0	1	1	1	2	2	3	0	1	1	1	1	0
CLDND1	0	0	0	0	0	0	0	0	1	0	0	0	0	0	0	0	1	0	0	1	3	1
CRMP1	0	0	0	0	0	0	0	1	0	0	0	0	1	0	0	0	0	0	0	0	0	0
CTPS1	0	0	0	0	0	0	0	0	0	0	3	5	0	0	0	0	0	0	0	4	7	6
EPS8L2	0	0	0	0	0	0	0	0	0	0	0	0	0	0	0	0	0	0	0	0	0	0
GOLPH3L	0	0	0	0	0	0	0	1	1	1	1	1	0	0	0	0	0	0	0	0	0	0
HIST3H2A	0	0	0	0	0	0	0	0	0	0	0	0	1	0	0	0	0	0	0	0	0	0
LOC100336044	0	0	0	0	0	0	0	0	0	0	0	0	0	1	0	0	0	0	0	0	0	0
MOB1B	0	0	0	0	0	0	0	0	1	0	0	0	1	0	0	0	0	0	0	0	0	0
NEDD8	0	0	0	0	0	0	0	0	1	0	1	0	0	0	0	0	0	0	0	0	0	2
PAFAH1B3	0	0	0	0	0	0	0	0	0	0	0	0	0	0	0	0	0	0	0	0	0	0
PDXK	0	0	0	0	0	0	0	0	0	1	0	0	0	0	0	0	0	0	0	1	0	0
PSMA5	0	0	0	0	0	0	0	1	0	0	0	0	0	0	1	0	0	1	0	2	3	2
PWP2	0	0	0	0	0	0	0	0	0	0	0	0	0	0	0	0	0	0	0	0	0	1
PYGB	0	0	0	0	0	0	0	1	0	1	0	1	0	0	0	0	0	0	0	1	0	2
RPL22	0	0	0	0	0	0	0	1	0	1	1	2	0	0	0	1	0	0	0	0	1	1
RPL31	0	0	0	0	0	0	0	0	0	0	0	0	0	0	0	0	0	0	0	0	0	0
RPS20	0	0	0	0	0	0	0	0	1	0	0	2	0	0	0	0	0	0	0	1	2	1
SEPT9	0	0	0	0	0	0	0	0	0	3	1	1	0	0	0	0	0	0	0	2	1	1
SF3B3	0	0	0	0	0	0	0	0	0	1	3	1	0	0	0	0	0	1	0	1	3	1
SNRPA1	0	0	0	0	0	0	0	0	0	0	1	1	0	0	0	0	0	0	0	2	3	1
SNRPD3	0	0	0	0	0	0	0	0	0	0	0	2	0	0	0	0	0	0	0	0	1	0
SRM	0	0	0	0	0	0	0	1	0	0	1	2	2	0	0	0	1	0	0	2	4	3
TKT	0	0	0	0	0	0	0	0	0	3	0	1	0	1	1	1	1	0	0	2	0	0
UMPS	0	0	0	0	0	0	0	0	0	1	1	2	0	0	0	0	0	0	0	1	3	1
AFM	0	0	0	0	0	0	0	2	0	0	0	0	0	3	1	0	0	0	0	0	0	0
AP1B1	0	0	0	0	0	0	0	1	0	0	0	1	1	0	0	0	0	0	0	0	0	0
Bt.22869	0	0	0	0	0	0	0	1	0	0	0	0	0	0	0	0	0	0	0	0	0	0
C6	0	0	0	0	0	0	0	1	1	0	0	0	0	0	0	0	0	0	0	0	0	0
CHST14	0	0	0	0	0	0	0	1	0	0	0	0	0	0	0	0	0	0	0	0	0	0
CSDA	0	0	0	0	0	0	0	1	10	0	0	0	0	6	2	1	0	5	4	3	4	9
DSC1	0	0	0	0	0	0	0	1	0	0	0	0	0	0	0	0	0	0	0	0	0	0
EPPK1	0	0	0	0	0	0	0	1	0	0	0	0	0	0	0	0	0	0	0	0	0	0
ETFA	0	0	0	0	0	0	0	1	0	0	0	0	0	0	0	0	0	0	0	0	0	0
FLNB	0	0	0	0	0	0	0	1	0	0	0	0	0	0	0	0	0	0	0	0	0	0
GIPC1	0	0	0	0	0	0	0	1	3	0	1	0	0	0	0	2	2	0	0	1	0	1
HEATR5B	0	0	0	0	0	0	0	1	0	0	0	0	0	0	0	0	0	0	0	0	1	0
HPX	0	0	0	0	0	0	0	5	2	5	1	2	1	2	1	2	1	0	2	0	0	1
HSPA9	0	0	0	0	0	0	0	1	0	0	0	0	0	0	0	0	0	0	0	0	0	0
HSPE1	0	0	0	0	0	0	0	1	0	0	0	0	0	0	0	0	0	0	0	0	0	0
ITIH1	0	0	0	0	0	0	0	1	0	0	0	0	0	0	0	0	0	0	0	0	0	0
KPNA1	0	0	0	0	0	0	0	1	0	0	0	1	0	0	0	0	0	0	0	1	0	0
LMAN2	0	0	0	0	0	0	0	1	1	1	1	0	1	0	0	0	0	0	0	1	1	0
LOC100296890	0	0	0	0	0	0	0	1	0	1	1	1	1	0	0	0	0	0	0	1	0	0
LRG1	0	0	0	0	0	0	0	1	0	0	0	0	0	1	0	0	0	0	0	0	0	0
LUM	0	0	0	0	0	0	0	3	0	0	0	0	0	1	0	0	1	0	0	0	0	0
PICALM	0	0	0	0	0	0	0	1	0	0	0	0	0	0	0	0	0	0	1	0	0	0
PPID	0	0	0	0	0	0	0	1	4	1	0	1	0	0	0	0	0	0	0	3	4	2
PPIH	0	0	0	0	0	0	0	2	1	0	0	0	0	1	0	0	0	1	1	1	1	1
PSMA2	0	0	0	0	0	0	0	1	0	0	0	0	0	0	0	0	1	1	1	3	0	1
PSMB5	0	0	0	0	0	0	0	1	0	0	0	0	0	0	0	0	2	0	0	1	0	2
RPL10A	0	0	0	0	0	0	0	1	0	0	0	0	0	0	0	0	1	0	0	0	0	0
SERPINA3-4	0	0	0	0	0	0	0	1	1	0	0	0	0	0	0	0	1	0	0	0	0	0
SERPINA3-6	0	0	0	0	0	0	0	6	0	0	0	0	0	0	0	0	0	0	0	0	0	0
SERPINA3-8	0	0	0	0	0	0	0	1	1	0	0	0	2	1	0	0	0	0	0	0	0	0
SPAG16	0	0	0	0	0	0	0	1	0	0	0	0	0	0	0	0	0	0	0	0	0	0
SRP14	0	0	0	0	0	0	0	1	0	0	0	0	0	0	0	0	0	0	0	0	1	3
STAM2	0	0	0	0	0	0	0	2	0	0	0	0	1	0	1	0	1	0	0	0	0	0
TOM1L1	0	0	0	0	0	0	0	1	1	0	0	0	0	0	0	0	0	0	0	0	1	0
TOMM22	0	0	0	0	0	0	0	1	0	0	0	0	0	0	0	0	0	0	0	0	0	0
TXNRD1	0	0	0	0	0	0	0	1	0	0	0	0	0	0	0	0	0	0	0	0	0	0
UBE2V1	0	0	0	0	0	0	0	1	0	0	0	0	0	0	0	1	1	1	1	0	0	1
VDAC1	0	0	0	0	0	0	0	1	0	0	0	0	0	0	0	0	0	0	0	0	0	0
VDAC2	0	0	0	0	0	0	0	1	0	0	0	0	0	0	0	0	0	0	0	0	0	0
XPO1	0	0	0	0	0	0	0	1	4	0	1	1	0	0	0	0	0	0	0	0	1	0
ABCF2	0	0	0	0	0	0	0	0	0	1	2	0	1	0	0	0	0	0	0	0	2	2
ACACB	0	0	0	0	0	0	0	0	0	0	0	0	0	0	0	0	0	0	0	0	0	0
ACP1	0	0	0	0	0	0	0	0	0	1	1	1	0	0	0	0	0	0	0	0	0	0
ACSL4	0	0	0	0	0	0	0	0	2	0	0	0	0	0	2	2	1	1	1	1	2	1
ANGPTL3	0	0	0	0	0	0	0	0	0	0	0	0	0	0	0	0	0	0	0	0	0	0
ANTXR1	0	0	0	0	0	0	0	0	0	0	0	0	0	0	0	0	0	0	0	1	0	0
AP2B1	0	0	0	0	0	0	0	0	1	0	0	0	1	0	0	0	0	0	0	1	0	0
AURKB	0	0	0	0	0	0	0	0	0	0	0	0	0	0	2	0	1	1	0	2	2	2
C10H14ORF166	0	0	0	0	0	0	0	0	2	0	0	0	0	0	0	0	0	0	0	1	1	3
C14orf80	0	0	0	0	0	0	0	0	0	0	0	0	0	0	0	0	0	0	0	0	0	0
CACNA2D1	0	0	0	0	0	0	0	0	1	0	0	0	0	4	1	0	1	2	1	0	0	0
CCDC8	0	0	0	0	0	0	0	0	0	0	0	0	0	0	0	0	0	0	0	0	0	0
CD109	0	0	0	0	0	0	0	0	1	0	0	0	0	1	0	0	0	0	0	0	0	1
CDKN2A	0	0	0	0	0	0	0	0	0	0	0	0	0	0	0	1	0	0	0	0	1	1
CGI-301	0	0	0	0	0	0	0	0	0	0	0	0	0	0	0	0	0	0	0	0	0	0
CNTN1	0	0	0	0	0	0	0	0	1	0	0	0	0	1	0	0	0	0	0	0	0	0
COL6A3	0	0	0	0	0	0	0	0	1	0	0	1	0	0	0	0	0	0	0	0	0	0
CSRP1	0	0	0	0	0	0	0	0	0	0	0	0	0	0	0	0	0	0	0	0	1	0
DCTPP1	0	0	0	0	0	0	0	0	0	0	0	0	0	0	0	0	0	0	0	0	0	0
DDX10	0	0	0	0	0	0	0	0	0	0	0	0	0	0	0	0	0	0	0	0	0	0
DHFR	0	0	0	0	0	0	0	0	0	0	0	0	0	0	0	0	0	0	0	1	2	1
DNAJB1	0	0	0	0	0	0	0	0	1	0	0	0	0	0	0	0	0	0	1	2	2	4
DNAJB4	0	0	0	0	0	0	0	0	0	0	0	0	0	0	0	0	0	0	0	1	2	1
EDF1	0	0	0	0	0	0	0	0	0	0	0	0	0	2	1	1	1	0	2	1	0	1
EIF1B	0	0	0	0	0	0	0	0	1	0	0	0	0	0	0	0	0	0	0	0	1	0
EPB41L3	0	0	0	0	0	0	0	0	0	0	0	0	0	0	1	0	1	0	1	0	0	0
FAF1	0	0	0	0	0	0	0	0	1	0	0	0	0	0	0	0	2	0	1	2	11	7
FAM120A	0	0	0	0	0	0	0	0	1	1	1	1	0	0	0	0	0	0	1	1	5	1
FAM49B	0	0	0	0	0	0	0	0	0	0	0	0	0	0	0	1	1	0	0	0	2	2
FAM98A	0	0	0	0	0	0	0	0	1	0	0	0	0	0	0	0	0	0	0	0	1	2
FREM2	0	0	0	0	0	0	0	0	0	0	0	0	0	0	0	0	0	0	0	0	0	0
FRYL	0	0	0	0	0	0	0	0	0	0	0	1	0	0	0	0	0	0	0	0	0	0
H3F3C	0	0	0	0	0	0	0	0	1	1	0	0	0	0	0	0	0	0	0	0	0	0
HERC4	0	0	0	0	0	0	0	0	0	0	0	0	0	0	0	0	0	0	0	0	4	1
HNRNPA1	0	0	0	0	0	0	0	0	0	0	1	1	0	1	0	1	0	0	1	0	2	1
HNRNPR	0	0	0	0	0	0	0	0	1	0	0	0	0	1	2	0	1	2	0	2	1	1
HNRPDL	0	0	0	0	0	0	0	0	0	0	0	1	0	0	1	2	2	0	1	1	1	1
ITGA5	0	0	0	0	0	0	0	0	0	0	0	0	0	0	1	0	0	0	0	0	0	2
LDOC1L	0	0	0	0	0	0	0	0	0	0	0	0	0	0	0	0	0	0	0	0	0	0
LOC616394	0	0	0	0	0	0	0	0	0	0	0	0	0	0	0	0	0	1	0	0	2	2
LOC781001	0	0	0	0	0	0	0	0	0	1	1	1	1	0	0	0	1	0	0	2	2	0
LRRC57	0	0	0	0	0	0	0	0	1	0	0	0	0	1	0	0	0	0	1	0	1	0
LSM11	0	0	0	0	0	0	0	0	0	0	0	0	0	0	0	0	0	0	0	0	0	0
MAP2K1	0	0	0	0	0	0	0	0	1	1	0	1	0	0	0	0	0	0	0	1	1	0
MARK2	0	0	0	0	0	0	0	0	0	0	0	0	0	0	0	1	0	0	0	0	2	0
MGC137099	0	0	0	0	0	0	0	0	0	0	1	0	0	0	0	0	0	0	0	0	0	0
MKRN4P	0	0	0	0	0	0	0	0	0	0	0	0	0	0	0	0	0	0	0	0	0	0
NAPG	0	0	0	0	0	0	0	0	0	0	0	0	0	0	0	1	1	0	0	0	0	0
NRN1	0	0	0	0	0	0	0	0	1	0	0	0	0	0	0	0	0	0	0	0	0	0
NRP2	0	0	0	0	0	0	0	0	0	0	0	0	0	0	0	1	1	1	1	0	1	1
NSFL1C	0	0	0	0	0	0	0	0	0	0	0	0	0	0	0	0	0	0	2	3	7	6
NTPCR	0	0	0	0	0	0	0	0	0	0	0	0	0	0	0	0	0	0	0	0	1	3
ODZ3	0	0	0	0	0	0	0	0	0	0	0	0	0	1	0	0	0	0	0	0	0	0
OTUB1	0	0	0	0	0	0	0	0	0	1	1	1	0	0	0	0	0	0	0	0	1	0
PAK4	0	0	0	0	0	0	0	0	0	0	0	0	0	0	2	0	0	0	0	2	1	0
PCDH10	0	0	0	0	0	0	0	0	1	0	0	0	0	0	0	0	0	0	0	0	0	0
PCDH9	0	0	0	0	0	0	0	0	1	0	0	0	0	0	0	0	1	0	1	0	0	0
PDPN	0	0	0	0	0	0	0	0	0	0	0	0	0	0	0	0	0	0	0	0	0	0
PFN2	0	0	0	0	0	0	0	0	1	0	0	1	0	0	0	0	0	0	0	1	1	1
PHB2	0	0	0	0	0	0	0	0	0	0	0	0	0	0	0	0	0	0	0	1	2	0
PIN4	0	0	0	0	0	0	0	0	1	0	0	0	1	0	0	0	1	0	1	1	1	1
PKN2	0	0	0	0	0	0	0	0	0	0	0	0	0	0	0	0	0	0	0	1	2	1
PPIL1	0	0	0	0	0	0	0	0	0	0	0	0	0	3	1	0	1	6	5	3	3	3
PPM1B	0	0	0	0	0	0	0	0	0	0	0	0	0	0	0	0	0	0	0	0	0	0
PSMA8	0	0	0	0	0	0	0	0	0	0	0	0	0	0	0	0	2	0	1	3	3	1
PSMB1	0	0	0	0	0	0	0	0	1	0	0	0	0	0	0	0	1	0	2	4	3	1
PSMB2	0	0	0	0	0	0	0	0	0	0	0	0	0	0	0	0	2	0	2	3	1	2
PSMB4	0	0	0	0	0	0	0	0	0	0	0	0	0	0	0	0	0	0	1	0	1	0
PSMB6	0	0	0	0	0	0	0	0	1	0	0	0	0	0	0	0	1	0	1	0	3	0
PSMD4	0	0	0	0	0	0	0	0	0	1	1	2	1	1	0	0	1	1	3	5	2	1
PYCRL	0	0	0	0	0	0	0	0	0	0	0	0	0	0	0	0	0	0	0	0	0	0
RAB23	0	0	0	0	0	0	0	0	0	0	0	0	1	0	0	0	1	0	0	1	0	2
RAB34	0	0	0	0	0	0	0	0	1	0	0	0	0	0	0	1	1	0	0	0	0	1
RAET1L	0	0	0	0	0	0	0	0	0	0	0	0	0	0	0	0	0	0	0	0	0	0
RBMX	0	0	0	0	0	0	0	0	0	0	0	0	0	0	1	1	0	0	0	0	0	0
RFC3	0	0	0	0	0	0	0	0	0	0	0	0	0	0	0	0	0	0	0	1	1	0
RNF115	0	0	0	0	0	0	0	0	0	0	0	0	0	0	0	0	0	0	0	2	0	3
RSU1	0	0	0	0	0	0	0	0	1	0	0	0	0	0	0	0	0	0	0	0	0	1
S1PR2	0	0	0	0	0	0	0	0	0	0	0	0	0	0	0	0	0	0	0	1	0	1
SEC23A	0	0	0	0	0	0	0	0	1	0	0	1	0	0	0	0	0	0	0	0	0	0
SNAP29	0	0	0	0	0	0	0	0	1	0	0	0	0	2	0	1	1	0	1	0	0	0
SNX18	0	0	0	0	0	0	0	0	0	0	1	0	0	0	3	2	0	1	0	0	1	0
SRC	0	0	0	0	0	0	0	0	2	0	0	0	0	0	0	0	1	0	0	1	0	1
STAMBP	0	0	0	0	0	0	0	0	0	0	0	0	0	0	0	5	0	0	2	1	1	1
STMN1	0	0	0	0	0	0	0	0	0	0	1	1	1	1	1	0	1	1	0	0	0	1
SYNGR1	0	0	0	0	0	0	0	0	0	0	0	0	0	0	0	0	0	0	0	0	0	0
TMEM178B	0	0	0	0	0	0	0	0	0	0	0	0	0	0	0	0	0	0	0	0	0	1
TMEM179B	0	0	0	0	0	0	0	0	0	0	0	0	0	0	0	0	0	0	0	0	0	0
TNIK	0	0	0	0	0	0	0	0	1	0	0	0	0	2	0	1	1	0	2	0	0	0
TRA2B	0	0	0	0	0	0	0	0	1	0	2	2	2	0	0	0	0	0	0	0	0	0
TRAFD1	0	0	0	0	0	0	0	0	1	0	0	0	0	0	0	1	1	0	0	0	1	1
TRIM32	0	0	0	0	0	0	0	0	1	0	0	0	0	0	0	3	0	0	0	3	1	2
UBE2M	0	0	0	0	0	0	0	0	1	0	0	0	0	0	0	0	0	0	0	0	1	0
UBE2V2	0	0	0	0	0	0	0	0	0	0	0	0	0	0	0	0	0	0	0	0	1	0
UBTD1	0	0	0	0	0	0	0	0	0	0	0	0	0	1	1	0	0	0	0	0	1	2
VBP1	0	0	0	0	0	0	0	0	0	1	0	0	0	0	0	0	0	0	0	0	0	0
YIPF2	0	0	0	0	0	0	0	0	0	0	0	0	0	0	0	0	0	0	0	0	0	0
YOD1	0	0	0	0	0	0	0	0	0	0	0	0	0	0	0	0	0	1	0	0	0	1
AIDA	0	0	0	0	0	0	0	0	1	0	0	0	0	0	0	0	0	0	0	0	0	0
AKT3	0	0	0	0	0	0	0	0	0	0	0	0	0	0	0	0	0	0	0	0	0	0
ARL6IP1	0	0	0	0	0	0	0	0	0	0	0	0	0	0	0	0	0	0	0	0	0	0
ARL6IP5	0	0	0	0	0	0	0	0	0	0	1	0	0	0	0	0	0	0	0	0	0	0
ATP6V0D1	0	0	0	0	0	0	0	0	0	0	0	0	1	0	0	0	0	0	0	0	0	0
AURKA	0	0	0	0	0	0	0	0	0	0	0	0	0	0	0	0	0	0	0	0	0	0
C19orf25	0	0	0	0	0	0	0	0	0	0	0	0	0	0	1	0	0	2	4	0	0	0
C21orf2	0	0	0	0	0	0	0	0	0	0	0	0	0	0	0	0	0	0	0	0	0	0
CACNA2D2	0	0	0	0	0	0	0	0	0	0	0	0	0	2	0	0	0	0	0	0	0	0
CALR	0	0	0	0	0	0	0	0	0	0	0	0	0	0	0	0	0	0	0	0	0	0
CDC6	0	0	0	0	0	0	0	0	0	0	0	0	0	0	0	0	0	0	0	0	0	0
CKAP2	0	0	0	0	0	0	0	0	0	0	0	0	0	1	0	0	0	0	0	0	0	0
CMTM6	0	0	0	0	0	0	0	0	1	0	0	0	0	0	1	0	0	0	0	0	1	0
CNPY2	0	0	0	0	0	0	0	0	0	0	0	0	0	0	0	0	0	0	0	0	0	0
CTU1	0	0	0	0	0	0	0	0	0	0	0	0	0	0	0	0	0	0	0	0	0	0
DBI	0	0	0	0	0	0	0	0	0	0	0	0	0	0	0	0	0	0	0	0	0	0
DDTL	0	0	0	0	0	0	0	0	0	0	0	0	0	0	0	0	0	0	0	0	0	0
DPYSL3	0	0	0	0	0	0	0	0	0	0	1	0	0	0	0	0	0	0	0	1	0	1
EIF1AY	0	0	0	0	0	0	0	0	0	0	0	0	0	0	0	0	0	0	0	0	1	0
EIF3G	0	0	0	0	0	0	0	0	0	0	0	0	0	0	0	0	0	0	0	0	0	0
EIF4G2	0	0	0	0	0	0	0	0	0	0	0	0	0	0	0	0	0	0	0	1	0	0
FABP1	0	0	0	0	0	0	0	0	0	0	0	0	0	0	0	0	0	0	0	0	0	0
FAM134C	0	0	0	0	0	0	0	0	0	0	0	0	0	0	0	0	0	0	0	0	0	0
FHL1	0	0	0	0	0	0	0	0	0	0	0	0	0	0	0	0	0	0	0	1	0	1
GALNT1	0	0	0	0	0	0	0	0	0	0	0	0	0	0	0	0	0	0	0	0	1	0
GEMIN4	0	0	0	0	0	0	0	0	0	0	1	1	0	0	0	0	0	0	0	0	0	0
GINS1	0	0	0	0	0	0	0	0	0	0	0	0	0	0	0	0	0	0	0	0	1	0
GOLIM4	0	0	0	0	0	0	0	0	0	0	0	0	1	3	3	1	1	1	0	0	0	0
HMGCR	0	0	0	0	0	0	0	0	0	0	0	0	0	0	0	0	0	0	0	0	0	0
ITGA2	0	0	0	0	0	0	0	0	0	0	0	0	0	2	1	0	1	0	0	0	0	0
ITM2C	0	0	0	0	0	0	0	0	0	0	0	0	0	0	1	0	0	0	0	0	0	0
KIAA0319L	0	0	0	0	0	0	0	0	0	0	0	0	0	0	0	0	0	0	0	0	0	0
KLRG2	0	0	0	0	0	0	0	0	0	0	0	0	0	0	1	1	0	0	0	0	0	0
KRT6B	0	0	0	0	0	0	0	0	0	0	0	0	0	0	0	0	0	0	0	0	0	0
LAMP2	0	0	0	0	0	0	0	0	1	0	0	0	0	0	0	0	0	0	0	0	0	0
LAMTOR5	0	0	0	0	0	0	0	0	0	0	0	0	0	0	0	0	0	0	0	0	0	0
LHFPL2	0	0	0	0	0	0	0	0	0	0	0	0	0	0	0	0	1	0	0	0	0	0
LNPEP	0	0	0	0	0	0	0	0	0	0	0	0	0	0	0	0	0	0	0	0	0	0
LOC100124517	0	0	0	0	0	0	0	0	0	0	0	0	0	1	0	0	0	0	0	0	0	1
LOC100138613	0	0	0	0	0	0	0	0	0	0	0	0	0	0	0	0	0	0	0	0	0	0
LOC100847649	0	0	0	0	0	0	0	0	0	0	0	0	0	0	0	0	0	0	0	0	0	0
LOC505709	0	0	0	0	0	0	0	0	1	0	0	0	0	0	0	0	0	0	0	0	0	1
LOC785923	0	0	0	0	0	0	0	0	0	0	0	0	2	0	0	0	0	0	0	0	0	0
MKRN1	0	0	0	0	0	0	0	0	0	0	0	0	0	1	0	0	1	0	0	0	0	0
MOXD1	0	0	0	0	0	0	0	0	0	0	0	0	0	0	0	0	0	0	0	0	0	2
PCDH7	0	0	0	0	0	0	0	0	0	0	0	0	0	0	0	0	0	2	0	0	0	0
PDIA3	0	0	0	0	0	0	0	0	0	0	0	0	1	0	0	0	0	0	0	0	0	0
PDIA4	0	0	0	0	0	0	0	0	0	0	0	0	0	0	0	0	0	0	0	0	0	0
PFDN2	0	0	0	0	0	0	0	0	0	0	0	0	0	0	1	0	0	0	0	0	0	0
PNN	0	0	0	0	0	0	0	0	0	0	1	1	0	0	0	0	0	0	0	0	0	0
PREP	0	0	0	0	0	0	0	0	0	0	0	0	0	0	0	0	0	0	0	0	0	0
PRKCSH	0	0	0	0	0	0	0	0	0	0	0	0	0	0	0	0	0	0	0	0	0	0
PSMA4	0	0	0	0	0	0	0	0	0	0	0	0	0	0	1	0	0	0	0	0	0	1
RAB18	0	0	0	0	0	0	0	0	0	0	0	0	0	0	0	0	0	0	0	0	0	0
RAB6A	0	0	0	0	0	0	0	0	0	2	2	0	2	0	0	1	0	0	0	0	1	0
RAB6B	0	0	0	0	0	0	0	0	1	0	0	0	0	0	0	0	0	0	0	0	0	0
RAB9A	0	0	0	0	0	0	0	0	0	0	0	0	0	0	0	0	0	0	0	0	1	1
RBM8A	0	0	0	0	0	0	0	0	0	0	0	0	0	0	0	0	0	1	0	0	0	0
REEP1	0	0	0	0	0	0	0	0	0	0	0	0	0	0	0	0	0	0	0	0	0	0
REEP2	0	0	0	0	0	0	0	0	0	0	0	0	0	0	0	0	0	0	0	0	0	0
REEP5	0	0	0	0	0	0	0	0	0	0	0	0	0	0	0	0	0	0	0	0	0	0
RPN1	0	0	0	0	0	0	0	0	0	0	0	0	1	0	0	0	0	0	0	0	0	0
SARM1	0	0	0	0	0	0	0	0	0	0	0	0	0	0	0	0	0	0	0	0	0	0
SBDS	0	0	0	0	0	0	0	0	0	0	0	0	0	0	0	0	0	0	0	0	0	0
SEC22B	0	0	0	0	0	0	0	0	0	0	1	0	0	0	0	0	0	0	0	0	2	0
SF3B14	0	0	0	0	0	0	0	0	0	0	0	1	1	0	0	0	0	0	0	1	3	0
SLC46A1	0	0	0	0	0	0	0	0	0	0	0	0	0	0	0	0	0	0	0	0	0	0
SLC6A15	0	0	0	0	0	0	0	0	0	0	1	1	2	0	0	0	0	0	0	1	0	0
SNRPB2	0	0	0	0	0	0	0	0	0	1	2	0	0	0	0	0	0	0	0	1	1	1
SORT1	0	0	0	0	0	0	0	0	0	0	0	0	0	0	0	0	0	0	0	0	0	0
SPRYD7	0	0	0	0	0	0	0	0	0	0	0	0	0	0	0	0	0	0	0	0	0	0
SQLE	0	0	0	0	0	0	0	0	0	0	0	0	0	0	0	0	0	0	0	0	0	0
SRP19	0	0	0	0	0	0	0	0	0	0	0	0	0	0	0	0	0	0	0	1	0	1
SRSF10	0	0	0	0	0	0	0	0	0	0	1	0	0	0	0	0	0	0	0	0	0	0
STX6	0	0	0	0	0	0	0	0	0	0	0	0	1	0	0	0	0	0	0	0	0	0
STX7	0	0	0	0	0	0	0	0	0	0	1	0	2	0	0	0	0	0	0	0	0	1
STX8	0	0	0	0	0	0	0	0	0	0	0	0	0	0	1	0	0	0	0	0	0	0
SURF4	0	0	0	0	0	0	0	0	2	0	0	1	2	0	0	0	0	0	0	0	0	0
TBCA	0	0	0	0	0	0	0	0	0	0	0	0	0	1	0	0	1	1	1	0	0	0
TM9SF2	0	0	0	0	0	0	0	0	0	0	0	0	1	0	0	1	0	0	0	0	0	0
TMED2	0	0	0	0	0	0	0	0	0	0	1	0	2	0	0	0	0	0	0	0	0	0
TMED5	0	0	0	0	0	0	0	0	0	0	0	0	0	0	0	0	0	0	0	0	0	0
TMED9	0	0	0	0	0	0	0	0	0	0	0	0	0	0	0	0	0	0	0	0	0	0
TMEM33	0	0	0	0	0	0	0	0	0	0	0	0	0	0	0	0	0	0	0	0	0	0
TNFRSF10B	0	0	0	0	0	0	0	0	1	0	0	0	0	0	0	1	0	0	0	0	0	0
TOR1B	0	0	0	0	0	0	0	0	0	1	0	0	0	0	0	0	0	0	0	0	0	0
UBIAD1	0	0	0	0	0	0	0	0	0	0	0	0	0	0	0	0	0	0	0	0	0	0
UFD1L	0	0	0	0	0	0	0	0	0	0	0	0	0	0	0	0	2	0	0	1	0	3
ULBP2	0	0	0	0	0	0	0	0	0	0	0	0	0	2	0	1	1	0	1	0	0	1
VAMP4	0	0	0	0	0	0	0	0	0	0	0	0	0	0	0	0	0	0	0	0	0	0
VAMP7	0	0	0	0	0	0	0	0	0	0	1	0	0	0	0	0	0	0	0	0	0	0
VPS37D	0	0	0	0	0	0	0	0	0	0	0	0	0	0	0	0	0	0	0	0	0	0
VTI1A	0	0	0	0	0	0	0	0	0	0	0	1	0	0	0	0	0	0	0	0	0	0
VTI1B	0	0	0	0	0	0	0	0	1	0	0	0	0	0	0	0	0	0	1	0	0	0
AGPAT9	0	0	0	0	0	0	0	0	0	0	0	0	0	0	0	0	0	0	0	0	0	0
AKR1D1	0	0	0	0	0	0	0	0	0	0	0	0	0	0	0	0	0	0	0	0	0	0
APOC4	0	0	0	0	0	0	0	0	0	0	1	1	0	0	0	0	0	0	0	0	0	1
ARL15	0	0	0	0	0	0	0	0	0	0	1	0	0	0	0	0	0	0	0	0	0	0
ART4	0	0	0	0	0	0	0	0	0	0	0	0	0	0	0	0	0	0	0	0	0	0
AZI2	0	0	0	0	0	0	0	0	0	0	0	0	0	0	0	0	0	0	0	0	0	0
CAPZB	0	0	0	0	0	0	0	0	0	0	2	0	1	0	0	0	0	0	0	0	0	0
CLDN12	0	0	0	0	0	0	0	0	0	0	0	0	1	0	0	0	1	0	0	1	1	0
EIF4E	0	0	0	0	0	0	0	0	0	0	1	0	0	0	0	0	0	0	0	2	3	1
EIF4G3	0	0	0	0	0	0	0	0	1	1	1	1	0	0	0	0	0	0	0	0	0	0
EMILIN3	0	0	0	0	0	0	0	0	0	0	0	0	0	0	0	0	0	0	0	0	0	0
FTSJ1	0	0	0	0	0	0	0	0	0	0	0	0	0	0	0	0	0	0	1	0	0	0
GNA11	0	0	0	0	0	0	0	0	0	0	2	0	0	1	1	2	1	1	0	0	0	0
GOLGB1	0	0	0	0	0	0	0	0	0	0	0	0	0	0	0	0	0	0	0	0	0	0
INHBE	0	0	0	0	0	0	0	0	0	0	2	0	1	0	0	0	0	0	0	0	0	0
IPO7	0	0	0	0	0	0	0	0	1	1	1	2	0	0	0	0	0	0	0	3	3	0
LOC100847287	0	0	0	0	0	0	0	0	1	0	0	0	0	0	0	1	0	0	0	0	0	0
LRP6	0	0	0	0	0	0	0	0	0	0	0	0	0	0	1	1	0	0	1	0	0	0
LSP1	0	0	0	0	0	0	0	0	0	0	0	0	0	0	0	0	0	0	0	0	0	0
LYPLA2	0	0	0	0	0	0	0	0	1	0	0	0	0	0	0	0	0	0	0	0	0	2
ORAI1	0	0	0	0	0	0	0	0	0	0	0	0	0	0	0	0	0	0	0	0	1	1
PCSK5	0	0	0	0	0	0	0	0	0	0	0	0	0	0	0	0	0	0	0	0	0	0
PCSK6	0	0	0	0	0	0	0	0	0	0	0	0	0	0	0	0	0	0	0	0	0	0
PFKM	0	0	0	0	0	0	0	0	0	3	2	1	0	0	0	0	0	0	0	1	1	5
PLEKHB2	0	0	0	0	0	0	0	0	0	0	0	0	0	0	0	0	0	0	0	1	0	0
RAB2B	0	0	0	0	0	0	0	0	0	0	0	0	0	0	0	0	0	0	0	0	0	0
RPL27A	0	0	0	0	0	0	0	0	1	1	1	1	1	0	0	0	0	0	0	0	0	0
SDCBP2	0	0	0	0	0	0	0	0	0	0	0	0	0	0	0	0	0	0	0	0	0	0
SLC39A6	0	0	0	0	0	0	0	0	0	0	0	1	1	0	0	1	0	0	1	2	2	1
SLC5A6	0	0	0	0	0	0	0	0	0	0	0	0	0	0	0	0	0	0	0	1	1	1
SNF8	0	0	0	0	0	0	0	0	1	0	0	0	1	1	0	1	0	0	0	1	0	0
SNX6	0	0	0	0	0	0	0	0	0	0	0	0	0	0	0	0	0	0	0	0	0	0
STK38	0	0	0	0	0	0	0	0	0	0	0	0	0	0	0	0	0	0	0	0	0	0
TAX1BP1	0	0	0	0	0	0	0	0	0	0	0	0	0	0	0	0	0	0	0	0	0	0
TBK1	0	0	0	0	0	0	0	0	0	0	0	0	0	0	0	0	0	0	0	0	0	0
TRAF2	0	0	0	0	0	0	0	0	0	0	0	0	0	0	0	0	0	0	0	0	0	0
TRIP12	0	0	0	0	0	0	0	0	0	0	0	0	0	0	0	0	0	0	0	0	1	0
TSPAN14	0	0	0	0	0	0	0	0	0	0	0	0	1	0	0	0	0	0	0	0	0	0
TSPAN3	0	0	0	0	0	0	0	0	0	0	0	0	1	0	0	0	0	0	0	0	0	0
ACTA2	0	0	0	0	0	0	0	0	0	1	0	1	2	0	0	0	0	0	0	1	0	0
ALDH1L2	0	0	0	0	0	0	0	0	0	1	0	0	0	0	0	0	0	0	0	0	0	0
ARPC2	0	0	0	0	0	0	0	0	1	0	0	0	0	0	0	0	0	0	0	0	1	0
AUTS2	0	0	0	0	0	0	0	0	0	0	0	0	0	0	0	0	0	0	0	0	0	0
BRD9	0	0	0	0	0	0	0	0	0	0	0	0	0	0	0	0	0	0	0	0	0	0
Bt.86945	0	0	0	0	0	0	0	0	1	0	1	1	1	0	0	0	0	0	0	1	1	1
CALCOCO2	0	0	0	0	0	0	0	0	0	0	0	0	0	0	0	0	0	0	0	0	0	0
CARHSP1	0	0	0	0	0	0	0	0	0	0	0	0	0	0	0	0	0	0	0	0	0	0
CARM1	0	0	0	0	0	0	0	0	0	0	0	0	0	0	0	0	0	0	0	1	2	1
CDK5	0	0	0	0	0	0	0	0	0	0	1	0	0	0	0	0	0	0	0	0	2	0
CHMP4C	0	0	0	0	0	0	0	0	1	0	0	0	0	1	3	0	0	0	0	0	1	3
COPE	0	0	0	0	0	0	0	0	1	3	4	7	0	0	0	0	0	0	0	3	2	2
FMNL2	0	0	0	0	0	0	0	0	0	0	0	0	0	0	1	0	0	0	0	0	0	0
FRMPD3	0	0	0	0	0	0	0	0	0	0	0	0	0	0	0	0	0	0	0	0	0	0
GNE	0	0	0	0	0	0	0	0	0	0	0	0	0	0	0	0	0	0	0	0	0	0
GSTM1	0	0	0	0	0	0	0	0	1	0	0	0	0	0	0	0	0	0	0	1	0	0
HECTD1	0	0	0	0	0	0	0	0	0	0	0	0	0	0	0	0	0	0	0	0	1	0
HNRNPUL2	0	0	0	0	0	0	0	0	0	0	1	0	0	0	0	0	0	0	0	1	1	0
HRG	0	0	0	0	0	0	0	0	1	0	0	0	0	0	0	0	0	0	0	0	0	0
[truncated: 1,084 more rows]

## Sheet: TANK
Gene Name	Control 1	Control 2	Control 3	Control 4	Control 5	Control 6	Control 7	Control 8	Control 9	Control 10	Control 11	Control 12	Control 13	Control 14	Control 15	Control 16	Control 17	Control 18	Control 19	TANK 1	TANK 2	TANK 3
[truncated: 2,682 more rows]

[truncated: 5 more sheets: RNF41, A20 + TNF, Simvastatin, Tamoxifen, Reversine]
