# Supplementary material for: Trapping mammalian protein complexes in viral particles
Source: Nat Commun. 2016 Apr 28;7:11416. doi: 10.1038/ncomms11416 (PMC4853472; doi:10.1038/ncomms11416)
Supplement: Supplementary Data 4 — Peptide identifications for the Virotrap data. [file ncomms11416-s4.xlsx]

## Sheet: Legend
Peptide identifications for the Virotrap data.
All identified peptides for the individual experiments are shown on separate sheets. Peptide to spectrum matches (PSM) were at 99% confidence. Number of PSMs are presented in the 'modified sequence count' column. Associated MASCOT scores for all PSMs are included.

## Sheet: Control 1
Project	Gene Name	Modified Sequence	Modified Sequence Count	Mascot Scores
Control 1	IPO5	Ace-AAAAAEQQQFYLLLGNLLSPDNVVR-COOH	1	32
Control 1	HNRNPM	Ace-AAGVEAAAEVAATEIK-COOH	1	102
Control 1	CAD	Ace-AALVLEDGSVLR-COOH	1	48
Control 1	PRMT5	Ace-AAMAVGGAGGSR-COOH	2	54, 57
Control 1	FARSA	Ace-ADGQVAELLLR-COOH	1	44
Control 1	RPS12	Ace-AEEGIAAGGVMDVNTALQEVLK-COOH	4	43, 97, 47, 87
Control 1	RPL13A	Ace-AEVQVLVLDGR-COOH	1	62
Control 1	CALML5	Ace-AGELTPEEEAQYK-COOH	1	51
Control 1	CALML5	Ace-AGELTPEEEAQYKK-COOH	1	36
Control 1	POLR2H	Ace-AGILFEDIFDVK-COOH	1	53
Control 1	CFL1	Ace-ASGVAVSDGVIK-COOH	1	44
Control 1	CFL2	Ace-ASGVTVNDEVIK-COOH	1	38
Control 1	CCT2	Ace-ASLSLAPVNIFK-COOH	1	44
Control 1	PDCD6IP	Ace-ATFISVQLK-COOH	1	52
Control 1	WDR6	Ace-MDALEDYVWPR-COOH	1	35
Control 1	CHMP1A	Ace-MDDTLFQLK-COOH	1	53
Control 1	FASN	Ace-MEEVVIAGMSGK-COOH	1	86
Control 1	GRK6	Ace-MELENIVANTVLLK-COOH	1	61
Control 1	KPNB1	Ace-MELITILEK-COOH	2	50, 36
Control 1	LUC7L3	Ace-MISAAQLLDELMGR-COOH	1	46
Control 1	RPS24	Ace-MNDTVTIR-COOH	1	50
Control 1	PPIA	Ace-MVNPTVFFDIAVDGEPLGR-COOH	1	89
Control 1	PTMA	Ace-SDAAVDTSSEITTK-COOH	1	56
Control 1	RPSA	Ace-SGALDVLQMK-COOH	1	53
Control 1	TWF1	Ace-SHQTGIQASEDVK-COOH	1	46
Control 1	ERH	Ace-SHTILLVQPTK-COOH	1	56
Control 1	SDCBP	Ace-SLYPSLEDLK-COOH	1	38
Control 1	ADK	Ace-TAISENILFGMGNPLLDISAVVDK-COOH	1	49
Control 1	ADK	Ace-TAISENILFGMGNPLLDISAVVDKDFLDK-COOH	2	71, 40
Control 1	PPIA	Ace-VNPTVFFDIAVDGEPLGR-COOH	1	49
Control 1	RPL4	NH2-AAAAAAALQAK-COOH	1	77
Control 1	POSTN	NH2-AAAITSDILETLGR-COOH	1	47
Control 1	TTR	NH2-AADETWEPFASGK-COOH	1	75
Control 1	F5	NH2-AADIEQQAVFAVFDENK-COOH	2	40, 109
Control 1	YWHAE	NH2-AAFDDAIAELDTLSEESYK-COOH	2	69, 130
Control 1	PRMT5	NH2-AAILPTSIFLTNK-COOH	1	71
Control 1	WASL	NH2-AALLDQIR-COOH	1	38
Control 1	SERPINA1	NH2-AALTIDEK-COOH	1	39
Control 1	A2M	NH2-AAQVTIQSSGTFSTK-COOH	1	88
Control 1	YWHAE	NH2-AASDIAMTELPPTHPIR-COOH	1	35
Control 1	APOE	NH2-AATLSTLAGQPLLER-COOH	1	65
Control 1	ENO1	NH2-AAVPSGASTGIYEALELR-COOH	1	133
Control 1	VAMP2	NH2-ADALQAGASQFETSAAK-COOH	1	117
Control 1	PRDX1	NH2-ADEGISFR-COOH	1	42
Control 1	WASL	NH2-ADIGTPSNFQHIGHVGWDPNTGFDLNNLDPELK-COOH	1	33
Control 1	ATP1A1	NH2-ADIGVAMGIAGSDVSK-COOH	1	83
Control 1	KRT10	NH2-ADLEM<Mox>QIESLTEELAYLK-COOH	1	58
Control 1	KRT14	NH2-ADLEMQIESLKEELAYLK-COOH	1	60
Control 1	KRT10	NH2-ADLEMQIESLTEELAYLK-COOH	3	70, 95, 51
Control 1	KRT10	NH2-ADLEMQIESLTEELAYLKK-COOH	1	38
Control 1	HSP90AA1	NH2-ADLINNLGTIAK-COOH	1	55
Control 1	SLC3A2	NH2-ADLLLSTQPGR-COOH	1	35
Control 1	TUBB1	NH2-ADVEEEEIGGEAEVEPADKEH-COOH	1	48
Control 1	KRT1	NH2-AEAESLYQSK-COOH	1	63
Control 1	RPS2	NH2-AEDKEWMPVTK-COOH	1	46
Control 1	Bt.110587	NH2-AEITGNHDAHLNGK-COOH	1	42
Control 1	PSMD2	NH2-AELATEEFLPVTPILEGFVILR-COOH	1	49
Control 1	RPS3	NH2-AELNEFLTR-COOH	1	38
Control 1	PARP1	NH2-AEPVEVVAPR-COOH	1	50
Control 1	RALA	NH2-AEQWNVNYVETSAK-COOH	1	79
Control 1	PLS3	NH2-AESMLQQADK-COOH	1	49
Control 1	F5	NH2-AEVDDVIQVR-COOH	1	63
Control 1	TCP1	NH2-AFHNEAQVNPER-COOH	1	49
Control 1	HNRNPM	NH2-AFITNIPFDVK-COOH	1	36
Control 1	RPLP0	NH2-AFLADPSAFVAAAPVAAATTAAPAAAAAPAK-COOH	1	34
Control 1	CALML5	NH2-AFSAVDTDGNGTINAQELGAALK-COOH	2	64, 117
Control 1	HSPA1A	NH2-AFYPEEISSMVLTK-COOH	2	69, 43
Control 1	DYNC1LI1	NH2-AGATSEGVLANFFNSLLSK-COOH	1	70
Control 1	C3	NH2-AGDFLENHYR-COOH	1	39
Control 1	RPS18	NH2-AGELTEDEVER-COOH	1	55
Control 1	NONO	NH2-AGEVFIHK-COOH	1	39
Control 1	POTEF	NH2-AGFAGDDAPR-COOH	1	56
Control 1	HIST2H2AC	NH2-AGLQFPVGR-COOH	1	38
Control 1	RPL3	NH2-AGMTHIVR-COOH	1	41
Control 1	CNP	NH2-AGQVFLEELGNHK-COOH	1	73
Control 1	APOA2	NH2-AGTDLLNFLSSFIDPK-COOH	4	88, 81, 59, 38
Control 1	SULT1C4	NH2-AGTTWTQEIVDLIQNGGDVNQSQR-COOH	1	53
Control 1	DNM2	NH2-AGVYPEKDQAENEDGAQENTFSMDPQLER-COOH	1	45
Control 1	FBLN1	NH2-AGYYFDGISR-COOH	1	47
Control 1	F5	NH2-AHKPLSIHAQGIK-COOH	1	34
Control 1	XPNPEP3	NH2-AILFVPR-COOH	1	43
Control 1	RPSA	NH2-AIVAIENPADVSVISSR-COOH	1	79
Control 1	PSMD3	NH2-AKPPPGGGEQEPPPPPAPQDVEMK-COOH	2	43, 34
Control 1	ITIH2	NH2-ALDMEDFK-COOH	1	36
Control 1	KRT14	NH2-ALEEANADLEVK-COOH	1	72
Control 1	KRT10	NH2-ALEESNYELEGK-COOH	1	87
Control 1	MYH9	NH2-ALEQQVEEMK-COOH	1	47
Control 1	PGK1	NH2-ALESPERPFLAILGGAK-COOH	1	32
Control 1	SERPIND1	NH2-ALGVTALFDK-COOH	1	49
Control 1	EEF1G	NH2-ALIAAQYSGAQVR-COOH	1	77
Control 1	EEF2	NH2-ALLELQLEPEELYQTFQR-COOH	1	50
Control 1	DNM2	NH2-ALLQMVQQFGVDFEK-COOH	1	90
Control 1	Bt.110587	NH2-ALQEATYQTPDFIVPLTDLR-COOH	1	65
Control 1	TUBB1	NH2-ALTVAELTQQMFDAR-COOH	2	94, 68
Control 1	TUBB	NH2-ALTVPELTQQVFDAK-COOH	2	39, 49
Control 1	TTYH3	NH2-ALVEMQDVVAELLR-COOH	1	92
Control 1	VPS28	NH2-AMDEIQPDLR-COOH	1	59
Control 1	HIST3H2BB	NH2-AMGIMNSFVNDIFER-COOH	1	108
Control 1	MYH9	NH2-ANLQIDQINTDLNLER-COOH	1	52
Control 1	Bt.110587	NH2-ANPLLIDAVTYLVALIPEPSAER-COOH	1	31
Control 1	ASS1	NH2-APNSPDMLEIEFK-COOH	1	65
Control 1	PSMC3	NH2-APSIIFIDELDAIGTK-COOH	1	46
Control 1	KRT16	NH2-APSTYGGGLSVSSR-COOH	1	63
Control 1	KRT14	NH2-APSTYGGGLSVSSSR-COOH	1	100
Control 1	WASL	NH2-APTAAPPPPPPSRPSVAVPPPPPNR-COOH	1	41
Control 1	PTGFRN	NH2-APVLLSSLDR-COOH	1	35
Control 1	RPL29	NH2-AQAAAPASVPAQAPK-COOH	1	45
Control 1	TSG101	NH2-AQAELNALK-COOH	1	35
Control 1	PTGFRN	NH2-AQDGDFIFSK-COOH	1	38
Control 1	ASPRV1	NH2-AQFLVANASAEEAIIGTDVLQDHNAILDFEHR-COOH	1	44
Control 1	HSPA6	NH2-AQIHDIVLVGGSTR-COOH	1	60
Control 1	CCT6A	NH2-AQLGVQAFADALLIIPK-COOH	1	37
Control 1	MSN	NH2-AQMVQEDLEK-COOH	1	35
Control 1	KRT1	NH2-AQYEDIAQK-COOH	1	43
Control 1	KRT5	NH2-AQYEEIANR-COOH	1	52
Control 1	KRT6A	NH2-AQYEEIAQR-COOH	1	45
Control 1	CDKAL1	NH2-ARDVLEDIPYSALNGR-COOH	1	37
Control 1	EEF2	NH2-ARPFPDGLAEDIDKGEVSAR-COOH	1	53
Control 1	THRAP3	NH2-ASESSKPWPDATYGTGSASR-COOH	1	33
Control 1	MTHFD1	NH2-ASFITPVPGGVGPMTVAMLMQSTVESAK-COOH	1	35
Control 1	A2M	NH2-ASFSVLGDILGSAMR-COOH	2	92, 52
Control 1	RPL8	NH2-ASGNYATVISHNPETK-COOH	1	55
Control 1	HIST1H1D	NH2-ASGPPVSELITK-COOH	1	45
Control 1	RPL6	NH2-ASITPGTILIILTGR-COOH	2	42, 39
Control 1	KRT14	NH2-ASLENSLEETK-COOH	2	55, 52
Control 1	WIPF2	NH2-ASLPELPR-COOH	1	34
Control 1	CLU	NH2-ASSIMDELFQDR-COOH	1	81
Control 1	HSPA6	NH2-ATAGDTHLGGEDFDNR-COOH	2	44, 79
Control 1	CHMP2B	NH2-ATISDEEIER-COOH	1	41
Control 1	RPL28	NH2-ATLSSIR-COOH	1	37
Control 1	A2M	NH2-ATVLNYLPK-COOH	1	41
Control 1	LOC506828	NH2-ATYSVLGDILGSAMQNLQNLLR-COOH	1	52
Control 1	ATP1A1	NH2-AVAGDASESALLK-COOH	1	43
Control 1	TLN1	NH2-AVASAAAALVLK-COOH	1	49
Control 1	A2M	NH2-AVDQSVLLMRPEAELSAATVYNLLPVK-COOH	1	54
Control 1	HBA	NH2-AVEHLDDLPGALSELSDLHAHK-COOH	3	71, 49, 98
Control 1	ATP1A1	NH2-AVFQANQENLPILK-COOH	1	54
Control 1	TUBA4A	NH2-AVFVDLEPTVIDEIR-COOH	2	68, 84
Control 1	LOC100141266	NH2-AVFVDLEPTVIDEVR-COOH	2	76, 54
Control 1	CPNE8	NH2-AVGEIVQDYDSDK-COOH	1	71
Control 1	TUBB4A	NH2-AVLVDLEPGTMDSVR-COOH	1	47
Control 1	CTNNA1	NH2-AVMDHVSDSFLETNVPLLVLIEAAK-COOH	1	38
Control 1	F5	NH2-AVRPGETYTYK-COOH	1	38
Control 1	TLN1	NH2-AVSSAIAQLLGEVAQGNENYAGIAAR-COOH	1	33
Control 1	YWHAQ	NH2-AVTEQGAELSNEER-COOH	1	112
Control 1	YWHAB	NH2-AVTEQGHELSNEER-COOH	1	79
Control 1	RPL8	NH2-AVVGVVAGGGR-COOH	1	69
Control 1	APOE	NH2-AYKEELEGQLGPMAQETQAR-COOH	2	62, 38
Control 1	EEF2	NH2-AYLPVNESFGFTADLR-COOH	2	89, 36
Control 1	EPRS	NH2-AYVDDTPAEQMK-COOH	1	32
Control 1	KRT10	NH2-DAEAWFNEK-COOH	1	38
Control 1	KRT14	NH2-DAEEWFFTK-COOH	1	54
Control 1	KRT16	NH2-DAETWFLSK-COOH	1	44
Control 1	ALB	NH2-DAFLGSFLYEYSR-COOH	1	92
Control 1	HSPA8	NH2-DAGTIAGLNVLR-COOH	1	78
Control 1	HSPA1A	NH2-DAGVIAGLNVLR-COOH	1	102
Control 1	ARF6	NH2-DAIILIFANK-COOH	1	60
Control 1	WASL	NH2-DALLDQIR-COOH	1	38
Control 1	APOC3	NH2-DALSSVQESQVAQQAR-COOH	2	72, 85
Control 1	ANXA11	NH2-DAQELYAAGENR-COOH	1	56
Control 1	DCD	NH2-DAVEDLESVGK-COOH	1	54
Control 1	ARF4	NH2-DAVLLLFANK-COOH	1	64
Control 1	ARF5	NH2-DAVLLVFANK-COOH	1	77
Control 1	XRCC5	NH2-DDEAAAVALSSLIHALDDLDMVAIVR-COOH	1	37
Control 1	TAGLN2	NH2-DDGLFSGDPNWFPK-COOH	1	40
Control 1	PRMT5	NH2-DDGVSIPGEYTSFLAPISSSK-COOH	1	78
Control 1	PRMT5	NH2-DDIIENAPTTHTEEYSGEEK-COOH	1	76
Control 1	SLC3A2	NH2-DDVAQTDLLQIDPNFGSK-COOH	1	93
Control 1	RPS3	NH2-DEILPTTPISEQK-COOH	1	43
Control 1	MYH9	NH2-DELADEIANSSGK-COOH	1	89
Control 1	NPM1	NH2-DELHIVEAEAMNYEGSPIK-COOH	1	48
Control 1	ANXA11	NH2-DESTNVDMSLAQR-COOH	1	75
Control 1	APOA1	NH2-DFATVYVEAIK-COOH	1	58
Control 1	SERPINA1	NH2-DFHVDEQTTVK-COOH	1	41
Control 1	CNP	NH2-DFLPLYFGWFLTK-COOH	1	59
Control 1	DYNC1H1	NH2-DFPLNDLLSATELDK-COOH	1	63
Control 1	COL18A1	NH2-DFQPVLHLVALNSPLSGGMR-COOH	1	47
Control 1	MYH9	NH2-DFSALESQLQDTQELLQEENR-COOH	3	121, 68, 95
Control 1	AKR1B1	NH2-DFVDTWTAMEELVDEGLVK-COOH	1	44
Control 1	A2M	NH2-DFVHFDDTSEPPTETVR-COOH	2	34, 66
Control 1	CALM2	NH2-DGNGYISAAELR-COOH	1	50
Control 1	VIM	NH2-DGQVINETSQHHDDLE-COOH	1	61
Control 1	WIPF2	NH2-DGSENLAGKPALQIPSSR-COOH	1	37
Control 1	KRT9	NH2-DIENQYETQITQIEHEVSSSGQEVQSSAK-COOH	1	73
Control 1	APOD	NH2-DILTSNNIEVEK-COOH	1	45
Control 1	ZMYM1	NH2-DIQEFYK-COOH	1	37
Control 1	ACTR3	NH2-DITYFIQQLLR-COOH	1	72
Control 1	CPNE3	NH2-DIVQFVPFR-COOH	1	44
Control 1	POSTN	NH2-DIVTNNGVIHLIDQVLVPDSAK-COOH	1	51
Control 1	MYH9	NH2-DLEAHIDSANK-COOH	1	54
Control 1	MYH10	NH2-DLEAQIEAANK-COOH	1	50
Control 1	CKB	NH2-DLFDPIIEDR-COOH	1	36
Control 1	ALB	NH2-DLGEEHFK-COOH	1	34
Control 1	MYH9	NH2-DLGEELEALK-COOH	1	49
Control 1	MYH9	NH2-DLGEELEALKTELEDTLDSTAAQQELR-COOH	1	45
Control 1	DDX3Y	NH2-DLLDLLVEAK-COOH	1	67
Control 1	PHGDH	NH2-DLPLLLFR-COOH	1	48
Control 1	SERPINB3	NH2-DLSMIVLLPNEIDGLQK-COOH	1	55
Control 1	HSP90AA1	NH2-DLVILLYETALLSSGFSLEDPQTHANR-COOH	1	133
Control 1	ACLY	NH2-DLVSSLTSGLLTIGDR-COOH	1	66
Control 1	ACTB	NH2-DLYANTVLSGGTTM<Mox>YPGIADR-COOH	1	37
Control 1	ACTB	NH2-DLYANTVLSGGTTMYPGIADR-COOH	2	100, 51
Control 1	EIF3A	NH2-DLYNWLEVEFNPLK-COOH	1	67
Control 1	MYH9	NH2-DMFQETMEAFR-COOH	1	73
Control 1	RPS15	NH2-DMIILPEMVGSMVGVYNGK-COOH	1	63
Control 1	FAM125A	NH2-DMQGLSLDAASQPSK-COOH	1	105
Control 1	ATP1A1	NH2-DMTSEQLDDILK-COOH	1	62
Control 1	A2M	NH2-DMYSFLQDMGLK-COOH	1	80
Control 1	PDCD6IP	NH2-DNDFIYHDR-COOH	1	47
Control 1	LOC619094	NH2-DNIQGITKPAIR-COOH	1	42
Control 1	VIM	NH2-DNLAEDIMR-COOH	1	41
Control 1	FASN	NH2-DNLEFFLAGIGR-COOH	1	76
Control 1	Bt.110587	NH2-DPATGQLTGESNLR-COOH	1	85
Control 1	RPSA	NH2-DPEEIEKEEQAAAEK-COOH	1	35
Control 1	RAB7A	NH2-DPENFPFVVLGNK-COOH	1	54
Control 1	WASL	NH2-DPPNGPNLPMATVDIK-COOH	1	76
Control 1	PKM2	NH2-DPVQEAWAEDVDLR-COOH	1	75
Control 1	RHOA	NH2-DQFPEVYVPTVFENYVADIEVDGK-COOH	1	59
Control 1	KRT9	NH2-DQIVDLTVGNNK-COOH	1	85
Control 1	HSP90AA1	NH2-DQVANSAFVER-COOH	1	57
Control 1	PRMT5	NH2-DRDPEAQFEMPYVVR-COOH	1	47
Control 1	PFN1	NH2-DSLLQDGEFSMDLR-COOH	1	54
Control 1	PFN1	NH2-DSPSVWAAVPGK-COOH	1	38
Control 1	SDCBP	NH2-DSQIADILSTSGTVVTITIMPAFIFEHIIK-COOH	1	31
Control 1	APOE	NH2-DSQPWEQALGR-COOH	1	52
Control 1	SDCBP	NH2-DSTGHVGFIFK-COOH	1	52
Control 1	YWHAG	NH2-DSTLIMQLLR-COOH	1	66
Control 1	EEF2	NH2-DSVVAGFQWATK-COOH	1	57
Control 1	VTN	NH2-DSWVDIFR-COOH	1	50
Control 1	PSMC3	NH2-DSYLILETLPTEYDSR-COOH	1	55
Control 1	CLTC	NH2-DTELAEELLQWFLQEEK-COOH	1	55
Control 1	A2M	NH2-DTGLGLSPTASLR-COOH	1	52
Control 1	A2M	NH2-DTIIKPLLVEPEGLEK-COOH	1	34
Control 1	GOLM1	NH2-DTINLLDQR-COOH	1	37
Control 1	ARRDC1	NH2-DTSPVVASLLQK-COOH	1	50
Control 1	FASN	NH2-DTVTISGPQAPVFEFVEQLR-COOH	2	48, 54
Control 1	Bt.12809	NH2-DVAMKPPSVYLLPPTR-COOH	1	37
Control 1	KRT6A	NH2-DVDAAYMNK-COOH	1	40
Control 1	PTGFRN	NH2-DVFSKPVNIFWALEDSVLVVK-COOH	1	73
Control 1	CPNE8	NH2-DVLAEIPEQFLSYMR-COOH	1	58
Control 1	MYH9	NH2-DVLLQVDDER-COOH	1	47
Control 1	GNB2L1	NH2-DVLSVAFSSDNR-COOH	1	58
Control 1	TUBA4A	NH2-DVNAAIAAIK-COOH	1	69
Control 1	LOC100141266	NH2-DVNAAIATIK-COOH	1	58
Control 1	VTN	NH2-DVWGIEGPIDAAFTR-COOH	3	79, 71, 75
Control 1	APOC3	NH2-DWMTESFSSLK-COOH	1	45
Control 1	PRMT5	NH2-DWNTLIVGK-COOH	1	53
Control 1	TSPAN6	NH2-DWTDTNYYSEK-COOH	1	32
Control 1	KRT1	NH2-DYQELMNTK-COOH	1	54
Control 1	KRT2	NH2-DYQELMNVK-COOH	1	39
Control 1	APOA1	NH2-DYVAQFEASALGK-COOH	1	82
Control 1	YWHAE	NH2-EAAENSLVAYK-COOH	1	71
Control 1	PKM2	NH2-EAEAAIYHLQLFEELR-COOH	1	38
Control 1	RPS11	NH2-EAIEGTYIDK-COOH	1	39
Control 1	CHMP4B	NH2-EALENANTNTEVLK-COOH	1	101
Control 1	YWHAE	NH2-EALQDVEDENQ-COOH	1	30
Control 1	MARCKS	NH2-EAPAEGEAAEPGSPTAAEGEAASAASSTSSPK-COOH	1	72
Control 1	PDCD6IP	NH2-EATTLANGVLASLNLPAAIEDVSGDTVPQSILTK-COOH	1	41
Control 1	SLC3A2	NH2-EDFDSLLQSAK-COOH	1	43
Control 1	FASN	NH2-EDGLAQQQTQLNLR-COOH	1	76
Control 1	CFL1	NH2-EDLVFIFWAPESAPLK-COOH	1	61
Control 1	PLEK	NH2-EDPAYLHYYDPAGGEDPLGAIR-COOH	1	83
Control 1	HSP90AB1	NH2-EDQTEYLEER-COOH	1	47
Control 1	SLC16A1	NH2-EEETSIDVAGKPNEVTK-COOH	1	54
Control 1	SLC3A2	NH2-EEGSPLELER-COOH	1	42
Control 1	IGSF8	NH2-EEGVVLEAVAWLAGGTVYR-COOH	2	42, 104
Control 1	ALDH9A1	NH2-EEIFGPVMSILSFDTEAEVLER-COOH	1	38
Control 1	APOM	NH2-EELATFDPVDNIVFNMAVGSAPMQLQLR-COOH	2	39, 41
Control 1	MARCKS	NH2-EELQANGSAPAADKEEPAAAGSGAASPSAAEK-COOH	2	67, 38
Control 1	EIF3A	NH2-EESQQMVLDIEDLDNIQTPESVLLSAVSGEDTQDR-COOH	1	42
Control 1	C3	NH2-EEVPAADLSDQVPDTESETK-COOH	3	39, 85, 70
Control 1	RPL5	NH2-EFNAEVHR-COOH	1	34
Control 1	DNAJA1	NH2-EGGAGGGFGSPMDIFDMFFGGGGR-COOH	3	28, 30, 42
Control 1	APOA1	NH2-EGGGSLAEYHAK-COOH	1	50
Control 1	PRDX2	NH2-EGGLGPLNIPLLADVTR-COOH	1	59
Control 1	EEF2	NH2-EGIPALDNFLDKL-COOH	1	52
Control 1	PDCD6IP	NH2-EGLENDLK-COOH	1	37
Control 1	MYL6	NH2-EGNGTVMGAEIR-COOH	1	75
Control 1	LOC100848359	NH2-EHALLAYTLGVK-COOH	1	38
Control 1	HSPA8	NH2-EIAEAYLGK-COOH	1	37
Control 1	KRT9	NH2-EIETYHNLLEGGQEDFESSGAGK-COOH	1	99
Control 1	RAP2B	NH2-EIEVDSSPSVLEILDTAGTEQFASMR-COOH	1	55
Control 1	PPP1CB	NH2-EIFLSQPILLELEAPLK-COOH	1	53
Control 1	LOC100141266	NH2-EIIDLVLDR-COOH	1	60
Control 1	TUBA4A	NH2-EIIDPVLDR-COOH	1	44
Control 1	CFL1	NH2-EILVGDVGQTVDDPYATFVK-COOH	3	59, 141, 96
Control 1	DSTN	NH2-EILVGDVGVTITDPFK-COOH	1	97
Control 1	TXN	NH2-EKLEATINELV-COOH	1	51
Control 1	RPS3	NH2-ELAEDGYSGVEVR-COOH	1	83
Control 1	MYH10	NH2-ELDDATEANEGLSR-COOH	1	54
Control 1	MYH9	NH2-ELEDATETADAMNR-COOH	1	97
Control 1	HSP90AA1	NH2-ELISNSSDALDK-COOH	1	53
Control 1	POSTN	NH2-ELLTQPGDWTLFVPTNDAFK-COOH	1	51
Control 1	TSG101	NH2-ELMNLTGTIPVPYR-COOH	1	38
Control 1	PDCD6IP	NH2-ELPELLQR-COOH	1	36
Control 1	ALDOA	NH2-ELSDIAHR-COOH	1	36
Control 1	Bt.110587	NH2-ELSELSLPEFK-COOH	1	53
Control 1	KRT10	NH2-ELTTEIDNNIEQISSYK-COOH	2	109, 116
Control 1	A2M	NH2-ELVFYYLIMAK-COOH	1	49
Control 1	MYH9	NH2-EMEAELEDERK-COOH	1	47
Control 1	VIM	NH2-EMEENFAVEAANYQDTIGR-COOH	3	72, 67, 100
Control 1	CD99	NH2-ENAEQGEVDMESHR-COOH	1	49
Control 1	PSMC4	NH2-ENAPAIIFIDEIDAIATK-COOH	1	60
Control 1	SERPINB3	NH2-ENNIFYSPISITSALGMVLLGAK-COOH	1	48
Control 1	ZRANB2	NH2-ENVEYIER-COOH	1	57
Control 1	C3	NH2-EPGQDLVVLPLTITSDFIPSFR-COOH	2	38, 38
Control 1	MYH9	NH2-EQADFAIEALAK-COOH	1	81
Control 1	LOC786131	NH2-EQIVPKPEEEVAQK-COOH	1	43
Control 1	APOA1	NH2-EQLGPVTQEFWDNLEK-COOH	2	82, 58
Control 1	CLU	NH2-EQSHVMDVMEDSFTR-COOH	2	53, 75
Control 1	PLG	NH2-EQSVQEIPVSR-COOH	1	42
Control 1	HSP90AB1	NH2-EQVANSAFVER-COOH	1	37
Control 1	RPS2	NH2-ESEIIDFFLGASLK-COOH	1	69
Control 1	AHCYL2	NH2-ESILDGLK-COOH	1	47
Control 1	SLC16A1	NH2-ESKEEETSIDVAGKPNEVTK-COOH	1	36
Control 1	UBC	NH2-ESTLHLVLR-COOH	1	59
Control 1	AKAP8	NH2-ETPEEVAADVLAEVITAAVR-COOH	1	43
Control 1	DHX9	NH2-ETPFELIEALLK-COOH	1	62
Control 1	PDCD6IP	NH2-ETVLSALSR-COOH	1	45
Control 1	SH3GL1	NH2-EVAETSMHNLLETDIEQVSQLSALVDAQLDYHR-COOH	1	53
Control 1	KRT16	NH2-EVASNSELVQSSR-COOH	1	83
Control 1	KRT14	NH2-EVATNSELVQSGK-COOH	1	83
Control 1	TUBB1	NH2-EVDEQLLNVQTR-COOH	1	62
Control 1	TUBB	NH2-EVDEQMLNVQNK-COOH	2	98, 49
Control 1	NCL	NH2-EVFEDAAEIR-COOH	1	67
Control 1	TCP1	NH2-EVGDGTTSVVIIAAELLK-COOH	1	61
Control 1	F5	NH2-EVIITGIQTQGAK-COOH	1	56
Control 1	SLC1A5	NH2-EVLDSFLDLAR-COOH	1	83
Control 1	GALK1	NH2-EVQLEELEAGR-COOH	1	62
Control 1	PRKDC	NH2-EVYAAAAEVLGLILR-COOH	1	41
Control 1	VIM	NH2-FADLSEAANR-COOH	2	67, 57
Control 1	VPS37B	NH2-FAGLSLVQLNELLEDEGQLTEMVQK-COOH	1	57
Control 1	RAB35	NH2-FAGQMGIQLFETSAK-COOH	1	95
Control 1	PKM2	NH2-FDEILEASDGIMVAR-COOH	1	122
Control 1	LOC100141266	NH2-FDGALNVDLTEFQTNLVPYPR-COOH	2	119, 62
Control 1	GDI1	NH2-FDLGQDVIDFTGHALALYR-COOH	1	62
Control 1	MYH9	NH2-FDQLLAEEK-COOH	1	41
Control 1	PPIA	NH2-FEDENFILK-COOH	1	52
Control 1	HSPA8	NH2-FEELNADLFR-COOH	1	58
Control 1	KRT9	NH2-FEMEQNLR-COOH	1	37
Control 1	HSPA1A	NH2-FGDPVVQSDMK-COOH	1	43
Control 1	RPS3	NH2-FGFPEGSVELYAEK-COOH	1	53
Control 1	KRT2	NH2-FGGFGGPGGVGGLGGPGGFGPGGYPGGIHEVSVNQSLLQPLNVK-COOH	1	37
Control 1	APOE	NH2-FGPLVEQGQSR-COOH	1	59
Control 1	NONO	NH2-FGQAATMEGIGAIGGTPPAFNR-COOH	1	49
Control 1	SFPQ	NH2-FGQGGAGPVGGQGPR-COOH	1	40
Control 1	PKM	NH2-FGVEQDVDMVFASFIR-COOH	1	98
Control 1	CPNE8	NH2-FILDYFFEER-COOH	1	37
Control 1	ALB	NH2-FKDLGEEHFK-COOH	2	39, 45
Control 1	HBA	NH2-FLANVSTVLTSK-COOH	1	65
Control 1	HBA1	NH2-FLASVSTVLTSK-COOH	1	60
Control 1	VPS37B	NH2-FLDGELPLDSFIDVYQSK-COOH	1	64
Control 1	VPS37C	NH2-FLEGEVPLETFLENFSSMR-COOH	2	45, 36
Control 1	KRT1	NH2-FLEQQNQVLQTK-COOH	1	75
Control 1	PDCD6IP	NH2-FLTALAQDGVINEEAISVTELDR-COOH	1	111
Control 1	DDX1	NH2-FLVLDEADGLLSQGYSDFINR-COOH	1	41
Control 1	SERPINB3	NH2-FMFDLFQQFR-COOH	1	44
Control 1	RPL10	NH2-FNADEFEDMVAEK-COOH	1	100
Control 1	LOC786258	NH2-FNVWDTAGQEK-COOH	1	66
Control 1	TUBB1	NH2-FPGQLNADLR-COOH	1	52
Control 1	ITIH3	NH2-FPLYNLGFGNNLNYNFLENMALENHGLAR-COOH	1	95
Control 1	FASN	NH2-FPQLDSTSFANSR-COOH	1	53
Control 1	VTN	NH2-FQDGVLEPDFPR-COOH	2	77, 79
Control 1	MAPRE2	NH2-FQDNLDFIQWFK-COOH	1	73
Control 1	POSTN	NH2-FSIFLSLLEAADLK-COOH	1	99
Control 1	NSF	NH2-FSNLVLQALLVLLK-COOH	1	40
Control 1	MYL12B	NH2-FTDEEVDELYR-COOH	1	76
Control 1	CXADR	NH2-FTLSPEDQGPLDIEWLISPADNQK-COOH	1	41
Control 1	GDI2	NH2-FVSISDLLVPK-COOH	1	42
Control 1	TUBB4A	NH2-FWEVISDEHGIDPTGTYHGDSDLQLER-COOH	1	113
Control 1	PDCD6IP	NH2-FYNELTEILVR-COOH	1	95
Control 1	ITIH2	NH2-FYNQVSTPLLR-COOH	1	45
Control 1	EZR	NH2-FYPEDVAEELIQDITQK-COOH	1	86
Control 1	MSN	NH2-FYPEDVSEELIQDITQR-COOH	1	36
Control 1	GAPDH	NH2-GAAQNIIPASTGAAK-COOH	1	60
Control 1	PKM	NH2-GADFLVTEVENGGSLGSK-COOH	1	78
Control 1	RPL5	NH2-GAVDGGLSIPHSTK-COOH	1	50
Control 1	PROZ	NH2-GAWFLTGLLGAAPPEGPGPLLLIK-COOH	1	52
Control 1	ITIH3	NH2-GDFIITYDVNR-COOH	1	36
Control 1	PKM2	NH2-GDLGIEIPAEK-COOH	1	40
Control 1	FGA	NH2-GDSVSQGTGLAPGSPR-COOH	1	68
Control 1	MARCKSL1	NH2-GDVTAEEAAGASPAK-COOH	1	103
Control 1	CCT4	NH2-GDVTITNDGATILK-COOH	1	63
Control 1	MARCKS	NH2-GEAAAERPGEAAVASSPSK-COOH	2	48, 90
Control 1	MARCKSL1	NH2-GEGESPPVNGTDEAAGATGDAIEPAPPSQGAEAK-COOH	2	81, 63
Control 1	SLC3A2	NH2-GENSWFSTQVDTVATK-COOH	1	98
Control 1	MARCKS	NH2-GEPAAAAAPEAGASPVEK-COOH	1	83
Control 1	NCK2	NH2-GETM<Mox>EVIEKPENDPEWWK-COOH	1	48
Control 1	NCK2	NH2-GETMEVIEKPENDPEWWK-COOH	3	72, 68, 33
Control 1	Bt.12809	NH2-GFAPADVFVQWLQR-COOH	2	89, 65
Control 1	Bt.110587	NH2-GFEPTLEALFGK-COOH	1	61
Control 1	NCL	NH2-GFGFVDFNSEEDAK-COOH	1	69
Control 1	KRT2	NH2-GFSSGSAVVSGGSR-COOH	1	104
Control 1	HNRNPK	NH2-GGDLMAYDR-COOH	1	34
Control 1	PTGR1	NH2-GGETVLVSAAAGAVGSIVGQIAK-COOH	1	35
Control 1	KRT1	NH2-GGGGGGYGSGGSSYGSGGGSYGSGGGGGGGR-COOH	2	86, 128
Control 1	KRT9	NH2-GGGGSFGYSYGGGSGGGFSASSLGGGFGGGSR-COOH	1	57
Control 1	PHGDH	NH2-GGIVDEGALLR-COOH	1	40
Control 1	SRSF1	NH2-GGPPFAFVEFEDPR-COOH	1	63
Control 1	CHMP4B	NH2-GGPTPQEAIQR-COOH	1	37
Control 1	KRT9	NH2-GGSGGSHGGGSGFGGESGGSYGGGEEASGSGGGYGGGSGK-COOH	1	110
Control 1	HSPA1A	NH2-GGSGSGPTIEEVD-COOH	1	37
Control 1	A2M	NH2-GGVDDEVTLSAYITIALLEMPLPVTHPVVR-COOH	1	86
Control 1	RPLP0	NH2-GHLENNPALEK-COOH	1	37
Control 1	TUBB4A	NH2-GHYTEGAELVDAVLDVVR-COOH	1	43
Control 1	TUBB2A	NH2-GHYTEGAELVDSVLDVVR-COOH	2	50, 164
Control 1	DYNC1H1	NH2-GIFEALRPLETLPVEGLIR-COOH	1	46
Control 1	CPNE8	NH2-GIKPSPAPPPYTPPTHVLQTQI-COOH	1	40
Control 1	GAPDH	NH2-GILGYTEHQVVSSDFNSDTHSSTFDAGAGIALNDHFVK-COOH	1	56
Control 1	AHCY	NH2-GISEETTTGVHNLYK-COOH	1	90
Control 1	DNM2	NH2-GISPVPINLR-COOH	1	38
Control 1	Bt.110587	NH2-GLALLQEGK-COOH	1	43
Control 1	PRDX1	NH2-GLFIIDDK-COOH	1	37
Control 1	FASN	NH2-GLIAEAAQLGPVGGVFNLAVVLR-COOH	1	41
Control 1	SHC1	NH2-GLISSLPR-COOH	1	32
Control 1	Bt.110587	NH2-GLQDSADQVYQGAMR-COOH	1	55
Control 1	NCL	NH2-GLSEDTTEETLK-COOH	1	58
Control 1	RPS13	NH2-GLSQSALPYR-COOH	1	53
Control 1	Bt.110587	NH2-GLSSEAVTSLLPK-COOH	1	47
Control 1	GALK1	NH2-GLVLPMALELVTVLVGSPR-COOH	1	57
Control 1	DNM2	NH2-GMEELIPLVNK-COOH	1	53
Control 1	FASN	NH2-GMGLSLMR-COOH	1	37
Control 1	ITIH3	NH2-GMTNINDALLR-COOH	1	68
Control 1	EDIL3	NH2-GNIDNNTPYANSFTPPIK-COOH	1	58
Control 1	SERPINA1	NH2-GNTHTEILK-COOH	1	35
Control 1	Bt.110587	NH2-GNVATEISIER-COOH	1	62
Control 1	RPS16	NH2-GPLQSVQVFGR-COOH	1	40
Control 1	PRMT5	NH2-GPLVNASLR-COOH	1	50
Control 1	FBLN1	NH2-GQETADFAPGDGGDLQETAK-COOH	1	73
Control 1	LGALS7	NH2-GQPFEVLIIASDDGFK-COOH	1	77
Control 1	SLC3A2	NH2-GQSEDPGSLLSLFR-COOH	1	57
Control 1	NCK2	NH2-GQVGLVPK-COOH	2	32, 40
Control 1	A2M	NH2-GSGGTAEHPFTVEEFVLPK-COOH	1	50
Control 1	PKM2	NH2-GSGTAEVELK-COOH	1	55
Control 1	KRT10	NH2-GSLGGGFSSGGFSGGSFSR-COOH	2	127, 39
Control 1	WIPF2	NH2-GSSGGYGSGGAALQPK-COOH	1	62
Control 1	KRT1	NH2-GSYGSGGSSYGSGGGSYGSGGGGGGHGSYGSGSSSGGYR-COOH	1	91
Control 1	KRT1	NH2-GSYGSGGSSYGSGGGSYGSGGGGGGHGSYGSGSSSGGYRGGSGGGGGGSSGGR-COOH	1	17
Control 1	EZR	NH2-GTDLWLGVDALGLNIYEK-COOH	1	65
Control 1	COL18A1	NH2-GTDNEVAALQPPVVQLHDSNPYPR-COOH	1	42
Control 1	TLN1	NH2-GTEWVDPEDPTVIAENELLGAAAAIEAAAK-COOH	1	39
Control 1	RPS2	NH2-GTGIVSAPVPK-COOH	1	32
Control 1	ARL1	NH2-GTGLDEAMEWLVETLK-COOH	1	47
Control 1	ANXA11	NH2-GTITDAPGFDPLR-COOH	1	49
Control 1	Bt.110587	NH2-GTTETYQQWK-COOH	1	51
Control 1	F13A1	NH2-GTYIPVPIVSELQSGK-COOH	1	56
Control 1	M6PR	NH2-GVGDDQLGEESEER-COOH	1	77
Control 1	ATP1A1	NH2-GVGIISEGNETVEDIAAR-COOH	1	104
Control 1	TSG101	NH2-GVIDLDVFLK-COOH	1	34
Control 1	PKM2	NH2-GVNLPGAAVDLPAVSEK-COOH	1	53
Control 1	TRAP1	NH2-GVVDSEDIPLNLSR-COOH	1	69
Control 1	RNPS1	NH2-GYAYVEFENPDEAEK-COOH	1	100
Control 1	FBLN1	NH2-GYHLNEEGTR-COOH	1	34
Control 1	A2M	NH2-GYIFIDEAHITEALTWLAQK-COOH	1	68
Control 1	ACTB	NH2-GYSFTTTAER-COOH	1	54
Control 1	C3	NH2-GYTQQLAFR-COOH	1	42
Control 1	TUBB1	NH2-GYYTEGAELVDR-COOH	1	51
Control 1	PDCD6IP	NH2-HEGALETLLR-COOH	1	39
Control 1	A2M	NH2-HFDGSYSTFGEHR-COOH	2	42, 43
Control 1	KRT2	NH2-HGGGGGGFGGGGFGSR-COOH	2	49, 40
Control 1	HRNR	NH2-HGSGSGHSSSYGQHGSGSGWSSSSGR-COOH	1	39
Control 1	KRT9	NH2-HGVQELEIELQSQLSK-COOH	2	82, 125
Control 1	ENO1	NH2-HIADLAGNSEVILPVPAFNVINGGSHAGNK-COOH	2	56, 57
Control 1	RAN	NH2-HLTGEFEK-COOH	1	46
Control 1	ALB	NH2-HLVDEPQNLIK-COOH	1	52
Control 1	ACTB	NH2-HQGVM<Mox>VGMGQK-COOH	2	34, 37
Control 1	ACTB	NH2-HQGVMVGMGQK-COOH	2	51, 55
Control 1	C3	NH2-HQQTITIPAR-COOH	1	52
Control 1	FASN	NH2-HSQDLAFLSMLNDIAAVPATAMPFR-COOH	1	41
Control 1	AHSG	NH2-HTFSGVASVESSSGEAFHVGK-COOH	5	80, 38, 119, 37, 40
Control 1	AHSG	NH2-HTLNQIDSVK-COOH	1	57
Control 1	ARF4	NH2-HYFQNTQGLIFVVDSNDR-COOH	1	61
Control 1	TTR	NH2-HYTIAALLSPYSYSTTALVSSPK-COOH	1	62
Control 1	MYH9	NH2-IAEFTTNLMEEEEK-COOH	1	103
Control 1	EZR	NH2-IALLEEAR-COOH	1	47
Control 1	RPL7	NH2-IALTDNALIAR-COOH	1	85
Control 1	MYH9	NH2-IAQLEEELEEEQGNTELVNDR-COOH	1	59
Control 1	A2M	NH2-IAQWQNLEVENGLQQLTFPLSSEPFQGSYK-COOH	1	37
Control 1	PRMT5	NH2-IAVALEIGADLPSNHVIDR-COOH	1	51
Control 1	HNRNPK	NH2-IDEPLEGSEDR-COOH	1	56
Control 1	S100A7	NH2-IDFSEFLSLLGDIATDYHK-COOH	1	42
Control 1	CLU	NH2-IDSLMENDR-COOH	1	53
Control 1	VPS37C	NH2-IEEESEAMAEK-COOH	1	52
Control 1	Bt.110587	NH2-IEGNLIFDPNNYLPK-COOH	1	43
Control 1	DNM2	NH2-IEGSGDQVDTLELSGGAR-COOH	1	84
Control 1	KRT1	NH2-IEISELNR-COOH	1	42
Control 1	STXBP3	NH2-IENESDMIR-COOH	1	37
Control 1	F5	NH2-IFEGNNNVR-COOH	1	53
Control 1	SERPINA10	NH2-IGDHLTLEDYLTTDLVDTWLR-COOH	1	38
Control 1	SLC3A2	NH2-IGDLQAFQGHGAGNLAGLK-COOH	1	47
Control 1	ITGB1	NH2-IGFGSFVEK-COOH	1	36
Control 1	EZR	NH2-IGFPWSEIR-COOH	1	46
Control 1	MYH10	NH2-IGQLEEQLEQEAK-COOH	1	59
Control 1	EEF1A1	NH2-IGYNPDTVAFVPISGWNGDNMLEPSANMPWFK-COOH	1	35
Control 1	MYH9	NH2-IHEAQIQDMR-COOH	1	48
Control 1	LOC100141266	NH2-IHFPLATYAPVISAEK-COOH	1	54
Control 1	KRT16	NH2-IIAATIENAQPILQIDNAR-COOH	1	34
Control 1	MYH9	NH2-IIGLDQVAGMSETAMPGAFK-COOH	2	97, 51
Control 1	HNRNPK	NH2-IILDLISESPIK-COOH	1	44
Control 1	HSPA1L	NH2-IINEPTAAAIAYGLDK-COOH	2	90, 51
Control 1	HSPA6	NH2-IINEPTAAAIAYGLDR-COOH	2	69, 50
Control 1	RPLP0	NH2-IIQLLDDYPK-COOH	1	42
Control 1	HNRNPK	NH2-IITITGTQDQIQNAQYLLQNSVK-COOH	1	60
Control 1	EIF3C	NH2-ILADLEDYLNELWEDK-COOH	1	69
Control 1	RPLP2	NH2-ILDSVGIEADDDR-COOH	1	59
Control 1	SULT1A1	NH2-ILEFIGR-COOH	1	35
Control 1	Bt.110587	NH2-ILGEELGFVK-COOH	1	35
Control 1	EEF1G	NH2-ILGLLDAYLK-COOH	1	30
Control 1	ASPRV1	NH2-ILGVWDTAVSLGK-COOH	1	48
Control 1	CCT2	NH2-ILIANTGMDTDK-COOH	1	41
Control 1	VIM	NH2-ILLAELEQLK-COOH	1	58
Control 1	C3	NH2-ILLQGTPVAQMTEDAIDGER-COOH	2	72, 129
Control 1	ARF4	NH2-ILMVGLDAAGK-COOH	1	44
Control 1	TUBB1	NH2-ILNSFSVMPSPK-COOH	1	72
Control 1	PHGDH	NH2-ILQDGGLQVVEK-COOH	1	51
Control 1	HNRNPK	NH2-ILSISADIETIGEILK-COOH	1	73
Control 1	KRT14	NH2-ILTATVDNANVLLQIDNAR-COOH	1	59
Control 1	CNP	NH2-ILVLDDTNHER-COOH	1	46
Control 1	TUBB4A	NH2-IMNTFSVVPSPK-COOH	1	91
Control 1	Bt.110587	NH2-INDEIQALEFPQK-COOH	2	74, 41
Control 1	TUBB4B	NH2-INVYYNEATGGK-COOH	1	52
Control 1	PTD004	NH2-IPAFLNVVDIAGLVK-COOH	1	35
Control 1	FASN	NH2-IPGLLSPHPLLQLSYTATDR-COOH	1	57
Control 1	Bt.110587	NH2-IPSFQINFK-COOH	1	37
Control 1	EIF3F	NH2-IQDALSTVLQYAEDVLSGK-COOH	3	59, 54, 57
Control 1	A2M	NH2-IQEEGTEVELTGK-COOH	1	73
Control 1	ITIH2	NH2-IQPSGGTNINEALLR-COOH	1	53
Control 1	KRT10	NH2-IRLENEIQTYR-COOH	1	69
Control 1	TUBB2A	NH2-ISEQFTAMFR-COOH	1	65
Control 1	PLS3	NH2-ISFDEFVYIFQEVK-COOH	1	59
Control 1	KRT5	NH2-ISISTSGGSFR-COOH	1	54
Control 1	F5	NH2-ISPTGSYNKPALR-COOH	1	44
Control 1	MSN	NH2-ISQLEMAR-COOH	1	43
Control 1	RPS8	NH2-ISSLLEEQFQQGK-COOH	1	74
Control 1	TUBB1	NH2-ISVYYNEAHGK-COOH	1	85
Control 1	TUBB	NH2-ISVYYNEATGGK-COOH	1	67
Control 1	Bt.110587	NH2-ITELSTSAQEVIK-COOH	1	38
Control 1	LMNA	NH2-ITESEEVVSR-COOH	1	45
Control 1	PABPC4	NH2-ITGMLLEIDNSELLHMLESPESLR-COOH	2	69, 98
Control 1	Bt.110587	NH2-ITLVLDWLQEALSSTSVTYMK-COOH	3	38, 39, 106
Control 1	SDCBP	NH2-ITMTIR-COOH	1	38
Control 1	STX4	NH2-ITNAGMVSDEELEQMLDSGQSEVFVSNILK-COOH	1	34
Control 1	Bt.110587	NH2-ITQLLSGEQNEQVK-COOH	1	59
Control 1	LDHB	NH2-IVADKDYSVTANSK-COOH	1	50
Control 1	F2	NH2-IVEGQDAEVGLSPWQVM<Mox>LFR-COOH	1	47
Control 1	F2	NH2-IVEGQDAEVGLSPWQVMLFR-COOH	4	79, 96, 77, 40
Control 1	Bt.110587	NH2-IVVSTYLENLK-COOH	1	46
Control 1	LDHB	NH2-IVVVTAGVR-COOH	1	51
Control 1	POTEF	NH2-IWHHTFYNELR-COOH	3	52, 38, 51
Control 1	GPC3	NH2-IYDMENVLLGLFSTIHDSIQYVQK-COOH	1	65
Control 1	ITIH2	NH2-IYGNQDTSVQLK-COOH	1	74
Control 1	CLTC	NH2-IYIDSNNNPER-COOH	1	49
Control 1	PKM2	NH2-IYVDDGLISLLVK-COOH	1	74
Control 1	PKM	NH2-IYVDDGLISLQVK-COOH	1	56
Control 1	ERH	NH2-IYVLLR-COOH	1	32
Control 1	KRT10	NH2-KDAEAWFNEK-COOH	1	36
Control 1	RPL26L1	NH2-KDDEVQVVR-COOH	1	47
Control 1	ACTB	NH2-KDLYANTVLSGGTTMYPGIADR-COOH	1	40
Control 1	PDCD6IP	NH2-KDNDFIYHDR-COOH	1	67
Control 1	CD9	NH2-KDVLETFTVK-COOH	1	37
Control 1	C3	NH2-KDYDTTPPVVR-COOH	1	41
Control 1	CFL1	NH2-KEDLVFIFWAPESAPLK-COOH	1	117
Control 1	SRSF1	NH2-KEDMTYAVR-COOH	1	36
Control 1	MYH9	NH2-KEEELQAALAR-COOH	1	61
Control 1	FLG	NH2-KENLPISGHK-COOH	1	38
Control 1	MYH9	NH2-KFDQLLAEEK-COOH	1	50
Control 1	HSPA1A	NH2-KFGDPVVQSDMK-COOH	1	47
Control 1	PDCD6IP	NH2-KFGEEIAR-COOH	1	46
Control 1	HSP90AB1	NH2-KHLEINPDHPIVETLR-COOH	1	34
Control 1	AHCY	NH2-KLDEAVAEAHLGK-COOH	2	53, 63
Control 1	MYH9	NH2-KLEGDSTDLNDQIAELQAQIAELK-COOH	1	82
Control 1	EZR	NH2-KPDTIEVQQMK-COOH	1	49
Control 1	BSG	NH2-KPEDVLDDDDAGSAPLK-COOH	1	46
Control 1	CEP55	NH2-KPESEGYLQEEK-COOH	1	66
Control 1	RPS3	NH2-KPLPDHVSIVEPK-COOH	1	37
Control 1	ALB	NH2-KQTALVELLK-COOH	1	52
Control 1	MYH9	NH2-KVEAQLQELQVK-COOH	1	82
Control 1	ALB	NH2-KVPQVSTPTLVEVSR-COOH	2	61, 72
Control 1	CLIC1	NH2-LAALNPESNTAGLDIFAK-COOH	1	70
Control 1	IGSF8	NH2-LAASWWVERPEDGELSSVPAQLVGGVGQDGVAELGVRPGGGPVSVELVGPR-COOH	1	38
Control 1	KRT5	NH2-LAELEEALQK-COOH	1	45
Control 1	MTHFD1	NH2-LAILQVGNR-COOH	1	54
Control 1	PDCD6IP	NH2-LALASLGYEK-COOH	2	43, 45
Control 1	PDCD6IP	NH2-LANQAADYFGDAFK-COOH	1	90
Control 1	PKM	NH2-LAPITSDPTEATAVGAVEASFK-COOH	1	35
Control 1	TLN1	NH2-LAQAAQSSVATITR-COOH	1	62
Control 1	EIF3E	NH2-LASEILMQNWDAAMEDLTR-COOH	1	54
Control 1	MFGE8	NH2-LASHEYLK-COOH	1	42
Control 1	RPLP2	NH2-LASVPAGGAVAVSAAPGSAAPAAGSAPAAAEEK-COOH	1	52
Control 1	RPL13	NH2-LATQLTGPVMPVR-COOH	1	44
Control 1	CKB	NH2-LAVEALSSLDGDLAGR-COOH	1	91
Control 1	TUBB1	NH2-LAVNMVPFPR-COOH	1	63
Control 1	APOE	NH2-LAVYQAGASEGAER-COOH	1	96
Control 1	VTN	NH2-LDAAMAGHIYVSGSAPSFPR-COOH	1	52
Control 1	RPL4	NH2-LDELYGTWR-COOH	1	61
Control 1	MTHFD1	NH2-LDIDPETITWQR-COOH	1	68
Control 1	PKM2	NH2-LDIDSPPITAR-COOH	1	55
Control 1	DNM2	NH2-LDLMDEGTDAR-COOH	1	46
Control 1	MYH9	NH2-LDPHLVLDQLR-COOH	1	39
Control 1	LGALS7	NH2-LDTSEVVFNSK-COOH	1	50
Control 1	PTGFRN	NH2-LDTVGSDAYR-COOH	1	45
Control 1	RPS9	NH2-LDYILGLK-COOH	1	43
Control 1	ITIH4	NH2-LDYQESPPGK-COOH	1	37
Control 1	TXN	NH2-LEATINELV-COOH	1	37
Control 1	C3	NH2-LEDDFDEYIMVIENIIK-COOH	1	86
Control 1	F5	NH2-LEDPSSEGDGILGPIIR-COOH	1	111
Control 1	TSG101	NH2-LEEMVTR-COOH	1	44
Control 1	APOE	NH2-LEEVGVR-COOH	1	40
Control 1	KRT10	NH2-LENEIQTYR-COOH	1	53
Control 1	CASP14	NH2-LENLFEALNNK-COOH	1	44
Control 1	KRT14	NH2-LEQEIATYR-COOH	1	50
Control 1	CNP	NH2-LEQLFEMADQYQYQVVLVEPK-COOH	1	61
Control 1	RPL3	NH2-LEQQVPVNQVFGQDEMIDVIGVTK-COOH	1	44
Control 1	Bt.110587	NH2-LEVLNFDFQAK-COOH	1	37
Control 1	FASN	NH2-LFDHPESPTPNPTEPLFLAQAEVYK-COOH	1	52
Control 1	HSPB1	NH2-LFDQAFGLPR-COOH	2	51, 58
Control 1	RPS9	NH2-LFEGNALLR-COOH	1	42
Control 1	SFPQ	NH2-LFVGNLPADITEDEFK-COOH	1	52
Control 1	VIM	NH2-LGDLYEEEMR-COOH	1	56
Control 1	HMGB1	NH2-LGEMWNNTAADDKQPYEK-COOH	1	40
Control 1	ALB	NH2-LGEYGFQNALIVR-COOH	1	94
Control 1	CKB	NH2-LGFSEVELVQMVVDGVK-COOH	2	45, 99
Control 1	CFL1	NH2-LGGSAVISLEGKPL-COOH	1	82
Control 1	DHX15	NH2-LGIDDLVHFDFMDPPAPETLMR-COOH	1	48
Control 1	PRKDC	NH2-LGLIEWLENTVTLK-COOH	1	84
Control 1	CAP1	NH2-LGLVFDDVVGIVEIINSK-COOH	2	33, 49
Control 1	SLC1A5	NH2-LGPEGELLIR-COOH	1	47
Control 1	APOE	NH2-LGSDMEDLR-COOH	1	67
Control 1	DHX9	NH2-LGYIHR-COOH	1	40
Control 1	VIM	NH2-LHEEEIQELQAQIQEQHVQIDVDVSKPDLTAALR-COOH	1	59
Control 1	TUBB1	NH2-LHFFMPGFAPLTAQGSQQYR-COOH	1	80
Control 1	F13A1	NH2-LIASLTSDSLR-COOH	1	37
Control 1	CALML5	NH2-LISEVDSDGDGEISFQEFLTAAK-COOH	1	139
Control 1	TUBA4B	NH2-LISQIVSSITASLR-COOH	2	108, 52
Control 1	GAPDH	NH2-LISWYDNEFGYSNR-COOH	1	92
Control 1	SFRS5	NH2-LIVENLSSR-COOH	1	38
Control 1	KRT10	NH2-LKYENEVALR-COOH	1	45
Control 1	PDCD6IP	NH2-LLDEEEATDNDLR-COOH	1	97
Control 1	APOA1	NH2-LLDNWDTLASTLSK-COOH	1	105
Control 1	PRKDC	NH2-LLEEALLR-COOH	1	41
Control 1	KRT14	NH2-LLEGEDAHLSSSQFSSGSQSSR-COOH	1	74
Control 1	VTN	NH2-LLFWGGSYGGAGQPQLISR-COOH	3	54, 129, 80
Control 1	RAB35	NH2-LLIIGDSGVGK-COOH	1	33
Control 1	ANXA11	NH2-LLISLSQGNR-COOH	1	43
Control 1	RUVBL2	NH2-LLIVSTTPYSEK-COOH	1	49
Control 1	A2M	NH2-LLIYAILPDGEVVGDSAR-COOH	1	62
Control 1	H2B	NH2-LLLPGELAK-COOH	1	30
Control 1	CLU	NH2-LLLSSLEEAK-COOH	1	52
Control 1	AGT	NH2-LLLSTVVGLFTAPGLHLK-COOH	1	36
Control 1	HSPA8	NH2-LLQDFFNGK-COOH	1	52
Control 1	HSPA1A	NH2-LLQDFFNGR-COOH	1	53
Control 1	HBA	NH2-LLSHSLLVTLASHLPSDFTPAVHASLDK-COOH	2	43, 31
Control 1	SLC3A2	NH2-LLTSFLPAQLLR-COOH	1	44
Control 1	IGF2BP1	NH2-LLVPTQYVGAIIGK-COOH	1	42
Control 1	WASL	NH2-LLWEQELYNNFVYNSPR-COOH	1	62
Control 1	Bt.63212	NH2-LNDGHFIPVLGFGTFAPR-COOH	1	36
Control 1	KRT1	NH2-LNDLEDALQQAK-COOH	2	85, 63
Control 1	KRT2	NH2-LNDLEEALQQAK-COOH	1	91
Control 1	PKM2	NH2-LNFSHGTHEYHAETIK-COOH	1	52
Control 1	PLS3	NH2-LNLAFVANLFNK-COOH	1	86
Control 1	PTGES3	NH2-LNWLSVDFNNWK-COOH	1	69
Control 1	RPL23	NH2-LPAAGVGDMVMATVK-COOH	1	48
Control 1	PLEK	NH2-LPETIDLSALYLSMK-COOH	1	75
Control 1	IMPDH2	NH2-LPIVNEDDELVAIIAR-COOH	1	85
Control 1	A2M	NH2-LPPNVVEESAR-COOH	1	60
Control 1	VIM	NH2-LQDEIQNMK-COOH	1	45
Control 1	KRT2	NH2-LQGEIAHVK-COOH	1	60
Control 1	PDCD6IP	NH2-LQHAAELIK-COOH	2	41, 36
Control 1	MYH9	NH2-LQQELDDLLVDLDHQR-COOH	1	57
Control 1	VAMP3	NH2-LQQTQNQVDEVVDIMR-COOH	1	76
Control 1	DNM1	NH2-LQSQLLSIEK-COOH	1	64
Control 1	MYH9	NH2-LQVELDNVTGLLTQSDSK-COOH	1	72
Control 1	FASN	NH2-LQVVDQPLPVR-COOH	1	59
Control 1	HBA	NH2-LRVDPVNFK-COOH	1	39
Control 1	MYH9	NH2-LSEMETLQSQLLAEK-COOH	2	36, 70
Control 1	A2M	NH2-LSFVTVDSNLR-COOH	1	63
Control 1	SERPINA1	NH2-LSISETYDLK-COOH	1	63
Control 1	RPS4Y1	NH2-LSNIFVIGK-COOH	1	56
Control 1	Bt.110587	NH2-LSQQVSDYLSTFNWER-COOH	1	124
Control 1	F5	NH2-LSTEFNPEPWIQVDMQK-COOH	1	72
Control 1	TUBB1	NH2-LSTPTYGDLNHLVSLTMSGITTSLR-COOH	1	39
Control 1	GAPDH	NH2-LTGMAFR-COOH	1	38
Control 1	RPS8	NH2-LTPEEEEILNK-COOH	1	36
Control 1	Bt.110587	NH2-LVAAASTWLQETSR-COOH	1	68
Control 1	RPL14	NH2-LVAIVDVIDQNR-COOH	1	52
Control 1	IGSF8	NH2-LVAQLDTEGVGSLGPGYEGR-COOH	1	59
Control 1	SERPINA1	NH2-LVDTFLEDVK-COOH	1	81
Control 1	LGALS7	NH2-LVEVGGDVQLDSVR-COOH	1	84
Control 1	LDHC	NH2-LVIITAGAR-COOH	1	35
Control 1	GAPDH	NH2-LVINGNPITIFQER-COOH	1	60
Control 1	ALB	NH2-LVNELTEFAK-COOH	1	57
Control 1	DYNC1H1	NH2-LVPLLLEDGGEAPAALEAALEEK-COOH	1	50
Control 1	PRDX1	NH2-LVQAFQFTDK-COOH	1	58
Control 1	ALB	NH2-LVVSTQTALA-COOH	1	51
Control 1	GNB2L1	NH2-LWDLTTGTTTR-COOH	1	44
Control 1	CLU	NH2-LYDQLLQSYQQK-COOH	2	81, 56
Control 1	SDCBP	NH2-LYPELSQYMGLSLNEEEIR-COOH	3	54, 111, 91
Control 1	TUBB4A	NH2-M<Mox>AATFIGNSTAIQELFK-COOH	2	122, 39
Control 1	HBA	NH2-M<Mox>FLSFPTTK-COOH	1	37
Control 1	VIM	NH2-MALDIEIATYR-COOH	1	68
Control 1	ITIH4	NH2-MALENGGLAR-COOH	1	43
Control 1	TLN1	NH2-MATNAAAQNAIK-COOH	1	60
Control 1	TUBB	NH2-MAVTFIGNSTAIQELFK-COOH	3	138, 38, 87
Control 1	SFPQ	NH2-MEELHNQEMQK-COOH	1	69
Control 1	NONO	NH2-MEELHNQEVQK-COOH	1	51
Control 1	KRT5	NH2-MFFDAELSQMQTHVSDTSVVLSMDNNR-COOH	1	39
Control 1	HBA	NH2-MFLSFPTTK-COOH	1	39
Control 1	EIF4A1	NH2-MFVLDEADEMLSR-COOH	1	79
Control 1	NONO	NH2-MGQMAMGGAMGINNR-COOH	1	88
Control 1	HNRNPC	NH2-MIAGQVLDINLAAEPK-COOH	1	78
Control 1	PLS3	NH2-MINLSVPDTIDER-COOH	1	44
Control 1	RPL4	NH2-MINTDLSR-COOH	1	41
Control 1	ARF3	NH2-MLAEDELR-COOH	1	40
Control 1	ARF4	NH2-MLLVDELR-COOH	1	46
Control 1	Bt.110587	NH2-MLTFEYMIPK-COOH	1	54
Control 1	EIF4A3	NH2-MLVLDEADEMLNK-COOH	1	77
Control 1	Bt.12589	NH2-MM<Mox>RGAEALER-COOH	1	51
Control 1	PTGFRN	NH2-MPDSTLPGSR-COOH	1	43
Control 1	F5	NH2-MPMGLSTGLIADSQIQASEFWGYWEPK-COOH	1	53
Control 1	UBC	NH2-MQIFVK-COOH	1	34
Control 1	ATP1A1	NH2-MSINAEEVVVGDLVEVK-COOH	1	86
Control 1	NPM1	NH2-MSVQPTVSLGGFEITPPVVLR-COOH	1	49
Control 1	KRT9	NH2-MTLDDFR-COOH	1	39
Control 1	PDCD6IP	NH2-MVPVSVQQSLAAYNQR-COOH	2	44, 103
Control 1	A2M	NH2-MVSGFIPLKPTVK-COOH	1	36
Control 1	LDHB	NH2-MVVESAYEVIK-COOH	1	42
Control 1	MFGE8	NH2-MWVTGVVTQGASR-COOH	1	61
Control 1	PTGFRN	NH2-MYQTQVSDAGLYR-COOH	2	61, 58
Control 1	BROX	NH2-NAADSYFSLLQGFINSLDESTQESK-COOH	2	41, 69
Control 1	HSPA1A	NH2-NALESYAFNMK-COOH	1	40
Control 1	POSTN	NH2-NALQNIILYHLTPGVFIGK-COOH	1	39
Control 1	MFGE8	NH2-NAVHVNLFETPVEAQYVR-COOH	2	36, 90
Control 1	EIF5A	NH2-NDFQLIGIQDGYLSLLQDSGEVR-COOH	1	73
Control 1	A2M	NH2-NEESLVFVQTDKPIYKPEQTVK-COOH	1	74
Control 1	F5	NH2-NFFNPPIISR-COOH	1	44
Control 1	PABPC1	NH2-NFGEDMDDER-COOH	1	19
Control 1	RPL7A	NH2-NFGIGQDIQPK-COOH	1	55
Control 1	MFGE8	NH2-NFGSVQFVASYK-COOH	1	60
Control 1	MYH9	NH2-NFINNPLAQADWAAK-COOH	1	101
Control 1	TAGLN2	NH2-NFSDNQLQEGK-COOH	1	36
Control 1	Bt.110587	NH2-NFVASHIANILNSEDLYVQDLK-COOH	2	72, 71
Control 1	KRT14	NH2-NHEEEMNALR-COOH	1	39
Control 1	RAB10	NH2-NIDEHANEDVER-COOH	1	52
Control 1	RAB8A	NH2-NIEEHASADVEK-COOH	1	46
Control 1	SLC1A5	NH2-NIFPSNLVSAAFR-COOH	1	54
Control 1	NME1	NH2-NIIHGSDSVESAEK-COOH	1	41
Control 1	MYH10	NH2-NILAEQLQAETELFAEAEEMR-COOH	1	38
Control 1	PDCD6IP	NH2-NIQVSHQEFSK-COOH	1	44
Control 1	ARF3	NH2-NISFTVWDVGGQDK-COOH	1	70
Control 1	MYH9	NH2-NKHEAMITDLEER-COOH	1	52
Control 1	PDCD6IP	NH2-NLATAYDNFVELVANLK-COOH	3	96, 53, 70
Control 1	PABPC1	NH2-NLDDGIDDER-COOH	1	38
Control 1	TUBA3C	NH2-NLDIERPTYTNLNR-COOH	1	43
Control 1	KRT6A	NH2-NLDLDSIIAEVK-COOH	1	70
Control 1	XRCC6	NH2-NLEALALDLMEPEQAVDLTLPK-COOH	1	50
Control 1	POF1B	NH2-NLEQENQNLR-COOH	1	37
Control 1	MFGE8	NH2-NLFETPILAR-COOH	1	40
Control 1	CHMP4B	NH2-NLLEISGPETVPLPNVPSIALPSKPAK-COOH	1	63
Control 1	MYH9	NH2-NLPIYSEEIVEMYK-COOH	1	69
Control 1	NONO	NH2-NLPQYVSNELLEEAFSVFGQVER-COOH	1	38
Control 1	VIM	NH2-NLQEAEEWYK-COOH	1	45
Control 1	DNM2	NH2-NLVDSYVAIINK-COOH	1	48
Control 1	MYH9	NH2-NMDPLNDNIATLLHQSSDK-COOH	1	37
Control 1	KRT5	NH2-NMQDLVEDFK-COOH	1	44
Control 1	KRT1	NH2-NMQDM<Mox>VEDYR-COOH	1	36
Control 1	KRT1	NH2-NMQDMVEDYR-COOH	1	65
Control 1	EEF2	NH2-NMSVIAHVDHGK-COOH	1	66
Control 1	RPL3	NH2-NNASTDYDLSDK-COOH	1	50
Control 1	Bt.110587	NH2-NNQNSIHVTPTFQVPFTDLQIPSYTLDLSEIK-COOH	1	50
Control 1	HSP90AB1	NH2-NPDDITQEEYGEFYK-COOH	1	93
Control 1	PGD	NH2-NPGLQNLLLDDFFK-COOH	1	68
Control 1	ATP1A1	NH2-NPNTSEPQHLLVMK-COOH	1	49
Control 1	SRSF3	NH2-NPPGFAFVEFEDPR-COOH	1	54
Control 1	GCN1L1	NH2-NPSGLTQYIPVLVDSFLPLLK-COOH	1	33
Control 1	KRT10	NH2-NQILNLTTDNANILLQIDNAR-COOH	3	67, 141, 37
Control 1	HSPA1A	NH2-NQVALNPQNTVFDAK-COOH	1	76
Control 1	HSPA8	NH2-NQVAMNPTNTVFDAK-COOH	1	86
Control 1	CNP	NH2-NQWQLSADDLK-COOH	1	57
Control 1	Bt.110587	NH2-NSEEFAAAMSK-COOH	1	59
Control 1	Bt.110587	NH2-NSMEIEIPLPFGGK-COOH	1	60
Control 1	CLIC1	NH2-NSNPALNDNLEK-COOH	1	43
Control 1	CLIC4	NH2-NSRPEANEALER-COOH	1	43
Control 1	TUBB	NH2-NSSYFVEWIPNNVK-COOH	1	74
Control 1	CDC42	NH2-NVFDEAILAALEPPEPK-COOH	1	55
Control 1	TAGLN2	NH2-NVIGLQMGTNR-COOH	1	49
Control 1	F5	NH2-NVMYFGGNSDASTIK-COOH	1	89
Control 1	KRT10	NH2-NVQALEIELQSQLALK-COOH	3	89, 50, 44
Control 1	KRT10	NH2-NVSTGDVNVEM<Mox>NAAPGVDLTQLLNNMR-COOH	1	47
Control 1	KRT10	NH2-NVSTGDVNVEMNAAPGVDLTQLLNNMR-COOH	3	61, 107, 39
Control 1	YWHAG	NH2-NVTELNEPLSNEER-COOH	1	44
Control 1	C3	NH2-NYAGVFTDAGLTLK-COOH	1	87
Control 1	KRT9	NH2-NYSPYYNTIDDLK-COOH	1	49
Control 1	KRT9	NH2-NYSPYYNTIDDLKDQIVDLTVGNNK-COOH	2	69, 35
Control 1	MIF	NH2-PMFIVNTNVPR-COOH	1	55
Control 1	ATP1A1	NH2-Q<Pyr>AADMILLDDNFASIVTGVEEGR-COOH	1	37
Control 1	APOA2	NH2-Q<Pyr>AEESNLQSLVSQYFQTVADYGK-COOH	4	47, 117, 72, 60
Control 1	KIAA1328	NH2-Q<Pyr>CSWQADDK-COOH	1	23
Control 1	POTEF	NH2-Q<Pyr>EYDESGPSIVHR-COOH	1	62
Control 1	CD81	NH2-Q<Pyr>FYDQALQQAVVDDDANNAK-COOH	2	63, 99
Control 1	TUBA4B	NH2-Q<Pyr>IFHPEQLITGK-COOH	1	52
Control 1	KRT1	NH2-Q<Pyr>ISNLQQSISDAEQR-COOH	1	79
Control 1	MYH9	NH2-Q<Pyr>LLQANPILEAFGNAK-COOH	1	54
Control 1	KRT6A	NH2-Q<Pyr>NLEPLFEQYINNLR-COOH	1	95
Control 1	APOE	NH2-Q<Pyr>QLEEVHAK-COOH	1	41
Control 1	KRT10	NH2-Q<Pyr>SVEADINGLR-COOH	1	72
Control 1	ATP1A1	NH2-QAADMILLDDNFASIVTGVEEGR-COOH	2	123, 47
Control 1	RUVBL1	NH2-QAASGLVGQENAR-COOH	1	47
Control 1	RPS5	NH2-QAVDVSPLR-COOH	1	48
Control 1	SH3GL1	NH2-QAVQILDELAEK-COOH	1	57
Control 1	AHSG	NH2-QDGQFSVLFTK-COOH	2	75, 55
Control 1	POTEF	NH2-QEYDESGPSIVHR-COOH	2	59, 59
Control 1	KRT9	NH2-QEYEQLIAK-COOH	1	40
Control 1	CD81	NH2-QFYDQALQQAVVDDDANNAK-COOH	2	121, 52
Control 1	ATP1A1	NH2-QGAIVAVTGDGVNDSPALK-COOH	1	85
Control 1	APOA1	NH2-QGLLPVLESLK-COOH	1	38
Control 1	LOC617696	NH2-QGSFQGGFR-COOH	1	40
Control 1	KRT9	NH2-QGVDADINGLR-COOH	1	40
Control 1	CFL2	NH2-QILVGDIGDTVEDPYTSFVK-COOH	1	128
Control 1	KRT1	NH2-QISNLQQSISDAEQR-COOH	2	104, 66
Control 1	DNAJA1	NH2-QISQAYEVLSDAK-COOH	1	72
Control 1	MYH9	NH2-QISTLHAQVTDMR-COOH	1	55
Control 1	C3	NH2-QKPDGIFQEDGPVIHQEMIGGFR-COOH	1	51
Control 1	MYH9	NH2-QLLQANPILEAFGNAK-COOH	1	84
Control 1	EZR	NH2-QLLTLSSELSQAR-COOH	1	67
Control 1	KRT6A	NH2-QNLEPLFEQYINNLR-COOH	2	63, 69
Control 1	RPL4	NH2-QPYAVSELAGHQTSAESWGTGR-COOH	2	38, 42
Control 1	KRT10	NH2-QSLEASLAETEGR-COOH	2	97, 95
Control 1	VPS37B	NH2-QSSSASLETLLALLQAEGAK-COOH	1	49
Control 1	FLG2	NH2-QSSYGQHGSGSSQSSGYGQYGSR-COOH	1	47
Control 1	KRT10	NH2-QSVEADINGLR-COOH	1	49
Control 1	ALB	NH2-QTALVELLK-COOH	1	57
Control 1	HSPA6	NH2-QTQTFTTYSDNQPGVLIQVYEGER-COOH	1	58
Control 1	GSTZ1	NH2-QVGQENQLTWAQQAITSGFNALEQILQSTAGR-COOH	1	34
Control 1	KRT9	NH2-QVLDNLTMEK-COOH	1	44
Control 1	RRAS2	NH2-QVTQEEGQQLAR-COOH	1	38
Control 1	CEP55	NH2-RADVQHLEDDR-COOH	1	35
Control 1	HSPA8	NH2-RFDDAVVQSDMK-COOH	1	53
Control 1	PKM2	NH2-RFDEILEASDGIMVAR-COOH	1	45
Control 1	MYH9	NH2-RGDLPFVVPR-COOH	1	42
Control 1	ALB	NH2-RHPEYAVSVLLR-COOH	2	68, 54
Control 1	ALB	NH2-RHPYFYAPELLYYANK-COOH	2	68, 85
Control 1	EZR	NH2-RKPDTIEVQQMK-COOH	1	38
Control 1	BSG	NH2-RKPEDVLDDDDAGSAPLK-COOH	1	53
Control 1	HNRNPK	NH2-RPAEDMEEEQAFK-COOH	1	45
Control 1	CLU	NH2-RPQDTQYYSPFSSFPR-COOH	2	36, 47
Control 1	C3	NH2-RPYTVAIAAYALALLGK-COOH	1	49
Control 1	VTN	NH2-RVDAVIPPYPR-COOH	1	43
Control 1	SLC7A5	NH2-SADGSAPAGEGEGVTLQR-COOH	1	53
Control 1	LDHB	NH2-SADTLWDIQK-COOH	1	44
Control 1	LDHA	NH2-SADTLWGIQK-COOH	1	43
Control 1	ANXA2P2	NH2-SALSGHLETVILGLLK-COOH	1	36
Control 1	WDR77	NH2-SDGALLLGASSLSGR-COOH	1	78
Control 1	IGSF8	NH2-SDLAVEAGAPYAER-COOH	1	68
Control 1	C3	NH2-SDLDDDIIPEEDIISR-COOH	1	40
Control 1	KRT24	NH2-SDLEMQIESLTEELAYLK-COOH	1	47
Control 1	KRT9	NH2-SDLEMQYETLQEELM<Mox>ALK-COOH	2	68, 80
Control 1	KRT9	NH2-SDLEMQYETLQEELMALK-COOH	2	110, 50
Control 1	PTGFRN	NH2-SDNVVTSELLAVMDGDWTLK-COOH	1	78
Control 1	EEF2	NH2-SDPVVSYR-COOH	1	39
Control 1	LOC100847119	NH2-SDTTATLTIR-COOH	1	51
Control 1	PLEK	NH2-SEEENLFEIITADEVHYFLQAATPK-COOH	1	37
Control 1	CEP55	NH2-SEELLSQVQFLYTSLLK-COOH	1	45
Control 1	BSG	NH2-SELHIENLNMEADPGQYR-COOH	1	98
Control 1	SLC1A5	NH2-SELPLDPLPVPTEEGNPLLK-COOH	3	40, 48, 40
Control 1	HSPA1A	NH2-SENVQDLLLLDVAPLSLGLETAGGVMTALIK-COOH	1	44
Control 1	HSPA8	NH2-SENVQDLLLLDVTPLSLGIETAGGVMTVLIK-COOH	1	45
Control 1	BSG	NH2-SESVPPVTDWAWYK-COOH	1	41
Control 1	APOE	NH2-SEVQAMLGQSTEELR-COOH	1	45
Control 1	Bt.110587	NH2-SFDYHQFVDETNNK-COOH	1	32
Control 1	APRT	NH2-SFPDFPTPGVVFR-COOH	1	37
Control 1	KRT6A	NH2-SGFSSVSVSR-COOH	1	52
Control 1	KRT1	NH2-SGGGFSSGSAGIINYQR-COOH	1	88
Control 1	TUBB2A	NH2-SGPFGQIFRPDNFVFGQSGAGNNWAK-COOH	1	63
Control 1	KHDRBS1	NH2-SGSMDPSGAHPSVR-COOH	1	35
Control 1	SULT1A1	NH2-SGTTWVSEILDLIYQEGDLEK-COOH	1	38
Control 1	SRI	NH2-SGTVDPQELQK-COOH	1	40
Control 1	PABPC1L	NH2-SGVGNIFIK-COOH	1	51
Control 1	PDCD6	NH2-SGVISDTELQQALSNGTWTPFNPVTVR-COOH	2	46, 40
Control 1	SDCBP	NH2-SIDNGIFVQLVQANSPASLVGLR-COOH	4	73, 109, 91, 34
Control 1	PDCD6	NH2-SIISMFDR-COOH	1	59
Control 1	HSPA1A	NH2-SINPDEAVAYGAAVQAAILMGDK-COOH	2	57, 37
Control 1	HSPA8	NH2-SINPDEAVAYGAAVQAAILSGDK-COOH	1	90
Control 1	RPL3	NH2-SINPLGGFVHYGEVTNDFVMLK-COOH	1	44
Control 1	KRT2	NH2-SISISVAGGGGGFGAAGGFGGR-COOH	1	114
Control 1	Bt.110587	NH2-SISVGSTVLDLNTVASNIADSELPTITVPEQTLEIPSMK-COOH	1	30
Control 1	KRT1	NH2-SKAEAESLYQSK-COOH	1	70
Control 1	KRT2	NH2-SKEEAEALYHSK-COOH	2	58, 50
Control 1	LDHB	NH2-SLADELALVDVLEDK-COOH	1	83
Control 1	KRT1	NH2-SLDLDSIIAEVK-COOH	2	104, 86
Control 1	RPS2	NH2-SLEEIYLFSLPIK-COOH	1	91
Control 1	A2M	NH2-SLFTDVVAEK-COOH	1	44
Control 1	TTR	NH2-SLGISPFHEFAEVVFTANDSGPR-COOH	2	48, 54
Control 1	ITIH2	NH2-SLHVLDTFDGHFDGVPVVSK-COOH	1	42
Control 1	KRT10	NH2-SLLEGEGSSGGGGR-COOH	1	58
Control 1	DYNC1H1	NH2-SLLQALNEVK-COOH	1	40
Control 1	PDCD6IP	NH2-SLLSNLDEVK-COOH	1	49
Control 1	PDCD6IP	NH2-SLLSNLDEVKK-COOH	1	40
Control 1	FASN	NH2-SLLVNPEGPTLMR-COOH	1	48
Control 1	KRT1	NH2-SLNNQFASFIDK-COOH	1	64
Control 1	Bt.110587	NH2-SLQDIFQEIESELK-COOH	1	43
Control 1	Bt.110587	NH2-SLQEYLSILANAEGR-COOH	1	40
Control 1	ABCC5	NH2-SLSWVDEMSLEGK-COOH	1	45
Control 1	HSP90AA1	NH2-SLTNDWEDHLAVK-COOH	1	56
Control 1	KRT1	NH2-SLVNLGGSK-COOH	1	37
Control 1	VIM	NH2-SLYASSPGGVYATR-COOH	1	58
Control 1	KRT5	NH2-SLYNLGGSK-COOH	1	52
Control 1	FASN	NH2-SLYQSAGVAPESFEYIEAHGTGTK-COOH	1	41
Control 1	MYH9	NH2-SMEAEMIQLQEELAAAER-COOH	1	114
Control 1	ACTR2	NH2-SMLEVNYPMENGIVR-COOH	1	37
Control 1	RAP2C	NH2-SMVDELFAEIVR-COOH	1	100
Control 1	A2M	NH2-SNSFVYLEPLPR-COOH	1	70
Control 1	TPI1	NH2-SNVSDAVAQSTR-COOH	1	71
Control 1	LOC786258	NH2-SNYNFEKPFLWLAR-COOH	1	53
Control 1	ATP1A1	NH2-SPDFTNENPLETR-COOH	1	75
Control 1	FBP1	NH2-SPIILGSPEDVTEFLEIYK-COOH	1	51
Control 1	SERPINA1	NH2-SPLFVGK-COOH	1	38
Control 1	CPNE3	NH2-SPLGEVAIR-COOH	1	53
Control 1	A2M	NH2-SPTSQEVMFLTIQVK-COOH	2	88, 42
Control 1	C3	NH2-SQFPESWLWTVIEDLK-COOH	1	79
Control 1	HSPA8	NH2-SQIHDIVLVGGSTR-COOH	2	35, 79
Control 1	KRT10	NH2-SQYEQLAEQNR-COOH	1	71
Control 1	KRT10	NH2-SQYEQLAEQNRK-COOH	2	45, 54
Control 1	TFRC	NH2-SSGLPNIPVQTISR-COOH	1	34
Control 1	VASP	NH2-SSSSVTTSEAHPATPSSSDESDLER-COOH	1	47
Control 1	DNM2	NH2-SSVLENFVGR-COOH	1	44
Control 1	HSPA8	NH2-STAGDTHLGGEDFDNR-COOH	1	65
Control 1	EEF2	NH2-STAISLFYELSENDLNFIK-COOH	1	47
Control 1	SLC1A5	NH2-STEPELIQVK-COOH	1	40
Control 1	RPL13	NH2-STESLQANVQR-COOH	1	54
Control 1	IGSF8	NH2-STLQEVVGIR-COOH	1	46
Control 1	Bt.110587	NH2-STSPPNHAEAIVK-COOH	1	56
Control 1	WASL	NH2-SVADGQESTPPTPAPTSGIVGALMEVMQK-COOH	1	44
Control 1	PDCD6IP	NH2-SVIEQGGIQTVDQLIK-COOH	3	107, 62, 68
Control 1	SERPINA1	NH2-SVLGDVGITEVFSDR-COOH	1	106
Control 1	YWHAZ	NH2-SVTEQGAELSNEER-COOH	1	101
Control 1	FLG2	NH2-SVVTVIDVFYK-COOH	1	48
Control 1	APOE	NH2-SWFEPLVEDMQR-COOH	1	47
Control 1	ITIH4	NH2-SYATGIQAQGGTNINDAMLMAVQLLEK-COOH	1	39
Control 1	POTEF	NH2-SYELPDGQVITIGNER-COOH	3	43, 54, 81
Control 1	SCAMP3	NH2-TAAANAAAGAAENAFR-COOH	1	39
Control 1	KRT2	NH2-TAAENDFVTLK-COOH	1	50
Control 1	DDX3X	NH2-TAAFLLPILSQIYSDGPGEALR-COOH	2	36, 63
Control 1	YWHAQ	NH2-TAFDEAIAELDTLNEDSYK-COOH	1	39
Control 1	LOC100140254	NH2-TAFDEAIAELDTLSEESYK-COOH	1	68
Control 1	PTGFRN	NH2-TANDAVELHIK-COOH	1	39
Control 1	PKM	NH2-TATESFASDPILYRPVAVALDTK-COOH	2	63, 36
Control 1	RPL18	NH2-TAVVVGTITDDVR-COOH	1	51
Control 1	MTHFD1	NH2-TDPTTLTDEEINR-COOH	1	43
Control 1	HNRNPK	NH2-TDYNASVSVPDSSGPER-COOH	1	65
Control 1	KRT5	NH2-TEAESWYQTK-COOH	1	56
Control 1	ITIH2	NH2-TEDHFSVVDFNHNVR-COOH	1	48
Control 1	S100A11	NH2-TEFLSFMNTELAAFTK-COOH	1	92
Control 1	RPS3	NH2-TEIIILATR-COOH	1	46
Control 1	MYH9	NH2-TELEDTLDSTAAQQELR-COOH	1	115
Control 1	MYH9	NH2-TEMEDLMSSK-COOH	1	37
Control 1	A2M	NH2-TEVLTSLYEEAVK-COOH	1	64
Control 1	A2M	NH2-TEVSNNHVLIYLDK-COOH	1	67
Control 1	F13A1	NH2-TFEVTLEPLSFK-COOH	1	59
Control 1	WIPF2	NH2-TGPSGQSLAPPPPPYR-COOH	2	63, 72
Control 1	PSMD11	NH2-TGQAAELGGLLK-COOH	1	38
Control 1	ZRANB2	NH2-TGYGGGFNER-COOH	1	60
Control 1	EZR	NH2-THNDIIHNENMR-COOH	2	63, 39
Control 1	KRT1	NH2-THNLEPYFESFINNLR-COOH	2	75, 84
Control 1	NCKIPSD	NH2-TIGAELMELVR-COOH	1	57
Control 1	LOC100141266	NH2-TIGGGDDSFNTFFSETGAGK-COOH	1	109
Control 1	UBC	NH2-TITLEVEPSDTIENVK-COOH	2	96, 38
Control 1	DHX15	NH2-TLATDILMGVLK-COOH	1	50
Control 1	LOC617696	NH2-TLEIPGNSDPNIIPEGDFK-COOH	1	83
Control 1	CNP	NH2-TLFILR-COOH	1	37
Control 1	PHGDH	NH2-TLGILGLGR-COOH	1	38
Control 1	KRT9	NH2-TLLDIDNTR-COOH	1	45
Control 1	FASN	NH2-TLLEGSGLESIISIIHSSLAEPR-COOH	1	63
Control 1	SUPT16H	NH2-TLMVDPSQEVQENYNFLLQLQEELLK-COOH	1	38
Control 1	EDIL3	NH2-TLNMDMFTWEPR-COOH	1	64
Control 1	C3	NH2-TLNPEHLGQGGVQR-COOH	1	36
Control 1	DNM2	NH2-TLNQQLTNHIR-COOH	1	64
Control 1	UBC	NH2-TLSDYNIQK-COOH	1	37
Control 1	HSP90AA1	NH2-TLTIVDTGIGMTK-COOH	1	83
Control 1	NCL	NH2-TLVLSNLSYSATEETLQEVFEK-COOH	1	34
Control 1	PGAM1	NH2-TLWTVLDAIDQMWLPVVR-COOH	1	46
Control 1	PDCD6IP	NH2-TMQGSEVVNVLK-COOH	1	52
Control 1	JUP	NH2-TMQNTSDLDTAR-COOH	1	57
Control 1	KRT1	NH2-TNAENEFVTIKK-COOH	1	38
Control 1	UBE2N	NH2-TNEAQAIETAR-COOH	1	37
Control 1	ANXA2P2	NH2-TNQELQEINR-COOH	1	53
Control 1	RPL18	NH2-TNSTFNQVVLK-COOH	1	45
Control 1	WIPF2	NH2-TPAGPPPPPPPPLR-COOH	1	69
Control 1	Bt.49145	NH2-TPGPGAQSALR-COOH	1	49
Control 1	AHSG	NH2-TPIVGQPSIPGGPVR-COOH	1	60
Control 1	PDCD6IP	NH2-TPSNELYKPLR-COOH	1	43
Control 1	CLU	NH2-TPYHFPTMEFTENNDR-COOH	1	42
Control 1	MYH9	NH2-TQLEELEDELQATEDAK-COOH	2	46, 124
Control 1	PHGDH	NH2-TQTSDPAMLPTMIGLLAEAGVR-COOH	1	40
Control 1	ATP1A1	NH2-TSATWLALSR-COOH	1	38
Control 1	KRT2	NH2-TSQNSELNNMQDLVEDYKK-COOH	1	38
Control 1	KRT5	NH2-TTAENEFVMLK-COOH	1	44
Control 1	ACLY	NH2-TTDGVYEGVAIGGDR-COOH	1	46
Control 1	RPS24	NH2-TTPDVIFVFGFR-COOH	1	41
Control 1	HSPA1A	NH2-TTPSYVAFTDTER-COOH	1	81
Control 1	CYSTM1	NH2-TTVYVVEDQR-COOH	1	75
Control 1	ALB	NH2-TVMENFVAFVDK-COOH	1	47
Control 1	LOC619094	NH2-TVTAMDVVYALK-COOH	1	43
Control 1	HSPA8	NH2-TVTNAVVTVPAYFNDSQR-COOH	1	35
Control 1	F5	NH2-TWNQSIALR-COOH	1	37
Control 1	F5	NH2-TYEDDSPEWFK-COOH	1	31
Control 1	HBA	NH2-TYFPHFDLSHGSAQVK-COOH	1	82
Control 1	RPS2	NH2-TYSYLTPDLWK-COOH	1	43
Control 1	TSPAN7	NH2-TYTDAMQTYNGNDER-COOH	1	74
Control 1	AHCY	NH2-VADISLAAWGR-COOH	1	80
Control 1	SLC3A2	NH2-VAEDEAEAAAAAK-COOH	1	104
Control 1	ACTB	NH2-VAPEEHPVLLTEAPLNPK-COOH	1	80
Control 1	Bt.110587	NH2-VAPGEFTITF-COOH	1	45
Control 1	AHCY	NH2-VAVVAGYGDVGK-COOH	1	51
Control 1	KRT5	NH2-VDALMDEINFMK-COOH	1	81
Control 1	Bt.57604	NH2-VDGVTQSSSNFQNSFTDQDSK-COOH	2	35, 91
Control 1	PSMC3	NH2-VDILDPALLR-COOH	1	38
Control 1	KRT2	NH2-VDLLNQEIEFLK-COOH	1	65
Control 1	ATP1A1	NH2-VDNSSLTGESEPQTR-COOH	1	82
Control 1	NCL	NH2-VEGTEPTTAFNLFVGNLNFNK-COOH	2	61, 46
Control 1	C3	NH2-VELKPGETLNVNFHLR-COOH	1	39
Control 1	VIM	NH2-VELQELNDR-COOH	1	53
Control 1	CNP	NH2-VELSEQQLQLWPSDVDK-COOH	1	70
Control 1	SRSF7	NH2-VELSTGMPR-COOH	1	45
Control 1	LUC7L2	NH2-VEQLGAEGNVEESQK-COOH	1	70
Control 1	VIM	NH2-VESLQEEIAFLK-COOH	1	82
Control 1	LOC100848359	NH2-VETGVLKPGMVVTFAPVNVTTEVK-COOH	1	39
Control 1	F13A1	NH2-VEYVIGLYPQENK-COOH	1	75
Control 1	EEF2	NH2-VFDAIMNFK-COOH	1	45
Control 1	RALA	NH2-VFFDLMR-COOH	1	51
Control 1	Bt.110587	NH2-VFGFASADLFEIGLEGK-COOH	1	51
Control 1	EEF2	NH2-VFSGLVSTGLK-COOH	1	67
Control 1	SERPIND1	NH2-VGAADNVFLAPVGVSAAMAMLSLGLAGDTHQEVHTALR-COOH	2	60, 59
Control 1	HBA1	NH2-VGAHAGEYGAEALER-COOH	2	69, 36
Control 1	TUBB1	NH2-VGALFQPDSFVHGNSGAGNNWAK-COOH	1	45
Control 1	FASN	NH2-VGDPQELNGITR-COOH	1	54
Control 1	SRSF2	NH2-VGDVYIPR-COOH	1	43
Control 1	CTSD	NH2-VGFAEAAR-COOH	1	47
Control 1	HBA	NH2-VGGHAAEYGAEALER-COOH	1	81
Control 1	LOC100141266	NH2-VGINYQPPTVVPGGDLAK-COOH	1	40
Control 1	A2M	NH2-VGLNFSPGQSFPASQAHLR-COOH	1	46
Control 1	C3	NH2-VGLVAVDK-COOH	1	41
Control 1	PSMD2	NH2-VGQAVDVVGQAGKPK-COOH	1	34
Control 1	GAPDH	NH2-VGVNGFGR-COOH	1	43
Control 1	GAPDH	NH2-VIHDNFGIVEGLMTTVHAITATQK-COOH	1	77
Control 1	GAPDH	NH2-VIISAPSADAPMFVMGVNHEK-COOH	1	69
Control 1	SDCBP	NH2-VIQAQTAFSANPANPAILSEASAPIPHDGNLYPR-COOH	1	90
Control 1	MYH9	NH2-VISGVLQLGNIVFK-COOH	1	86
Control 1	DYNC1H1	NH2-VKDDIESLHDK-COOH	1	43
Control 1	APOA1	NH2-VKDFATVYVEAIK-COOH	1	60
Control 1	MYH9	NH2-VKPLLQVSR-COOH	1	30
Control 1	PTGFRN	NH2-VLADSLHVGPSARPPPSLSLR-COOH	1	45
Control 1	KRT14	NH2-VLDELTLAR-COOH	1	64
Control 1	KRT10	NH2-VLDELTLTK-COOH	1	62
Control 1	MYL6	NH2-VLDFEHFLPMLQTVAK-COOH	1	40
Control 1	SERPINA1	NH2-VLDPNTVFALVNYISFK-COOH	2	60, 71
Control 1	RPL11	NH2-VLEQLTGQTPVFSK-COOH	1	90
Control 1	NCK2	NH2-VLHVVQTLYPFSSVTEEELNFEK-COOH	3	69, 64, 49
Control 1	GLT25D1	NH2-VLIALLAR-COOH	1	25
Control 1	EIF4A1	NH2-VLITTDLLAR-COOH	1	57
Control 1	MTHFD1	NH2-VLLSALER-COOH	1	45
Control 1	A2M	NH2-VLLVDGK-COOH	1	36
Control 1	IGSF8	NH2-VLPDVLQVSAAPPGPR-COOH	1	47
Control 1	PGK1	NH2-VLPGVDALSSV-COOH	1	42
Control 1	MYCBP	NH2-VLVALYEEPEKPNSALDFLK-COOH	1	46
Control 1	KRT2	NH2-VLYDAEISQIHQSVTDTNVILSMDNSR-COOH	1	35
Control 1	ADK	NH2-VMPFVDILFGNEMEAAAFAR-COOH	1	57
Control 1	CD63	NH2-VMSEFNNNFR-COOH	1	33
Control 1	RPS4Y1	NH2-VNDTIQIDLETGK-COOH	1	79
Control 1	PPIA	NH2-VNPTVFFDIAVDGEPLGR-COOH	3	77, 114, 88
Control 1	AHCY	NH2-VPAINVNDSVTK-COOH	1	61
Control 1	RHOT2	NH2-VPIILVGNK-COOH	1	34
Control 1	C3	NH2-VPINDGNGEAILK-COOH	1	40
Control 1	PRMT5	NH2-VPLVAPEDLR-COOH	1	40
Control 1	ALB	NH2-VPQVSTPTLVEVSR-COOH	1	59
Control 1	GDI2	NH2-VPSTEAEALASSLMGLFEK-COOH	1	49
Control 1	GC	NH2-VPTAHLEDVLPLAEDITTILSK-COOH	2	44, 61
Control 1	GNA14	NH2-VPTTGIIEYPFDLENIIFR-COOH	1	48
Control 1	KRT9	NH2-VQALEEANNDLENK-COOH	2	122, 44
Control 1	FBLN1	NH2-VSEIEEEQEDPYLNDR-COOH	2	99, 45
Control 1	PPIA	NH2-VSFELFADK-COOH	1	46
Control 1	MYH9	NH2-VSHLLGINVTDFTR-COOH	1	89
Control 1	APOA1	NH2-VSILAAIDEASK-COOH	1	96
Control 1	JUP	NH2-VSVELTNSLFK-COOH	1	39
Control 1	A2M	NH2-VSVQLEASPAFLAVPEK-COOH	1	66
Control 1	LOC617696	NH2-VTASDPLEALGSEGALSPGGLASLLR-COOH	2	64, 90
Control 1	Bt.110587	NH2-VTEEINAFR-COOH	1	46
Control 1	EDIL3	NH2-VTGIITQGAK-COOH	1	39
Control 1	HIST2H2AC	NH2-VTIAQGGVLPNIQAVLLPK-COOH	2	47, 61
Control 1	KRT14	NH2-VTMQNLNDR-COOH	1	47
Control 1	WASL	NH2-VTNVGSLLLTPQENESLFTFLGK-COOH	1	44
Control 1	IGSF8	NH2-VVAGEVQVQR-COOH	1	55
Control 1	FARSA	NH2-VVDSMEDEVQR-COOH	1	38
Control 1	AHSG	NH2-VVHAVEVALATFNAESNGSYLQLVEISR-COOH	2	91, 39
Control 1	ENO1	NH2-VVIGMDVAASEFFR-COOH	1	87
Control 1	ITIH2	NH2-VVNHSPQPQNVVFDVQIPK-COOH	1	46
Control 1	FN1	NH2-VVTPLSPPTNLHLEANPDTGVLTVSWER-COOH	1	51
Control 1	Bt.110587	NH2-VVVIGALETVQK-COOH	1	57
Control 1	Bt.110587	NH2-VYQMDVQQELQR-COOH	1	48
Control 1	HLA-A	NH2-WAAVVVPSGQEQR-COOH	1	46
Control 1	KRT1	NH2-WELLQQVDTSTR-COOH	1	66
Control 1	GAPDH	NH2-WGDAGAEYVVESTGVFTTMEK-COOH	2	140, 61
Control 1	EEF2	NH2-WLPAGDALLQMITIHLPSPVTAQK-COOH	1	29
Control 1	F5	NH2-WTIASLIPR-COOH	1	53
Control 1	KRT6A	NH2-WTLLQEQGTK-COOH	1	61
Control 1	CCT5	NH2-WVGGPEIELIAIATGGR-COOH	1	104
Control 1	APOE	NH2-WVQTLSDQVQEELLNTQVIQELTALMEETMK-COOH	1	52
Control 1	IGLL1	NH2-YAASSYLSLTSSDWK-COOH	1	107
Control 1	PLS3	NH2-YAFVNWINK-COOH	1	41
Control 1	CFL1	NH2-YALYDATYETK-COOH	1	47
Control 1	XRCC5	NH2-YAPTEAQLNAVDALIDSMSLAK-COOH	1	53
Control 1	SERPINA1	NH2-YASSANLHLPK-COOH	1	48
Control 1	TLN1	NH2-YDQATDTILTVTENIFSSMGDAGEMVR-COOH	1	44
Control 1	KRT1	NH2-YEELQITAGR-COOH	2	77, 51
Control 1	KRT6A	NH2-YEELQVTAGR-COOH	1	51
Control 1	KRT2	NH2-YEELQVTVGR-COOH	1	80
Control 1	KRT10	NH2-YENEVALR-COOH	1	53
Control 1	EEF2	NH2-YEWDVAEAR-COOH	1	50
Control 1	F2	NH2-YGFYTHVFR-COOH	1	63
Control 1	Bt.110587	NH2-YGMMAQVTQTLK-COOH	1	66
Control 1	HSP90AB1	NH2-YHTSQSGDEMTSLSEYVSR-COOH	1	50
Control 1	HSP90AB1	NH2-YIDQEELNK-COOH	1	52
Control 1	PTGFRN	NH2-YIISLDQDSVVK-COOH	1	76
Control 1	ENO1	NH2-YISPDQLADLYK-COOH	1	58
Control 1	ZRANB2	NH2-YKLDEDEDEDDADLSK-COOH	1	48
Control 1	YWHAE	NH2-YLAEFATGNDR-COOH	1	39
Control 1	KRT2	NH2-YLDGLTAER-COOH	1	42
Control 1	TUBB2A	NH2-YLTVAAIFR-COOH	1	56
Control 1	TUBB	NH2-YLTVAAVFR-COOH	1	62
Control 1	PLS3	NH2-YPALTKPENQDIDWTLLEGETR-COOH	1	62
Control 1	RPL36	NH2-YPMAVGLNK-COOH	1	38
Control 1	AHCY	NH2-YPQLLSGIR-COOH	1	40
Control 1	ACO1	NH2-YQQAGLPLIVLAGK-COOH	1	48
Control 1	RPS18	NH2-YSQVLANGLDNK-COOH	1	65
Control 1	CDK1	NH2-YSTPVDIWSIGTIFAELATK-COOH	1	44
Control 1	RPL27	NH2-YSVDIPLDK-COOH	1	39
Control 1	GNAS	NH2-YTTPEDATPEPGEDPR-COOH	1	63
Control 1	RPLP2	NH2-YVASYLLAALGGNSSPSAK-COOH	1	46
Control 1	Bt.110587	NH2-YVYNYEAESSSGVPGTADSR-COOH	1	96
Control 1	HSP90AA1	NH2-YYTSASGDEMVSLK-COOH	1	49

## Sheet: Control 2
Project	Gene Name	Modified Sequence	Modified Sequence Count	Mascot Scores
Control 2	MAPK3	Ace-AAAAAQGGGGGEPR-COOH	1	83
Control 2	PRMT5	Ace-AAM<Mox>AVGGAGGSR-COOH	4	40, 51, 57, 35
Control 2	PRMT5	Ace-AAMAVGGAGGSR-COOH	5	56, 80, 78, 97, 55
Control 2	RAN	Ace-AAQGEPQVQFK-COOH	3	45, 56, 49
Control 2	TRIM28	Ace-AASAAAASAAAASAASGSPGPGEGSAGGEK-COOH	1	95
Control 2	RPS11	Ace-ADIQTER-COOH	1	47
Control 2	CALM	Ace-ADQLTEEQIAEFK-COOH	2	68, 66
Control 2	PSMC5	Ace-ALDGPEQMELEEGK-COOH	1	75
Control 2	CFL1	Ace-ASGVAVSDGVIK-COOH	4	37, 41, 74, 37
Control 2	LMNB1	Ace-ATATPVPPR-COOH	1	42
Control 2	EIF4A3	Ace-ATTATMATSGSAR-COOH	1	52
Control 2	SLC9A3R1	Ace-SADAAAGAPLPR-COOH	1	71
Control 2	VAMP2	Ace-SATAATAPPAAPAGEGGPPAPPPNLTSNR-COOH	1	41
Control 2	PTMA	Ace-SDAAVDTSSEITTK-COOH	1	89
Control 2	RPSA	Ace-SGALDVLQMK-COOH	2	67, 79
Control 2	GNG5	Ace-SGSSSVAAMK-COOH	1	81
Control 2	SNRPD2	Ace-SLLNKPK-COOH	1	36
Control 2	VAMP3	Ace-STGPTAATGSNR-COOH	1	54
Control 2	EPB41L2	Ace-TTEVGSVSEVK-COOH	1	42
Control 2	PPIA	Ace-VNPTVFFDIAVDGEPLGR-COOH	1	108
Control 2	RPL4	NH2-AAAAAAALQAK-COOH	1	80
Control 2	MARCKSL1	NH2-AAATPESQEPQAK-COOH	1	63
Control 2	YBX1	NH2-AADPPAENSSAPEAEQGGAE-COOH	1	69
Control 2	MARCKS	NH2-AAEEPSKVEEK-COOH	1	65
Control 2	FASN	NH2-AAEQYTPK-COOH	1	42
Control 2	TLN1	NH2-AAGHPGDPESQQR-COOH	1	41
Control 2	PRMT5	NH2-AAILPTSIFLTNK-COOH	4	47, 79, 68, 71
Control 2	Bt.110587	NH2-AAIQALR-COOH	1	39
Control 2	SERPINA1	NH2-AALTIDEK-COOH	7	63, 41, 42, 43, 43, 44, 43
Control 2	SLC19A1	NH2-AAQALSVQDK-COOH	1	77
Control 2	ALDOA	NH2-AAQEEYVK-COOH	1	43
Control 2	ATP1A2	NH2-AAVPDAVGK-COOH	1	44
Control 2	TLN1	NH2-ADAEGESDLENSR-COOH	1	81
Control 2	VAMP3	NH2-ADALQAGASQFETSAAK-COOH	1	44
Control 2	RPS8	NH2-ADGYVLEGK-COOH	1	75
Control 2	HSP90AA1	NH2-ADLINNLGTIAK-COOH	2	52, 56
Control 2	SEPT2	NH2-ADTLTLK-COOH	1	38
Control 2	KRT1	NH2-AEAESLYQSK-COOH	7	43, 38, 47, 63, 64, 62, 42
Control 2	HSPA1A	NH2-AEDEVQR-COOH	1	42
Control 2	MARCKS	NH2-AEDGATPSPSNETPK-COOH	3	50, 40, 34
Control 2	ALB	NH2-AEFVEVTK-COOH	14	42, 43, 43, 44, 44, 44, 45, 44, 50, 44, 44, 44, 43, 42
Control 2	FLNA	NH2-AEGPGLSR-COOH	1	35
Control 2	PDCD6IP	NH2-AEGTNFR-COOH	1	38
Control 2	LMNB2	NH2-AELDEVNK-COOH	1	42
Control 2	IGF2BP1	NH2-AEQEIMK-COOH	1	48
Control 2	HSPA1A	NH2-AFYPEEISSMVLTK-COOH	4	60, 81, 75, 49
Control 2	GAPDH	NH2-AGAHLQGGAK-COOH	1	75
Control 2	RPS18	NH2-AGELTEDEVER-COOH	2	65, 65
Control 2	POTEF	NH2-AGFAGDDAPR-COOH	11	59, 46, 41, 53, 51, 70, 70, 58, 70, 59, 54
Control 2	EEF2	NH2-AGIIASAR-COOH	1	40
Control 2	CNP	NH2-AGQVFLEELGNHK-COOH	1	36
Control 2	C3	NH2-AGQYSSDLR-COOH	1	64
Control 2	SDC4	NH2-AGSGSQVPTEPK-COOH	1	63
Control 2	PHGDH	NH2-AGTGVDNVDLEAATR-COOH	2	74, 65
Control 2	Bt.110587	NH2-AGVELSGR-COOH	1	41
Control 2	GNB4	NH2-AGVLAGHDNR-COOH	1	61
Control 2	AHSG	NH2-AHYDLR-COOH	2	34, 36
Control 2	IGF2BP1	NH2-AIETFSGK-COOH	1	44
Control 2	TUBB2A	NH2-AILVDLEPGTMDSVR-COOH	3	41, 57, 61
Control 2	SLC7A5	NH2-ALAAPAAEEK-COOH	1	63
Control 2	MYH9	NH2-ALEEAM<Mox>EQK-COOH	1	36
Control 2	MYH9	NH2-ALEEAMEQK-COOH	1	64
Control 2	KRT10	NH2-ALEESNYELEGK-COOH	6	43, 48, 53, 51, 39, 42
Control 2	RDX	NH2-ALELDQER-COOH	1	44
Control 2	MSN	NH2-ALELEQER-COOH	1	52
Control 2	TPP2	NH2-ALENTAVK-COOH	1	38
Control 2	AHSG	NH2-ALGGEDVR-COOH	17	38, 53, 38, 40, 49, 45, 64, 64, 59, 61, 61, 67, 62, 57, 67, 60, 58
Control 2	SERPIND1	NH2-ALGVTALFDK-COOH	3	47, 68, 40
Control 2	CLU	NH2-ALQQYR-COOH	1	38
Control 2	TUBB	NH2-ALTVPELTQQVFDAK-COOH	5	63, 71, 71, 68, 50
Control 2	PGAM2	NH2-AMEAVAAQGK-COOH	1	38
Control 2	ANXA7	NH2-AMQGAGTQER-COOH	1	50
Control 2	MYH9	NH2-ANLQIDQINTDLNLER-COOH	1	78
Control 2	LOC617696	NH2-ANTFLGAK-COOH	1	48
Control 2	MTHFD1	NH2-APAEILNGK-COOH	1	42
Control 2	CNP	NH2-APGAEEYAQQDVLK-COOH	8	40, 59, 100, 89, 88, 87, 75, 70
Control 2	PKM	NH2-APIIAVTR-COOH	1	40
Control 2	TSG101	NH2-AQAELNALK-COOH	1	34
Control 2	EIF3B	NH2-AQAVSEDAGGNEGR-COOH	1	94
Control 2	PRKDC	NH2-AQEPESGLSEETQVK-COOH	1	47
Control 2	HSPA6	NH2-AQIHDIVLVGGSTR-COOH	2	53, 58
Control 2	PSMA1	NH2-AQPAQPADEPAEK-COOH	1	72
Control 2	MSN	NH2-AQQELEEQTR-COOH	2	43, 37
Control 2	Bt.110587	NH2-ASAFYAK-COOH	1	45
Control 2	PKM	NH2-ASDVHEVR-COOH	2	53, 35
Control 2	SH3GL1	NH2-ASQLVSEK-COOH	1	50
Control 2	CLU	NH2-ASSIMDELFQDR-COOH	3	58, 79, 69
Control 2	HSPA6	NH2-ATAGDTHLGGEDFDNR-COOH	6	69, 58, 65, 54, 53, 63
Control 2	ZC3HAV1	NH2-ATDLGGTSQAGTSQR-COOH	4	127, 51, 109, 69
Control 2	AHCY	NH2-ATDVMIAGK-COOH	1	55
Control 2	PSMB7	NH2-ATEGMVVADK-COOH	1	38
Control 2	RPS2	NH2-ATFDAISK-COOH	3	45, 39, 43
Control 2	MCM4	NH2-ATPAQTPR-COOH	1	41
Control 2	DARS	NH2-ATVNQDTR-COOH	1	57
Control 2	YWHAG	NH2-ATVVESSEK-COOH	1	40
Control 2	KNG1	NH2-AVDAALTK-COOH	1	45
Control 2	PABPC1	NH2-AVDEMNGK-COOH	1	46
Control 2	PABPC4	NH2-AVEEMNGK-COOH	1	40
Control 2	ENO1	NH2-AVEHINK-COOH	1	37
Control 2	TUBA4A	NH2-AVFVDLEPTVIDEIR-COOH	1	78
Control 2	TUBA1C	NH2-AVFVDLEPTVIDEVR-COOH	5	71, 84, 86, 90, 67
Control 2	TUBB4A	NH2-AVLVDLEPGTMDSVR-COOH	5	53, 69, 68, 69, 52
Control 2	RAB11A	NH2-AVPTDEAR-COOH	1	35
Control 2	FLNA	NH2-AVPTGDASK-COOH	1	40
Control 2	VTN	NH2-AVRPGYPK-COOH	1	42
Control 2	YWHAQ	NH2-AVTEQGAELSNEER-COOH	1	88
Control 2	RPL8	NH2-AVVGVVAGGGR-COOH	1	42
Control 2	COPA	NH2-DADSQNPDAPEGK-COOH	1	92
Control 2	FLNA	NH2-DAEMPATEK-COOH	1	43
Control 2	HSPA1A	NH2-DAGVIAGLNVLR-COOH	8	44, 49, 54, 52, 52, 57, 49, 45
Control 2	ALB	NH2-DAIPENLPPLTADFAEDK-COOH	2	54, 61
Control 2	APOC3	NH2-DALSSVQESQVAQQAR-COOH	6	109, 119, 46, 119, 42, 105
Control 2	RPS4Y1	NH2-DANGNSFATR-COOH	1	67
Control 2	ANXA11	NH2-DAQELYAAGENR-COOH	1	51
Control 2	LOC619094	NH2-DAVTYTEHAK-COOH	1	50
Control 2	CCAR1	NH2-DDETDEPKPK-COOH	1	40
Control 2	SERPIND1	NH2-DDGGGEPESMEPR-COOH	1	59
Control 2	PRMT5	NH2-DDIIENAPTTHTEEYSGEEK-COOH	1	56
Control 2	RAC3	NH2-DDKDTIER-COOH	1	37
Control 2	ALB	NH2-DDSPDLPK-COOH	8	69, 69, 44, 69, 69, 69, 69, 69
Control 2	RPS3	NH2-DEILPTTPISEQK-COOH	2	37, 35
Control 2	MYH9	NH2-DELADEIANSSGK-COOH	5	54, 69, 74, 73, 72
Control 2	UPF1	NH2-DETGELSSADEK-COOH	1	94
Control 2	GNB2L1	NH2-DETNYGIPQR-COOH	5	36, 49, 48, 54, 47
Control 2	SERPINA1	NH2-DFHVDEQTTVK-COOH	1	45
Control 2	Bt.110587	NH2-DFSAEYEEDGK-COOH	1	51
Control 2	VIM	NH2-DGQVINETSQHHDDLE-COOH	1	38
Control 2	TSG101	NH2-DGTISEDTIR-COOH	1	60
Control 2	HSPB1	NH2-DGVVEITGK-COOH	1	39
Control 2	PSMD11	NH2-DIQENDEEAVQVK-COOH	2	60, 62
Control 2	PDCD6IP	NH2-DLDPIGK-COOH	1	38
Control 2	TTLL12	NH2-DLDTGEEVTR-COOH	1	39
Control 2	GOLM1	NH2-DLSENNDQR-COOH	1	48
Control 2	ACTB	NH2-DLYANTVLSGGTTMYPGIADR-COOH	1	124
Control 2	MYH9	NH2-DMFQETMEAFR-COOH	1	58
Control 2	VIM	NH2-DNLAEDIMR-COOH	2	41, 34
Control 2	PDCD6	NH2-DNSGMIDK-COOH	1	49
Control 2	Bt.110587	NH2-DPATGQLTGESNLR-COOH	5	79, 78, 89, 79, 48
Control 2	RPSA	NH2-DPEEIEK-COOH	1	46
Control 2	PRMT5	NH2-DPMIDNNR-COOH	1	36
Control 2	SLC39A14	NH2-DQEEGVMEK-COOH	1	45
Control 2	IGF2BP1	NH2-DQTPDENDQVIVK-COOH	5	52, 49, 60, 61, 57
Control 2	TF	NH2-DQTVIQNTDGNNNEAWAK-COOH	2	69, 72
Control 2	HSP90AA1	NH2-DQVANSAFVER-COOH	4	46, 45, 61, 48
Control 2	PRMT5	NH2-DRDPEAQFEMPYVVR-COOH	2	47, 38
Control 2	PSMD1	NH2-DSDSMETEEK-COOH	1	57
Control 2	SEPT7	NH2-DSEAELQR-COOH	1	35
Control 2	SERPINF2	NH2-DSFQDHK-COOH	1	42
Control 2	EPB41L2	NH2-DSSQLGTDATK-COOH	1	51
Control 2	ACTB	NH2-DSYVGDEAQSK-COOH	12	54, 53, 30, 53, 46, 54, 53, 46, 49, 46, 49, 37
Control 2	SLC16A1	NH2-DTDGGPKEEESPV-COOH	3	46, 31, 34
Control 2	CALM2	NH2-DTDSEEEIR-COOH	1	30
Control 2	LSR	NH2-DTDSSVASEVR-COOH	1	37
Control 2	CHMP4B	NH2-DTEEMLSK-COOH	1	40
Control 2	CCT5	NH2-DTEPLIQTAK-COOH	1	41
Control 2	PSMD7	NH2-DTTVGTLSQR-COOH	1	37
Control 2	Bt.12809	NH2-DVAMKPPSVYLLPPTR-COOH	2	58, 52
Control 2	KRT1	NH2-DVDGAYMTK-COOH	1	47
Control 2	EIF4A3	NH2-DVIAQSQSGTGK-COOH	1	51
Control 2	VTN	NH2-DVWGIEGPIDAAFTR-COOH	1	65
Control 2	TSPAN6	NH2-DWTDTNYYSEK-COOH	1	27
Control 2	TUBA1C	NH2-DYEEVGADSADGEDEGEEY-COOH	2	35, 29
Control 2	TUBA4A	NH2-DYEEVGIDSYEDEDEGEE-COOH	1	41
Control 2	TUBA3C	NH2-DYEEVGVDSVEGEGEEEGEEY-COOH	2	57, 52
Control 2	KRT1	NH2-DYQELM<Mox>NTK-COOH	1	32
Control 2	KRT1	NH2-DYQELMNTK-COOH	5	36, 43, 47, 37, 46
Control 2	APOA1	NH2-DYVAQFEASALGK-COOH	3	53, 70, 70
Control 2	YWHAE	NH2-EAAENSLVAYK-COOH	1	66
Control 2	RPL13	NH2-EAAEQDVEK-COOH	1	63
Control 2	PABPC1	NH2-EAELGAR-COOH	1	37
Control 2	MARCKS	NH2-EAGEGGEAEAPAAEGGK-COOH	3	107, 76, 88
Control 2	RPS11	NH2-EAIEGTYIDK-COOH	3	58, 52, 64
Control 2	YWHAE	NH2-EALQDVEDENQ-COOH	2	46, 40
Control 2	SPP2	NH2-EALSASVAK-COOH	1	55
Control 2	IMPDH1	NH2-EANEILQR-COOH	1	51
Control 2	MARCKS	NH2-EAPAEGEAAEPGSPTAAEGEAASAASSTSSPK-COOH	1	119
Control 2	CAD	NH2-EATAGNPGGQTVR-COOH	1	65
Control 2	PDCD6IP	NH2-EATTLANGVLASLNLPAAIEDVSGDTVPQSILTK-COOH	1	84
Control 2	TUBA1C	NH2-EDAANNYAR-COOH	5	63, 60, 55, 37, 42
Control 2	BSG	NH2-EDALPGQK-COOH	1	55
Control 2	ASS1	NH2-EDFEEAR-COOH	1	47
Control 2	RPLP0	NH2-EDLTEIR-COOH	1	49
Control 2	TUBA1C	NH2-EDM<Mox>AALEK-COOH	1	40
Control 2	TUBA1C	NH2-EDMAALEK-COOH	10	54, 42, 43, 58, 52, 52, 48, 40, 36, 41
Control 2	HSP90AB1	NH2-EDQTEYLEER-COOH	9	85, 71, 73, 78, 75, 80, 73, 56, 40
Control 2	PSMD3	NH2-EEAATGGGSTGEADGK-COOH	1	111
Control 2	VIM	NH2-EEAENTLQSFR-COOH	5	50, 36, 46, 45, 40
Control 2	XRCC5	NH2-EEASGSSVTAEEAK-COOH	1	87
Control 2	HSP90AB1	NH2-EEEDKDDEEKPK-COOH	1	38
Control 2	HSPA8	NH2-EEFEHQQK-COOH	1	34
Control 2	LDHA	NH2-EEHVPQNK-COOH	1	37
Control 2	MYH9	NH2-EEILAQSK-COOH	1	42
Control 2	EPB41L2	NH2-EEKPSVSK-COOH	1	42
Control 2	GOLM1	NH2-EETNEIQVVNEEPQR-COOH	1	60
Control 2	C3	NH2-EEVPAADLSDQVPDTESETK-COOH	6	117, 34, 128, 36, 116, 98
Control 2	TUBB1	NH2-EEYPDR-COOH	1	37
Control 2	PRMT5	NH2-EFIQEPAK-COOH	4	44, 42, 45, 45
Control 2	DYNC1I2	NH2-EGEIQAGAK-COOH	1	44
Control 2	DHX9	NH2-EGETVEPYK-COOH	1	51
Control 2	APOA1	NH2-EGGGSLAEYHAK-COOH	3	70, 45, 54
Control 2	UBC	NH2-EGIPPDQQR-COOH	11	43, 44, 52, 41, 38, 53, 38, 37, 49, 38, 39
Control 2	HSP90AB1	NH2-EGLELPEDEEEK-COOH	3	49, 38, 32
Control 2	PDCD6IP	NH2-EGLENDLK-COOH	1	59
Control 2	PPIA	NH2-EGMNIVEAMER-COOH	8	44, 48, 46, 54, 42, 68, 40, 37
Control 2	ILK	NH2-EGNAVAVR-COOH	1	49
Control 2	A2M	NH2-EGSQGSHVYTK-COOH	1	94
Control 2	EIF3H	NH2-EGTGSTATSSSSTAGAAGK-COOH	1	118
Control 2	HSPA8	NH2-EIAEAYLGK-COOH	1	40
Control 2	HSPA1A	NH2-EIAEAYLGYPVTNAVITVPAYFNDSQR-COOH	1	61
Control 2	TUBA1C	NH2-EIIDLVLDR-COOH	2	38, 51
Control 2	H2B	NH2-EIQTAVR-COOH	1	38
Control 2	RPS3	NH2-ELAEDGYSGVEVR-COOH	1	56
Control 2	EIF4A1	NH2-ELAQQIQK-COOH	1	42
Control 2	MYH9	NH2-ELEDATETADAM<Mox>NR-COOH	4	68, 85, 83, 58
Control 2	MYH9	NH2-ELEDATETADAMNR-COOH	7	34, 70, 97, 101, 100, 78, 49
Control 2	APOE	NH2-ELQAAQAR-COOH	1	50
Control 2	CLU	NH2-ELQEM<Mox>STEGSK-COOH	1	56
Control 2	CLU	NH2-ELQEMSTEGSK-COOH	8	85, 61, 50, 52, 48, 67, 51, 48
Control 2	RPS3	NH2-ELTAVVQK-COOH	1	37
Control 2	MYH9	NH2-EMEAELEDER-COOH	3	39, 29, 27
Control 2	HSP90AB1	NH2-EMLQQSK-COOH	1	41
Control 2	RAB13	NH2-ENASAGVER-COOH	1	62
Control 2	BROX	NH2-ENITEDEAK-COOH	1	55
Control 2	C5	NH2-ENSDYQPVK-COOH	1	43
Control 2	PVR	NH2-ENSSSQDPQTEGTR-COOH	1	90
Control 2	MYH9	NH2-EQADFAIEALAK-COOH	1	58
Control 2	PSMD2	NH2-EQELSEEDK-COOH	1	46
Control 2	MYH9	NH2-EQEVNILK-COOH	1	38
Control 2	MYH9	NH2-EQLEEEEEAK-COOH	1	51
Control 2	APOA1	NH2-EQLGPVTQEFWDNLEK-COOH	4	83, 94, 94, 89
Control 2	CLU	NH2-EQSHVMDVMEDSFTR-COOH	2	58, 32
Control 2	HSP90AB1	NH2-EQVANSAFVER-COOH	4	44, 48, 50, 38
Control 2	LMNB1	NH2-ESDLNGAQIK-COOH	1	58
Control 2	ANKFY1	NH2-ESGAAEQVDNK-COOH	1	49
Control 2	PPP2CB	NH2-ESNVQEVR-COOH	1	41
Control 2	UBC	NH2-ESTLHLVLR-COOH	1	79
Control 2	RPS2	NH2-ETVFTK-COOH	1	45
Control 2	VAT1	NH2-EVAEAATGEDASSPPPK-COOH	1	49
Control 2	RPS2	NH2-EVATAIR-COOH	1	49
Control 2	KRT17	NH2-EVATNSELVQSGK-COOH	1	61
Control 2	TUBB1	NH2-EVDEQLLNVQTR-COOH	4	44, 46, 40, 39
Control 2	TUBB	NH2-EVDEQM<Mox>LNVQNK-COOH	5	68, 55, 44, 86, 86
Control 2	TUBB	NH2-EVDEQMLNVQNK-COOH	8	69, 54, 69, 70, 61, 73, 67, 39
Control 2	Bt.110587	NH2-EVDGLNPEGK-COOH	2	39, 47
Control 2	CD9	NH2-EVQEFYK-COOH	1	35
Control 2	ATP1A1	NH2-EVSMDDHK-COOH	1	44
Control 2	LOC100848359	NH2-EVSTYIK-COOH	1	36
Control 2	C3	NH2-EVTLEDR-COOH	1	45
Control 2	LMNB1	NH2-EYEAALNSK-COOH	1	52
Control 2	VIM	NH2-EYQDLLNVK-COOH	1	43
Control 2	RPSA	NH2-FAAATGATPIAGR-COOH	1	36
Control 2	VIM	NH2-FADLSEAANR-COOH	7	43, 40, 38, 38, 50, 48, 48
Control 2	VIM	NH2-FANYIDK-COOH	1	36
Control 2	LARS	NH2-FASEAEDK-COOH	1	43
Control 2	HSPA8	NH2-FDDAVVQSDM<Mox>K-COOH	2	32, 56
Control 2	HSPA8	NH2-FDDAVVQSDMK-COOH	8	63, 35, 40, 39, 40, 42, 40, 40
Control 2	PSMC2	NH2-FDDGAGGDNEVQR-COOH	5	66, 108, 57, 106, 65
Control 2	F11R	NH2-FDQGDTTR-COOH	1	55
Control 2	HLA-A	NH2-FDSDAASQR-COOH	1	48
Control 2	PPIA	NH2-FEDENFILK-COOH	8	38, 55, 53, 56, 55, 52, 53, 53
Control 2	HSPA8	NH2-FEELNADLFR-COOH	4	55, 62, 53, 53
Control 2	HSPA1A	NH2-FGDPVVQSDM<Mox>K-COOH	2	55, 37
Control 2	HSPA1A	NH2-FGDPVVQSDMK-COOH	4	42, 41, 45, 52
Control 2	PSMD2	NH2-FGGSGSQVDSAR-COOH	1	81
Control 2	VIM	NH2-FLEQQNK-COOH	1	38
Control 2	KRT1	NH2-FLEQQNQVLQTK-COOH	4	38, 68, 60, 50
Control 2	LOC786258	NH2-FNVWDTAGQEK-COOH	1	43
Control 2	TUBB1	NH2-FPGQLNADLR-COOH	6	80, 75, 72, 60, 56, 52
Control 2	VTN	NH2-FQDGVLEPDFPR-COOH	10	53, 69, 64, 68, 66, 63, 59, 45, 44, 43
Control 2	F13A1	NH2-FQEGQEEER-COOH	1	57
Control 2	SERINC3	NH2-FQSMTSK-COOH	1	40
Control 2	A2M	NH2-FQVENSNR-COOH	1	46
Control 2	KRT9	NH2-FSSSGGGGGGGR-COOH	1	61
Control 2	KRT9	NH2-FSSSSGYGGGSSR-COOH	5	54, 38, 51, 70, 67
Control 2	RPSA	NH2-FTPGTFTNQIQAAFR-COOH	1	92
Control 2	GAPDH	NH2-GAAQNIIPASTGAAK-COOH	2	36, 37
Control 2	PKM	NH2-GADFLVTEVENGGSLGSK-COOH	1	55
Control 2	YBX1	NH2-GAEAANVTGPGGVPVQGSK-COOH	6	67, 47, 74, 82, 91, 81
Control 2	MARCKSL1	NH2-GAEASAASEEEAGPQATEPSTPSGPESGPTPASAEQNE-COOH	1	114
Control 2	A2M	NH2-GATEITTTITK-COOH	7	71, 49, 45, 47, 42, 44, 48
Control 2	MYH10	NH2-GDDETLHK-COOH	1	41
Control 2	PKM	NH2-GDLGIEIPAEK-COOH	1	40
Control 2	FGA	NH2-GDSVSQGTGLAPGSPR-COOH	2	44, 38
Control 2	MARCKSL1	NH2-GDVTAEEAAGASPAK-COOH	8	116, 42, 67, 94, 96, 93, 69, 55
Control 2	CNP	NH2-GEEVGELSR-COOH	2	49, 35
Control 2	MARCKSL1	NH2-GEGESPPVNGTDEAAGATGDAIEPAPPSQGAEAK-COOH	2	120, 57
Control 2	EEF2	NH2-GEGQLGPAER-COOH	1	34
Control 2	MYH9	NH2-GELANEVK-COOH	1	39
Control 2	MARCKS	NH2-GEPAAAAAPEAGASPVEK-COOH	8	69, 52, 67, 83, 103, 73, 76, 68
Control 2	KRT2	NH2-GFSSGSAVVSGGSR-COOH	3	54, 73, 51
Control 2	KRT1	NH2-GGGGGGYGSGGSSYGSGGGSYGSGGGGGGGR-COOH	1	26
Control 2	RPS3	NH2-GGKPEPPAMPQPVPTA-COOH	1	38
Control 2	VCP	NH2-GGNIGDGGGAADR-COOH	1	68
Control 2	CHMP4B	NH2-GGPTPQEAIQR-COOH	1	41
Control 2	KRT9	NH2-GGSGGSYGGGGSGGGYGGGSGSR-COOH	7	168, 49, 74, 70, 74, 82, 29
Control 2	HSPA1A	NH2-GGSGSGPTIEEVD-COOH	2	33, 37
Control 2	KRT2	NH2-GGSSSGGGYGSGGGGSSSVK-COOH	1	142
Control 2	PFKL	NH2-GGTPSAFDR-COOH	1	44
Control 2	CNP	NH2-GKPVPTQGSR-COOH	2	60, 35
Control 2	MOV10	NH2-GLDMETDR-COOH	1	33
Control 2	SLC1A5	NH2-GPAGDATVASEK-COOH	7	90, 50, 57, 60, 59, 50, 37
Control 2	TF	NH2-GPNHAVVSR-COOH	1	46
Control 2	PACSIN2	NH2-GPQYGTVEK-COOH	1	40
Control 2	FBLN1	NH2-GQETADFAPGDGGDLQETAK-COOH	2	93, 75
Control 2	APOA2	NH2-GSELQTQAK-COOH	1	60
Control 2	KRT1	NH2-GSGGGSSGGSIGGR-COOH	1	85
Control 2	A2M	NH2-GSGGTAEHPFTVEEFVLPK-COOH	1	41
Control 2	PKM	NH2-GSGTAEVELK-COOH	6	70, 44, 62, 62, 60, 59
Control 2	TTR	NH2-GSPAANVGVK-COOH	2	66, 38
Control 2	VTN	NH2-GSQYWR-COOH	3	34, 34, 37
Control 2	RPS5	NH2-GSSNSYAIK-COOH	1	50
Control 2	KRT2	NH2-GSSSGGGYSSGSSSYGSGGR-COOH	1	122
Control 2	RPS2	NH2-GTGIVSAPVPK-COOH	1	35
Control 2	DNAJA1	NH2-GTGMQIR-COOH	1	37
Control 2	HSPA8	NH2-GTLDPVEK-COOH	1	38
Control 2	F5	NH2-GTLTEDGTQK-COOH	1	40
Control 2	VIM	NH2-GTNESLER-COOH	1	41
Control 2	PLG	NH2-GTSSTTITGR-COOH	1	55
Control 2	RAB5C	NH2-GVDLQENNPASR-COOH	1	48
Control 2	PKM	NH2-GVNLPGAAVDLPAVSEK-COOH	3	39, 42, 55
Control 2	TRAP1	NH2-GVVDSEDIPLNLSR-COOH	3	53, 87, 47
Control 2	ACTB	NH2-GYSFTTTAER-COOH	10	55, 35, 47, 46, 46, 48, 37, 50, 38, 35
Control 2	H2B	NH2-HAVSEGTK-COOH	1	37
Control 2	STIP1	NH2-HEANNPQLK-COOH	1	47
Control 2	EFNB1	NH2-HETVNQEEK-COOH	1	45
Control 2	AMBP	NH2-HGPTITVK-COOH	1	35
Control 2	PROCR	NH2-HISAENTK-COOH	1	50
Control 2	RAN	NH2-HLTGEFEK-COOH	2	42, 37
Control 2	ACTB	NH2-HQGVMVGM<Mox>GQK-COOH	1	51
Control 2	ACTB	NH2-HQGVMVGMGQK-COOH	4	80, 50, 55, 67
Control 2	NCR3LG1	NH2-HSLSETEK-COOH	1	48
Control 2	MYH9	NH2-HSQAVEELAEQLEQTK-COOH	2	66, 65
Control 2	AHSG	NH2-HTFSGVASVESSSGEAFHVGK-COOH	2	82, 98
Control 2	AHSG	NH2-HTLNQIDSVK-COOH	7	74, 59, 58, 78, 71, 67, 41
Control 2	SMPDL3B	NH2-IAGDQSTLQR-COOH	1	84
Control 2	H2B	NH2-IAGEASR-COOH	1	38
Control 2	PCBP2	NH2-IANPVEGSTDR-COOH	3	42, 42, 53
Control 2	IGF2BP3	NH2-IAPAEAPDAK-COOH	1	53
Control 2	MYH9	NH2-IAQLEEQLDNETK-COOH	6	66, 67, 72, 58, 62, 44
Control 2	CLU	NH2-IDSLM<Mox>ENDR-COOH	1	44
Control 2	CLU	NH2-IDSLMENDR-COOH	2	56, 37
Control 2	VPS37B	NH2-IEEDTENMAEK-COOH	4	77, 41, 65, 62
Control 2	ENO1	NH2-IEEELGSK-COOH	1	48
Control 2	PKM	NH2-IENHEGVR-COOH	1	52
Control 2	F5	NH2-IFEGNNNVR-COOH	1	57
Control 2	RPS4Y1	NH2-IGVITNR-COOH	1	46
Control 2	RPS9	NH2-IGVLDEGK-COOH	1	50
Control 2	Bt.110587	NH2-IHEVTQR-COOH	1	44
Control 2	MYH9	NH2-IIGLDQVAGMSETAMPGAFK-COOH	1	89
Control 2	PSMC2	NH2-IINADSEDPK-COOH	1	55
Control 2	HSPA6	NH2-IINEPTAAAIAYGLDR-COOH	15	93, 85, 37, 78, 77, 100, 53, 85, 46, 82, 73, 76, 46, 71, 55
Control 2	RUVBL1	NH2-ILADQQDK-COOH	1	46
Control 2	ARF4	NH2-ILMVGLDAAGK-COOH	2	35, 39
Control 2	RPL18	NH2-ILTFDQLALDSPK-COOH	1	43
Control 2	TUBB4A	NH2-IMNTFSVVPSPK-COOH	1	62
Control 2	SERPINA1	NH2-INDYVEK-COOH	2	48, 37
Control 2	Bt.110587	NH2-INQEGLK-COOH	1	35
Control 2	TUBB4B	NH2-INVYYNEATGGK-COOH	4	57, 42, 41, 41
Control 2	SERPINC1	NH2-IPGATNR-COOH	1	47
Control 2	ZC3HAV1	NH2-IQDAGPASR-COOH	1	48
Control 2	A2M	NH2-IQEEGTEVELTGK-COOH	6	72, 89, 86, 89, 89, 73
Control 2	SERINC1	NH2-IQESQPR-COOH	1	39
Control 2	ARF4	NH2-IQEVADELQK-COOH	2	43, 47
Control 2	Bt.110587	NH2-IQIQEK-COOH	1	43
Control 2	VARS	NH2-IQQQQPPPGEK-COOH	1	45
Control 2	RAB1A	NH2-IQSTPVK-COOH	1	39
Control 2	ABCB7	NH2-ISELLR-COOH	1	38
Control 2	TUBB2A	NH2-ISEQFTAMFR-COOH	2	46, 47
Control 2	LOC525863	NH2-ISGLIYEETR-COOH	2	38, 48
Control 2	VIM	NH2-ISLPLPNFSSLNLR-COOH	1	48
Control 2	F2	NH2-ISM<Mox>LDK-COOH	1	38
Control 2	F2	NH2-ISMLDK-COOH	2	38, 38
Control 2	TUBB	NH2-ISVYYNEATGGK-COOH	1	48
Control 2	HSPA6	NH2-ITITNDK-COOH	8	50, 41, 41, 49, 41, 44, 41, 39
Control 2	SDCBP	NH2-ITMTIR-COOH	1	42
Control 2	TOLLIP	NH2-ITPTQQQR-COOH	1	45
Control 2	EIF5A2	NH2-IVEMSTSK-COOH	1	37
Control 2	DNAJB8	NH2-IVENGQER-COOH	1	46
Control 2	ARRDC1	NH2-IVHQVR-COOH	1	40
Control 2	ITIH2	NH2-IYGNQDTSVQLK-COOH	4	47, 41, 45, 44
Control 2	F2	NH2-IYIHPR-COOH	1	38
Control 2	MYH9	NH2-KFDQLLAEEK-COOH	1	40
Control 2	PDCD6IP	NH2-KFGEEIAR-COOH	1	48
Control 2	RPL13	NH2-KGDSSAEELK-COOH	1	68
Control 2	LOC100848359	NH2-KLEDGPK-COOH	1	42
Control 2	SLC19A2	NH2-KLEDPQSSSQVTTS-COOH	3	41, 40, 63
Control 2	SDC2	NH2-KPSSAAYQK-COOH	1	65
Control 2	CD2AP	NH2-KPTPPTK-COOH	1	33
Control 2	CFL1	NH2-KSSTPEEVK-COOH	1	44
Control 2	ALB	NH2-KVPQVSTPTLVEVSR-COOH	8	54, 36, 79, 76, 105, 66, 88, 75
Control 2	YWHAG	NH2-LAEQAER-COOH	1	50
Control 2	PDCD6IP	NH2-LALASLGYEK-COOH	3	59, 60, 59
Control 2	PDCD6IP	NH2-LANQAADYFGDAFK-COOH	1	52
Control 2	KRT10	NH2-LASYLDK-COOH	4	50, 43, 48, 48
Control 2	TFRC	NH2-LAVDEEENADNNTK-COOH	1	46
Control 2	TUBB1	NH2-LAVNMVPFPR-COOH	1	50
Control 2	APOE	NH2-LAVYQAGASEGAER-COOH	5	61, 92, 92, 72, 42
Control 2	FARSA	NH2-LDAEPRPPPTQEAA-COOH	1	49
Control 2	Bt.110587	NH2-LDNIYSSDK-COOH	1	58
Control 2	RGN	NH2-LDPETGK-COOH	1	39
Control 2	EEF1G	NH2-LDPGSEETQTLVR-COOH	2	48, 43
Control 2	TSG101	NH2-LDQEVAEVDK-COOH	6	68, 67, 51, 41, 50, 49
Control 2	PTGFRN	NH2-LDTVGSDAYR-COOH	1	41
Control 2	RPS9	NH2-LDYILGLK-COOH	1	47
Control 2	F5	NH2-LEDPSSEGDGILGPIIR-COOH	4	92, 85, 89, 104
Control 2	TSG101	NH2-LEEMVTR-COOH	1	50
Control 2	PSMC5	NH2-LEGGSGGDSEVQR-COOH	2	126, 89
Control 2	RAB8A	NH2-LEGNSPQGSNQGVK-COOH	1	101
Control 2	GPC4	NH2-LEGPFNIESVMDPIDVK-COOH	1	58
Control 2	SLC29A1	NH2-LEGPGEQETK-COOH	1	48
Control 2	Bt.110587	NH2-LEGTSSLTR-COOH	1	41
Control 2	KRT10	NH2-LENEIQTYR-COOH	4	42, 45, 37, 53
Control 2	IRS4	NH2-LETADAPAR-COOH	1	56
Control 2	CHMP4B	NH2-LFGAGGGK-COOH	1	49
Control 2	VIM	NH2-LGDLYEEEMR-COOH	3	43, 56, 35
Control 2	ALB	NH2-LGEYGFQNALIVR-COOH	3	110, 122, 114
Control 2	HSP90AA1	NH2-LGIHEDSQNR-COOH	1	44
Control 2	HSP90AB1	NH2-LGIHEDSTNR-COOH	1	58
Control 2	ACLY	NH2-LGQEATVGK-COOH	1	77
Control 2	TPP2	NH2-LHQLDAEK-COOH	1	49
Control 2	F13A1	NH2-LIASLTSDSLR-COOH	1	42
Control 2	CNP	NH2-LKPGLEK-COOH	2	35, 41
Control 2	PDCD6IP	NH2-LLDEEEATDNDLR-COOH	3	53, 52, 52
Control 2	APOA1	NH2-LLDNWDTLASTLSK-COOH	3	63, 89, 94
Control 2	VIM	NH2-LLEGEESR-COOH	3	53, 45, 38
Control 2	H2B	NH2-LLLPGELAK-COOH	3	48, 40, 31
Control 2	CLU	NH2-LLLSSLEEAK-COOH	5	44, 52, 52, 49, 47
Control 2	FAM125A	NH2-LLPLGATDTAVFDVR-COOH	1	55
Control 2	HSPA8	NH2-LLQDFFNGK-COOH	2	46, 55
Control 2	HSPA1A	NH2-LLQDFFNGR-COOH	4	37, 55, 60, 51
Control 2	GNB4	NH2-LLVSASQDGK-COOH	1	56
Control 2	KRT1	NH2-LNDLEDALQQAK-COOH	1	40
Control 2	SERPINA1	NH2-LNNELLAK-COOH	1	51
Control 2	CD55	NH2-LNSASLK-COOH	1	43
Control 2	EIF5A	NH2-LPEGDLGK-COOH	1	45
Control 2	A2M	NH2-LPPNVVEESAR-COOH	2	36, 41
Control 2	NPHS1	NH2-LPQESR-COOH	1	38
Control 2	VIM	NH2-LQDEIQNM<Mox>K-COOH	1	58
Control 2	VIM	NH2-LQDEIQNMK-COOH	7	59, 43, 59, 62, 65, 62, 59
Control 2	VIM	NH2-LQEEMLQR-COOH	2	45, 51
Control 2	IGSF8	NH2-LQGDAVVLK-COOH	1	36
Control 2	SERPINA1	NH2-LQQLEDK-COOH	3	44, 41, 44
Control 2	MYH9	NH2-LSEMETLQSQLLAEK-COOH	1	90
Control 2	C3	NH2-LSINTQNK-COOH	1	48
Control 2	SERPINA1	NH2-LSISETYDLK-COOH	2	57, 46
Control 2	TRIM28	NH2-LSPANQR-COOH	1	37
Control 2	APOA1	NH2-LSPLAQELR-COOH	3	48, 54, 54
Control 2	SERPINF2	NH2-LSPTPEQTR-COOH	1	56
Control 2	LMNB1	NH2-LSSEMNTSTVNSAR-COOH	1	102
Control 2	TUBA1C	NH2-LSVDYGK-COOH	3	39, 35, 35
Control 2	PPP2R1A	NH2-LTQDQDVDVK-COOH	1	65
Control 2	SERPINA1	NH2-LVDTFLEDVK-COOH	4	61, 80, 62, 63
Control 2	TPP2	NH2-LVEEKPTK-COOH	1	44
Control 2	LMNB1	NH2-LVEVDSGR-COOH	1	44
Control 2	MYH14	NH2-LVLDQLR-COOH	1	33
Control 2	RAN	NH2-LVLVGDGGTGK-COOH	1	37
Control 2	ALB	NH2-LVNELTEFAK-COOH	10	65, 72, 72, 72, 72, 72, 72, 72, 71, 66
Control 2	ALB	NH2-LVTDLTK-COOH	5	49, 50, 38, 48, 48
Control 2	RAP1B	NH2-LVVLGSGGVGK-COOH	3	41, 64, 46
Control 2	CLU	NH2-LYDQLLQSYQQK-COOH	1	64
Control 2	PRMT5	NH2-LYNEVR-COOH	1	41
Control 2	SDCBP	NH2-LYPELSQYMGLSLNEEEIR-COOH	1	93
Control 2	HBA	NH2-M<Mox>FLSFPTTK-COOH	2	36, 39
Control 2	RAB1A	NH2-M<Mox>GPGATAGGAEK-COOH	1	72
Control 2	HSPA1A	NH2-M<Mox>VQEAEK-COOH	1	41
Control 2	CNP	NH2-M<Mox>VSADAYK-COOH	1	45
Control 2	EEF1G	NH2-MAQFDAK-COOH	1	44
Control 2	APOE	NH2-MASHLR-COOH	1	40
Control 2	TUBB6	NH2-MASTFIGNSTAIQELFK-COOH	1	61
Control 2	PSMD1	NH2-MEVDEAEK-COOH	1	43
Control 2	HBA	NH2-MFLSFPTTK-COOH	5	43, 53, 49, 44, 35
Control 2	RAB1A	NH2-MGPGATAGGAEK-COOH	1	64
Control 2	GNAI2	NH2-MHESMK-COOH	1	33
Control 2	CFL1	NH2-MIYASSK-COOH	1	37
Control 2	Bt.12589	NH2-MM<Mox>RGAEALER-COOH	3	39, 39, 39
Control 2	PTGFRN	NH2-MPDSTLPGSR-COOH	3	38, 42, 42
Control 2	CD63	NH2-MQADFK-COOH	1	35
Control 2	UBC	NH2-MQIFVK-COOH	3	37, 37, 36
Control 2	HSPA1A	NH2-MVQEAEK-COOH	1	41
Control 2	CNP	NH2-MVSADAYK-COOH	6	45, 45, 35, 48, 48, 45
Control 2	LOC784445	NH2-NAESNAELK-COOH	1	53
Control 2	HNRNPK	NH2-NAGAVIGK-COOH	1	35
Control 2	HSPA1A	NH2-NALESYAFNMK-COOH	5	64, 65, 56, 47, 41
Control 2	CD99	NH2-NANAEPAVQR-COOH	1	63
Control 2	ITIH2	NH2-NDLVSATK-COOH	1	50
Control 2	RAB11A	NH2-NEFNLESK-COOH	1	36
Control 2	YBX1	NH2-NEGSESAPEGQAQQR-COOH	1	85
Control 2	RAB5C	NH2-NEPQNATGAPGR-COOH	2	53, 48
Control 2	MYH9	NH2-NFINNPLAQADWAAK-COOH	1	78
Control 2	PABPC1	NH2-NLDDGIDDER-COOH	2	47, 54
Control 2	PABPC4	NH2-NLDDTIDDEK-COOH	4	44, 57, 57, 38
Control 2	TUBA1C	NH2-NLDIERPTYTNLNR-COOH	4	42, 44, 50, 38
Control 2	MYH9	NH2-NLPIYSEEIVEMYK-COOH	2	54, 47
Control 2	VIM	NH2-NLQEAEEWYK-COOH	1	34
Control 2	RPL3	NH2-NNASTDYDLSDK-COOH	4	54, 68, 58, 52
Control 2	PGK1	NH2-NNQITNNQR-COOH	1	48
Control 2	LOC781576	NH2-NNTVTPGGKPNK-COOH	2	52, 37
Control 2	EEF2	NH2-NPADLPK-COOH	1	41
Control 2	HSP90AA1	NH2-NPDDITNEEYGEFYK-COOH	1	63
Control 2	DNAJC5	NH2-NPDNPEAADK-COOH	1	45
Control 2	SERPINF2	NH2-NPNPGAQPER-COOH	1	57
Control 2	EPRS	NH2-NQGGGLSSSGAGEGQGPK-COOH	1	104
Control 2	VTN	NH2-NQNPYR-COOH	1	35
Control 2	HSPA8	NH2-NQTAEKEEFEHQQK-COOH	1	60
Control 2	HSPA1A	NH2-NQVALNPQNTVFDAK-COOH	12	64, 75, 82, 99, 84, 99, 101, 96, 76, 68, 56, 49
Control 2	HSPA8	NH2-NQVAM<Mox>NPTNTVFDAK-COOH	4	81, 82, 86, 64
Control 2	HSPA8	NH2-NQVAMNPTNTVFDAK-COOH	8	73, 72, 78, 93, 93, 102, 59, 75
Control 2	PRMT5	NH2-NRPGPQTR-COOH	1	47
Control 2	MYH9	NH2-NSDQASM<Mox>PDNTAAQK-COOH	1	75
Control 2	MYH9	NH2-NSDQASMPDNTAAQK-COOH	6	92, 56, 74, 88, 68, 56
Control 2	TUBB6	NH2-NSSYFVEWIPNNVK-COOH	3	63, 77, 56
Control 2	MYH9	NH2-NTNPNFVR-COOH	2	46, 37
Control 2	HSPA8	NH2-NTTIPTK-COOH	1	45
Control 2	Bt.110587	NH2-NVDASVTTTAR-COOH	1	38
Control 2	F5	NH2-NVMYFGGNSDASTIK-COOH	1	35
Control 2	PTGFRN	NH2-NVQPSDQGHYK-COOH	1	44
Control 2	YBX1	NH2-NYQQNYQNSESGEK-COOH	1	69
Control 2	VPS35	NH2-PTTQQSPQDEQEK-COOH	1	77
Control 2	RUVBL1	NH2-Q<Pyr>AASGLVGQENAR-COOH	1	40
Control 2	ARF3	NH2-Q<Pyr>DLPNAMNAAEITDK-COOH	2	63, 66
Control 2	VIM	NH2-Q<Pyr>DVDNASLAR-COOH	3	64, 46, 49
Control 2	MYH9	NH2-Q<Pyr>EEEMMAK-COOH	1	31
Control 2	Bt.110587	NH2-Q<Pyr>ELHGNTK-COOH	1	37
Control 2	RHOA	NH2-Q<Pyr>EPVKPEEGR-COOH	3	44, 46, 38
Control 2	VIM	NH2-Q<Pyr>ESTEYR-COOH	1	31
Control 2	GNB2L1	NH2-Q<Pyr>EVISTSSK-COOH	1	44
Control 2	POTEF	NH2-Q<Pyr>EYDESGPSIVHR-COOH	1	80
Control 2	KRT9	NH2-Q<Pyr>EYEQLIAK-COOH	1	51
Control 2	FGA	NH2-Q<Pyr>FVSSSTTVNR-COOH	2	42, 41
Control 2	CD81	NH2-Q<Pyr>FYDQALQQAVVDDDANNAK-COOH	5	102, 58, 100, 61, 97
Control 2	APOA1	NH2-Q<Pyr>GLLPVLESLK-COOH	1	42
Control 2	KRT9	NH2-Q<Pyr>GVDADINGLR-COOH	2	45, 61
Control 2	TUBA4B	NH2-Q<Pyr>IFHPEQLITGK-COOH	2	45, 36
Control 2	KRT1	NH2-Q<Pyr>ISNLQQSISDAEQR-COOH	1	87
Control 2	APOA1	NH2-Q<Pyr>QLAPYSDDLR-COOH	3	57, 61, 44
Control 2	APOE	NH2-Q<Pyr>QLEEVHAK-COOH	1	39
Control 2	CD63	NH2-Q<Pyr>QMENYPK-COOH	2	33, 32
Control 2	RAB35	NH2-Q<Pyr>QQQQQNDVVK-COOH	1	80
Control 2	IGF2BP1	NH2-Q<Pyr>QQVDIPLR-COOH	2	48, 41
Control 2	VIM	NH2-Q<Pyr>QYESVAAK-COOH	2	48, 46
Control 2	PDCD6IP	NH2-Q<Pyr>SNNEANLR-COOH	1	48
Control 2	MYH9	NH2-Q<Pyr>TLENER-COOH	1	35
Control 2	PSMC2	NH2-Q<Pyr>TLQSEQPLQVAR-COOH	1	36
Control 2	VIM	NH2-Q<Pyr>VDQLTNDK-COOH	1	45
Control 2	HIST3H2BB	NH2-Q<Pyr>VHPDTGISSK-COOH	1	60
Control 2	F5	NH2-Q<Pyr>YQDDSFTK-COOH	3	35, 41, 59
Control 2	GOLM1	NH2-QAALAGNDR-COOH	1	37
Control 2	GAPDH	NH2-QASEGPLK-COOH	2	62, 44
Control 2	AHSG	NH2-QDGQFSVLFTK-COOH	10	72, 81, 79, 76, 81, 79, 73, 68, 41, 47
Control 2	ARF3	NH2-QDLPNAM<Mox>NAAEITDK-COOH	2	43, 53
Control 2	ARF3	NH2-QDLPNAMNAAEITDK-COOH	6	73, 84, 81, 90, 100, 71
Control 2	VIM	NH2-QDVDNASLAR-COOH	11	89, 68, 47, 56, 81, 73, 81, 77, 82, 75, 49
Control 2	GNB3	NH2-QEAEQLK-COOH	1	37
Control 2	GNB4	NH2-QEAEQLR-COOH	1	51
Control 2	MYH9	NH2-QEEEMMAK-COOH	1	59
Control 2	RHOA	NH2-QEPVKPEEGR-COOH	1	59
Control 2	VIM	NH2-QESTEYR-COOH	1	46
Control 2	GNB2L1	NH2-QEVISTSSK-COOH	1	54
Control 2	CNP	NH2-QFVPGDEPR-COOH	4	40, 41, 45, 38
Control 2	CD81	NH2-QFYDQALQQAVVDDDANNAK-COOH	6	77, 86, 125, 40, 130, 107
Control 2	IGF2BP1	NH2-QGSPVAAGAPAK-COOH	1	53
Control 2	KRT9	NH2-QGVDADINGLR-COOH	3	36, 43, 54
Control 2	RDX	NH2-QIEEQTIK-COOH	1	41
Control 2	KRT1	NH2-QISNLQQSISDAEQR-COOH	1	82
Control 2	F5	NH2-QITASSFK-COOH	1	45
Control 2	MFGE8	NH2-QITASSSYK-COOH	1	38
Control 2	PRKDC	NH2-QITPQQQEK-COOH	1	42
Control 2	CDC42	NH2-QKPITPETAEK-COOH	1	44
Control 2	MYH9	NH2-QLLQANPILEAFGNAK-COOH	1	86
Control 2	APOA1	NH2-QQLAPYSDDLR-COOH	1	53
Control 2	APOE	NH2-QQLEEVHAK-COOH	1	49
Control 2	PRPF19	NH2-QQLQTTR-COOH	1	50
Control 2	RAB35	NH2-QQQQQQNDVVK-COOH	1	77
Control 2	VIM	NH2-QQYESVAAK-COOH	2	67, 37
Control 2	PDCD6IP	NH2-QSNNEANLR-COOH	1	72
Control 2	MYH9	NH2-QSVSNLEK-COOH	1	46
Control 2	LOC100848359	NH2-QTVAVGVIK-COOH	1	48
Control 2	ITIH2	NH2-QTVEAMK-COOH	1	54
Control 2	RPL28	NH2-QTYSTEPNNLK-COOH	2	37, 35
Control 2	VIM	NH2-QVDQLTNDK-COOH	1	46
Control 2	HIST3H2BB	NH2-QVHPDTGISSK-COOH	1	62
Control 2	BUB3	NH2-QVTDAETKPK-COOH	1	47
Control 2	F5	NH2-QYQDDSFTK-COOH	4	60, 40, 50, 39
Control 2	VTN	NH2-RVDAVIPPYPR-COOH	2	33, 40
Control 2	SERBP1	NH2-SAAQAAAQTNSNAAGK-COOH	1	90
Control 2	SLC7A5	NH2-SADGSAPAGEGEGVTLQR-COOH	3	72, 58, 62
Control 2	HSPA1A	NH2-SAVEDEGLK-COOH	11	63, 58, 51, 63, 63, 68, 49, 68, 55, 63, 43
Control 2	MYL6	NH2-SDEMNVK-COOH	1	35
Control 2	WDR77	NH2-SDGALLLGASSLSGR-COOH	2	43, 39
Control 2	IGSF8	NH2-SDLAVEAGAPYAER-COOH	1	39
Control 2	DDX3X	NH2-SDYDGIGSR-COOH	1	43
Control 2	ALB	NH2-SEIAHR-COOH	6	47, 44, 43, 38, 41, 36
Control 2	BSG	NH2-SELHIENLNMEADPGQYR-COOH	1	38
Control 2	SLC1A5	NH2-SELPLDPLPVPTEEGNPLLK-COOH	1	67
Control 2	Bt.110587	NH2-SEYQADYK-COOH	1	34
Control 2	HSPA8	NH2-SFYPEEVSSMVLTK-COOH	5	47, 57, 60, 48, 36
Control 2	MYH9	NH2-SGFEPASLK-COOH	3	37, 43, 43
Control 2	KRT9	NH2-SGGGGGGGLGSGGSIR-COOH	7	117, 67, 78, 92, 70, 85, 60
Control 2	C3	NH2-SGSDEVQVK-COOH	1	67
Control 2	RPL18A	NH2-SGTHNMYR-COOH	1	51
Control 2	PABPC1L	NH2-SGVGNIFIK-COOH	3	37, 54, 38
Control 2	EZR	NH2-SGYLSSER-COOH	1	43
Control 2	SDCBP	NH2-SIDNGIFVQLVQANSPASLVGLR-COOH	1	61
Control 2	HSPA1A	NH2-SINPDEAVAYGAAVQAAILMGDK-COOH	3	72, 94, 136
Control 2	HSPA8	NH2-SINPDEAVAYGAAVQAAILSGDK-COOH	7	101, 126, 145, 114, 155, 125, 64
Control 2	KRT10	NH2-SLLEGEGSSGGGGR-COOH	1	67
Control 2	KRT1	NH2-SLNNQFASFIDK-COOH	4	37, 49, 47, 37
Control 2	DSG2	NH2-SLQEANAEK-COOH	1	48
Control 2	HSP90AB1	NH2-SLVSVTK-COOH	1	36
Control 2	VIM	NH2-SLYASSPGGVYATR-COOH	1	51
Control 2	CHMP2A	NH2-SNNSMAQAMK-COOH	1	33
Control 2	RRM1	NH2-SNQQNLGTIK-COOH	1	41
Control 2	Bt.110587	NH2-SNTVAGIHTEK-COOH	1	53
Control 2	SERPINA1	NH2-SPLFVGK-COOH	1	39
Control 2	PTGFRN	NH2-SPTGSWQK-COOH	1	42
Control 2	F2	NH2-SPYNNR-COOH	1	37
Control 2	HSPA8	NH2-SQIHDIVLVGGSTR-COOH	2	39, 45
Control 2	EIF4B	NH2-SQSSDTEQQSPTSGGGK-COOH	1	93
Control 2	KRT10	NH2-SQYEQLAEQNR-COOH	5	44, 50, 52, 51, 51
Control 2	CHD2	NH2-SSASESETEDSDDDK-COOH	4	29, 29, 29, 26
Control 2	CD2AP	NH2-SSGTVYPK-COOH	1	54
Control 2	SERINC5	NH2-SSSDALQGR-COOH	1	39
Control 2	CFL1	NH2-SSTPEEVK-COOH	1	42
Control 2	CFL1	NH2-SSTPEEVKK-COOH	1	42
Control 2	VIM	NH2-SSVPGVR-COOH	1	36
Control 2	Bt.110587	NH2-SSVTLQGASK-COOH	1	68
Control 2	HSPA8	NH2-STAGDTHLGGEDFDNR-COOH	5	48, 49, 95, 50, 31
Control 2	RPL13	NH2-STESLQANVQR-COOH	2	69, 37
Control 2	A2M	NH2-STGTLLNNAIK-COOH	2	40, 44
Control 2	HSPA6	NH2-STLEPVEK-COOH	4	52, 49, 38, 40
Control 2	KRT9	NH2-STM<Mox>QELNSR-COOH	1	59
Control 2	KRT9	NH2-STMQELNSR-COOH	1	42
Control 2	PDCD6IP	NH2-STPVNVPISQK-COOH	9	59, 35, 44, 49, 55, 45, 46, 43, 35
Control 2	CD47	NH2-STVPTDFSSAK-COOH	8	52, 46, 51, 48, 54, 49, 45, 45
Control 2	PDCD6IP	NH2-SVIEQGGIQTVDQLIK-COOH	3	93, 89, 63
Control 2	SERPINA1	NH2-SVLGDVGITEVFSDR-COOH	2	78, 86
Control 2	PDCD6IP	NH2-SVNFDM<Mox>TSK-COOH	1	38
Control 2	Bt.110587	NH2-SVQLAQQYK-COOH	1	40
Control 2	VIM	NH2-SVSSSSYR-COOH	1	54
Control 2	YWHAZ	NH2-SVTEQGAELSNEER-COOH	4	83, 101, 99, 84
Control 2	SLC1A5	NH2-SYSTTYEER-COOH	1	49
Control 2	VIM	NH2-SYVTTSTR-COOH	3	37, 35, 41
Control 2	PSMD3	NH2-TAAAAAEHSQR-COOH	1	64
Control 2	PPIA	NH2-TAENFR-COOH	4	37, 40, 37, 35
Control 2	LOC100140254	NH2-TAFDEAIAELDTLSEESYK-COOH	1	82
Control 2	TXN	NH2-TAFQEALDAAGDK-COOH	1	43
Control 2	GALK1	NH2-TAQAAAALR-COOH	1	59
Control 2	ACLY	NH2-TASFSESR-COOH	1	50
Control 2	GNG12	NH2-TASTNNIAQAR-COOH	1	86
Control 2	MTHFD1	NH2-TDPTTLTDEEINR-COOH	1	38
Control 2	HSP90AA1	NH2-TDTGEPMGR-COOH	1	38
Control 2	HNRNPK	NH2-TDYNASVSVPDSSGPER-COOH	4	49, 60, 76, 76
Control 2	CAB39	NH2-TEDEQFNDEK-COOH	1	70
Control 2	ITIH2	NH2-TEDVDQVTVYSYK-COOH	1	38
Control 2	MYH9	NH2-TEM<Mox>EDLM<Mox>SSK-COOH	1	32
Control 2	MYH9	NH2-TEMEDLM<Mox>SSK-COOH	1	39
Control 2	MYH9	NH2-TEMEDLMSSK-COOH	1	30
Control 2	A2M	NH2-TEVLTSLYEEAVK-COOH	3	43, 41, 41
Control 2	F13A1	NH2-TFEVTLEPLSFK-COOH	1	44
Control 2	EIF4B	NH2-TGSESSQTGTSTTSSR-COOH	1	71
Control 2	TUBA1C	NH2-TIGGGDDSFNTFFSETGAGK-COOH	4	116, 137, 147, 119
Control 2	SERPINB1	NH2-TINAWVK-COOH	2	38, 38
Control 2	UBC	NH2-TITLEVEPSDTIENVK-COOH	11	59, 71, 74, 76, 79, 86, 78, 70, 53, 63, 53
Control 2	MYH9	NH2-TLEDEAR-COOH	1	50
Control 2	BAG2	NH2-TLQQNAESR-COOH	1	41
Control 2	RAD23A	NH2-TLQQQTFK-COOH	1	46
Control 2	UBC	NH2-TLSDYNIQK-COOH	20	51, 50, 41, 47, 50, 53, 56, 56, 53, 58, 58, 56, 59, 57, 58, 51, 56, 58, 55, 45
Control 2	C3	NH2-TLSTGVDR-COOH	1	44
Control 2	HSP90AA1	NH2-TLTIVDTGIGMTK-COOH	3	41, 52, 40
Control 2	Bt.110587	NH2-TLVEQGFTVPEIQTTFGTIPAFK-COOH	1	39
Control 2	HSP90AA1	NH2-TLVSVTK-COOH	1	39
Control 2	Bt.110587	NH2-TM<Mox>EQLTPK-COOH	1	37
Control 2	IST1	NH2-TNQIGTVNDR-COOH	2	54, 48
Control 2	PSMD1	NH2-TPEASPEPK-COOH	1	56
Control 2	AHSG	NH2-TPIVGQPSIPGGPVR-COOH	10	48, 33, 40, 47, 50, 50, 45, 45, 41, 47
Control 2	CLU	NH2-TQIEQTNEER-COOH	3	81, 39, 46
Control 2	PRKDC	NH2-TSALSDETK-COOH	1	57
Control 2	C3	NH2-TSQGLETQQR-COOH	1	79
Control 2	PSMD1	NH2-TSSAFVGK-COOH	1	49
Control 2	HSPA1A	NH2-TTPSYVAFTDTER-COOH	12	40, 47, 50, 52, 66, 69, 66, 63, 55, 60, 49, 43
Control 2	PF4	NH2-TTSGINPR-COOH	1	64
Control 2	MTHFD1	NH2-TTTESEVMK-COOH	1	45
Control 2	CHMP5	NH2-TTVDAMK-COOH	1	42
Control 2	SPTBN2	NH2-TVEKPPK-COOH	1	33
Control 2	TLN1	NH2-TVMVDDSK-COOH	1	36
Control 2	LOC507211	NH2-TVSLGAGAK-COOH	1	40
Control 2	HSPA8	NH2-TVTNAVVTVPAYFNDSQR-COOH	4	63, 85, 85, 64
Control 2	STIP1	NH2-TYEEGLK-COOH	1	46
Control 2	SLC3A2	NH2-VAEDEAEAAAAAK-COOH	2	82, 53
Control 2	ITIH2	NH2-VANTVIQTK-COOH	1	54
Control 2	RPL7A	NH2-VAPAPAVVK-COOH	3	46, 27, 31
Control 2	IMPDH2	NH2-VAQGVSGAVQDK-COOH	3	60, 65, 48
Control 2	WDR82P1	NH2-VAVLDGK-COOH	1	41
Control 2	AHCY	NH2-VAVVAGYGDVGK-COOH	3	43, 59, 47
Control 2	VTN	NH2-VDAVIPPYPR-COOH	3	44, 46, 42
Control 2	CHMP4A	NH2-VDEDEEALK-COOH	1	55
Control 2	PTGFRN	NH2-VDGVVLEK-COOH	1	40
Control 2	ATP1A2	NH2-VDNSSLTGESEPQTR-COOH	4	72, 62, 92, 99
Control 2	HBA	NH2-VDPVNFK-COOH	3	42, 42, 42
Control 2	RPL18A	NH2-VEEIAASK-COOH	1	49
Control 2	APOE	NH2-VEEQGNQMR-COOH	2	62, 34
Control 2	HSPA1A	NH2-VEIIANDQGNR-COOH	14	71, 67, 53, 70, 74, 68, 70, 68, 71, 70, 68, 68, 48, 46
Control 2	VIM	NH2-VELQELNDR-COOH	10	37, 40, 50, 58, 58, 54, 58, 58, 51, 48
Control 2	CNP	NH2-VELSEQQLQLWPSDVDK-COOH	2	93, 126
Control 2	LOC617696	NH2-VENSISR-COOH	1	39
Control 2	ALDH9A1	NH2-VEPVDASGTEK-COOH	1	67
Control 2	VIM	NH2-VESLQEEIAFLK-COOH	3	36, 46, 59
Control 2	LOC100848359	NH2-VETGVLKPGMVVTFAPVNVTTEVK-COOH	1	44
Control 2	TXN	NH2-VGEFSGANK-COOH	1	50
Control 2	HBA	NH2-VGGHAAEYGAEALER-COOH	9	50, 71, 54, 110, 107, 101, 114, 110, 110
Control 2	TUBA1C	NH2-VGINYQPPTVVPGGDLAK-COOH	7	42, 43, 55, 50, 48, 48, 35
Control 2	UBA1	NH2-VGPDTER-COOH	1	39
Control 2	EFNB2	NH2-VGQDASSAGSTR-COOH	1	60
Control 2	DDX3X	NH2-VGSTSENITQK-COOH	1	73
Control 2	GAPDH	NH2-VIISAPSADAPMFVMGVNHEK-COOH	1	90
Control 2	YWHAG	NH2-VISSIEQK-COOH	1	37
Control 2	RPS11	NH2-VLLGETGK-COOH	1	42
Control 2	RPS18	NH2-VLNTNIDGR-COOH	2	41, 47
Control 2	HBA	NH2-VLSAADK-COOH	6	50, 43, 40, 48, 43, 41
Control 2	SFT2D2	NH2-VLSGQDTEDR-COOH	1	73
Control 2	TLN1	NH2-VLVQNAAGSQEK-COOH	1	81
Control 2	MYH9	NH2-VMQEQGTHPK-COOH	2	52, 38
Control 2	MARCKS	NH2-VNGDASPAAAESGAK-COOH	2	91, 45
Control 2	MYH9	NH2-VNKDDIQK-COOH	1	58
Control 2	PPIA	NH2-VNPTVFFDIAVDGEPLGR-COOH	1	99
Control 2	AHCY	NH2-VPAINVNDSVTK-COOH	2	48, 42
Control 2	PRMT5	NH2-VPLVAPEDLR-COOH	4	37, 55, 55, 50
Control 2	ALB	NH2-VPQVSTPTLVEVSR-COOH	7	36, 71, 76, 90, 90, 75, 78
Control 2	YKT6	NH2-VQAELDETK-COOH	1	64
Control 2	KRT9	NH2-VQALEEANNDLENK-COOH	5	44, 56, 66, 62, 58
Control 2	APOA1	NH2-VQELQDK-COOH	1	42
Control 2	ARF5	NH2-VQESADELQK-COOH	1	62
Control 2	APOA1	NH2-VQPYLDEFQK-COOH	1	39
Control 2	CCT3	NH2-VQSGNINAAK-COOH	1	59
Control 2	HSPA8	NH2-VQVEYK-COOH	1	36
Control 2	HSPA1A	NH2-VQVSYK-COOH	1	45
Control 2	EIF3F	NH2-VSADNTVGR-COOH	1	49
Control 2	BCAN	NH2-VSEAYR-COOH	1	38
Control 2	PPIA	NH2-VSFELFADK-COOH	2	36, 42
Control 2	APOA1	NH2-VSILAAIDEASK-COOH	4	61, 77, 81, 70
Control 2	EIF3L	NH2-VSSDVIDQK-COOH	1	66
Control 2	IGF2BP1	NH2-VSYIPDEQIAQGPENGR-COOH	1	56
Control 2	EDIL3	NH2-VTGIITQGAK-COOH	1	60
Control 2	F2	NH2-VTGWGNR-COOH	1	36
Control 2	HIST2H2AC	NH2-VTIAQGGVLPNIQAVLLPK-COOH	2	73, 69
Control 2	KRT10	NH2-VTM<Mox>QNLNDR-COOH	1	78
Control 2	KRT10	NH2-VTMQNLNDR-COOH	7	61, 53, 57, 55, 57, 57, 42
Control 2	PSMC1	NH2-VTNEDFK-COOH	1	44
Control 2	CHMP2B	NH2-VTSMSTQTK-COOH	1	48
Control 2	IGSF8	NH2-VVAGEVQVQR-COOH	1	36
Control 2	RAB35	NH2-VVETEDAYK-COOH	1	73
Control 2	F9	NH2-VVGGEDAER-COOH	1	50
Control 2	ITIH2	NH2-VVNHSPQPQNVVFDVQIPK-COOH	1	38
Control 2	PSMC6	NH2-VVSSSIVDK-COOH	1	46
Control 2	PDCD6IP	NH2-VYGGLTTK-COOH	1	50
Control 2	KRT1	NH2-WELLQQVDTSTR-COOH	4	57, 58, 57, 41
Control 2	RAB1A	NH2-YASENVNK-COOH	1	43
Control 2	SERPINA1	NH2-YASSANLHLPK-COOH	5	39, 44, 52, 39, 52
Control 2	PDCD6IP	NH2-YDEYVNVK-COOH	1	34
Control 2	KRT1	NH2-YEDEINKR-COOH	1	57
Control 2	Bt.110587	NH2-YEDFATSNK-COOH	1	36
Control 2	KRT1	NH2-YEELQITAGR-COOH	2	49, 49
Control 2	WDR77	NH2-YEHDDIVSTVSVLSSGTQAVSGSK-COOH	3	74, 85, 86
Control 2	KRT10	NH2-YENEVALR-COOH	1	46
Control 2	ILK	NH2-YGEMPVDK-COOH	1	36
Control 2	HSP90AB1	NH2-YHTSQSGDEMTSLSEYVSR-COOH	1	45
Control 2	HSP90AB1	NH2-YIDQEELNK-COOH	8	38, 58, 47, 62, 45, 45, 60, 38
Control 2	AFP	NH2-YIYEIAR-COOH	4	49, 37, 39, 35
Control 2	HSPA1A	NH2-YKAEDEVQR-COOH	1	59
Control 2	Bt.110587	NH2-YNFNSPK-COOH	1	36
Control 2	GNAS	NH2-YTTPEDATPEPGEDPR-COOH	1	43

## Sheet: Control 3
Project	Gene Name	Modified Sequence	Modified Sequence Count	Mascot Scores
Control 3	PRMT5	Ace-AAMAVGGAGGSR-COOH	1	73
Control 3	CALM	Ace-ADQLTEEQIAEFK-COOH	1	84
Control 3	CLTC	Ace-AQILPIR-COOH	1	45
Control 3	CFL1	Ace-ASGVAVSDGVIK-COOH	1	72
Control 3	CCT2	Ace-ASLSLAPVNIFK-COOH	1	34
Control 3	PDCD6IP	Ace-ATFISVQLK-COOH	1	57
Control 3	PPIA	Ace-MVNPTVFFDIAVDGEPLGR-COOH	1	103
Control 3	SDCBP	Ace-SLYPSLEDLK-COOH	2	47, 49
Control 3	PPIA	Ace-VNPTVFFDIAVDGEPLGR-COOH	2	94, 88
Control 3	SLC19A2	NH2-AAAAAATVLLR-COOH	1	58
Control 3	POSTN	NH2-AAAITSDILETLGR-COOH	1	95
Control 3	TTR	NH2-AADETWEPFASGK-COOH	2	98, 48
Control 3	F5	NH2-AADIEQQAVFAVFDENK-COOH	1	60
Control 3	YWHAE	NH2-AAFDDAIAELDTLSEESYK-COOH	2	101, 67
Control 3	PRMT5	NH2-AAILPTSIFLTNK-COOH	1	74
Control 3	SPTAN1	NH2-AALLELWELR-COOH	1	59
Control 3	SERPINA1	NH2-AALTIDEK-COOH	1	63
Control 3	SLC19A1	NH2-AAQALSVQDK-COOH	1	55
Control 3	APOE	NH2-AATLSTLAGQPLLER-COOH	1	69
Control 3	ATP1A1	NH2-AAVPDAVGK-COOH	1	33
Control 3	ENO2	NH2-AAVPSGASTGIYEALELR-COOH	1	121
Control 3	VAMP2	NH2-ADALQAGASQFETSAAK-COOH	1	88
Control 3	COL18A1	NH2-ADDILASPPR-COOH	1	56
Control 3	PTGFRN	NH2-ADDVRPEVTWSFSR-COOH	1	38
Control 3	MYH9	NH2-ADEWLM<Mox>K-COOH	1	40
Control 3	HSP90AB1	NH2-ADHGEPIGR-COOH	1	47
Control 3	ATP1A1	NH2-ADIGVAMGIAGSDVSK-COOH	1	78
Control 3	KRT14	NH2-ADLEM<Mox>QIESLKEELAYLK-COOH	2	80, 47
Control 3	KRT10	NH2-ADLEM<Mox>QIESLTEELAYLK-COOH	5	113, 87, 114, 110, 123
Control 3	KRT10	NH2-ADLEM<Mox>QIESLTEELAYLKK-COOH	1	75
Control 3	KRT14	NH2-ADLEMQIESLK-COOH	1	78
Control 3	KRT14	NH2-ADLEMQIESLKEELAYLK-COOH	1	62
Control 3	KRT10	NH2-ADLEMQIESLTEELAYLK-COOH	5	116, 96, 113, 92, 43
Control 3	KRT10	NH2-ADLEMQIESLTEELAYLKK-COOH	1	75
Control 3	HSP90AA1	NH2-ADLINNLGTIAK-COOH	1	83
Control 3	SLC3A2	NH2-ADLLLSTQPGR-COOH	1	53
Control 3	SERPINA1	NH2-ADLSGITK-COOH	1	50
Control 3	MYH10	NH2-ADMEDLMSSK-COOH	1	52
Control 3	KRT1	NH2-AEAESLYQSK-COOH	2	67, 57
Control 3	MARCKS	NH2-AEDGATPSPSNETPK-COOH	1	43
Control 3	ALB	NH2-AEFVEVTK-COOH	1	44
Control 3	LOC617696	NH2-AELADQAASWLTR-COOH	1	89
Control 3	DSP	NH2-AESGPDLR-COOH	1	63
Control 3	F5	NH2-AEVDDVIQVR-COOH	1	44
Control 3	CLTC	NH2-AFMTADLPNELIELLEK-COOH	2	91, 83
Control 3	CNP	NH2-AFTLTISALFVTPK-COOH	1	85
Control 3	HSPA1A	NH2-AFYPEEISSMVLTK-COOH	3	87, 73, 57
Control 3	POTEF	NH2-AGFAGDDAPR-COOH	1	51
Control 3	TLR4	NH2-AGIIFIVLQK-COOH	2	71, 60
Control 3	HIST2H2AC	NH2-AGLQFPVGR-COOH	1	57
Control 3	MFGE8	NH2-AGM<Mox>VNAWTPSSNDDNPWIQVNLLR-COOH	1	74
Control 3	CNP	NH2-AGQVFLEELGNHK-COOH	3	53, 70, 36
Control 3	C3	NH2-AGQYSSDLR-COOH	1	60
Control 3	SDC4	NH2-AGSGSQVPTEPK-COOH	1	71
Control 3	APOA2	NH2-AGTDLLNFLSSFIDPK-COOH	6	65, 77, 96, 40, 77, 36
Control 3	GNB4	NH2-AGVLAGHDNR-COOH	2	59, 53
Control 3	MYH9	NH2-AGVLAHLEEER-COOH	2	55, 53
Control 3	PDCD6	NH2-AGVNFSEFTGVWK-COOH	1	67
Control 3	FBLN1	NH2-AGYYFDGISR-COOH	1	59
Control 3	APOA1	NH2-AHVETLR-COOH	1	36
Control 3	ST13	NH2-AIEINPDSAQPYK-COOH	1	59
Control 3	XPNPEP3	NH2-AILFVPR-COOH	1	42
Control 3	SPTAN1	NH2-AINVQEEK-COOH	1	36
Control 3	FGG	NH2-AIQISYNPDQPSKPNNIESATK-COOH	1	62
Control 3	APOA1	NH2-AKPVLEDLR-COOH	2	78, 41
Control 3	SLC7A5	NH2-ALAAPAAEEK-COOH	1	48
Control 3	ITIH2	NH2-ALDMEDFK-COOH	1	47
Control 3	MYH9	NH2-ALEEAMEQK-COOH	1	49
Control 3	KRT14	NH2-ALEEANADLEVK-COOH	1	64
Control 3	KRT10	NH2-ALEESNYELEGK-COOH	1	77
Control 3	CLTC	NH2-ALEHFTDLYDIK-COOH	1	58
Control 3	MYH9	NH2-ALELDSNLYR-COOH	1	67
Control 3	MSN	NH2-ALELEQER-COOH	1	44
Control 3	MYH9	NH2-ALEQQVEEM<Mox>K-COOH	1	43
Control 3	MYH9	NH2-ALEQQVEEMK-COOH	1	59
Control 3	MYH10	NH2-ALEQQVEEMR-COOH	1	39
Control 3	Bt.12809	NH2-ALETHTYFER-COOH	2	55, 71
Control 3	AHSG	NH2-ALGGEDVR-COOH	2	44, 67
Control 3	MYL6B	NH2-ALGQNPTNAEVLK-COOH	1	53
Control 3	SERPIND1	NH2-ALGVTALFDK-COOH	1	68
Control 3	SPTAN1	NH2-ALINADELANDVAGAEALLDR-COOH	1	64
Control 3	SPTAN1	NH2-ALINADELASDVAGAEALLDR-COOH	1	67
Control 3	LITAF	NH2-ALLGTYK-COOH	1	47
Control 3	DSP	NH2-ALLQAILQTEDMLK-COOH	1	65
Control 3	JUP	NH2-ALMGSPQLVAAVVR-COOH	1	57
Control 3	HSPD1	NH2-ALMLQGVDLLADAVAVTMGPK-COOH	1	52
Control 3	PTGFRN	NH2-ALSADQGSYR-COOH	1	74
Control 3	TUBB1	NH2-ALTVAELTQQMFDAR-COOH	1	128
Control 3	TUBB	NH2-ALTVPELTQQVFDAK-COOH	1	79
Control 3	NCL	NH2-ALVATPGK-COOH	1	52
Control 3	TTYH3	NH2-ALVEMQDVVAELLR-COOH	1	82
Control 3	VPS28	NH2-AMDEIQPDLR-COOH	1	76
Control 3	HIST3H2BB	NH2-AMGIMNSFVNDIFER-COOH	1	108
Control 3	MYH9	NH2-ANLQIDQINTDLNLER-COOH	2	122, 71
Control 3	LOC617696	NH2-ANTFLGAK-COOH	1	54
Control 3	HSP90AA1	NH2-APFDLFENR-COOH	1	52
Control 3	CNP	NH2-APGAEEYAQQDVLK-COOH	1	101
Control 3	ASS1	NH2-APNSPDMLEIEFK-COOH	1	85
Control 3	PSMC3	NH2-APSIIFIDELDAIGTK-COOH	1	38
Control 3	KRT16	NH2-APSTYGGGLSVSSR-COOH	1	59
Control 3	MAGED1	NH2-APTADTQTQNVNQAK-COOH	1	129
Control 3	PTGFRN	NH2-APVLLSSLDR-COOH	1	51
Control 3	TSG101	NH2-AQAELNALK-COOH	1	55
Control 3	HSPA6	NH2-AQIHDIVLVGGSTR-COOH	2	70, 40
Control 3	SPTBN1	NH2-AQTLPTSVVTITSESSPGK-COOH	1	101
Control 3	KRT1	NH2-AQYEDIAQK-COOH	1	44
Control 3	KRT5	NH2-AQYEEIANR-COOH	1	50
Control 3	KRT2	NH2-AQYEEIAQR-COOH	1	55
Control 3	A2M	NH2-ASFSVLGDILGSAMR-COOH	1	77
Control 3	RPL8	NH2-ASGNYATVISHNPETK-COOH	1	73
Control 3	KRT14	NH2-ASLENSLEETK-COOH	1	74
Control 3	TSG101	NH2-ASLISAVSDK-COOH	1	55
Control 3	CLU	NH2-ASSIMDELFQDR-COOH	2	92, 52
Control 3	HSPA6	NH2-ATAGDTHLGGEDFDNR-COOH	2	71, 111
Control 3	PRDX2	NH2-ATAVVDGAFK-COOH	1	37
Control 3	ZC3HAV1	NH2-ATDLGGTSQAGTSQR-COOH	1	111
Control 3	MYH10	NH2-ATISALEAK-COOH	1	47
Control 3	A2M	NH2-ATVLNYLPK-COOH	1	50
Control 3	LOC617696	NH2-AVDLIQK-COOH	1	38
Control 3	HBA	NH2-AVEHLDDLPGALSELSDLHAHK-COOH	8	86, 70, 97, 69, 97, 61, 110, 50
Control 3	LOC100141266	NH2-AVFVDLEPTVIDEVR-COOH	1	65
Control 3	CPNE8	NH2-AVGEIVQDYDSDK-COOH	1	74
Control 3	MYH10	NH2-AVIYNPATQADWTAK-COOH	1	57
Control 3	TUBB1	NH2-AVLVDLEPGTMDSIR-COOH	1	69
Control 3	TUBB4A	NH2-AVLVDLEPGTMDSVR-COOH	1	36
Control 3	RPL8	NH2-AVVGVVAGGGR-COOH	1	43
Control 3	F5	NH2-AWAYYSAVNPEK-COOH	1	60
Control 3	APOE	NH2-AYKEELEGQLGPM<Mox>AQETQAR-COOH	1	82
Control 3	APOE	NH2-AYKEELEGQLGPMAQETQAR-COOH	1	80
Control 3	KRT10	NH2-DAEAWFNEK-COOH	2	44, 42
Control 3	ALB	NH2-DAFLGSFLYEYSR-COOH	2	82, 87
Control 3	HSPA8	NH2-DAGTIAGLNVLR-COOH	1	68
Control 3	HSPA1A	NH2-DAGVIAGLNVLR-COOH	1	82
Control 3	ARF6	NH2-DAIILIFANK-COOH	1	54
Control 3	ALB	NH2-DAIPENLPPLTADFAEDK-COOH	2	88, 56
Control 3	APOC3	NH2-DALSSVQESQVAQQAR-COOH	2	122, 41
Control 3	ANXA11	NH2-DAQELYAAGENR-COOH	1	51
Control 3	SPTBN1	NH2-DASVAEAWLLGQEPYLSSR-COOH	1	46
Control 3	ARF4	NH2-DAVLLLFANK-COOH	1	52
Control 3	SERPIND1	NH2-DDGGGEPESMEPR-COOH	1	58
Control 3	PRMT5	NH2-DDIIENAPTTHTEEYSGEEK-COOH	1	61
Control 3	ALB	NH2-DDSPDLPK-COOH	2	50, 47
Control 3	MYH10	NH2-DELADEIANSASGK-COOH	1	91
Control 3	MYH9	NH2-DELADEIANSSGK-COOH	2	91, 65
Control 3	COL18A1	NH2-DELLFPSWEALFSGSEGPLKPGAR-COOH	1	69
Control 3	ANXA11	NH2-DESTNVDMSLAQR-COOH	1	115
Control 3	APOA1	NH2-DFATVYVEAIK-COOH	1	54
Control 3	SPTAN1	NH2-DFDFWLSEVEALLASEDYGK-COOH	2	67, 112
Control 3	EDIL3	NH2-DFGHVQFVGSYK-COOH	2	79, 38
Control 3	SERPINA1	NH2-DFHVDEQTTVK-COOH	2	60, 43
Control 3	TLR4	NH2-DFIPGVAIAANIIHEGFHK-COOH	4	59, 57, 103, 58
Control 3	CNP	NH2-DFLPLYFGWFLTK-COOH	1	68
Control 3	COL18A1	NH2-DFQPVLHLVALNSPLSGGMR-COOH	1	51
Control 3	MYH9	NH2-DFSALESQLQDTQELLQEENR-COOH	2	110, 181
Control 3	A2M	NH2-DFVHFDDTSEPPTETVR-COOH	1	67
Control 3	SPTBN1	NH2-DGLNEAWADLLELIDTR-COOH	1	105
Control 3	AHCY	NH2-DGPLNMILDDGGDLTNLIHTK-COOH	2	34, 53
Control 3	FRAS1	NH2-DGSAQSGVDYYPK-COOH	1	75
Control 3	LOC617696	NH2-DGSYGAWLHR-COOH	1	71
Control 3	FRAS1	NH2-DHPHSPIR-COOH	1	36
Control 3	KRT9	NH2-DIENQYETQITQIEHEVSSSGQEVQSSAK-COOH	1	111
Control 3	CPNE3	NH2-DIVQFVPFR-COOH	1	49
Control 3	ATP1A1	NH2-DKYEPAAVSEQGDK-COOH	1	64
Control 3	SPTAN1	NH2-DLASVQALLR-COOH	1	57
Control 3	PDCD6IP	NH2-DLDPIGK-COOH	1	37
Control 3	MYH9	NH2-DLEAHIDSANK-COOH	2	78, 36
Control 3	ALB	NH2-DLGEEHFK-COOH	2	48, 45
Control 3	MYH9	NH2-DLGEELEALK-COOH	2	53, 45
Control 3	SLC16A1	NH2-DLHDANTDLIGR-COOH	1	51
Control 3	SPTAN1	NH2-DLIGVQNLLK-COOH	1	53
Control 3	SPTBN1	NH2-DLMLWMEDVIR-COOH	1	54
Control 3	SPTAN1	NH2-DLMSWINGIR-COOH	1	49
Control 3	FN1	NH2-DLQFVEVTDVK-COOH	1	61
Control 3	MYH10	NH2-DLSEELEALK-COOH	1	46
Control 3	SPTAN1	NH2-DLTGVQNLR-COOH	1	38
Control 3	SPTAN1	NH2-DLTNVQNLQK-COOH	1	58
Control 3	SPTBN1	NH2-DLTSVNILLK-COOH	1	66
Control 3	SPTAN1	NH2-DLTSWVTEMK-COOH	1	51
Control 3	ACTB	NH2-DLYANTVLSGGTTMYPGIADR-COOH	2	174, 49
Control 3	MYH9	NH2-DM<Mox>FQETMEAFR-COOH	1	57
Control 3	SPTAN1	NH2-DMDDEESWIK-COOH	1	34
Control 3	MYH9	NH2-DMFQETMEAFR-COOH	2	56, 55
Control 3	ATP1A1	NH2-DMTSEQLDDILK-COOH	1	62
Control 3	A2M	NH2-DMYSFLQDMGLK-COOH	1	67
Control 3	PDCD6IP	NH2-DNDFIYHDR-COOH	1	33
Control 3	VIM	NH2-DNLAEDIMR-COOH	1	42
Control 3	HSPA8	NH2-DNNLLGK-COOH	1	37
Control 3	Bt.110587	NH2-DPATGQLTGESNLR-COOH	1	86
Control 3	CLTC	NH2-DPELWGSVLLESNPYR-COOH	1	59
Control 3	RAB7A	NH2-DPENFPFVVLGNK-COOH	1	58
Control 3	C3	NH2-DPLTITVR-COOH	1	47
Control 3	PRMT5	NH2-DPMIDNNR-COOH	1	44
Control 3	RHOA	NH2-DQFPEVYVPTVFENYVADIEVDGK-COOH	1	92
Control 3	MYL6	NH2-DQGTYEDYVEGLR-COOH	1	89
Control 3	KRT9	NH2-DQIVDLTVGNNK-COOH	2	76, 76
Control 3	SPTBN1	NH2-DQNTVETLQR-COOH	1	58
Control 3	IGF2BP1	NH2-DQTPDENDQVIVK-COOH	1	64
Control 3	TF	NH2-DQTVIQNTDGNNNEAWAK-COOH	1	51
Control 3	HSP90AA1	NH2-DQVANSAFVER-COOH	1	61
Control 3	LOC515150	NH2-DQYVSPETVTVR-COOH	1	42
Control 3	PRMT5	NH2-DRDPEAQFEMPYVVR-COOH	1	49
Control 3	FBLN1	NH2-DSFDIIK-COOH	1	36
Control 3	SDCBP	NH2-DSQIADILSTSGTVVTITIMPAFIFEHIIK-COOH	1	69
Control 3	APOE	NH2-DSQPWEQALGR-COOH	2	45, 59
Control 3	SDCBP	NH2-DSTGHVGFIFK-COOH	4	46, 68, 68, 49
Control 3	YWHAG	NH2-DSTLIMQLLR-COOH	1	44
Control 3	ACTB	NH2-DSYVGDEAQSK-COOH	2	45, 45
Control 3	CALM2	NH2-DTDSEEEIR-COOH	1	47
Control 3	CLTC	NH2-DTELAEELLQWFLQEEK-COOH	2	57, 111
Control 3	SPTAN1	NH2-DTEQVDNWMSK-COOH	1	71
Control 3	A2M	NH2-DTGLGLSPTASLR-COOH	1	64
Control 3	A2M	NH2-DTIIKPLLVEPEGLEK-COOH	1	38
Control 3	Bt.12809	NH2-DVAM<Mox>KPPSVYLLPPTR-COOH	1	59
Control 3	Bt.12809	NH2-DVAMKPPSVYLLPPTR-COOH	1	54
Control 3	KRT5	NH2-DVDAAYMNK-COOH	1	48
Control 3	SPTAN1	NH2-DVDEIEAWISEK-COOH	1	61
Control 3	KRT1	NH2-DVDGAYM<Mox>TK-COOH	3	31, 34, 33
Control 3	KRT1	NH2-DVDGAYMTK-COOH	3	42, 60, 47
Control 3	KRT2	NH2-DVDNAYMIK-COOH	1	39
Control 3	SPTAN1	NH2-DVEDEETWIR-COOH	1	58
Control 3	MYH10	NH2-DVEVLSQR-COOH	1	47
Control 3	CPNE8	NH2-DVLAEIPEQFLSYMR-COOH	1	61
Control 3	MYH9	NH2-DVLLQVDDER-COOH	1	58
Control 3	TUBA4A	NH2-DVNAAIAAIK-COOH	1	53
Control 3	LOC100141266	NH2-DVNAAIATIK-COOH	1	38
Control 3	SPTAN1	NH2-DVTGAEALLER-COOH	1	86
Control 3	VTN	NH2-DVWGIEGPIDAAFTR-COOH	2	81, 102
Control 3	APOC3	NH2-DWMTESFSSLK-COOH	1	51
Control 3	PRMT5	NH2-DWNTLIVGK-COOH	1	41
Control 3	TSPAN6	NH2-DWTDTNYYSEK-COOH	1	56
Control 3	SERPIND1	NH2-DYDLVGALR-COOH	1	39
Control 3	DSP	NH2-DYELQLASYTSGLETLLNIPIK-COOH	1	59
Control 3	KRT2	NH2-DYQELM<Mox>NVK-COOH	1	43
Control 3	KRT1	NH2-DYQELMNTK-COOH	2	43, 33
Control 3	KRT2	NH2-DYQELMNVK-COOH	1	42
Control 3	KRT14	NH2-DYSPYFK-COOH	1	35
Control 3	APOA1	NH2-DYVAQFEASALGK-COOH	1	73
Control 3	YWHAE	NH2-EAAENSLVAYK-COOH	1	106
Control 3	SPTAN1	NH2-EAFLNTEDK-COOH	1	35
Control 3	MYL12B	NH2-EAFNMIDQNR-COOH	1	44
Control 3	MYL6	NH2-EAFQLFDR-COOH	1	52
Control 3	MARCKS	NH2-EAGEGGEAEAPAAEGGK-COOH	1	125
Control 3	ENO1	NH2-EALELLK-COOH	1	39
Control 3	CHMP4B	NH2-EALENANTNTEVLK-COOH	1	97
Control 3	NCL	NH2-EAMEDGEIDGNK-COOH	1	62
Control 3	SPTAN1	NH2-EANQQQQFNR-COOH	1	60
Control 3	MARCKS	NH2-EAPAEGEAAEPGSPTAAEGEAASAASSTSSPK-COOH	1	124
Control 3	PDCD6IP	NH2-EATTLANGVLASLNLPAAIEDVSGDTVPQSILTK-COOH	1	101
Control 3	VPS4A	NH2-EAVILPIK-COOH	1	45
Control 3	SLC3A2	NH2-EDFDSLLQSAK-COOH	1	75
Control 3	YWHAE	NH2-EDLVYQAK-COOH	1	41
Control 3	LOC100141266	NH2-EDMAALEK-COOH	1	52
Control 3	PLEK	NH2-EDPAYLHYYDPAGGEDPLGAIR-COOH	1	63
Control 3	HSP90AB1	NH2-EDQTEYLEER-COOH	1	78
Control 3	KRT2	NH2-EEAEALYHSK-COOH	1	65
Control 3	SLC3A2	NH2-EEGSPLELER-COOH	1	52
Control 3	IGSF8	NH2-EEGVVLEAVAWLAGGTVYR-COOH	2	39, 89
Control 3	APOE	NH2-EELEGQLGPMAQETQAR-COOH	1	111
Control 3	SPTAN1	NH2-EELYQNLTR-COOH	1	48
Control 3	MYH9	NH2-EEMGEEAIVELVENGK-COOH	2	98, 58
Control 3	COL18A1	NH2-EETGAALKPR-COOH	1	58
Control 3	C3	NH2-EEVPAADLSDQVPDTESETK-COOH	2	126, 70
Control 3	RAB1A	NH2-EFADSLGIPFLETSAK-COOH	1	83
Control 3	PRMT5	NH2-EFIQEPAK-COOH	1	46
Control 3	FBLN1	NH2-EFTRPEEIIFLR-COOH	1	48
Control 3	MFGE8	NH2-EFVGNWNK-COOH	2	44, 43
Control 3	SERPINA5	NH2-EGEMEQVENGLK-COOH	1	46
Control 3	PTGFRN	NH2-EGEPFELR-COOH	1	47
Control 3	DNAJA1	NH2-EGGAGGGFGSPMDIFDMFFGGGGR-COOH	2	152, 47
Control 3	APOA1	NH2-EGGGSLAEYHAK-COOH	2	76, 56
Control 3	PRDX2	NH2-EGGLGPLNIPLLADVTR-COOH	1	47
Control 3	UBC	NH2-EGIPPDQQR-COOH	3	44, 43, 38
Control 3	HSP90AB1	NH2-EGLELPEDEEEK-COOH	1	41
Control 3	PDCD6IP	NH2-EGLENDLK-COOH	1	43
Control 3	PPIA	NH2-EGM<Mox>NIVEAMER-COOH	1	66
Control 3	PPIA	NH2-EGMNIVEAMER-COOH	1	50
Control 3	PTGFRN	NH2-EHTDTFNFR-COOH	1	36
Control 3	IST1	NH2-EIADYLAAGK-COOH	1	59
Control 3	HSPA8	NH2-EIAEAYLGK-COOH	2	56, 40
Control 3	HSPA1A	NH2-EIAEAYLGYPVTNAVITVPAYFNDSQR-COOH	1	95
Control 3	SPTBN1	NH2-EIEELQSQAQALSQEGK-COOH	1	120
Control 3	KRT9	NH2-EIETYHNLLEGGQEDFESSGAGK-COOH	3	136, 153, 112
Control 3	SPTBN1	NH2-EIGQSVDEVEK-COOH	1	63
Control 3	SPTBN1	NH2-EIHQFNR-COOH	1	36
Control 3	LOC100141266	NH2-EIIDLVLDR-COOH	1	74
Control 3	TUBA4A	NH2-EIIDPVLDR-COOH	1	52
Control 3	PANX2	NH2-EIIENAEK-COOH	1	37
Control 3	PDCD6IP	NH2-EILDESLR-COOH	1	39
Control 3	CFL1	NH2-EILVGDVGQTVDDPYATFVK-COOH	2	129, 68
Control 3	FRAS1	NH2-EIMTAAPQPFR-COOH	1	44
Control 3	SPTAN1	NH2-EKEPIAASTNR-COOH	2	51, 51
Control 3	MYH10	NH2-ELDDATEANEGLSR-COOH	1	85
Control 3	MYH9	NH2-ELEDATETADAM<Mox>NR-COOH	2	64, 83
Control 3	MYH9	NH2-ELEDATETADAMNR-COOH	1	102
Control 3	MYH9	NH2-ELESQISELQEDLESER-COOH	1	147
Control 3	HSP90AB1	NH2-ELISNASDALDK-COOH	1	72
Control 3	HSP90AA1	NH2-ELISNSSDALDK-COOH	1	86
Control 3	RPS9	NH2-ELLTLDEK-COOH	1	38
Control 3	TSG101	NH2-ELMNLTGTIPVPYR-COOH	1	98
Control 3	PDCD6IP	NH2-ELPELLQR-COOH	1	38
Control 3	SPTAN1	NH2-ELPTAFDYVEFTR-COOH	1	68
Control 3	VCP	NH2-ELQELVQYPVEHPDK-COOH	1	55
Control 3	CLU	NH2-ELQEMSTEGSK-COOH	1	59
Control 3	KRT10	NH2-ELTTEIDNNIEQISSYK-COOH	4	34, 113, 133, 104
Control 3	SPTAN1	NH2-ELVLALYDYQEK-COOH	1	55
Control 3	MYH9	NH2-EM<Mox>EAELEDER-COOH	2	46, 46
Control 3	MYH9	NH2-EMEAELEDER-COOH	1	71
Control 3	VCP	NH2-EMVELPLR-COOH	1	43
Control 3	CD99	NH2-ENAEQGEVDMESHR-COOH	1	62
Control 3	DCD	NH2-ENAGEDPGLAR-COOH	1	80
Control 3	BROX	NH2-ENITEDEAK-COOH	1	67
Control 3	CLTC	NH2-ENPYYDSR-COOH	1	30
Control 3	F5	NH2-ENQIDPPVVAR-COOH	1	49
Control 3	FRAS1	NH2-EPAGPDAIAILNIK-COOH	1	93
Control 3	PDCD6IP	NH2-EPTVDISPDTVGTLSLIMLAQAQEVFFLK-COOH	1	89
Control 3	MYH9	NH2-EQADFAIEALAK-COOH	1	70
Control 3	MYH9	NH2-EQEVNILK-COOH	1	42
Control 3	SUB1	NH2-EQISDIDDAVR-COOH	1	57
Control 3	MYH9	NH2-EQLEEEEEAK-COOH	1	51
Control 3	APOA1	NH2-EQLGPVTQEFWDNLEK-COOH	3	102, 51, 107
Control 3	Bt.12809	NH2-EQLSLR-COOH	1	49
Control 3	CLU	NH2-EQSHVMDVMEDSFTR-COOH	1	67
Control 3	HSP90AB1	NH2-EQVANSAFVER-COOH	1	49
Control 3	SPTBN1	NH2-EQWLNNMQIPEK-COOH	1	42
Control 3	NCL	NH2-ESFDGSVR-COOH	1	61
Control 3	VCP	NH2-ESIESEIR-COOH	1	82
Control 3	CPNE8	NH2-ESIVNASK-COOH	1	43
Control 3	AMBP	NH2-ESLLEEFR-COOH	1	37
Control 3	CD320	NH2-ESLLLSEQK-COOH	1	42
Control 3	PRNP	NH2-ESQAYYQR-COOH	1	54
Control 3	DSG1	NH2-ESSNVVVTER-COOH	1	62
Control 3	UBC	NH2-ESTLHLVLR-COOH	5	40, 82, 44, 86, 55
Control 3	DNAJA1	NH2-ETTYYDVLGVKPNATQEELK-COOH	1	59
Control 3	VCP	NH2-ETVVEVPQVTWEDIGGLEDVK-COOH	1	60
Control 3	KRT16	NH2-EVASNSELVQSSR-COOH	1	94
Control 3	KRT14	NH2-EVATNSELVQSGK-COOH	1	84
Control 3	SPTBN1	NH2-EVDDLEQWIAER-COOH	1	79
Control 3	TUBB1	NH2-EVDEQLLNVQTR-COOH	1	68
Control 3	TUBB	NH2-EVDEQMLNVQNK-COOH	1	56
Control 3	VCP	NH2-EVDIGIPDATGR-COOH	1	55
Control 3	SLC3A2	NH2-EVELNELEPEK-COOH	1	61
Control 3	NCL	NH2-EVFEDAAEIR-COOH	1	66
Control 3	PDCD6IP	NH2-EVFPVLAAK-COOH	1	38
Control 3	F5	NH2-EVIITGIQTQGAK-COOH	1	68
Control 3	SLC1A5	NH2-EVLDSFLDLAR-COOH	1	57
Control 3	IGSF8	NH2-EVLVPEGPLYR-COOH	1	50
Control 3	MFGE8	NH2-EVTGIITQGAR-COOH	1	64
Control 3	DSP	NH2-EYENELAK-COOH	1	40
Control 3	LOC100852255	NH2-EYQDLLNVK-COOH	1	47
Control 3	KRT5	NH2-EYQELMNTK-COOH	1	45
Control 3	C3	NH2-EYVLPSFEVQLEPEEK-COOH	1	70
Control 3	VIM	NH2-FADLSEAANR-COOH	1	58
Control 3	KRT5	NH2-FASFIDK-COOH	2	49, 50
Control 3	HSPA8	NH2-FDDAVVQSDM<Mox>K-COOH	2	51, 54
Control 3	HSPA8	NH2-FDDAVVQSDMK-COOH	2	71, 70
Control 3	LOC100141266	NH2-FDGALNVDLTEFQTNLVPYPR-COOH	2	141, 37
Control 3	CPNE8	NH2-FDLYDVDSK-COOH	1	54
Control 3	ILK	NH2-FDMIVPILEK-COOH	1	45
Control 3	SERPINF2	NH2-FDPNLTQR-COOH	1	44
Control 3	MYH9	NH2-FDQLLAEEK-COOH	1	50
Control 3	DNAJA2	NH2-FDVQFPENNWINPDK-COOH	1	67
Control 3	FRAS1	NH2-FDVVDGEGNR-COOH	1	50
Control 3	PPIA	NH2-FEDENFILK-COOH	2	54, 50
Control 3	HSPA8	NH2-FEELNADLFR-COOH	1	70
Control 3	KRT9	NH2-FEM<Mox>EQNLR-COOH	2	37, 42
Control 3	KRT9	NH2-FEMEQNLR-COOH	2	49, 51
Control 3	SPTBN1	NH2-FESLEPEMNNQASR-COOH	1	67
Control 3	FRAS1	NH2-FEVSSASNAQTR-COOH	1	92
Control 3	BSG	NH2-FFVSSSQGR-COOH	1	51
Control 3	HSPA1A	NH2-FGDPVVQSDM<Mox>K-COOH	1	62
Control 3	HSPA1A	NH2-FGDPVVQSDMK-COOH	1	62
Control 3	DSP	NH2-FGDSNTVMR-COOH	1	67
Control 3	PDCD6IP	NH2-FGEEIAR-COOH	1	41
Control 3	KRT2	NH2-FGGFGGPGGVGGLGGPGGFGPGGYPGGIHEVSVNQSLLQPLNVK-COOH	1	100
Control 3	APOE	NH2-FGPLVEQGQSR-COOH	2	63, 51
Control 3	NCL	NH2-FGYVDFESAEDLEK-COOH	1	95
Control 3	PGK1	NH2-FHVEEEGK-COOH	1	38
Control 3	CPNE8	NH2-FILDYFFEER-COOH	1	77
Control 3	HMGB1P1	NH2-FKDPNAPK-COOH	2	43, 44
Control 3	HBA	NH2-FLANVSTVLTSK-COOH	2	43, 92
Control 3	HBA1	NH2-FLASVSTVLTSK-COOH	2	80, 76
Control 3	DSP	NH2-FLDQNLQK-COOH	1	51
Control 3	KRT71	NH2-FLEQQNQVLETK-COOH	1	91
Control 3	KRT1	NH2-FLEQQNQVLQTK-COOH	2	92, 93
Control 3	DSP	NH2-FLSEMLK-COOH	1	39
Control 3	MYH9	NH2-FLSNGHVTIPGQQDK-COOH	3	50, 69, 48
Control 3	PDCD6IP	NH2-FLTALAQDGVINEEAISVTELDR-COOH	1	169
Control 3	SPTBN1	NH2-FMELLEPLNER-COOH	1	63
Control 3	FETUB	NH2-FMETATESLAK-COOH	1	52
Control 3	CLTC	NH2-FNALFAQGNYSEAAK-COOH	1	82
Control 3	TUBB1	NH2-FPGQLNADLR-COOH	2	46, 46
Control 3	VTN	NH2-FQDGVLEPDFPR-COOH	2	64, 75
Control 3	F13A1	NH2-FQEGQEEER-COOH	1	50
Control 3	CLTC	NH2-FQSVPAQPGQTSPLLQYFGILLDQGQLNK-COOH	1	55
Control 3	F5	NH2-FSEGASYSDHTLPMEK-COOH	1	49
Control 3	POSTN	NH2-FSIFLSLLEAADLK-COOH	1	66
Control 3	FLG2	NH2-FSNSSSSNEFSK-COOH	1	73
Control 3	VPS37C	NH2-FSSALQPGTLLDLLQVEGMK-COOH	1	53
Control 3	KRT9	NH2-FSSSSGYGGGSSR-COOH	2	62, 69
Control 3	Bt.110587	NH2-FSVPAGILVPSFGTLTAR-COOH	1	48
Control 3	MYL12B	NH2-FTDEEVDELYR-COOH	1	82
Control 3	PDCD6IP	NH2-FTDLFEK-COOH	1	43
Control 3	TTR	NH2-FVEGLYK-COOH	1	46
Control 3	MYH9	NH2-FVSELWK-COOH	1	44
Control 3	PDCD6IP	NH2-FYNELTEILVR-COOH	1	78
Control 3	ITIH2	NH2-FYNQVSTPLLR-COOH	1	48
Control 3	EZR	NH2-FYPEDVAEELIQDITQK-COOH	1	63
Control 3	GAPDH	NH2-GAAQNIIPASTGAAK-COOH	1	40
Control 3	YBX1	NH2-GAEAANVTGPGGVPVQGSK-COOH	1	76
Control 3	MYH9	NH2-GALALEEK-COOH	1	39
Control 3	VCP	NH2-GDDLSTAILK-COOH	1	42
Control 3	HNRNPC	NH2-GDDQLELIKDDEK-COOH	1	53
Control 3	PKM2	NH2-GDLGIEIPAEK-COOH	1	53
Control 3	MYH9	NH2-GDLPFVVPR-COOH	1	44
Control 3	SPTAN1	NH2-GDSLDSVEALIK-COOH	1	60
Control 3	FGA	NH2-GDSVSQGTGLAPGSPR-COOH	1	78
Control 3	LOC525947	NH2-GDVAFVK-COOH	1	38
Control 3	MARCKSL1	NH2-GDVTAEEAAGASPAK-COOH	1	118
Control 3	PKM2	NH2-GDYPLEAVR-COOH	1	41
Control 3	MARCKS	NH2-GEAAAERPGEAAVASSPSK-COOH	1	53
Control 3	SPTAN1	NH2-GEIDAHEDSFK-COOH	1	53
Control 3	TLR4	NH2-GENIYDAFVIYSSQDEDWVR-COOH	3	140, 141, 77
Control 3	SLC3A2	NH2-GENSWFSTQVDTVATK-COOH	1	95
Control 3	MARCKS	NH2-GEPAAAAAPEAGASPVEK-COOH	1	88
Control 3	HRNR	NH2-GEQHGSSSGSSSSYGQHGSGSR-COOH	1	39
Control 3	ITGB1	NH2-GEVFNELVGK-COOH	1	50
Control 3	Bt.12809	NH2-GFAPADVFVQWLQR-COOH	3	67, 75, 80
Control 3	Bt.110587	NH2-GFEPTLEALFGK-COOH	1	43
Control 3	NCL	NH2-GFGFVDFNSEEDAK-COOH	1	75
Control 3	KRT2	NH2-GFSSGSAVVSGGSR-COOH	2	86, 86
Control 3	KRT2	NH2-GGGFGGGSSFGGGSGFSGGGFGGGGFGGGR-COOH	2	87, 256
Control 3	KRT1	NH2-GGGGGGYGSGGSSYGSGGGSYGSGGGGGGGR-COOH	2	116, 255
Control 3	KRT9	NH2-GGGGSFGYSYGGGSGGGFSASSLGGGFGGGSR-COOH	2	138, 262
Control 3	KRT2	NH2-GGSGGGGSISGGGYGSGGGSGGR-COOH	2	183, 45
Control 3	KRT9	NH2-GGSGGSHGGGSGFGGESGGSYGGGEEASGSGGGYGGGSGK-COOH	1	222
Control 3	KRT9	NH2-GGSGGSYGGGGSGGGYGGGSGSR-COOH	3	209, 70, 150
Control 3	HSPA1A	NH2-GGSGSGPTIEEVD-COOH	1	31
Control 3	KRT2	NH2-GGSISGGGYGSGGGK-COOH	2	85, 47
Control 3	KRT2	NH2-GGSSSGGGYGSGGGGSSSVK-COOH	1	141
Control 3	TUBB4A	NH2-GHYTEGAELVDAVLDVVR-COOH	1	50
Control 3	TUBB2A	NH2-GHYTEGAELVDSVLDVVR-COOH	2	71, 36
Control 3	CPNE8	NH2-GIKPSPAPPPYTPPTHVLQTQI-COOH	2	50, 69
Control 3	SUB1	NH2-GISLNPEQWSQLK-COOH	1	57
Control 3	LOC100140254	NH2-GIVDQSQQAYQEAFEISK-COOH	1	146
Control 3	ANXA5	NH2-GLGTDEESILTLLTSR-COOH	1	106
Control 3	TSPAN4	NH2-GLHLYGTQGNVGLTNAWSIIQTDFR-COOH	1	140
Control 3	EDIL3	NH2-GLINAWTAAENDR-COOH	1	80
Control 3	DSP	NH2-GLQDSIR-COOH	1	41
Control 3	NCL	NH2-GLSEDTTEETLK-COOH	1	73
Control 3	LDHB	NH2-GLTSVINQK-COOH	1	39
Control 3	SPTAN1	NH2-GLVSSDELAK-COOH	1	55
Control 3	ITIH3	NH2-GMTNINDALLR-COOH	1	54
Control 3	SPTAN1	NH2-GNAMVEEGHFAAEDVK-COOH	1	51
Control 3	MYL12B	NH2-GNFNYIEFTR-COOH	1	48
Control 3	EDIL3	NH2-GNIDNNTPYANSFTPPIK-COOH	1	108
Control 3	FGA	NH2-GNLDDFFHR-COOH	1	40
Control 3	SERPINA1	NH2-GNTHTEILK-COOH	1	43
Control 3	SLC1A5	NH2-GPAGDATVASEK-COOH	1	90
Control 3	PKM2	NH2-GPDFLVTEVENGGSLGSK-COOH	1	68
Control 3	LOC507211	NH2-GPSSVEDIK-COOH	1	53
Control 3	HRNR	NH2-GPYESGSGHSSGLGHR-COOH	1	44
Control 3	FBLN1	NH2-GQETADFAPGDGGDLQETAK-COOH	1	88
Control 3	CLTC	NH2-GQFSTDELVAEVEK-COOH	1	108
Control 3	SLC3A2	NH2-GQSEDPGSLLSLFR-COOH	1	103
Control 3	CPNE8	NH2-GQSQFNVYEVVNPK-COOH	1	119
Control 3	PKM2	NH2-GSGTAEVELK-COOH	1	74
Control 3	CLU	NH2-GSLFFNPK-COOH	1	44
Control 3	KRT10	NH2-GSLGGGFSSGGFSGGSFSR-COOH	2	138, 113
Control 3	TTR	NH2-GSPAANVGVK-COOH	2	60, 43
Control 3	VTN	NH2-GSQYWR-COOH	1	37
Control 3	KRT2	NH2-GSSSGGGYSSGSSSYGSGGR-COOH	1	161
Control 3	SERPINA3-2	NH2-GSTLTEILEGLK-COOH	1	64
Control 3	PLEK	NH2-GSVFNTWKPMWVVLLEDGIEFYK-COOH	1	53
Control 3	FETUB	NH2-GSVQYLPDWDK-COOH	1	43
Control 3	KRT1	NH2-GSYGSGGSSYGSGGGSYGSGGGGGGHGSYGSGSSSGGYR-COOH	1	166
Control 3	RPS2	NH2-GTGIVSAPVPK-COOH	1	49
Control 3	DNAJA1	NH2-GTGMQIR-COOH	1	40
Control 3	HSPA8	NH2-GTLDPVEK-COOH	1	52
Control 3	F13A1	NH2-GTYIPVPIVSELQSGK-COOH	1	43
Control 3	RAB5C	NH2-GVDLQENNPASR-COOH	1	79
Control 3	TLN1	NH2-GVGAAATAVTQALNELLQHVR-COOH	1	93
Control 3	M6PR	NH2-GVGDDQLGEESEER-COOH	1	105
Control 3	ATP1A1	NH2-GVGIISEGNETVEDIAAR-COOH	1	113
Control 3	SPTAN1	NH2-GVIDMGNSLIDR-COOH	1	105
Control 3	PKM2	NH2-GVNLPGAAVDLPAVSEK-COOH	1	56
Control 3	TRAP1	NH2-GVVDSEDIPLNLSR-COOH	1	81
Control 3	NCL	NH2-GYAFIEFASFEDAK-COOH	1	47
Control 3	PRMT5	NH2-GYEDYLQSPLQPLMDNLESQTYEVFEK-COOH	1	93
Control 3	DSP	NH2-GYFNEELSEILSDPSDDTK-COOH	1	126
Control 3	FBLN1	NH2-GYHLNEEGTR-COOH	2	58, 36
Control 3	ACTB	NH2-GYSFTTTAER-COOH	1	48
Control 3	C3	NH2-GYTQQLAFR-COOH	1	53
Control 3	TUBB1	NH2-GYYTEGAELVDR-COOH	1	79
Control 3	IGSF8	NH2-HAAYSVGWEMAPAGAPGPGR-COOH	1	50
Control 3	ITIH2	NH2-HADPDFTK-COOH	1	35
Control 3	DNAJB7	NH2-HASPEDIK-COOH	1	38
Control 3	MYH9	NH2-HEAMITDLEER-COOH	1	52
Control 3	PDCD6IP	NH2-HEGALETLLR-COOH	2	49, 57
Control 3	KRT5	NH2-HEISEMNR-COOH	1	47
Control 3	CLTC	NH2-HELIEFR-COOH	1	35
Control 3	MYH10	NH2-HGFEAASIK-COOH	1	57
Control 3	FRAS1	NH2-HGFVENK-COOH	1	38
Control 3	KRT2	NH2-HGGGGGGFGGGGFGSR-COOH	3	68, 133, 53
Control 3	KRT9	NH2-HGVQELEIELQSQLSK-COOH	4	76, 159, 97, 59
Control 3	IGSF8	NH2-HIAMEK-COOH	1	38
Control 3	C3	NH2-HIPVVTQGSNVQSLTQDDGVAK-COOH	1	103
Control 3	HSP90AA1	NH2-HIYYITGETK-COOH	1	52
Control 3	HSP90AB1	NH2-HLEINPDHPIVETLR-COOH	1	56
Control 3	HSP90AA1	NH2-HLEINPDHSIIETLR-COOH	1	44
Control 3	ALB	NH2-HLVDEPQNLIK-COOH	3	64, 46, 47
Control 3	ALB	NH2-HPEYAVSVLLR-COOH	3	69, 70, 42
Control 3	ALB	NH2-HPYFYAPELLYYANK-COOH	3	66, 79, 85
Control 3	SPTAN1	NH2-HQAFEAELSANQSR-COOH	1	72
Control 3	ACTB	NH2-HQGVMVGMGQK-COOH	1	80
Control 3	SPTBN1	NH2-HQILEQAVEDYAETVHQLSK-COOH	1	118
Control 3	C3	NH2-HQQTITIPAR-COOH	1	61
Control 3	FRAS1	NH2-HSGAPAQSDSFR-COOH	1	45
Control 3	MYH9	NH2-HSQAVEELAEQLEQTK-COOH	3	72, 138, 80
Control 3	HSP90AA1	NH2-HSQFIGYPITLFVEK-COOH	1	41
Control 3	KRT2	NH2-HSSGGGSRGGSSSGGGYGSGGGGSSSVK-COOH	1	95
Control 3	AHSG	NH2-HTFSGVASVESSSGEAFHVGK-COOH	9	77, 116, 107, 75, 103, 110, 72, 116, 123
Control 3	IGSF8	NH2-HTHLAVSFGR-COOH	1	50
Control 3	AHSG	NH2-HTLNQIDSVK-COOH	3	70, 63, 69
Control 3	MYL6	NH2-HVLVTLGEK-COOH	1	52
Control 3	HSPA1A	NH2-HWPFQVINDGDKPK-COOH	2	47, 56
Control 3	TTR	NH2-HYTIAALLSPYSYSTTALVSSPK-COOH	3	112, 131, 104
Control 3	SPTAN1	NH2-IAALQSFADQLIAGGHYAK-COOH	1	90
Control 3	MYH9	NH2-IAEFTTNLM<Mox>EEEEK-COOH	1	93
Control 3	EZR	NH2-IALLEEAR-COOH	1	45
Control 3	RPL7	NH2-IALTDNALIAR-COOH	1	82
Control 3	MYH9	NH2-IAQLEEELEEEQGNTELVNDR-COOH	2	104, 178
Control 3	MYH9	NH2-IAQLEEQLDNETK-COOH	1	90
Control 3	SPTBN1	NH2-IDDIFER-COOH	1	39
Control 3	SPTAN1	NH2-IDGITIQAR-COOH	1	50
Control 3	HSP90AB1	NH2-IDIIPNPQER-COOH	2	59, 42
Control 3	CLU	NH2-IDSLM<Mox>ENDR-COOH	1	41
Control 3	GNAS	NH2-IEDYFPEFAR-COOH	1	34
Control 3	VPS37B	NH2-IEEDTENMAEK-COOH	1	78
Control 3	ENO1	NH2-IEEELGSK-COOH	1	48
Control 3	KRT1	NH2-IEISELNR-COOH	2	68, 68
Control 3	CD47	NH2-IEVSQLLK-COOH	1	44
Control 3	F5	NH2-IFEGNNNVR-COOH	1	54
Control 3	MFGE8	NH2-IFPGNWDNHSHK-COOH	3	57, 39, 62
Control 3	COL18A1	NH2-IFSFDGK-COOH	1	41
Control 3	RDX	NH2-IGFPWSEIR-COOH	1	61
Control 3	MYH10	NH2-IGQLEEQLEQEAK-COOH	1	77
Control 3	MYH9	NH2-IHEAQIQDM<Mox>R-COOH	1	36
Control 3	MYH9	NH2-IHEAQIQDMR-COOH	2	57, 68
Control 3	KRT16	NH2-IIAATIENAQPILQIDNAR-COOH	1	48
Control 3	POSTN	NH2-IIDGVPVEITEK-COOH	1	45
Control 3	MYH9	NH2-IIGLDQVAGMSETAMPGAFK-COOH	1	114
Control 3	ATP1B3	NH2-IIGLKPEGVPR-COOH	1	42
Control 3	AHCY	NH2-IILLAEGR-COOH	1	43
Control 3	HSPA1L	NH2-IINEPTAAAIAYGLDK-COOH	2	103, 88
Control 3	HSPA6	NH2-IINEPTAAAIAYGLDR-COOH	2	84, 79
Control 3	IGJ	NH2-IIPSAEDPSQDIVER-COOH	1	78
Control 3	IGJ	NH2-IIVPLNSR-COOH	1	54
Control 3	KRT10	NH2-IKEWYEK-COOH	2	51, 44
Control 3	KRT9	NH2-IKFEM<Mox>EQNLR-COOH	3	62, 49, 53
Control 3	KRT9	NH2-IKFEMEQNLR-COOH	2	55, 52
Control 3	RPLP2	NH2-ILDSVGIEADDDR-COOH	1	100
Control 3	VIM	NH2-ILLAELEQLK-COOH	1	50
Control 3	GNA12	NH2-ILLLGAGESGK-COOH	1	58
Control 3	C3	NH2-ILLQGTPVAQMTEDAIDGER-COOH	4	45, 137, 102, 128
Control 3	WDR77	NH2-ILLWDTR-COOH	1	38
Control 3	ARF5	NH2-ILMVGLDAAGK-COOH	1	54
Control 3	TUBB1	NH2-ILNSFSVMPSPK-COOH	1	60
Control 3	FRAS1	NH2-ILQAEAPGASAEEIIYK-COOH	1	89
Control 3	LOC517284	NH2-ILQDIDR-COOH	1	40
Control 3	LOC617696	NH2-ILSLAQDQVGGSAEK-COOH	1	76
Control 3	KRT14	NH2-ILTATVDNANVLLQIDNAR-COOH	2	94, 177
Control 3	RPL18	NH2-ILTFDQLALDSPK-COOH	1	87
Control 3	CNP	NH2-ILVLDDTNHER-COOH	2	36, 74
Control 3	MYH9	NH2-IMGIPEEEQMGLLR-COOH	2	71, 41
Control 3	TUBB4A	NH2-IMNTFSVVPSPK-COOH	1	73
Control 3	MYH9	NH2-INFDVNGYIVGANIETYLLEK-COOH	1	90
Control 3	TUBB4B	NH2-INVYYNEATGGK-COOH	1	60
Control 3	PTD004	NH2-IPAFLNVVDIAGLVK-COOH	1	81
Control 3	BROX	NH2-IPTEAPQLELK-COOH	1	53
Control 3	KRT9	NH2-IQDWYDK-COOH	1	49
Control 3	A2M	NH2-IQEEGTEVELTGK-COOH	1	85
Control 3	ITIH2	NH2-IQPSGGTNINEALLR-COOH	1	107
Control 3	DSP	NH2-IQSQFTDAQK-COOH	1	46
Control 3	RAB1A	NH2-IQSTPVK-COOH	1	36
Control 3	KRT10	NH2-IRLENEIQTYR-COOH	1	39
Control 3	JUP	NH2-ISEDKNPDYR-COOH	1	36
Control 3	TUBB2A	NH2-ISEQFTAMFR-COOH	1	71
Control 3	KRT5	NH2-ISISTSGGSFR-COOH	1	78
Control 3	IL23R	NH2-ISLLEK-COOH	1	43
Control 3	F2	NH2-ISMLDK-COOH	2	38, 41
Control 3	F5	NH2-ISPTGSYNKPALR-COOH	2	61, 62
Control 3	STX12	NH2-ISQATAQIK-COOH	1	59
Control 3	TUBB	NH2-ISVYYNEATGGK-COOH	1	70
Control 3	SPTAN1	NH2-ITALDEFATK-COOH	1	40
Control 3	FRAS1	NH2-ITEQHLK-COOH	1	40
Control 3	HSPA6	NH2-ITITNDK-COOH	2	50, 49
Control 3	PGK1	NH2-ITLPVDFVTADK-COOH	1	40
Control 3	SDCBP	NH2-ITMTIR-COOH	2	45, 38
Control 3	FRAS1	NH2-ITQDYPQFGEVVLLVNMPADSPADEGQHLPDGR-COOH	1	53
Control 3	F2	NH2-IVEGQDAEVGLSPWQVMLFR-COOH	2	86, 121
Control 3	ATP1A1	NH2-IVEIPFNSTNK-COOH	1	76
Control 3	SERPIND1	NH2-IVIDLFK-COOH	1	46
Control 3	CLTC	NH2-IVLDNSVFSEHR-COOH	1	80
Control 3	VCP	NH2-IVSQLLTLMDGLK-COOH	1	66
Control 3	SPTBN1	NH2-IVSSNDVGHDEYSTQSLVK-COOH	1	73
Control 3	FRAS1	NH2-IVTNLGLQWLEYMDGK-COOH	1	102
Control 3	LDHB	NH2-IVVVTAGVR-COOH	1	34
Control 3	POTEF	NH2-IWHHTFYNELR-COOH	2	40, 52
Control 3	ITIH2	NH2-IYGNQDTSVQLK-COOH	1	81
Control 3	CLTC	NH2-IYIDSNNNPER-COOH	1	64
Control 3	F2	NH2-IYIHPR-COOH	2	41, 37
Control 3	PKM2	NH2-IYVDDGLISLLVK-COOH	1	57
Control 3	PDCD6IP	NH2-KADLVNR-COOH	1	54
Control 3	PDCD6IP	NH2-KDNDFIYHDR-COOH	1	50
Control 3	KRT1	NH2-KDVDGAYM<Mox>TK-COOH	1	55
Control 3	KRT1	NH2-KDVDGAYMTK-COOH	1	78
Control 3	KRT2	NH2-KDVDNAYMIK-COOH	1	56
Control 3	CD9	NH2-KDVLETFTVK-COOH	3	66, 46, 77
Control 3	C3	NH2-KDYDTTPPVVR-COOH	1	42
Control 3	CFL1	NH2-KEDLVFIFWAPESAPLK-COOH	1	47
Control 3	MYH9	NH2-KEEELQAALAR-COOH	2	66, 53
Control 3	MYH9	NH2-KFDQLLAEEK-COOH	2	58, 55
Control 3	PDCD6IP	NH2-KFGEEIAR-COOH	1	50
Control 3	PTGES3	NH2-KGESGQSWPR-COOH	1	73
Control 3	KRT9	NH2-KGPAAIQK-COOH	1	46
Control 3	CHMP4B	NH2-KIEQELTAAK-COOH	1	41
Control 3	SERPINA1	NH2-KINDYVEK-COOH	1	53
Control 3	MYH9	NH2-KLEGDSTDLNDQIAELQAQIAELK-COOH	1	102
Control 3	BSG	NH2-KPEDVLDDDDAGSAPLK-COOH	1	53
Control 3	SPTAN1	NH2-KQEALVAR-COOH	1	37
Control 3	ALB	NH2-KQTALVELLK-COOH	4	80, 40, 79, 41
Control 3	HNRNPCL1	NH2-KSDVEAIFSK-COOH	1	55
Control 3	MYH9	NH2-KVEAQLQELQVK-COOH	1	107
Control 3	ALB	NH2-KVPQVSTPTLVEVSR-COOH	5	105, 76, 89, 67, 62
Control 3	KRT14	NH2-LAADDFR-COOH	2	48, 51
Control 3	IGSF8	NH2-LAAGELR-COOH	1	46
Control 3	SPTAN1	NH2-LAALADQWQFLVQK-COOH	1	85
Control 3	DSG1	NH2-LADISLGK-COOH	1	40
Control 3	SPTBN1	NH2-LAEISDVWEEMK-COOH	1	68
Control 3	KRT5	NH2-LAELEEALQK-COOH	2	63, 63
Control 3	JUP	NH2-LAEPSQLLK-COOH	1	57
Control 3	VCP	NH2-LAGESESNLR-COOH	1	54
Control 3	SPTBN1	NH2-LAGIEER-COOH	1	42
Control 3	ST13	NH2-LAILYAK-COOH	1	37
Control 3	PDCD6IP	NH2-LALASLGYEK-COOH	1	80
Control 3	KRT80	NH2-LALDIEIATYR-COOH	11	66, 55, 61, 66, 50, 66, 65, 65, 38, 38, 40
Control 3	KRT5	NH2-LALDVEIATYR-COOH	1	66
Control 3	PDCD6IP	NH2-LANQAADYFGDAFK-COOH	1	87
Control 3	MFGE8	NH2-LASHEYLK-COOH	1	47
Control 3	CLTC	NH2-LASTLVHLGEYQAAVDGAR-COOH	1	67
Control 3	KRT14	NH2-LASYLDK-COOH	2	50, 50
Control 3	TFRC	NH2-LAVDEEENADNNTK-COOH	1	106
Control 3	CKB	NH2-LAVEALSSLDGDLAGR-COOH	1	84
Control 3	GALK1	NH2-LAVLITNSNVR-COOH	1	58
Control 3	TUBB1	NH2-LAVNMVPFPR-COOH	1	47
Control 3	APOE	NH2-LAVYQAGASEGAER-COOH	3	89, 53, 89
Control 3	EDIL3	NH2-LAYSNDGEHWTVYQDEK-COOH	1	57
Control 3	SRSF6	NH2-LDGTEINGR-COOH	1	37
Control 3	PKM2	NH2-LDIDSPPITAR-COOH	1	65
Control 3	SERPINF2	NH2-LDNQEPGGQIAPK-COOH	1	49
Control 3	MYH9	NH2-LDPHLVLDQLR-COOH	1	44
Control 3	TSG101	NH2-LDQEVAEVDK-COOH	1	79
Control 3	VCP	NH2-LDQLIYIPLPDEK-COOH	1	57
Control 3	KRT5	NH2-LDSELR-COOH	1	38
Control 3	PTGFRN	NH2-LDTVGSDAYR-COOH	1	52
Control 3	SPTAN1	NH2-LDVLDQER-COOH	1	45
Control 3	CLTA	NH2-LEALDANSR-COOH	1	45
Control 3	C3	NH2-LEDDFDEYIMVIENIIK-COOH	1	64
Control 3	SPTBN1	NH2-LEDLEVIQHR-COOH	1	51
Control 3	F5	NH2-LEDPSSEGDGILGPIIR-COOH	1	106
Control 3	TSG101	NH2-LEEMVTR-COOH	1	46
Control 3	MYH9	NH2-LEGDSTDLNDQIAELQAQIAELK-COOH	1	87
Control 3	GPC4	NH2-LEGPFNIESVMDPIDVK-COOH	1	135
Control 3	SLC29A1	NH2-LEGPGEQETK-COOH	1	55
Control 3	CPNE8	NH2-LEKPIVGIPGK-COOH	1	44
Control 3	SPTBN1	NH2-LEMNLGLQK-COOH	1	38
Control 3	KRT10	NH2-LENEIQTYR-COOH	2	66, 57
Control 3	KRT14	NH2-LEQEIATYR-COOH	1	50
Control 3	IRS4	NH2-LETADAPAR-COOH	1	38
Control 3	ATP1B3	NH2-LFIYNPTTGEFLGR-COOH	1	57
Control 3	CLU	NH2-LFNSFPITVTVPQEVSSPNFMENVAEK-COOH	1	65
Control 3	PABPC1	NH2-LFPLIQAMHPTLAGK-COOH	1	35
Control 3	CD14	NH2-LGAAQVPAQLLVAVLR-COOH	1	28
Control 3	PGK1	NH2-LGDVYVNDAFGTAHR-COOH	1	60
Control 3	HMGB1P1	NH2-LGEMWNNTAADDK-COOH	1	50
Control 3	ALB	NH2-LGEYGFQNALIVR-COOH	1	118
Control 3	HSP90AA1	NH2-LGIHEDSQNR-COOH	1	61
Control 3	HSP90AB1	NH2-LGIHEDSTNR-COOH	1	47
Control 3	GOLGA3	NH2-LGSDLTSAQK-COOH	1	51
Control 3	APOE	NH2-LGSDM<Mox>EDLR-COOH	1	48
Control 3	APOE	NH2-LGSDMEDLR-COOH	2	52, 35
Control 3	SPTAN1	NH2-LHELNQK-COOH	1	36
Control 3	CLTC	NH2-LHIIEVGTPPTGNQPFPK-COOH	1	49
Control 3	Bt.110587	NH2-LHVSEQNAQR-COOH	1	39
Control 3	LDHB	NH2-LIAPVAEEETR-COOH	1	44
Control 3	LOC508628	NH2-LIEVDDER-COOH	1	42
Control 3	TUBA3C	NH2-LIGQIVSSITASLR-COOH	1	63
Control 3	SPTAN1	NH2-LIQSHPESAEDLQEK-COOH	1	66
Control 3	SPTBN1	NH2-LISDINK-COOH	1	48
Control 3	TUBA4B	NH2-LISQIVSSITASLR-COOH	2	94, 67
Control 3	GAPDH	NH2-LISWYDNEFGYSNR-COOH	1	107
Control 3	SFRS5	NH2-LIVENLSSR-COOH	1	39
Control 3	LDHAL6B	NH2-LIVVSNPVDILTYVAWK-COOH	1	75
Control 3	HNRNPCL1	NH2-LKGDDLQAIK-COOH	1	45
Control 3	CNP	NH2-LKPGLEK-COOH	1	33
Control 3	KRT10	NH2-LKYENEVALR-COOH	3	65, 77, 38
Control 3	PDCD6IP	NH2-LLDEEEATDNDLR-COOH	1	108
Control 3	APOA1	NH2-LLDNWDTLASTLSK-COOH	2	100, 105
Control 3	KRT14	NH2-LLEGEDAHLSSSQFSSGSQSSR-COOH	1	104
Control 3	KRT85	NH2-LLEGEESR-COOH	1	43
Control 3	CATHL1	NH2-LLELDQPPQDDEDPDSPK-COOH	1	54
Control 3	SPTBN1	NH2-LLEVLSGER-COOH	1	38
Control 3	VTN	NH2-LLFWGGSYGGAGQPQLISR-COOH	2	136, 40
Control 3	A2M	NH2-LLIYAILPDGEVVGDSAR-COOH	1	55
Control 3	LOC617696	NH2-LLLFSPSVVR-COOH	1	53
Control 3	H2B	NH2-LLLPGELAK-COOH	1	30
Control 3	CLTC	NH2-LLLPWLEAR-COOH	2	45, 43
Control 3	CLU	NH2-LLLSSLEEAK-COOH	2	69, 51
Control 3	AGT	NH2-LLLSTVVGLFTAPGLHLK-COOH	1	48
Control 3	JUP	NH2-LLNDEDPVVVTK-COOH	1	57
Control 3	FAM125A	NH2-LLPLGATDTAVFDVR-COOH	1	81
Control 3	HSPA6	NH2-LLQDFFDGR-COOH	1	45
Control 3	HSPA8	NH2-LLQDFFNGK-COOH	2	60, 42
Control 3	HSPA1A	NH2-LLQDFFNGR-COOH	2	61, 56
Control 3	HBA	NH2-LLSHSLLVTLASHLPSDFTPAVHASLDK-COOH	3	107, 84, 114
Control 3	SLC3A2	NH2-LLTSFLPAQLLR-COOH	1	65
Control 3	GNB4	NH2-LLVSASQDGK-COOH	1	54
Control 3	SPTAN1	NH2-LLVSSEDYGR-COOH	1	42
Control 3	CLTC	NH2-LLYNNVSNFGR-COOH	1	77
Control 3	MYH9	NH2-LMATLR-COOH	1	37
Control 3	KRT1	NH2-LNDLEDALQQAK-COOH	2	85, 77
Control 3	KRT2	NH2-LNDLEEALQQAK-COOH	1	82
Control 3	SPTAN1	NH2-LNDSYR-COOH	1	39
Control 3	MYL12B	NH2-LNGTDPEDVIR-COOH	1	58
Control 3	SPTAN1	NH2-LNHQEFK-COOH	1	37
Control 3	ATP1A1	NH2-LNIPVSQVNPR-COOH	1	63
Control 3	SERPIND1	NH2-LNLLNAQFAFDLYR-COOH	1	110
Control 3	SERPINA1	NH2-LNNELLAK-COOH	1	55
Control 3	F5	NH2-LNNGGSYNAWIAEK-COOH	1	103
Control 3	JUP	NH2-LNTIPLFVQLLYSSVENIQR-COOH	2	89, 36
Control 3	PTGES3	NH2-LNWLSVDFNNWK-COOH	1	54
Control 3	VPS37B	NH2-LPELAPTAPLPYPAPEASGPPAVAPR-COOH	1	37
Control 3	PLEK	NH2-LPETIDLSALYLSMK-COOH	1	100
Control 3	SERPINF2	NH2-LPPLSLLK-COOH	1	27
Control 3	A2M	NH2-LPPNVVEESAR-COOH	2	64, 55
Control 3	SPTBN1	NH2-LQAAYAGDK-COOH	1	52
Control 3	APOE	NH2-LQAEAFQAR-COOH	1	49
Control 3	SPTBN1	NH2-LQALDTGWNELHK-COOH	1	78
Control 3	VIM	NH2-LQDEIQNMK-COOH	1	52
Control 3	MYH9	NH2-LQEM<Mox>EGTVK-COOH	1	47
Control 3	MYH9	NH2-LQEMEGTVK-COOH	1	45
Control 3	LOC617696	NH2-LQETATWLLSQQR-COOH	1	78
Control 3	IGSF8	NH2-LQGDAVVLK-COOH	1	44
Control 3	KRT2	NH2-LQGEIAHVK-COOH	4	33, 48, 35, 41
Control 3	SPTAN1	NH2-LQIASDENYKDPTNLQGK-COOH	1	63
Control 3	MYH10	NH2-LQNELDNVSTLLEEAEK-COOH	1	83
Control 3	MYH9	NH2-LQQELDDLLVDLDHQR-COOH	3	107, 133, 64
Control 3	SERPINA1	NH2-LQQLEDK-COOH	1	40
Control 3	SPTAN1	NH2-LQQSHPLSATQIQVK-COOH	1	81
Control 3	SPTAN1	NH2-LQTASDESYKDPTNIQSK-COOH	1	61
Control 3	MYH9	NH2-LQVELDNVTGLLTQSDSK-COOH	2	100, 140
Control 3	HBA	NH2-LRVDPVNFK-COOH	3	38, 38, 42
Control 3	SPTAN1	NH2-LSDDNTIGK-COOH	1	52
Control 3	VPS37A	NH2-LSEILR-COOH	1	58
Control 3	VAMP2	NH2-LSELDDR-COOH	1	48
Control 3	MYH9	NH2-LSEM<Mox>ETLQSQLLAEK-COOH	1	91
Control 3	MYH9	NH2-LSEMETLQSQLLAEK-COOH	2	124, 58
Control 3	PEF1	NH2-LSFEDFVTMTASR-COOH	1	76
Control 3	A2M	NH2-LSFVTVDSNLR-COOH	1	61
Control 3	MARCKSL1	NH2-LSGLSFK-COOH	1	37
Control 3	C3	NH2-LSINTQNK-COOH	1	59
Control 3	SERPINA1	NH2-LSISETYDLK-COOH	2	67, 50
Control 3	APOA1	NH2-LSPLAQELR-COOH	3	60, 57, 41
Control 3	CNP	NH2-LSPTDNLPR-COOH	1	47
Control 3	SERPINF2	NH2-LSPTPEQTR-COOH	1	44
Control 3	TUBB1	NH2-LSTPTYGDLNHLVSLTMSGITTSLR-COOH	1	75
Control 3	GAPDH	NH2-LTGMAFR-COOH	1	41
Control 3	SERPINA3-2	NH2-LTPETLTR-COOH	1	38
Control 3	SPTBN1	NH2-LTTLELLEVR-COOH	1	61
Control 3	DSP	NH2-LTYEIEDEK-COOH	1	56
Control 3	IGSF8	NH2-LVAQLDTEGVGSLGPGYEGR-COOH	1	157
Control 3	SERPINA1	NH2-LVDTFLEDVK-COOH	2	62, 48
Control 3	MYH14	NH2-LVLDQLR-COOH	1	36
Control 3	RAN	NH2-LVLVGDGGTGK-COOH	1	49
Control 3	ALB	NH2-LVNELTEFAK-COOH	2	72, 72
Control 3	HSPA1A	NH2-LVNHFVEEFK-COOH	1	67
Control 3	SUSD5	NH2-LVPGEPETK-COOH	1	44
Control 3	JUP	NH2-LVQLLVK-COOH	1	38
Control 3	SPTBN1	NH2-LVSDGNINSDR-COOH	1	65
Control 3	SPTBN1	NH2-LVSQDNFGFDLPAVEAATK-COOH	1	108
Control 3	ALB	NH2-LVTDLTK-COOH	2	50, 50
Control 3	RAP1B	NH2-LVVLGSGGVGK-COOH	1	44
Control 3	MYH9	NH2-LVWVPSDK-COOH	1	43
Control 3	SPTBN1	NH2-LWEYLLELLR-COOH	1	57
Control 3	CLU	NH2-LYDQLLQSYQQK-COOH	1	65
Control 3	PRMT5	NH2-LYNEVR-COOH	1	38
Control 3	SDCBP	NH2-LYPELSQYMGLSLNEEEIR-COOH	3	131, 118, 131
Control 3	CNP	NH2-LYSLGNGR-COOH	1	39
Control 3	HBA	NH2-M<Mox>FLSFPTTK-COOH	2	51, 47
Control 3	KRT14	NH2-M<Mox>SVEADINGLR-COOH	1	67
Control 3	KRT9	NH2-M<Mox>TLDDFR-COOH	2	37, 35
Control 3	APOE	NH2-MASHLR-COOH	1	45
Control 3	TUBB	NH2-MAVTFIGNSTAIQELFK-COOH	1	100
Control 3	VCP	NH2-MDELQLFR-COOH	1	48
Control 3	VPS37B	NH2-MEETQNVQLNK-COOH	1	58
Control 3	HBA	NH2-MFLSFPTTK-COOH	2	47, 43
Control 3	HNRNPC	NH2-MIAGQVLDINLAAEPK-COOH	1	90
Control 3	Bt.12589	NH2-MM<Mox>RGAEALER-COOH	1	41
Control 3	SPTAN1	NH2-MNEVISLWK-COOH	1	56
Control 3	PTGFRN	NH2-MPDSTLPGSR-COOH	1	52
Control 3	CD63	NH2-MQADFK-COOH	1	36
Control 3	SPTAN1	NH2-MQHNLEQQIQAR-COOH	1	36
Control 3	UBC	NH2-MQIFVK-COOH	1	36
Control 3	MYH9	NH2-MQQNIQELEEQLEEEESAR-COOH	1	152
Control 3	TUBB2A	NH2-MSATFIGNSTAIQELFK-COOH	1	80
Control 3	KRT14	NH2-MSVEADINGLR-COOH	1	78
Control 3	LOC507211	NH2-MTDQEAIQDLWQWR-COOH	1	129
Control 3	KRT9	NH2-MTLDDFR-COOH	2	49, 44
Control 3	SPTAN1	NH2-MTLVASEDYGDTLAAIQGLLK-COOH	1	101
Control 3	HSPA8	NH2-MVNHFIAEFK-COOH	3	71, 54, 63
Control 3	JUP	NH2-MVPLLNK-COOH	1	37
Control 3	PDCD6IP	NH2-MVPVSVQQSLAAYNQR-COOH	1	88
Control 3	CNP	NH2-MVSADAYK-COOH	1	36
Control 3	GSTZ1	NH2-MVSDLIASGIQPLQNLSVLK-COOH	1	74
Control 3	LDHB	NH2-MVVESAYEVIK-COOH	1	44
Control 3	SPTBN1	NH2-MWEVLESTTQTK-COOH	1	63
Control 3	MFGE8	NH2-MWVTGVVTQGASR-COOH	2	77, 76
Control 3	PTGFRN	NH2-MYQTQVSDAGLYR-COOH	1	100
Control 3	MYH9	NH2-NAEQYKDQADK-COOH	1	51
Control 3	HSPA1A	NH2-NALESYAFNMK-COOH	1	65
Control 3	CD99	NH2-NANAEPAVQR-COOH	1	65
Control 3	VCP	NH2-NAPAIIFIDELDAIAPK-COOH	3	99, 95, 64
Control 3	MFGE8	NH2-NAVHVNLFETPVEAQYVR-COOH	3	85, 109, 80
Control 3	NCL	NH2-NDLAVVDVR-COOH	1	59
Control 3	ITIH2	NH2-NDLVSATK-COOH	1	48
Control 3	DSP	NH2-NDYDQLQK-COOH	1	38
Control 3	SPTBN1	NH2-NEIDNYEEDYQK-COOH	1	57
Control 3	RAB5C	NH2-NEPQNATGAPGR-COOH	1	48
Control 3	MFGE8	NH2-NFGSVQFVASYK-COOH	1	75
Control 3	MYH9	NH2-NFINNPLAQADWAAK-COOH	1	109
Control 3	KRT14	NH2-NHEEEM<Mox>NALR-COOH	1	33
Control 3	KRT14	NH2-NHEEEMNALR-COOH	1	45
Control 3	RAB10	NH2-NIDEHANEDVER-COOH	1	53
Control 3	SLC1A5	NH2-NIFPSNLVSAAFR-COOH	1	62
Control 3	RPL4	NH2-NIPGITLLNVSK-COOH	1	45
Control 3	IST1	NH2-NISSAQIVGPGPKPEASAK-COOH	1	52
Control 3	MYH9	NH2-NKHEAMITDLEER-COOH	1	79
Control 3	KRT1	NH2-NKYEDEINK-COOH	3	42, 48, 47
Control 3	PDCD6IP	NH2-NLATAYDNFVELVANLK-COOH	2	127, 99
Control 3	PABPC1	NH2-NLDDGIDDER-COOH	1	58
Control 3	TUBA3C	NH2-NLDIERPTYTNLNR-COOH	1	39
Control 3	KRT5	NH2-NLDLDSIIAEVK-COOH	2	88, 78
Control 3	PEF1	NH2-NLFQQYDR-COOH	1	35
Control 3	CHMP4B	NH2-NLLEISGPETVPLPNVPSIALPSKPAK-COOH	1	27
Control 3	YWHAG	NH2-NLLSVAYK-COOH	1	40
Control 3	MYH9	NH2-NLPIYSEEIVEMYK-COOH	1	81
Control 3	CLTC	NH2-NLQNLLILTAIK-COOH	1	50
Control 3	RAN	NH2-NLQYYDISAK-COOH	1	44
Control 3	KRT5	NH2-NM<Mox>QDLVEDFK-COOH	1	55
Control 3	KRT1	NH2-NM<Mox>QDM<Mox>VEDYR-COOH	6	54, 55, 39, 54, 53, 51
Control 3	KRT1	NH2-NM<Mox>QDMVEDYR-COOH	3	65, 33, 58
Control 3	MYH9	NH2-NMDPLNDNIATLLHQSSDK-COOH	1	72
Control 3	KRT5	NH2-NMQDLVEDFK-COOH	2	58, 59
Control 3	KRT1	NH2-NMQDM<Mox>VEDYR-COOH	2	47, 50
Control 3	KRT1	NH2-NMQDMVEDYR-COOH	3	56, 57, 57
Control 3	RPL3	NH2-NNASTDYDLSDK-COOH	1	78
Control 3	CLTC	NH2-NNLAGAEELFAR-COOH	1	68
Control 3	CLTC	NH2-NNRPSEGPLQTR-COOH	1	64
Control 3	HSP90AA1	NH2-NPDDITNEEYGEFYK-COOH	1	88
Control 3	HSP90AB1	NH2-NPDDITQEEYGEFYK-COOH	1	88
Control 3	STX12	NH2-NPGPSGPQLR-COOH	1	45
Control 3	SPTAN1	NH2-NQALNTDNYGHDLASVQALQR-COOH	1	112
Control 3	KRT10	NH2-NQILNLTTDNANILLQIDNAR-COOH	6	113, 175, 123, 155, 40, 76
Control 3	HSPA1A	NH2-NQVALNPQNTVFDAK-COOH	2	102, 76
Control 3	HSPA8	NH2-NQVAM<Mox>NPTNTVFDAK-COOH	2	104, 62
Control 3	HSPA8	NH2-NQVAMNPTNTVFDAK-COOH	2	100, 107
Control 3	CNP	NH2-NQWQLSADDLK-COOH	1	56
Control 3	MYH9	NH2-NSDQASM<Mox>PDNTAAQK-COOH	1	59
Control 3	MYH9	NH2-NSDQASMPDNTAAQK-COOH	1	90
Control 3	HSPA8	NH2-NSLESYAFNMK-COOH	1	63
Control 3	MYH9	NH2-NTNPNFVR-COOH	1	45
Control 3	SPTAN1	NH2-NTTGVTEEALK-COOH	1	46
Control 3	HSPA8	NH2-NTTIPTK-COOH	1	42
Control 3	TLR4	NH2-NTYLEWEDSVLGR-COOH	4	60, 81, 65, 80
Control 3	CDC42	NH2-NVFDEAILAALEPPEPK-COOH	1	60
Control 3	F5	NH2-NVMYFGGNSDASTIK-COOH	1	89
Control 3	KRT10	NH2-NVQALEIELQSQLALK-COOH	3	102, 110, 93
Control 3	KRT2	NH2-NVQDAIADAEQR-COOH	2	84, 84
Control 3	PTGFRN	NH2-NVQPSDQGHYK-COOH	2	37, 48
Control 3	FRAS1	NH2-NVQYVHSSEAEK-COOH	1	63
Control 3	KRT10	NH2-NVSTGDVNVEM<Mox>NAAPGVDLTQLLNNM<Mox>R-COOH	1	71
Control 3	KRT10	NH2-NVSTGDVNVEM<Mox>NAAPGVDLTQLLNNMR-COOH	2	165, 83
Control 3	KRT10	NH2-NVSTGDVNVEMNAAPGVDLTQLLNNM<Mox>R-COOH	2	79, 110
Control 3	KRT10	NH2-NVSTGDVNVEMNAAPGVDLTQLLNNMR-COOH	2	206, 129
Control 3	DNAJA1	NH2-NVVHQLSVTLEDLYNGATR-COOH	1	86
Control 3	C3	NH2-NYAGVFTDAGLTLK-COOH	1	58
Control 3	YBX1	NH2-NYQQNYQNSESGEK-COOH	1	73
Control 3	KRT9	NH2-NYSPYYNTIDDLK-COOH	3	55, 54, 42
Control 3	KRT9	NH2-NYSPYYNTIDDLKDQIVDLTVGNNK-COOH	4	89, 36, 85, 92
Control 3	APOA2	NH2-Q<Pyr>AEESNLQSLVSQYFQTVADYGK-COOH	4	108, 148, 108, 132
Control 3	AHSG	NH2-Q<Pyr>DGQFSVLFTK-COOH	2	54, 56
Control 3	C3	NH2-Q<Pyr>ESLELIR-COOH	1	43
Control 3	POTEF	NH2-Q<Pyr>EYDESGPSIVHR-COOH	1	61
Control 3	KRT9	NH2-Q<Pyr>EYEQLIAK-COOH	2	58, 48
Control 3	SPTAN1	NH2-Q<Pyr>FQDAGHFDAENIK-COOH	1	62
Control 3	CD81	NH2-Q<Pyr>FYDQALQQAVVDDDANNAK-COOH	2	62, 124
Control 3	APOA1	NH2-Q<Pyr>GLLPVLESLK-COOH	2	35, 42
Control 3	KRT9	NH2-Q<Pyr>GVDADINGLR-COOH	2	52, 53
Control 3	TUBA4B	NH2-Q<Pyr>IFHPEQLITGK-COOH	1	36
Control 3	KRT1	NH2-Q<Pyr>ISNLQQSISDAEQR-COOH	1	89
Control 3	MYH9	NH2-Q<Pyr>ISTLHAQVTDMR-COOH	1	68
Control 3	MYH9	NH2-Q<Pyr>LEEAEEEAQR-COOH	1	57
Control 3	MYH9	NH2-Q<Pyr>LLQANPILEAFGNAK-COOH	1	57
Control 3	KRT5	NH2-Q<Pyr>NLEPLFEQYINNLR-COOH	2	60, 54
Control 3	APOE	NH2-Q<Pyr>QLEEVHAK-COOH	1	37
Control 3	HRNR	NH2-Q<Pyr>SLGHGQHGSGSGQSPSPSR-COOH	1	68
Control 3	PDCD6IP	NH2-Q<Pyr>SNNEANLR-COOH	1	57
Control 3	KRT10	NH2-Q<Pyr>SVEADINGLR-COOH	1	56
Control 3	ALB	NH2-Q<Pyr>TALVELLK-COOH	1	56
Control 3	MYH9	NH2-Q<Pyr>TLENER-COOH	1	49
Control 3	KRT9	NH2-Q<Pyr>VLDNLTM<Mox>EK-COOH	1	39
Control 3	KRT9	NH2-Q<Pyr>VLDNLTMEK-COOH	1	59
Control 3	ATP1A1	NH2-QAADMILLDDNFASIVTGVEEGR-COOH	2	104, 116
Control 3	APOA2	NH2-QAEESNLQSLVSQYFQTVADYGK-COOH	2	96, 85
Control 3	SPTBN1	NH2-QALQDTLALYK-COOH	1	60
Control 3	PDCD6	NH2-QALSGFGYR-COOH	1	57
Control 3	AHSG	NH2-QDGQFSVLFTK-COOH	4	80, 79, 83, 59
Control 3	ARF3	NH2-QDLPNAMNAAEITDK-COOH	1	101
Control 3	DSP	NH2-QDSLESMK-COOH	1	44
Control 3	MYH9	NH2-QEEEMMAK-COOH	1	49
Control 3	RHOA	NH2-QEPVKPEEGR-COOH	1	39
Control 3	C3	NH2-QESLELIR-COOH	1	60
Control 3	POTEF	NH2-QEYDESGPSIVHR-COOH	2	81, 104
Control 3	KRT9	NH2-QEYEQLIAK-COOH	2	65, 68
Control 3	KRT9	NH2-QFSSSYLSR-COOH	1	66
Control 3	KRT14	NH2-QFTSSSSMK-COOH	1	42
Control 3	FGA	NH2-QFVSSSTTVNR-COOH	1	51
Control 3	CD81	NH2-QFYDQALQQAVVDDDANNAK-COOH	5	76, 168, 71, 116, 68
Control 3	ATP1A1	NH2-QGAIVAVTGDGVNDSPALK-COOH	1	96
Control 3	FGB	NH2-QGFGNIATNAEGK-COOH	1	97
Control 3	APOA1	NH2-QGLLPVLESLK-COOH	2	61, 63
Control 3	LOC617696	NH2-QGSFQGGFR-COOH	1	57
Control 3	KRT9	NH2-QGVDADINGLR-COOH	2	64, 62
Control 3	CYP19A1	NH2-QIDDIK-COOH	1	46
Control 3	TUBA4B	NH2-QIFHPEQLITGK-COOH	1	34
Control 3	KRT1	NH2-QISNLQQSISDAEQR-COOH	5	107, 63, 109, 76, 73
Control 3	MYH9	NH2-QISTLHAQVTDMR-COOH	2	52, 39
Control 3	MFGE8	NH2-QITASSSYK-COOH	1	58
Control 3	PRDX2	NH2-QITVNDLPVGR-COOH	1	50
Control 3	AFP	NH2-QKPQITEEQLETVVADFSGLLEK-COOH	1	35
Control 3	KRT5	NH2-QLDSIVGER-COOH	1	42
Control 3	MYH9	NH2-QLEEAEEEAQR-COOH	1	70
Control 3	MYH9	NH2-QLLQANPILEAFGNAK-COOH	2	92, 66
Control 3	SPTBN1	NH2-QLWGLLIEETEK-COOH	1	62
Control 3	KRT5	NH2-QNLEPLFEQYINNLR-COOH	3	83, 64, 66
Control 3	AGT	NH2-QPFVQSLSSFAPITLPR-COOH	1	42
Control 3	ATP11A	NH2-QPGDVEDDDK-COOH	1	31
Control 3	ANXA11	NH2-QQILLSFK-COOH	1	41
Control 3	APOA1	NH2-QQLAPYSDDLR-COOH	2	68, 45
Control 3	APOE	NH2-QQLEEVHAK-COOH	2	48, 52
Control 3	MYH9	NH2-QQQLTAMK-COOH	1	50
Control 3	SPTAN1	NH2-QQVAPMDDETGK-COOH	1	56
Control 3	TLR4	NH2-QQVELYR-COOH	2	40, 59
Control 3	KRT10	NH2-QSLEASLAETEGR-COOH	3	103, 97, 57
Control 3	HRNR	NH2-QSLGHGQHGSGSGQSPSPSR-COOH	1	47
Control 3	VPS37B	NH2-QSSSASLETLLALLQAEGAK-COOH	1	58
Control 3	KRT10	NH2-QSVEADINGLR-COOH	2	66, 95
Control 3	MYH9	NH2-QSVSNLEK-COOH	1	68
Control 3	ALB	NH2-QTALVELLK-COOH	2	65, 53
Control 3	FRAS1	NH2-QTASEPLENGR-COOH	1	60
Control 3	HSPA6	NH2-QTQTFTTYSDNQPGVLIQVYEGER-COOH	1	80
Control 3	A2M	NH2-QTVSWAVTPK-COOH	1	49
Control 3	KRT9	NH2-QVLDNLTM<Mox>EK-COOH	2	60, 55
Control 3	KRT9	NH2-QVLDNLTMEK-COOH	1	72
Control 3	APOE	NH2-QWAGLVEK-COOH	1	43
Control 3	SPTAN1	NH2-QWELLLEK-COOH	1	45
Control 3	FN1	NH2-QYNVGPAASQYPLR-COOH	1	80
Control 3	F5	NH2-QYQDDSFTK-COOH	1	42
Control 3	HSPA8	NH2-RFDDAVVQSDMK-COOH	2	54, 69
Control 3	MYH9	NH2-RGDLPFVVPR-COOH	3	40, 41, 36
Control 3	ALB	NH2-RHPEYAVSVLLR-COOH	1	53
Control 3	C3	NH2-RPYTVAIAAYALALLGK-COOH	1	66
Control 3	VTN	NH2-RVDAVIPPYPR-COOH	2	43, 35
Control 3	DSP	NH2-SAIYQLEEEYENLLK-COOH	1	75
Control 3	ANXA2P2	NH2-SALSGHLETVILGLLK-COOH	1	55
Control 3	FRAS1	NH2-SAMGSSLYALESGSDFK-COOH	1	124
Control 3	PEF1	NH2-SANPAMQLDR-COOH	1	37
Control 3	HSPA1A	NH2-SAVEDEGLK-COOH	1	68
Control 3	ITGB1	NH2-SAVTTVVNPK-COOH	1	48
Control 3	SERINC1	NH2-SDGSLEDGDDVHR-COOH	1	68
Control 3	IGSF8	NH2-SDLAVEAGAPYAER-COOH	1	65
Control 3	C3	NH2-SDLDDDIIPEEDIISR-COOH	1	91
Control 3	KRT9	NH2-SDLEM<Mox>QYETLQEELM<Mox>ALK-COOH	4	90, 59, 90, 54
Control 3	KRT9	NH2-SDLEM<Mox>QYETLQEELMALK-COOH	3	117, 88, 103
Control 3	KRT9	NH2-SDLEMQYETLQEELM<Mox>ALK-COOH	3	95, 80, 93
Control 3	KRT9	NH2-SDLEMQYETLQEELMALK-COOH	4	115, 80, 96, 34
Control 3	MYH9	NH2-SDLLLESYNK-COOH	1	76
Control 3	PTGFRN	NH2-SDLSLER-COOH	1	46
Control 3	PTGFRN	NH2-SDNVVTSELLAVMDGDWTLK-COOH	1	138
Control 3	CPNE8	NH2-SDPFLVFYR-COOH	1	45
Control 3	ATP1B3	NH2-SDPTSYAGYIEDLK-COOH	1	99
Control 3	LOC100847119	NH2-SDTTATLTIR-COOH	1	64
Control 3	HNRNPCL1	NH2-SDVEAIFSK-COOH	1	68
Control 3	KRT1	NH2-SEIDNVK-COOH	1	44
Control 3	KRT14	NH2-SEISELR-COOH	1	40
Control 3	KRT10	NH2-SEITELR-COOH	2	56, 56
Control 3	SLC1A5	NH2-SELPLDPLPVPTEEGNPLLK-COOH	1	40
Control 3	ANXA11	NH2-SELSGNFEK-COOH	1	40
Control 3	HSPA1A	NH2-SENVQDLLLLDVAPLSLGLETAGGVMTALIK-COOH	1	147
Control 3	ANXA11	NH2-SETDLLDIR-COOH	1	66
Control 3	APOE	NH2-SEVQAM<Mox>LGQSTEELR-COOH	1	94
Control 3	APOE	NH2-SEVQAMLGQSTEELR-COOH	2	105, 79
Control 3	KRT5	NH2-SFSTASAITPSVSR-COOH	1	62
Control 3	HSPA8	NH2-SFYPEEVSSMVLTK-COOH	3	75, 63, 83
Control 3	FRAS1	NH2-SGDLSYESSVR-COOH	1	70
Control 3	MYH9	NH2-SGFEPASLK-COOH	1	60
Control 3	KRT1	NH2-SGGGFSSGSAGIINYQR-COOH	1	116
Control 3	KRT9	NH2-SGGGGGGGLGSGGSIR-COOH	2	111, 112
Control 3	SPTBN1	NH2-SGHFEQAIK-COOH	1	41
Control 3	EDIL3	NH2-SGHIQDYQITASSIFR-COOH	1	82
Control 3	TUBB2A	NH2-SGPFGQIFRPDNFVFGQSGAGNNWAK-COOH	1	89
Control 3	PABPC1L	NH2-SGVGNIFIK-COOH	1	69
Control 3	SLC38A2	NH2-SHYADVDPENQNFLLESNLGK-COOH	1	67
Control 3	SDCBP	NH2-SIDNGIFVQLVQANSPASLVGLR-COOH	2	105, 150
Control 3	HSPA1A	NH2-SINPDEAVAYGAAVQAAILMGDK-COOH	3	134, 110, 58
Control 3	HSPA8	NH2-SINPDEAVAYGAAVQAAILSGDK-COOH	2	179, 113
Control 3	KRT2	NH2-SISISVAGGGGGFGAAGGFGGR-COOH	1	127
Control 3	KRT1	NH2-SISISVAR-COOH	2	52, 55
Control 3	Bt.110587	NH2-SISLPSLDLVSAK-COOH	1	53
Control 3	HSP90AB1	NH2-SIYYITGESK-COOH	1	39
Control 3	KRT1	NH2-SKAEAESLYQSK-COOH	2	104, 48
Control 3	KRT2	NH2-SKEEAEALYHSK-COOH	3	55, 71, 43
Control 3	KRT1	NH2-SLDLDSIIAEVK-COOH	7	70, 65, 50, 70, 70, 70, 68
Control 3	KRT1	NH2-SLDLDSIIAEVKAQYEDIAQK-COOH	1	93
Control 3	AGT	NH2-SLDLSTDPNLAAEK-COOH	1	73
Control 3	MYH10	NH2-SLEAEILQLQEELASSER-COOH	1	69
Control 3	RPS2	NH2-SLEEIYLFSLPIK-COOH	1	80
Control 3	MOV10	NH2-SLESNPEQLQAMR-COOH	1	76
Control 3	A2M	NH2-SLFTDVVAEK-COOH	1	43
Control 3	TTR	NH2-SLGISPFHEFAEVVFTANDSGPR-COOH	2	91, 57
Control 3	TMC3	NH2-SLIDLR-COOH	1	38
Control 3	DSP	NH2-SLLATMK-COOH	1	42
Control 3	KRT10	NH2-SLLEGEGSSGGGGR-COOH	2	77, 81
Control 3	PDCD6IP	NH2-SLLSNLDEVK-COOH	1	47
Control 3	KRT1	NH2-SLNNQFASFIDK-COOH	2	89, 90
Control 3	KRT1	NH2-SLNNQFASFIDKVR-COOH	2	98, 50
Control 3	Bt.110587	NH2-SLQDIFQEIESELK-COOH	1	70
Control 3	HSP90AA1	NH2-SLTNDWEDHLAVK-COOH	1	42
Control 3	HSP90AB1	NH2-SLVSVTK-COOH	1	38
Control 3	KRT5	NH2-SLYNLGGSK-COOH	1	53
Control 3	MYH9	NH2-SMEAEMIQLQEELAAAER-COOH	2	80, 144
Control 3	RAP2C	NH2-SMVDELFAEIVR-COOH	1	56
Control 3	A2M	NH2-SNSFVYLEPLPR-COOH	1	68
Control 3	TPI1	NH2-SNVSDAVAQSTR-COOH	1	69
Control 3	LOC786258	NH2-SNYNFEKPFLWLAR-COOH	1	59
Control 3	KNG1	NH2-SPDLEPVLR-COOH	1	37
Control 3	SERPINA1	NH2-SPLFVGK-COOH	2	37, 39
Control 3	CPNE3	NH2-SPLGEVAIR-COOH	1	42
Control 3	LOC100847119	NH2-SPPSVTLFPPSK-COOH	2	55, 61
Control 3	HSPA8	NH2-SQIHDIVLVGGSTR-COOH	4	51, 64, 54, 58
Control 3	SPTAN1	NH2-SQLLGSAHEVQR-COOH	1	62
Control 3	SPTBN1	NH2-SQNIITDSSLNAEAIR-COOH	1	100
Control 3	KRT10	NH2-SQYEQLAEQNR-COOH	2	64, 75
Control 3	KRT10	NH2-SQYEQLAEQNRK-COOH	1	51
Control 3	CHD2	NH2-SSASESETEDSDDDK-COOH	1	22
Control 3	AGT	NH2-SSAVDEEALWEQLVR-COOH	1	97
Control 3	SPTAN1	NH2-SSEEIESAFR-COOH	1	64
Control 3	MYH10	NH2-SSLQEQQEEEEEAR-COOH	1	85
Control 3	HSPA8	NH2-STAGDTHLGGEDFDNR-COOH	3	69, 112, 47
Control 3	EEF2	NH2-STAISLFYELSENDLNFIK-COOH	1	43
Control 3	A2M	NH2-STGTLLNNAIK-COOH	1	53
Control 3	DSP	NH2-STLEAETR-COOH	1	68
Control 3	IGSF8	NH2-STLQEVVGIR-COOH	1	51
Control 3	KRT9	NH2-STM<Mox>QELNSR-COOH	2	51, 54
Control 3	PDCD6IP	NH2-STPVNVPISQK-COOH	1	38
Control 3	FN1	NH2-STTPDITGYR-COOH	1	37
Control 3	CD47	NH2-STVPTDFSSAK-COOH	1	45
Control 3	MYH9	NH2-SVHELEK-COOH	1	48
Control 3	PDCD6IP	NH2-SVIEQGGIQTVDQLIK-COOH	2	124, 70
Control 3	PTGFRN	NH2-SVLALTHEGR-COOH	1	60
Control 3	SERPINA1	NH2-SVLGDVGITEVFSDR-COOH	1	102
Control 3	CLTC	NH2-SVNESLNNLFITEEDYQALR-COOH	1	97
Control 3	YWHAZ	NH2-SVTEQGAELSNEER-COOH	1	111
Control 3	FLG2	NH2-SVVTVIDVFYK-COOH	1	84
Control 3	APOE	NH2-SWFEPLVEDM<Mox>QR-COOH	1	55
Control 3	APOE	NH2-SWFEPLVEDMQR-COOH	3	63, 54, 55
Control 3	AMBP	NH2-SYIQLWAFDAVK-COOH	1	60
Control 3	SLC1A5	NH2-SYSTTYEER-COOH	1	65
Control 3	FN1	NH2-SYTITGLQPGTDYK-COOH	1	73
Control 3	SCAMP3	NH2-TAAANAAAGAAENAFR-COOH	1	66
Control 3	KRT2	NH2-TAAENDFVTLK-COOH	1	86
Control 3	LOC100140254	NH2-TAFDEAIAELDTLSEESYK-COOH	1	98
Control 3	TXN	NH2-TAFQEALDAAGDK-COOH	1	88
Control 3	SPTBN1	NH2-TALPAQSAATLPAR-COOH	1	72
Control 3	PTGFRN	NH2-TANDAVELHIK-COOH	1	39
Control 3	GALK1	NH2-TAQAAAALR-COOH	1	65
Control 3	GNG12	NH2-TASTNNIAQAR-COOH	1	107
Control 3	SPTAN1	NH2-TATDEAYKDPSNLQGK-COOH	1	84
Control 3	KRT5	NH2-TEAESWYQTK-COOH	1	52
Control 3	COL18A1	NH2-TEAPSATGQASSLLGGR-COOH	1	103
Control 3	MYH9	NH2-TELEDTLDSTAAQQELR-COOH	2	134, 43
Control 3	MYH9	NH2-TEMEDLM<Mox>SSK-COOH	1	35
Control 3	MYH9	NH2-TEMEDLMSSK-COOH	2	62, 43
Control 3	CPNE8	NH2-TEVIDNTLNPDFVR-COOH	1	85
Control 3	F13A1	NH2-TFEVTLEPLSFK-COOH	1	52
Control 3	MYH9	NH2-TFHIFYYLLSGAGEHLK-COOH	1	42
Control 3	C3	NH2-TGIPIVTSPYQIHFTK-COOH	1	65
Control 3	NCL	NH2-TGISDVFAK-COOH	1	61
Control 3	KRT1	NH2-THNLEPYFESFINNLR-COOH	7	94, 84, 92, 95, 85, 94, 83
Control 3	ENO1	NH2-TIAPALVSK-COOH	1	53
Control 3	BCLAF1	NH2-TIAPQNAPR-COOH	1	38
Control 3	PRDX1	NH2-TIAQDYGVLK-COOH	1	51
Control 3	KRT10	NH2-TIDDLK-COOH	2	39, 42
Control 3	DCHS2	NH2-TIEDLR-COOH	1	38
Control 3	LOC100141266	NH2-TIGGGDDSFNTFFSETGAGK-COOH	1	159
Control 3	ITIH2	NH2-TILDDLR-COOH	1	45
Control 3	UBC	NH2-TITLEVEPSDTIENVK-COOH	2	82, 99
Control 3	C3	NH2-TIYTPGSTVLYR-COOH	1	42
Control 3	LOC617696	NH2-TLEIPGNSDPNIIPEGDFK-COOH	1	84
Control 3	DSP	NH2-TLELQGLINDLQR-COOH	1	40
Control 3	SERPIND1	NH2-TLESQLTPQAVER-COOH	1	67
Control 3	CNP	NH2-TLFILR-COOH	1	31
Control 3	IGLL1	NH2-TLIYNSNK-COOH	1	56
Control 3	KRT9	NH2-TLLDIDNTR-COOH	3	61, 65, 51
Control 3	KRT1	NH2-TLLEGEESR-COOH	2	69, 79
Control 3	KRT9	NH2-TLNDMR-COOH	1	39
Control 3	EDIL3	NH2-TLNMDMFTWEPR-COOH	1	84
Control 3	RAD23A	NH2-TLQQQTFK-COOH	1	45
Control 3	UBC	NH2-TLSDYNIQK-COOH	2	49, 55
Control 3	HSP90AA1	NH2-TLTIVDTGIGMTK-COOH	1	68
Control 3	NCL	NH2-TLVLSNLSYSATEETLQEVFEK-COOH	1	81
Control 3	HSP90AA1	NH2-TLVSVTK-COOH	1	37
Control 3	PDCD6IP	NH2-TMQGSEVVNVLK-COOH	1	58
Control 3	JUP	NH2-TMQNTSDLDTAR-COOH	1	63
Control 3	KRT1	NH2-TNAENEFVTIK-COOH	3	87, 90, 65
Control 3	KRT1	NH2-TNAENEFVTIKK-COOH	1	38
Control 3	IST1	NH2-TNQIGTVNDR-COOH	1	51
Control 3	RPL18	NH2-TNSTFNQVVLK-COOH	1	43
Control 3	AHSG	NH2-TPIVGQPSIPGGPVR-COOH	3	66, 54, 60
Control 3	PDCD6IP	NH2-TPSNELYKPLR-COOH	1	63
Control 3	ANXA11	NH2-TPVLFDIYEIK-COOH	1	66
Control 3	APOA2	NH2-TQEELTPFFK-COOH	1	63
Control 3	SPTBN1	NH2-TQETPSAQMEGFLNR-COOH	1	77
Control 3	CLU	NH2-TQIEQTNEER-COOH	1	68
Control 3	MYH9	NH2-TQLEELEDELQATEDAK-COOH	3	145, 94, 84
Control 3	SPTBN1	NH2-TQTAIASEDMPNTLTEAEK-COOH	1	133
Control 3	TF	NH2-TSDANINWNNLK-COOH	1	38
Control 3	TTR	NH2-TSESGELHGLTTEDK-COOH	2	127, 49
Control 3	F5	NH2-TSGLLGPTLYAEVGDIMK-COOH	1	95
Control 3	C3	NH2-TSQGLETQQR-COOH	1	69
Control 3	KRT2	NH2-TSQNSELNNM<Mox>QDLVEDYK-COOH	2	90, 124
Control 3	KRT2	NH2-TSQNSELNNM<Mox>QDLVEDYKK-COOH	1	32
Control 3	KRT2	NH2-TSQNSELNNMQDLVEDYK-COOH	3	144, 102, 156
Control 3	KRT2	NH2-TSQNSELNNMQDLVEDYKK-COOH	1	90
Control 3	FGB	NH2-TSSSTFQYITLLK-COOH	1	42
Control 3	KRT5	NH2-TTAENEFVM<Mox>LK-COOH	1	44
Control 3	KRT5	NH2-TTAENEFVMLK-COOH	1	63
Control 3	HSPA1A	NH2-TTPSYVAFTDTER-COOH	3	67, 53, 57
Control 3	CYSTM1	NH2-TTVYVVEDQR-COOH	1	92
Control 3	RAC3	NH2-TVFDEAIR-COOH	1	41
Control 3	ALB	NH2-TVMENFVAFVDK-COOH	1	85
Control 3	HSPA8	NH2-TVTNAVVTVPAYFNDSQR-COOH	4	76, 76, 50, 55
Control 3	MFGE8	NH2-TWGLHLFSWNPSYAR-COOH	2	44, 55
Control 3	F5	NH2-TWNQSIALR-COOH	1	41
Control 3	F5	NH2-TYEDDSPEWFK-COOH	1	59
Control 3	HBA	NH2-TYFPHFDLSHGSAQVK-COOH	6	41, 106, 54, 90, 43, 93
Control 3	TSPAN7	NH2-TYTDAMQTYNGNDER-COOH	1	101
Control 3	ST13	NH2-VAAIEALNDGELQK-COOH	1	84
Control 3	AHCY	NH2-VADISLAAWGR-COOH	1	93
Control 3	SLC3A2	NH2-VAEDEAEAAAAAK-COOH	1	79
Control 3	ACTB	NH2-VAPEEHPVLLTEAPLNPK-COOH	3	63, 78, 65
Control 3	APOA1	NH2-VAPLGEEFR-COOH	1	59
Control 3	NCL	NH2-VAVATPAK-COOH	1	55
Control 3	SPTBN1	NH2-VAVVNQIAR-COOH	1	78
Control 3	KRT5	NH2-VDALM<Mox>DEINFMK-COOH	1	77
Control 3	KRT5	NH2-VDALMDEINFM<Mox>K-COOH	1	75
Control 3	KRT5	NH2-VDALMDEINFMK-COOH	1	77
Control 3	VTN	NH2-VDAVIPPYPR-COOH	1	64
Control 3	GALK1	NH2-VDGLVSLLTTSEDADEPR-COOH	1	108
Control 3	Bt.57604	NH2-VDGVTQSSSNFQNSFTDQDSK-COOH	1	158
Control 3	PTGFRN	NH2-VDGVVLEK-COOH	1	55
Control 3	FRAS1	NH2-VDILPVDDGTPR-COOH	1	59
Control 3	KRT2	NH2-VDLLNQEIEFLK-COOH	2	93, 86
Control 3	ATP1A1	NH2-VDNSSLTGESEPQTR-COOH	1	106
Control 3	HNRNPCL1	NH2-VDSLLENLEK-COOH	2	54, 49
Control 3	FN1	NH2-VDVIPVNLPGEHGQR-COOH	1	39
Control 3	MYH9	NH2-VEAQLQELQVK-COOH	1	65
Control 3	RPL18A	NH2-VEEIAASK-COOH	1	49
Control 3	HSPA1A	NH2-VEIIANDQGNR-COOH	2	68, 65
Control 3	CNP	NH2-VELSEQQLQLWPSDVDK-COOH	1	144
Control 3	SRSF7	NH2-VELSTGMPR-COOH	1	61
Control 3	VIM	NH2-VESLQEEIAFLK-COOH	1	75
Control 3	LOC100848359	NH2-VETGVLKPGMVVTFAPVNVTTEVK-COOH	1	88
Control 3	Bt.110587	NH2-VFGFASADLFEIGLEGK-COOH	1	94
Control 3	EDIL3	NH2-VFQGNFDNDTHR-COOH	2	60, 95
Control 3	TXN	NH2-VGEFSGANK-COOH	1	49
Control 3	HBA	NH2-VGGHAAEYGAEALER-COOH	5	106, 132, 103, 104, 73
Control 3	HSPD1	NH2-VGGTSDVEVNEK-COOH	1	50
Control 3	LOC100141266	NH2-VGINYQPPTVVPGGDLAK-COOH	1	36
Control 3	GAPDH	NH2-VGVNGFGR-COOH	1	42
Control 3	CLTC	NH2-VGYTPDWIFLLR-COOH	1	59
Control 3	FGA	NH2-VIEQVQR-COOH	1	51
Control 3	GAPDH	NH2-VIISAPSADAPM<Mox>FVMGVNHEK-COOH	1	55
Control 3	GAPDH	NH2-VIISAPSADAPMFVMGVNHEK-COOH	1	79
Control 3	MYH9	NH2-VISGVLQLGNIVFK-COOH	3	84, 53, 94
Control 3	TLR4	NH2-VIVVVSQHFIQSR-COOH	2	55, 56
Control 3	MYH9	NH2-VKPLLQVSR-COOH	1	40
Control 3	MYH10	NH2-VKPLLQVTR-COOH	1	32
Control 3	KRT14	NH2-VLDELTLAR-COOH	2	55, 43
Control 3	KRT10	NH2-VLDELTLTK-COOH	3	41, 58, 64
Control 3	MYL6	NH2-VLDFEHFLPMLQTVAK-COOH	2	42, 84
Control 3	SERPINA1	NH2-VLDPNTVFALVNYISFK-COOH	3	87, 70, 90
Control 3	SPTAN1	NH2-VLETAEDIQER-COOH	1	81
Control 3	GLT25D1	NH2-VLIALLAR-COOH	1	23
Control 3	FRAS1	NH2-VLISGPNDASTVSLGNTAFTVSEDAGTVK-COOH	1	101
Control 3	SPTBN1	NH2-VLLLSQDYGK-COOH	1	72
Control 3	IGSF8	NH2-VLPDVLQVSAAPPGPR-COOH	1	89
Control 3	SFT2D2	NH2-VLSGQDTEDR-COOH	1	44
Control 3	AGT	NH2-VLSSLQTIQGLLVAQGGASSQAR-COOH	1	74
Control 3	ANXA5	NH2-VLTEIIASR-COOH	1	38
Control 3	POSTN	NH2-VLTQIGTSIQDFIEAEDELSSFR-COOH	1	102
Control 3	IGLL1	NH2-VLTQPSSVSGSLGQR-COOH	1	66
Control 3	KRT2	NH2-VLYDAEISQIHQSVTDTNVILSM<Mox>DNSR-COOH	1	101
Control 3	KRT2	NH2-VLYDAEISQIHQSVTDTNVILSMDNSR-COOH	1	122
Control 3	MYH9	NH2-VM<Mox>QEQGTHPK-COOH	1	45
Control 3	CD63	NH2-VM<Mox>SEFNNNFR-COOH	1	43
Control 3	MYH9	NH2-VMQEQGTHPK-COOH	1	38
Control 3	CD63	NH2-VMSEFNNNFR-COOH	1	70
Control 3	EDIL3	NH2-VNAWTSGHNDQSQWLQVDLLVPTK-COOH	1	84
Control 3	MARCKS	NH2-VNGDASPAAAESGAK-COOH	1	107
Control 3	AHCY	NH2-VNIKPQVDR-COOH	1	39
Control 3	PPIA	NH2-VNPTVFFDIAVDGEPLGR-COOH	2	91, 103
Control 3	SPTAN1	NH2-VNSLGETAER-COOH	1	59
Control 3	AHCY	NH2-VPAINVNDSVTK-COOH	1	78
Control 3	FN1	NH2-VPGTSASATLTGLTR-COOH	1	75
Control 3	RHOT2	NH2-VPIILVGNK-COOH	1	44
Control 3	C3	NH2-VPINDGNGEAILK-COOH	1	70
Control 3	TPP2	NH2-VPITAVIAAK-COOH	1	55
Control 3	PRMT5	NH2-VPLVAPEDLR-COOH	1	35
Control 3	HNRNPC	NH2-VPPPPPIAR-COOH	2	36, 48
Control 3	ALB	NH2-VPQVSTPTLVEVSR-COOH	1	97
Control 3	GC	NH2-VPTAHLEDVLPLAEDITTILSK-COOH	1	59
Control 3	PTGFRN	NH2-VPTATLVR-COOH	1	45
Control 3	YKT6	NH2-VQAELDETK-COOH	1	56
Control 3	KRT9	NH2-VQALEEANNDLENK-COOH	4	73, 108, 62, 112
Control 3	COL18A1	NH2-VQLEAR-COOH	1	42
Control 3	APOA1	NH2-VQPYLDEFQK-COOH	2	53, 39
Control 3	VPS4A	NH2-VQSATHFK-COOH	1	46
Control 3	FADD	NH2-VQSGLDLFSMLLEQNDLEPGHTELLR-COOH	1	145
Control 3	HSPA1A	NH2-VQVSYK-COOH	1	40
Control 3	KRT75	NH2-VSDTSVVLSMDNNR-COOH	1	90
Control 3	SPTBN1	NH2-VSEETESQQQWDTSK-COOH	1	136
Control 3	FBLN1	NH2-VSEIEEEQEDPYLNDR-COOH	1	117
Control 3	A2M	NH2-VSESLSLK-COOH	1	39
Control 3	PPIA	NH2-VSFELFADK-COOH	2	51, 60
Control 3	MYH9	NH2-VSHLLGINVTDFTR-COOH	3	75, 83, 52
Control 3	APOA1	NH2-VSILAAIDEASK-COOH	2	71, 79
Control 3	DNAJA2	NH2-VSLEDLYNGK-COOH	1	48
Control 3	A2M	NH2-VSVQLEASPAFLAVPEK-COOH	1	61
Control 3	SLC1A3	NH2-VTAADAFLDLIR-COOH	1	73
Control 3	LOC617696	NH2-VTASDPLEALGSEGALSPGGLASLLR-COOH	2	72, 121
Control 3	Bt.110587	NH2-VTEEINAFR-COOH	1	44
Control 3	MFGE8	NH2-VTFLGLQHWVPELAR-COOH	2	92, 78
Control 3	EDIL3	NH2-VTGIITQGAK-COOH	1	58
Control 3	EDIL3	NH2-VTGVITQGAK-COOH	1	54
Control 3	F2	NH2-VTGWGNR-COOH	1	38
Control 3	HIST2H2AC	NH2-VTIAQGGVLPNIQAVLLPK-COOH	1	26
Control 3	KRT14	NH2-VTM<Mox>QNLNDR-COOH	4	62, 45, 58, 54
Control 3	KRT14	NH2-VTMQNLNDR-COOH	3	80, 60, 80
Control 3	DSP	NH2-VTQLTDR-COOH	1	55
Control 3	F2	NH2-VTVEVIPR-COOH	1	45
Control 3	LOC100847119	NH2-VTVLGQPK-COOH	2	44, 45
Control 3	HSPG2	NH2-VTVTSEGGR-COOH	1	46
Control 3	FN1	NH2-VTWAPPSSIELTNLLVR-COOH	1	32
Control 3	IGSF8	NH2-VVAGEVQVQR-COOH	1	75
Control 3	RAB35	NH2-VVETEDAYK-COOH	1	50
Control 3	MYH9	NH2-VVFQEFR-COOH	1	43
Control 3	AHSG	NH2-VVHAVEVALATFNAESNGSYLQLVEISR-COOH	2	199, 130
Control 3	TPI1	NH2-VVLAYEPVWAIGTGK-COOH	1	54
Control 3	RAB11A	NH2-VVLIGDSGVGK-COOH	1	39
Control 3	C3	NH2-VVPEGVR-COOH	1	34
Control 3	WDR77	NH2-VWDLAQQVVLSSYR-COOH	1	86
Control 3	PDCD6IP	NH2-VYGGLTTK-COOH	1	53
Control 3	MLF2	NH2-VYQETSEMR-COOH	1	48
Control 3	VCP	NH2-WALSQSNPSALR-COOH	1	87
Control 3	ITGB1	NH2-WDTGENPIYK-COOH	1	37
Control 3	KRT2	NH2-WELLQQMNVGTRPINLEPIFQGYIDSLK-COOH	1	67
Control 3	KRT2	NH2-WELLQQMNVGTRPINLEPIFQGYIDSLKR-COOH	1	49
Control 3	KRT1	NH2-WELLQQVDTSTR-COOH	3	80, 42, 80
Control 3	GAPDH	NH2-WGDAGAEYVVESTGVFTTMEK-COOH	1	69
Control 3	CLTC	NH2-WLLLTGISAQQNR-COOH	1	75
Control 3	EEF2	NH2-WLPAGDALLQMITIHLPSPVTAQK-COOH	1	31
Control 3	EDIL3	NH2-WPWIQINLQR-COOH	1	41
Control 3	F5	NH2-WTIASLIPR-COOH	1	55
Control 3	KRT5	NH2-WTLLQEQGTK-COOH	1	49
Control 3	CCT5	NH2-WVGGPEIELIAIATGGR-COOH	1	102
Control 3	APOE	NH2-WVQTLSDQVQEELLNTQVIQELTALMEETMK-COOH	1	121
Control 3	CFL1	NH2-YALYDATYETK-COOH	1	48
Control 3	SERPINA1	NH2-YASSANLHLPK-COOH	2	36, 67
Control 3	PDCD6IP	NH2-YDEYVNVK-COOH	1	43
Control 3	KRT1	NH2-YEDEINK-COOH	2	38, 37
Control 3	KRT1	NH2-YEELQITAGR-COOH	2	71, 79
Control 3	KRT5	NH2-YEELQQTAGR-COOH	1	65
Control 3	KRT2	NH2-YEELQVTVGR-COOH	2	78, 64
Control 3	KRT10	NH2-YENEVALR-COOH	2	54, 57
Control 3	ATP1A1	NH2-YEPAAVSEQGDK-COOH	1	58
Control 3	HSP90AB1	NH2-YESLTDPSK-COOH	1	57
Control 3	KRT14	NH2-YETELNLR-COOH	1	43
Control 3	DSP	NH2-YEVTSGGGGTSR-COOH	1	60
Control 3	FRAS1	NH2-YFTQEDINQGK-COOH	1	75
Control 3	DSP	NH2-YGDGIQLTR-COOH	1	37
Control 3	F2	NH2-YGFYTHVFR-COOH	2	42, 51
Control 3	TAGLN2	NH2-YGINTTDIFQTVDLWEGK-COOH	1	97
Control 3	HSP90AB1	NH2-YHTSQSGDEMTSLSEYVSR-COOH	1	33
Control 3	HSP90AB1	NH2-YIDQEELNK-COOH	1	48
Control 3	PTGFRN	NH2-YIISLDQDSVVK-COOH	1	90
Control 3	PDCD6	NH2-YITDWQNVFR-COOH	1	66
Control 3	AFP	NH2-YIYEIAR-COOH	2	41, 42
Control 3	HSPA1A	NH2-YKAEDEVQR-COOH	2	54, 60
Control 3	KRT2	NH2-YLDGLTAER-COOH	2	42, 67
Control 3	IGSF8	NH2-YLGSYSGK-COOH	1	47
Control 3	IST1	NH2-YLIEIAK-COOH	1	38
Control 3	TUBB	NH2-YLTVAAVFR-COOH	1	45
Control 3	FBLN1	NH2-YMDGMTVGVVR-COOH	1	43
Control 3	AHCY	NH2-YPQLLSGIR-COOH	1	47
Control 3	FGB	NH2-YQLSVSK-COOH	1	42
Control 3	PRMT5	NH2-YSQYQQAIYK-COOH	1	57
Control 3	SPTAN1	NH2-YTEHSTVGLAQQWDQLDQLGMR-COOH	1	41
Control 3	HSP90AA1	NH2-YYTSASGDEMVSLK-COOH	1	97

## Sheet: Control 4
Project	Gene Name	Modified Sequence	Modified Sequence Count	Mascot Scores
Control 4	PRMT5	Ace-AAMAVGGAGGSR-COOH	1	79
Control 4	RAN	Ace-AAQGEPQVQFK-COOH	1	55
Control 4	CALM	Ace-ADQLTEEQIAEFK-COOH	1	68
Control 4	RPL13A	Ace-AEVQVLVLDGR-COOH	1	45
Control 4	CLTC	Ace-AQILPIR-COOH	1	47
Control 4	CFL1	Ace-ASGVAVSDGVIK-COOH	1	70
Control 4	PDCD6IP	Ace-ATFISVQLK-COOH	1	42
Control 4	FABP5	Ace-ATVQQLEGR-COOH	1	37
Control 4	PPIA	Ace-M<Mox>VNPTVFFDIAVDGEPLGR-COOH	1	92
Control 4	KPNB1	Ace-MELITILEK-COOH	1	50
Control 4	VPS28	Ace-MFHGIPATPGIGAPGNKPELYEEVK-COOH	1	91
Control 4	PPIA	Ace-MVNPTVFFDIAVDGEPLGR-COOH	1	108
Control 4	GNB4	Ace-SELEQLR-COOH	1	44
Control 4	SDCBP	Ace-SLYPSLEDLK-COOH	2	47, 58
Control 4	PPIA	Ace-VNPTVFFDIAVDGEPLGR-COOH	1	101
Control 4	SLC19A2	NH2-AAAAAATVLLR-COOH	1	72
Control 4	POSTN	NH2-AAAITSDILETLGR-COOH	1	94
Control 4	FRAS1	NH2-AAATFTQEDVNLGLIR-COOH	1	103
Control 4	TTR	NH2-AADETWEPFASGK-COOH	2	82, 83
Control 4	F5	NH2-AADIEQQAVFAVFDENK-COOH	1	39
Control 4	YWHAE	NH2-AAFDDAIAELDTLSEESYK-COOH	2	120, 84
Control 4	PRMT5	NH2-AAILPTSIFLTNK-COOH	1	73
Control 4	SPTAN1	NH2-AALLELWELR-COOH	1	59
Control 4	SERPINA1	NH2-AALTIDEK-COOH	1	64
Control 4	SLC19A1	NH2-AAQALSVQDK-COOH	1	73
Control 4	APOE	NH2-AATLSTLAGQPLLER-COOH	1	97
Control 4	ENO1	NH2-AAVPSGASTGIYEALELR-COOH	1	128
Control 4	VAMP2	NH2-ADALQAGASQFETSAAK-COOH	1	88
Control 4	COL18A1	NH2-ADDILASPPR-COOH	1	41
Control 4	MYH9	NH2-ADEWLM<Mox>K-COOH	1	46
Control 4	RPS8	NH2-ADGYVLEGK-COOH	1	43
Control 4	HSP90AB1	NH2-ADHGEPIGR-COOH	2	43, 37
Control 4	KRT10	NH2-ADLEMQIESLTEELAYLK-COOH	1	55
Control 4	HSP90AA1	NH2-ADLINNLGTIAK-COOH	1	83
Control 4	SLC3A2	NH2-ADLLLSTQPGR-COOH	1	54
Control 4	SERPINA1	NH2-ADLSGITK-COOH	1	55
Control 4	CEP55	NH2-ADVQHLEDDR-COOH	1	54
Control 4	KRT1	NH2-AEAESLYQSK-COOH	1	65
Control 4	MARCKS	NH2-AEDGATPSPSNETPK-COOH	1	55
Control 4	ALB	NH2-AEFVEVTK-COOH	1	44
Control 4	PDCD6IP	NH2-AEGTNFR-COOH	1	44
Control 4	LOC617696	NH2-AELADQAASWLTR-COOH	1	86
Control 4	F5	NH2-AEVDDVIQVR-COOH	1	38
Control 4	FLNA	NH2-AFGPGLQGGSAGSPAR-COOH	1	66
Control 4	CLTC	NH2-AFM<Mox>TADLPNELIELLEK-COOH	1	67
Control 4	CLTC	NH2-AFMTADLPNELIELLEK-COOH	1	45
Control 4	CNP	NH2-AFTLTISALFVTPK-COOH	1	102
Control 4	HSPA1A	NH2-AFYPEEISSMVLTK-COOH	3	86, 84, 49
Control 4	C3	NH2-AGDFLENHYR-COOH	1	40
Control 4	RPS18	NH2-AGELTEDEVER-COOH	1	52
Control 4	POTEF	NH2-AGFAGDDAPR-COOH	1	67
Control 4	EEF2	NH2-AGIIASAR-COOH	1	49
Control 4	TLR4	NH2-AGIIFIVLQK-COOH	3	74, 71, 23
Control 4	HIST2H2AC	NH2-AGLQFPVGR-COOH	1	40
Control 4	CNP	NH2-AGQVFLEELGNHK-COOH	2	62, 36
Control 4	C3	NH2-AGQYSSDLR-COOH	1	66
Control 4	SDC4	NH2-AGSGSQVPTEPK-COOH	1	55
Control 4	APOA2	NH2-AGTDLLNFLSSFIDPK-COOH	4	97, 100, 42, 92
Control 4	PHGDH	NH2-AGTGVDNVDLEAATR-COOH	1	94
Control 4	GNB4	NH2-AGVLAGHDNR-COOH	2	80, 56
Control 4	MYH9	NH2-AGVLAHLEEER-COOH	2	67, 55
Control 4	PDCD6	NH2-AGVNFSEFTGVWK-COOH	1	71
Control 4	RPL7A	NH2-AGVNTVTTLVENK-COOH	1	77
Control 4	CD5L	NH2-AGWNLSAAK-COOH	1	41
Control 4	FBLN1	NH2-AGYYFDGISR-COOH	1	52
Control 4	APOA1	NH2-AHVETLR-COOH	1	35
Control 4	ST13	NH2-AIDLFTDAIK-COOH	1	48
Control 4	CNP	NH2-AIFTGYYGK-COOH	1	50
Control 4	XPNPEP3	NH2-AILFVPR-COOH	1	44
Control 4	TUBB2A	NH2-AILVDLEPGTM<Mox>DSVR-COOH	1	57
Control 4	TUBB2A	NH2-AILVDLEPGTMDSVR-COOH	1	79
Control 4	A2M	NH2-AILYLNTGYQR-COOH	1	57
Control 4	SPTAN1	NH2-AINVQEEK-COOH	1	40
Control 4	FGG	NH2-AIQISYNPDQPSKPNNIESATK-COOH	1	60
Control 4	APOA1	NH2-AKPVLEDLR-COOH	1	77
Control 4	SLC7A5	NH2-ALAAPAAEEK-COOH	1	61
Control 4	ITIH2	NH2-ALDMEDFK-COOH	1	47
Control 4	PABPC4	NH2-ALDTMNFDVIK-COOH	1	49
Control 4	MYH9	NH2-ALEEAM<Mox>EQK-COOH	1	46
Control 4	MYH9	NH2-ALEEAMEQK-COOH	1	45
Control 4	CLTC	NH2-ALEHFTDLYDIK-COOH	1	59
Control 4	MYH9	NH2-ALELDSNLYR-COOH	1	70
Control 4	MSN	NH2-ALELEQER-COOH	1	42
Control 4	MYH9	NH2-ALEQQVEEM<Mox>K-COOH	1	44
Control 4	MYH9	NH2-ALEQQVEEMK-COOH	1	62
Control 4	Bt.12809	NH2-ALETHTYFER-COOH	2	40, 67
Control 4	TLN1	NH2-ALGDLISATK-COOH	1	60
Control 4	AHSG	NH2-ALGGEDVR-COOH	2	62, 59
Control 4	MYL6B	NH2-ALGQNPTNAEVLK-COOH	1	55
Control 4	SERPIND1	NH2-ALGVTALFDK-COOH	1	68
Control 4	SPTAN1	NH2-ALINADELANDVAGAEALLDR-COOH	2	82, 147
Control 4	LITAF	NH2-ALLGTYK-COOH	1	46
Control 4	KIF23	NH2-ALLQEFDNAVLSK-COOH	1	74
Control 4	PTGFRN	NH2-ALSADQGSYR-COOH	1	72
Control 4	TUBB1	NH2-ALTVAELTQQMFDAR-COOH	1	116
Control 4	TUBB	NH2-ALTVPELTQQVFDAK-COOH	1	85
Control 4	SPTBN1	NH2-ALVADSHPESER-COOH	1	61
Control 4	NCL	NH2-ALVATPGK-COOH	1	54
Control 4	TTYH3	NH2-ALVEMQDVVAELLR-COOH	1	98
Control 4	VPS28	NH2-AM<Mox>DEIQPDLR-COOH	1	41
Control 4	VPS28	NH2-AMDEIQPDLR-COOH	1	69
Control 4	MYH9	NH2-ANLQIDQINTDLNLER-COOH	2	101, 63
Control 4	LOC617696	NH2-ANTFLGAK-COOH	1	54
Control 4	CNP	NH2-APGAEEYAQQDVLK-COOH	1	96
Control 4	PSMC3	NH2-APSIIFIDELDAIGTK-COOH	1	68
Control 4	MAGED1	NH2-APTADTQTQNVNQAK-COOH	1	132
Control 4	FAM125B	NH2-APTGYDVVAQTADGVDADLWK-COOH	1	108
Control 4	PTGFRN	NH2-APVLLSSLDR-COOH	1	52
Control 4	RPL29	NH2-AQAAAPASVPAQAPK-COOH	1	55
Control 4	TSG101	NH2-AQAELNALK-COOH	1	55
Control 4	HSPA6	NH2-AQIHDIVLVGGSTR-COOH	3	46, 66, 41
Control 4	SPTAN1	NH2-AQLADSFHLQQFFR-COOH	1	54
Control 4	MSN	NH2-AQQELEEQTR-COOH	1	50
Control 4	KRT1	NH2-AQYEDIAQK-COOH	1	38
Control 4	KRT8	NH2-AQYEEIANR-COOH	1	43
Control 4	A2M	NH2-ASFSVLGDILGSAMR-COOH	1	67
Control 4	RPL8	NH2-ASGNYATVISHNPETK-COOH	1	79
Control 4	RPL6	NH2-ASITPGTILIILTGR-COOH	1	58
Control 4	ZC3HAV1	NH2-ASLEDAPVDDLTR-COOH	1	53
Control 4	TSG101	NH2-ASLISAVSDK-COOH	1	61
Control 4	CLU	NH2-ASSIM<Mox>DELFQDR-COOH	2	82, 54
Control 4	CLU	NH2-ASSIMDELFQDR-COOH	2	88, 46
Control 4	HSPA6	NH2-ATAGDTHLGGEDFDNR-COOH	3	68, 121, 36
Control 4	ZC3HAV1	NH2-ATDLGGTSQAGTSQR-COOH	1	152
Control 4	RPS2	NH2-ATFDAISK-COOH	1	45
Control 4	A2M	NH2-ATVLNYLPK-COOH	1	46
Control 4	LOC617696	NH2-AVDLIQK-COOH	1	38
Control 4	HBA	NH2-AVEHLDDLPGALSELSDLHAHK-COOH	7	61, 81, 72, 112, 70, 97, 59
Control 4	ATP1A1	NH2-AVFQANQENLPILK-COOH	1	56
Control 4	LOC100141266	NH2-AVFVDLEPTVIDEVR-COOH	2	76, 76
Control 4	CPNE8	NH2-AVGEIVQDYDSDK-COOH	1	61
Control 4	IGSF8	NH2-AVLAHVDVQTLSSQLAVTVGPGER-COOH	1	75
Control 4	RHOG	NH2-AVLNPTPIK-COOH	1	32
Control 4	TUBB1	NH2-AVLVDLEPGTMDSIR-COOH	1	74
Control 4	F5	NH2-AVRPGETYTYK-COOH	1	42
Control 4	YWHAQ	NH2-AVTEQGAELSNEER-COOH	1	83
Control 4	RPL8	NH2-AVVGVVAGGGR-COOH	1	51
Control 4	APOE	NH2-AYKEELEGQLGPM<Mox>AQETQAR-COOH	1	51
Control 4	APOE	NH2-AYKEELEGQLGPMAQETQAR-COOH	1	78
Control 4	SRSF1	NH2-DAEDAVYGR-COOH	1	48
Control 4	IRS4	NH2-DAEIPEGAAR-COOH	1	45
Control 4	ALB	NH2-DAFLGSFLYEYSR-COOH	2	82, 79
Control 4	HSPA8	NH2-DAGTIAGLNVLR-COOH	1	68
Control 4	HSPA1A	NH2-DAGVIAGLNVLR-COOH	2	65, 44
Control 4	ARF6	NH2-DAIILIFANK-COOH	1	57
Control 4	ALB	NH2-DAIPENLPPLTADFAEDK-COOH	2	87, 75
Control 4	SLC3A2	NH2-DALEFWLQAGVDGFQVR-COOH	1	39
Control 4	APOC3	NH2-DALSSVQESQVAQQAR-COOH	2	123, 39
Control 4	ANXA11	NH2-DAQELYAAGENR-COOH	1	49
Control 4	ARF4	NH2-DAVLLLFANK-COOH	1	52
Control 4	PRMT5	NH2-DDGVSIPGEYTSFLAPISSSK-COOH	1	84
Control 4	PRMT5	NH2-DDIIENAPTTHTEEYSGEEK-COOH	1	70
Control 4	ALB	NH2-DDSPDLPK-COOH	2	69, 49
Control 4	SLC3A2	NH2-DDVAQTDLLQIDPNFGSK-COOH	1	90
Control 4	MYH10	NH2-DELADEIANSASGK-COOH	1	86
Control 4	MYH9	NH2-DELADEIANSSGK-COOH	2	91, 70
Control 4	COL18A1	NH2-DELLFPSWEALFSGSEGPLKPGAR-COOH	1	77
Control 4	ANXA11	NH2-DESTNVDMSLAQR-COOH	1	102
Control 4	APOA1	NH2-DFATVYVEAIK-COOH	1	48
Control 4	SPTAN1	NH2-DFDFWLSEVEALLASEDYGK-COOH	1	94
Control 4	EDIL3	NH2-DFGHVQFVGSYK-COOH	2	37, 79
Control 4	SERPINA1	NH2-DFHVDEQTTVK-COOH	2	51, 43
Control 4	TLR4	NH2-DFIPGVAIAANIIHEGFHK-COOH	4	67, 59, 100, 55
Control 4	CNP	NH2-DFLPLYFGWFLTK-COOH	1	61
Control 4	PYGL	NH2-DFNVGDYIQAVLDR-COOH	1	50
Control 4	MYH9	NH2-DFSALESQLQDTQELLQEENR-COOH	2	164, 109
Control 4	A2M	NH2-DFVHFDDTSEPPTETVR-COOH	2	60, 52
Control 4	SPTBN1	NH2-DGLNEAWADLLELIDTR-COOH	1	82
Control 4	CALM2	NH2-DGNGYISAAELR-COOH	1	59
Control 4	FRAS1	NH2-DGSAQSGVDYYPK-COOH	1	91
Control 4	LOC617696	NH2-DGSYGAWLHR-COOH	1	65
Control 4	SRSF1	NH2-DGTGVVEFVR-COOH	1	45
Control 4	TSG101	NH2-DGTISEDTIR-COOH	1	55
Control 4	FRAS1	NH2-DHPHSPIR-COOH	1	35
Control 4	SERPINA3-7	NH2-DILSQLGIK-COOH	1	44
Control 4	CPNE3	NH2-DIVQFVPFR-COOH	1	50
Control 4	POSTN	NH2-DIVTNNGVIHLIDQVLVPDSAK-COOH	1	69
Control 4	ATP1A1	NH2-DKYEPAAVSEQGDK-COOH	1	34
Control 4	SPTAN1	NH2-DLASVNNLLK-COOH	1	42
Control 4	SPTAN1	NH2-DLASVQALLR-COOH	1	65
Control 4	SPTBN1	NH2-DLDDFQSWLSR-COOH	1	77
Control 4	MYH9	NH2-DLEAHIDSANK-COOH	1	73
Control 4	CKB	NH2-DLFDPIIEDR-COOH	1	36
Control 4	ALB	NH2-DLGEEHFK-COOH	2	47, 38
Control 4	MYH9	NH2-DLGEELEALK-COOH	1	54
Control 4	SLC16A1	NH2-DLHDANTDLIGR-COOH	1	49
Control 4	SPTAN1	NH2-DLIGVQNLLK-COOH	1	57
Control 4	SPTBN1	NH2-DLMLWMEDVIR-COOH	1	62
Control 4	SPTAN1	NH2-DLMSWINGIR-COOH	1	63
Control 4	MYH10	NH2-DLSEELEALK-COOH	1	46
Control 4	SPTAN1	NH2-DLTGVQNLR-COOH	1	38
Control 4	SPTAN1	NH2-DLTNVQNLQK-COOH	1	43
Control 4	SPTBN1	NH2-DLTSVNILLK-COOH	1	63
Control 4	SPTAN1	NH2-DLTSWVTEMK-COOH	1	43
Control 4	ACLY	NH2-DLVSSLTSGLLTIGDR-COOH	1	63
Control 4	ACTB	NH2-DLYANTVLSGGTTMYPGIADR-COOH	2	169, 76
Control 4	MYH9	NH2-DM<Mox>FQETM<Mox>EAFR-COOH	1	48
Control 4	MYH9	NH2-DM<Mox>FQETMEAFR-COOH	1	57
Control 4	SPTAN1	NH2-DMDDEESWIK-COOH	1	36
Control 4	MYH9	NH2-DMFQETMEAFR-COOH	1	56
Control 4	FAM125A	NH2-DMQGLSLDAASQPSK-COOH	1	60
Control 4	ATP1A1	NH2-DMTSEQLDDILK-COOH	1	68
Control 4	A2M	NH2-DMYSFLQDMGLK-COOH	1	71
Control 4	PDCD6IP	NH2-DNDFIYHDR-COOH	1	31
Control 4	VIM	NH2-DNLAEDIMR-COOH	1	40
Control 4	TF	NH2-DNPQTHYYAVAVVK-COOH	1	56
Control 4	Bt.110587	NH2-DPATGQLTGESNLR-COOH	1	74
Control 4	RAB7A	NH2-DPENFPFVVLGNK-COOH	1	64
Control 4	PRMT5	NH2-DPMIDNNR-COOH	1	34
Control 4	MYL6	NH2-DQGTYEDYVEGLR-COOH	1	100
Control 4	SPTBN1	NH2-DQNTVETLQR-COOH	1	59
Control 4	TF	NH2-DQTVIQNTDGNNNEAWAK-COOH	1	94
Control 4	HSP90AA1	NH2-DQVANSAFVER-COOH	1	49
Control 4	LOC515150	NH2-DQYVSPETVTVR-COOH	1	36
Control 4	PRMT5	NH2-DRDPEAQFEM<Mox>PYVVR-COOH	1	51
Control 4	PRMT5	NH2-DRDPEAQFEMPYVVR-COOH	1	59
Control 4	FBLN1	NH2-DSFDIIK-COOH	1	44
Control 4	ITIH3	NH2-DSLVPATPENIQEASK-COOH	1	65
Control 4	SDCBP	NH2-DSQIADILSTSGTVVTITIMPAFIFEHIIK-COOH	1	92
Control 4	APOE	NH2-DSQPWEQALGR-COOH	1	54
Control 4	SDCBP	NH2-DSTGHVGFIFK-COOH	4	71, 51, 46, 73
Control 4	YWHAG	NH2-DSTLIM<Mox>QLLR-COOH	1	39
Control 4	VTN	NH2-DSWVDIFR-COOH	1	37
Control 4	ACTB	NH2-DSYVGDEAQSK-COOH	1	54
Control 4	CALM2	NH2-DTDSEEEIR-COOH	1	39
Control 4	LSR	NH2-DTDSSVASEVR-COOH	1	37
Control 4	A2M	NH2-DTGLGLSPTASLR-COOH	1	60
Control 4	A2M	NH2-DTIIKPLLVEPEGLEK-COOH	1	70
Control 4	IGSF8	NH2-DTQFSYAVFK-COOH	1	40
Control 4	ARRDC1	NH2-DTSPVVASLLQK-COOH	1	51
Control 4	Bt.12809	NH2-DVAM<Mox>KPPSVYLLPPTR-COOH	2	45, 55
Control 4	Bt.12809	NH2-DVAMKPPSVYLLPPTR-COOH	1	35
Control 4	SPTAN1	NH2-DVDEIEAWISEK-COOH	1	64
Control 4	SPTAN1	NH2-DVEDEETWIR-COOH	1	65
Control 4	CPNE8	NH2-DVLAEIPEQFLSYMR-COOH	1	46
Control 4	MYH9	NH2-DVLLQVDDER-COOH	2	57, 53
Control 4	TUBA4A	NH2-DVNAAIAAIK-COOH	1	39
Control 4	SPTAN1	NH2-DVTGAEALLER-COOH	1	76
Control 4	VTN	NH2-DVWGIEGPIDAAFTR-COOH	3	74, 102, 68
Control 4	APOC3	NH2-DWMTESFSSLK-COOH	1	53
Control 4	PRMT5	NH2-DWNTLIVGK-COOH	1	42
Control 4	TSPAN6	NH2-DWTDTNYYSEK-COOH	1	56
Control 4	SERPIND1	NH2-DYDLVGALR-COOH	1	49
Control 4	C3	NH2-DYDTTPPVVR-COOH	1	38
Control 4	APOA1	NH2-DYVAQFEASALGK-COOH	1	81
Control 4	YWHAE	NH2-EAAENSLVAYK-COOH	1	84
Control 4	MYL6	NH2-EAFQLFDR-COOH	1	54
Control 4	MARCKS	NH2-EAGEGGEAEAPAAEGGK-COOH	1	120
Control 4	RAB7A	NH2-EAINVEQAFQTIAR-COOH	1	50
Control 4	CHMP4B	NH2-EALENANTNTEVLK-COOH	1	94
Control 4	SPP2	NH2-EALSASVAK-COOH	1	45
Control 4	NCL	NH2-EAMEDGEIDGNK-COOH	1	63
Control 4	SPTAN1	NH2-EANQQQQFNR-COOH	1	60
Control 4	PDCD6IP	NH2-EATTLANGVLASLNLPAAIEDVSGDTVPQSILTK-COOH	1	83
Control 4	VPS4A	NH2-EAVILPIK-COOH	1	44
Control 4	BSG	NH2-EDALPGQK-COOH	1	43
Control 4	SLC3A2	NH2-EDFDSLLQSAK-COOH	1	75
Control 4	YBX1	NH2-EDGNEEDKENQGDETQGQQPPQR-COOH	1	75
Control 4	YWHAE	NH2-EDLVYQAK-COOH	1	61
Control 4	LOC100141266	NH2-EDMAALEK-COOH	1	59
Control 4	PLEK	NH2-EDPAYLHYYDPAGGEDPLGAIR-COOH	1	88
Control 4	HSP90AB1	NH2-EDQTEYLEER-COOH	1	73
Control 4	YBX2	NH2-EDVFVHQTAIK-COOH	1	41
Control 4	VIM	NH2-EEAENTLQSFR-COOH	1	64
Control 4	SLC3A2	NH2-EEGSPLELER-COOH	1	59
Control 4	IGSF8	NH2-EEGVVLEAVAWLAGGTVYR-COOH	2	81, 80
Control 4	APOE	NH2-EELEGQLGPM<Mox>AQETQAR-COOH	1	98
Control 4	APOE	NH2-EELEGQLGPMAQETQAR-COOH	2	68, 115
Control 4	SCLT1	NH2-EELLAQSK-COOH	1	50
Control 4	MARCKS	NH2-EELQANGSAPAADKEEPAAAGSGAASPSAAEK-COOH	1	107
Control 4	SPTAN1	NH2-EELYQNLTR-COOH	1	62
Control 4	MYH9	NH2-EEM<Mox>GEEAIVELVENGK-COOH	1	37
Control 4	MYH9	NH2-EEMGEEAIVELVENGK-COOH	2	86, 42
Control 4	C3	NH2-EEVPAADLSDQVPDTESETK-COOH	2	66, 129
Control 4	RAB1A	NH2-EFADSLGIPFLETSAK-COOH	1	73
Control 4	PRMT5	NH2-EFIQEPAK-COOH	1	53
Control 4	PRMT5	NH2-EFTQEPAK-COOH	1	50
Control 4	FBLN1	NH2-EFTRPEEIIFLR-COOH	1	55
Control 4	MFGE8	NH2-EFVGNWNK-COOH	1	40
Control 4	PTGFRN	NH2-EGEPFELR-COOH	1	45
Control 4	CD47	NH2-EGETIIELK-COOH	1	53
Control 4	Bt.110587	NH2-EGFFPDSVNK-COOH	1	40
Control 4	DNAJA1	NH2-EGGAGGGFGSPMDIFDMFFGGGGR-COOH	1	128
Control 4	APOA1	NH2-EGGGSLAEYHAK-COOH	2	76, 39
Control 4	UBC	NH2-EGIPPDQQR-COOH	6	45, 38, 56, 43, 41, 39
Control 4	HSP90AB1	NH2-EGLELPEDEEEK-COOH	1	53
Control 4	PDCD6IP	NH2-EGLENDLK-COOH	1	80
Control 4	PPIA	NH2-EGM<Mox>NIVEAM<Mox>ER-COOH	1	37
Control 4	PPIA	NH2-EGM<Mox>NIVEAMER-COOH	1	51
Control 4	PPIA	NH2-EGMNIVEAMER-COOH	1	53
Control 4	MYL6	NH2-EGNGTVM<Mox>GAEIR-COOH	1	55
Control 4	PTGFRN	NH2-EHTDTFNFR-COOH	1	38
Control 4	IST1	NH2-EIADYLAAGK-COOH	1	55
Control 4	HSPA8	NH2-EIAEAYLGK-COOH	2	56, 50
Control 4	HSPA1A	NH2-EIAEAYLGYPVTNAVITVPAYFNDSQR-COOH	1	85
Control 4	SPTBN1	NH2-EIEELQSQAQALSQEGK-COOH	1	141
Control 4	KRT9	NH2-EIETYHNLLEGGQEDFESSGAGK-COOH	1	93
Control 4	SPTBN1	NH2-EIGQSVDEVEK-COOH	1	66
Control 4	LOC100141266	NH2-EIIDLVLDR-COOH	1	68
Control 4	TUBA4A	NH2-EIIDPVLDR-COOH	1	53
Control 4	PANX2	NH2-EIIENAEK-COOH	1	42
Control 4	PDCD6IP	NH2-EILDESLR-COOH	1	44
Control 4	CFL1	NH2-EILVGDVGQTVDDPYATFVK-COOH	1	135
Control 4	DNAJA2	NH2-EISFAYEVLSNPEK-COOH	1	77
Control 4	SPTAN1	NH2-EKEPIAASTNR-COOH	2	59, 53
Control 4	HNRNPU	NH2-EKPYFPIPEEYTFIQNVPLEDR-COOH	1	46
Control 4	MYH10	NH2-ELDDATEANEGLSR-COOH	1	89
Control 4	MYH10	NH2-ELEAELEDER-COOH	1	53
Control 4	MYH9	NH2-ELEDATETADAM<Mox>NR-COOH	1	76
Control 4	MYH9	NH2-ELEDATETADAMNR-COOH	1	102
Control 4	MYH9	NH2-ELESQISELQEDLESER-COOH	2	135, 64
Control 4	KIF23	NH2-ELFDVVANPLVNDLIHGK-COOH	1	95
Control 4	HSP90AB1	NH2-ELISNASDALDK-COOH	1	66
Control 4	HSP90AA1	NH2-ELISNSSDALDK-COOH	1	78
Control 4	MVP	NH2-ELLELEALSTAVESTGTAK-COOH	1	65
Control 4	EIF3C	NH2-ELLGQGLLLR-COOH	1	58
Control 4	TSG101	NH2-ELMNLTGTIPVPYR-COOH	1	98
Control 4	TF	NH2-ELPDPQESIQR-COOH	1	51
Control 4	PDCD6IP	NH2-ELPELLQR-COOH	1	41
Control 4	SPTAN1	NH2-ELPTAFDYVEFTR-COOH	1	68
Control 4	VCP	NH2-ELQELVQYPVEHPDK-COOH	1	48
Control 4	CLU	NH2-ELQEMSTEGSK-COOH	1	64
Control 4	SPTAN1	NH2-ELVLALYDYQEK-COOH	1	55
Control 4	MYH9	NH2-EM<Mox>EAELEDER-COOH	1	43
Control 4	MYH9	NH2-EMEAELEDER-COOH	1	73
Control 4	VCP	NH2-EMVELPLR-COOH	1	45
Control 4	DCD	NH2-ENAGEDPGLAR-COOH	1	62
Control 4	BROX	NH2-ENITEDEAK-COOH	1	53
Control 4	CLTC	NH2-ENPYYDSR-COOH	1	30
Control 4	F5	NH2-ENQIDPPVVAR-COOH	1	54
Control 4	FRAS1	NH2-EPAGPDAIAILNIK-COOH	1	84
Control 4	PDCD6IP	NH2-EPSAPSIPTPAYQSSPAGGHAPTPPTPAPR-COOH	1	61
Control 4	MYH9	NH2-EQADFAIEALAK-COOH	1	72
Control 4	MYH10	NH2-EQEVAELK-COOH	1	39
Control 4	MYH9	NH2-EQEVNILK-COOH	1	36
Control 4	MYH9	NH2-EQLEEEEEAK-COOH	1	50
Control 4	APOA1	NH2-EQLGPVTQEFWDNLEK-COOH	2	100, 107
Control 4	CLU	NH2-EQSHVMDVMEDSFTR-COOH	1	73
Control 4	PLG	NH2-EQSVQEIPVSR-COOH	1	41
Control 4	APOE	NH2-EQVAEVR-COOH	1	38
Control 4	HSP90AB1	NH2-EQVANSAFVER-COOH	1	49
Control 4	RPS2	NH2-ESEIIDFFLGASLK-COOH	1	65
Control 4	NCL	NH2-ESFDGSVR-COOH	1	60
Control 4	VCP	NH2-ESIESEIR-COOH	1	75
Control 4	AHCYL2	NH2-ESILDGLK-COOH	1	49
Control 4	AMBP	NH2-ESLLEEFR-COOH	1	51
Control 4	CD320	NH2-ESLLLSEQK-COOH	1	52
Control 4	PRNP	NH2-ESQAYYQR-COOH	1	51
Control 4	UBC	NH2-ESTLHLVLR-COOH	6	47, 79, 42, 86, 43, 60
Control 4	ANXA5	NH2-ETSGNLEQLLLAVVK-COOH	1	99
Control 4	DNAJA1	NH2-ETTYYDVLGVKPNATQEELK-COOH	1	45
Control 4	PDCD6IP	NH2-ETVLSALSR-COOH	1	52
Control 4	TSG101	NH2-ETVNVITLYK-COOH	1	49
Control 4	VCP	NH2-ETVVEVPQVTWEDIGGLEDVK-COOH	1	66
Control 4	SPTBN1	NH2-EVDDLEQWIAER-COOH	1	71
Control 4	TUBB1	NH2-EVDEQLLNVQTR-COOH	1	68
Control 4	TUBB	NH2-EVDEQM<Mox>LNVQNK-COOH	1	64
Control 4	TUBB	NH2-EVDEQMLNVQNK-COOH	1	66
Control 4	VCP	NH2-EVDIGIPDATGR-COOH	1	51
Control 4	SLC3A2	NH2-EVELNELEPEK-COOH	1	61
Control 4	NCL	NH2-EVFEDAAEIR-COOH	1	67
Control 4	PDCD6IP	NH2-EVFPVLAAK-COOH	1	49
Control 4	F5	NH2-EVIITGIQTQGAK-COOH	1	51
Control 4	SLC1A5	NH2-EVLDSFLDLAR-COOH	1	78
Control 4	IGSF8	NH2-EVLVPEGPLYR-COOH	2	46, 46
Control 4	CD9	NH2-EVQEFYK-COOH	1	34
Control 4	MFGE8	NH2-EVTGIITQGAR-COOH	1	68
Control 4	VIM	NH2-EYQDLLNVK-COOH	1	52
Control 4	ORM1	NH2-EYQTIEDK-COOH	1	56
Control 4	C3	NH2-EYVLPSFEVQLEPEEK-COOH	1	72
Control 4	VIM	NH2-FADLSEAANR-COOH	1	58
Control 4	VPS37B	NH2-FAGLSLVQLNELLEDEGQLTEMVQK-COOH	1	71
Control 4	KRT2	NH2-FASFIDK-COOH	1	48
Control 4	HSPA8	NH2-FDDAVVQSDM<Mox>K-COOH	1	63
Control 4	HSPA8	NH2-FDDAVVQSDMK-COOH	2	65, 53
Control 4	CPNE8	NH2-FDLYDVDSK-COOH	1	54
Control 4	ILK	NH2-FDMIVPILEK-COOH	1	41
Control 4	SERPINF2	NH2-FDPNLTQR-COOH	1	46
Control 4	MYH9	NH2-FDQLLAEEK-COOH	1	56
Control 4	FRAS1	NH2-FDVVDGEGNR-COOH	1	35
Control 4	PPIA	NH2-FEDENFILK-COOH	1	56
Control 4	HSPA8	NH2-FEELNADLFR-COOH	2	65, 55
Control 4	EIF3C	NH2-FEELTNLIR-COOH	1	48
Control 4	SPTBN1	NH2-FESLEPEMNNQASR-COOH	1	63
Control 4	FRAS1	NH2-FEVSSASNAQTR-COOH	1	78
Control 4	SPTBN1	NH2-FFWEMAEEEGWIR-COOH	1	63
Control 4	HSPA1A	NH2-FGDPVVQSDM<Mox>K-COOH	1	61
Control 4	HSPA1A	NH2-FGDPVVQSDMK-COOH	2	67, 52
Control 4	PSMD2	NH2-FGGSGSQVDSAR-COOH	1	76
Control 4	PABPC1	NH2-FGPALSVK-COOH	1	41
Control 4	APOE	NH2-FGPLVEQGQSR-COOH	2	67, 67
Control 4	NCL	NH2-FGYVDFESAEDLEK-COOH	1	95
Control 4	PTGFRN	NH2-FHPGLGYEQR-COOH	1	49
Control 4	PGK1	NH2-FHVEEEGK-COOH	1	38
Control 4	BOLA	NH2-FIAVGYVDDTQFVR-COOH	1	87
Control 4	LDHB	NH2-FIIPQIVK-COOH	1	34
Control 4	CPNE8	NH2-FILDYFFEER-COOH	1	72
Control 4	HMGB1P1	NH2-FKDPNAPK-COOH	2	38, 38
Control 4	SPTAN1	NH2-FLADFR-COOH	1	49
Control 4	HBA	NH2-FLANVSTVLTSK-COOH	2	64, 76
Control 4	HBA1	NH2-FLASVSTVLTSK-COOH	1	77
Control 4	VPS37B	NH2-FLDGELPLDSFIDVYQSK-COOH	1	84
Control 4	KRT1	NH2-FLEQQNQVLQTK-COOH	1	79
Control 4	MYH9	NH2-FLSNGHVTIPGQQDK-COOH	2	55, 85
Control 4	PDCD6IP	NH2-FLTALAQDGVINEEAISVTELDR-COOH	1	172
Control 4	FETUB	NH2-FM<Mox>ETATESLAK-COOH	1	50
Control 4	SPTBN1	NH2-FMELLEPLNER-COOH	1	66
Control 4	FETUB	NH2-FMETATESLAK-COOH	1	61
Control 4	CLTC	NH2-FNALFAQGNYSEAAK-COOH	1	83
Control 4	TUBB1	NH2-FPGQLNADLR-COOH	3	54, 61, 43
Control 4	VTN	NH2-FQDGVLEPDFPR-COOH	2	52, 74
Control 4	F13A1	NH2-FQEGQEEER-COOH	1	51
Control 4	COL18A1	NH2-FQGVIAELK-COOH	1	43
Control 4	A2M	NH2-FQVENSNR-COOH	1	39
Control 4	F5	NH2-FSEGASYSDHTLPM<Mox>EK-COOH	1	70
Control 4	F5	NH2-FSEGASYSDHTLPMEK-COOH	1	38
Control 4	POSTN	NH2-FSIFLSLLEAADLK-COOH	1	77
Control 4	VPS37C	NH2-FSSALQPGTLLDLLQVEGMK-COOH	1	38
Control 4	KRT9	NH2-FSSSSGYGGGSSR-COOH	1	63
Control 4	Bt.110587	NH2-FSVPAGILVPSFGTLTAR-COOH	1	39
Control 4	PDCD6IP	NH2-FTDLFEK-COOH	1	43
Control 4	TTR	NH2-FVEGLYK-COOH	1	44
Control 4	THBS1	NH2-FVFGTTPEDILR-COOH	1	60
Control 4	CTPS	NH2-FVGQDVEGER-COOH	1	42
Control 4	MYH9	NH2-FVSELWK-COOH	1	44
Control 4	HSP90AA1	NH2-FYEQFSK-COOH	1	39
Control 4	PDCD6IP	NH2-FYNELTEILVR-COOH	1	82
Control 4	ITIH2	NH2-FYNQVSTPLLR-COOH	1	44
Control 4	GAPDH	NH2-GAAQNIIPASTGAAK-COOH	1	40
Control 4	YBX1	NH2-GAEAANVTGPGGVPVQGSK-COOH	1	87
Control 4	A2M	NH2-GATEITTTITK-COOH	1	59
Control 4	RAB11A	NH2-GAVGALLVYDIAK-COOH	1	60
Control 4	PKM2	NH2-GDLGIEIPAEK-COOH	1	53
Control 4	MYH9	NH2-GDLPFVVPR-COOH	1	45
Control 4	SPTAN1	NH2-GDSLDSVEALIK-COOH	1	57
Control 4	FGA	NH2-GDSVSQGTGLAPGSPR-COOH	1	89
Control 4	LOC525947	NH2-GDVAFVK-COOH	1	51
Control 4	MARCKSL1	NH2-GDVTAEEAAGASPAK-COOH	1	97
Control 4	MARCKS	NH2-GEAAAERPGEAAVASSPSK-COOH	1	63
Control 4	SERPINF2	NH2-GEDLANINR-COOH	1	46
Control 4	CNP	NH2-GEEVGELSR-COOH	1	56
Control 4	SPTAN1	NH2-GEIDAHEDSFK-COOH	1	53
Control 4	TLR4	NH2-GENIYDAFVIYSSQDEDWVR-COOH	4	152, 85, 124, 77
Control 4	SLC3A2	NH2-GENSWFSTQVDTVATK-COOH	1	92
Control 4	MARCKS	NH2-GEPAAAAAPEAGASPVEK-COOH	1	87
Control 4	PTGES3	NH2-GESGQSWPR-COOH	1	55
Control 4	ITGB1	NH2-GEVFNELVGK-COOH	1	43
Control 4	Bt.12809	NH2-GFAPADVFVQWLQR-COOH	4	80, 74, 85, 74
Control 4	Bt.110587	NH2-GFEPTLEALFGK-COOH	1	52
Control 4	NCL	NH2-GFGFVDFNSEEDAK-COOH	1	75
Control 4	PARP1	NH2-GFSLLATEDK-COOH	1	38
Control 4	AGT	NH2-GFSLLPGLK-COOH	1	36
Control 4	KRT2	NH2-GFSSGSAVVSGGSR-COOH	1	81
Control 4	KRT1	NH2-GGGGGGYGSGGSSYGSGGGSYGSGGGGGGGR-COOH	1	257
Control 4	KRT9	NH2-GGGGSFGYSYGGGSGGGFSASSLGGGFGGGSR-COOH	2	127, 191
Control 4	KRT2	NH2-GGSGGGGSISGGGYGSGGGSGGR-COOH	1	182
Control 4	KRT9	NH2-GGSGGSHGGGSGFGGESGGSYGGGEEASGSGGGYGGGSGK-COOH	1	192
Control 4	KRT9	NH2-GGSGGSYGGGGSGGGYGGGSGSR-COOH	2	209, 49
Control 4	HSPA1A	NH2-GGSGSGPTIEEVD-COOH	1	37
Control 4	KRT2	NH2-GGSISGGGYGSGGGK-COOH	1	75
Control 4	TUBB2A	NH2-GHYTEGAELVDSVLDVVR-COOH	2	117, 132
Control 4	CPNE8	NH2-GIKPSPAPPPYTPPTHVLQTQI-COOH	1	55
Control 4	FIGNL1	NH2-GILLFGPPGTGK-COOH	1	35
Control 4	AHCY	NH2-GISEETTTGVHNLYK-COOH	2	57, 90
Control 4	LOC100140254	NH2-GIVDQSQQAYQEAFEISK-COOH	1	98
Control 4	HMGB1P1	NH2-GKFEDM<Mox>AK-COOH	1	35
Control 4	TLN1	NH2-GLAGAVSELLR-COOH	1	41
Control 4	ANXA5	NH2-GLGTDEESILTLLTSR-COOH	1	93
Control 4	EDIL3	NH2-GLINAWTAAENDR-COOH	1	70
Control 4	NCL	NH2-GLSEDTTEETLK-COOH	1	68
Control 4	Bt.110587	NH2-GLSSEAVTSLLPK-COOH	1	52
Control 4	SPTAN1	NH2-GLVSSDELAK-COOH	1	47
Control 4	ITIH3	NH2-GMTNINDALLR-COOH	1	48
Control 4	MYL12B	NH2-GNFNYIEFTR-COOH	1	51
Control 4	EDIL3	NH2-GNIDNNTPYANSFTPPIK-COOH	1	127
Control 4	FGA	NH2-GNLDDFFHR-COOH	1	44
Control 4	SERPINA1	NH2-GNTHTEILK-COOH	1	43
Control 4	SLC1A5	NH2-GPAGDATVASEK-COOH	1	74
Control 4	PKM2	NH2-GPDFLVTEVENGGSLGSK-COOH	1	71
Control 4	THBS1	NH2-GPDPSSPAFR-COOH	1	40
Control 4	PRMT5	NH2-GPLVNASLR-COOH	1	37
Control 4	TF	NH2-GPNHAVVSR-COOH	1	65
Control 4	LOC507211	NH2-GPSSVEDIK-COOH	1	53
Control 4	A2M	NH2-GPTQEFK-COOH	1	40
Control 4	FBLN1	NH2-GQETADFAPGDGGDLQETAK-COOH	1	98
Control 4	CLTC	NH2-GQFSTDELVAEVEK-COOH	1	108
Control 4	CPNE8	NH2-GQSQFNVYEVVNPK-COOH	1	127
Control 4	PKM2	NH2-GSGTAEVELK-COOH	1	80
Control 4	CLU	NH2-GSLFFNPK-COOH	1	48
Control 4	KRT10	NH2-GSLGGGFSSGGFSGGSFSR-COOH	1	140
Control 4	TTR	NH2-GSPAANVGVK-COOH	2	58, 43
Control 4	SERPINA3-2	NH2-GSTLTEILEGLK-COOH	1	65
Control 4	FETUB	NH2-GSVQYLPDWDK-COOH	1	40
Control 4	KRT1	NH2-GSYGSGGSSYGSGGGSYGSGGGGGGHGSYGSGSSSGGYR-COOH	1	155
Control 4	RPS2	NH2-GTGIVSAPVPK-COOH	1	55
Control 4	HSPA8	NH2-GTLDPVEK-COOH	1	55
Control 4	EDIL3	NH2-GTNEDM<Mox>VFR-COOH	1	45
Control 4	EDIL3	NH2-GTNEDMVFR-COOH	1	79
Control 4	F13A1	NH2-GTYIPVPIVSELQSGK-COOH	1	47
Control 4	CD46	NH2-GTYLTDETHR-COOH	2	46, 58
Control 4	RAB5C	NH2-GVDLQENNPASR-COOH	1	82
Control 4	TLN1	NH2-GVGAAATAVTQALNELLQHVR-COOH	1	80
Control 4	M6PR	NH2-GVGDDQLGEESEER-COOH	1	105
Control 4	ATP1A1	NH2-GVGIISEGNETVEDIAAR-COOH	1	122
Control 4	SPTAN1	NH2-GVIDMGNSLIDR-COOH	1	79
Control 4	PKM2	NH2-GVNLPGAAVDLPAVSEK-COOH	1	50
Control 4	TRAP1	NH2-GVVDSEDIPLNLSR-COOH	1	108
Control 4	NCL	NH2-GYAFIEFASFEDAK-COOH	1	72
Control 4	PRMT5	NH2-GYEDYLQSPLQPLMDNLESQTYEVFEK-COOH	1	78
Control 4	FBLN1	NH2-GYHLNEEGTR-COOH	1	52
Control 4	ACTB	NH2-GYSFTTTAER-COOH	1	48
Control 4	C3	NH2-GYTQQLAFR-COOH	1	59
Control 4	TUBB1	NH2-GYYTEGAELVDR-COOH	1	81
Control 4	ITIH2	NH2-HADPDFTK-COOH	1	37
Control 4	BROX	NH2-HAPGLIAALAYETANFYQK-COOH	1	54
Control 4	MYH9	NH2-HEAMITDLEER-COOH	1	55
Control 4	PDCD6IP	NH2-HEGALETLLR-COOH	2	62, 50
Control 4	MYH10	NH2-HGFEAASIK-COOH	1	55
Control 4	FRAS1	NH2-HGFVENK-COOH	1	40
Control 4	KRT2	NH2-HGGGGGGFGGGGFGSR-COOH	1	40
Control 4	FRAS1	NH2-HGNLEQISIK-COOH	1	49
Control 4	IGSF8	NH2-HIAMEK-COOH	1	38
Control 4	C3	NH2-HIPVVTQGSNVQSLTQDDGVAK-COOH	1	88
Control 4	HSP90AA1	NH2-HIYYITGETK-COOH	1	52
Control 4	RAN	NH2-HLTGEFEK-COOH	1	38
Control 4	RAB11A	NH2-HLTYENVER-COOH	1	43
Control 4	ALB	NH2-HLVDEPQNLIK-COOH	4	66, 40, 53, 50
Control 4	ALB	NH2-HPEYAVSVLLR-COOH	2	52, 53
Control 4	ALB	NH2-HPYFYAPELLYYANK-COOH	1	62
Control 4	SPTAN1	NH2-HQAFEAELSANQSR-COOH	1	65
Control 4	FGB	NH2-HQLYIDETVK-COOH	1	47
Control 4	C3	NH2-HQQTITIPAR-COOH	1	51
Control 4	FRAS1	NH2-HSGAPAQSDSFR-COOH	2	58, 33
Control 4	MYH9	NH2-HSQAVEELAEQLEQTK-COOH	2	97, 81
Control 4	TF	NH2-HSTVFDNLPNPEDR-COOH	1	35
Control 4	AHSG	NH2-HTFSGVASVESSSGEAFHVGK-COOH	7	120, 79, 110, 99, 68, 114, 110
Control 4	IGSF8	NH2-HTHLAVSFGR-COOH	2	37, 43
Control 4	AHSG	NH2-HTLNQIDSVK-COOH	3	67, 62, 80
Control 4	MYL6	NH2-HVLVTLGEK-COOH	1	51
Control 4	HSPA1A	NH2-HWPFQVINDGDKPK-COOH	1	63
Control 4	DNAJA1	NH2-HYNGEAYEDDEHHPR-COOH	1	70
Control 4	TTR	NH2-HYTIAALLSPYSYSTTALVSSPK-COOH	1	111
Control 4	SPTAN1	NH2-IAALQSFADQLIAGGHYAK-COOH	1	86
Control 4	CLTC	NH2-IAAYLFK-COOH	1	35
Control 4	MYH9	NH2-IAEFTTNLM<Mox>EEEEK-COOH	1	97
Control 4	EZR	NH2-IALLEEAR-COOH	1	52
Control 4	RPL7	NH2-IALTDNALIAR-COOH	1	82
Control 4	MYH9	NH2-IAQLEEELEEEQGNTELVNDR-COOH	2	110, 193
Control 4	MYH9	NH2-IAQLEEQLDNETK-COOH	2	93, 72
Control 4	A2M	NH2-IAQWQNLEVENGLQQLTFPLSSEPFQGSYK-COOH	1	95
Control 4	SPTAN1	NH2-IDGITIQAR-COOH	1	52
Control 4	HSP90AB1	NH2-IDIIPNPQER-COOH	2	59, 59
Control 4	CLU	NH2-IDSLM<Mox>ENDR-COOH	1	42
Control 4	PEF1	NH2-IDVYGFSALWK-COOH	1	61
Control 4	SPTAN1	NH2-IEDLGAAMEEALILDNK-COOH	1	85
Control 4	GNAS	NH2-IEDYFPEFAR-COOH	1	35
Control 4	ENO1	NH2-IEEELGSK-COOH	1	48
Control 4	KRT1	NH2-IEISELNR-COOH	1	68
Control 4	CD47	NH2-IEVSQLLK-COOH	1	52
Control 4	F5	NH2-IFEGNNNVR-COOH	1	54
Control 4	FTH1	NH2-IFLQDIK-COOH	1	33
Control 4	MFGE8	NH2-IFPGNWDNHSHK-COOH	2	54, 50
Control 4	COL18A1	NH2-IFSFDGK-COOH	1	38
Control 4	RDX	NH2-IGFPWSEIR-COOH	1	62
Control 4	EDIL3	NH2-IGSPEYIK-COOH	1	52
Control 4	LOC617696	NH2-IGVPLSVAVK-COOH	1	31
Control 4	MYH9	NH2-IHEAQIQDM<Mox>R-COOH	1	54
Control 4	MYH9	NH2-IHEAQIQDMR-COOH	2	46, 66
Control 4	Bt.110587	NH2-IHEVTQR-COOH	1	51
Control 4	LOC100141266	NH2-IHFPLATYAPVISAEK-COOH	1	57
Control 4	POSTN	NH2-IIDGVPVEITEK-COOH	1	47
Control 4	MYH9	NH2-IIGLDQVAGM<Mox>SETAMPGAFK-COOH	1	120
Control 4	MYH9	NH2-IIGLDQVAGMSETAM<Mox>PGAFK-COOH	1	101
Control 4	MYH9	NH2-IIGLDQVAGMSETAMPGAFK-COOH	1	127
Control 4	ATP1B3	NH2-IIGLKPEGVPR-COOH	1	32
Control 4	SETX	NH2-IILEFK-COOH	1	31
Control 4	AHCY	NH2-IILLAEGR-COOH	1	51
Control 4	HSPA1L	NH2-IINEPTAAAIAYGLDK-COOH	2	78, 73
Control 4	HSPA6	NH2-IINEPTAAAIAYGLDR-COOH	2	84, 91
Control 4	IGJ	NH2-IIPSAEDPSQDIVER-COOH	1	71
Control 4	IGJ	NH2-IIVPLNSR-COOH	1	33
Control 4	RPLP2	NH2-ILDSVGIEADDDR-COOH	1	114
Control 4	SULT1A1	NH2-ILEFIGR-COOH	1	42
Control 4	Bt.110587	NH2-ILGEELGFVK-COOH	1	57
Control 4	VIM	NH2-ILLAELEQLK-COOH	1	57
Control 4	C3	NH2-ILLQGTPVAQM<Mox>TEDAIDGER-COOH	1	75
Control 4	C3	NH2-ILLQGTPVAQMTEDAIDGER-COOH	3	141, 63, 65
Control 4	WDR77	NH2-ILLWDTR-COOH	1	43
Control 4	TFRC	NH2-ILNIFGVIK-COOH	1	39
Control 4	TUBB1	NH2-ILNSFSVMPSPK-COOH	1	59
Control 4	FRAS1	NH2-ILQAEAPGASAEEIIYK-COOH	1	73
Control 4	LOC517284	NH2-ILQDIDR-COOH	1	36
Control 4	LOC617696	NH2-ILSLAQDQVGGSAEK-COOH	1	84
Control 4	SPTBN1	NH2-ILSSDDYGK-COOH	1	57
Control 4	CNP	NH2-ILVLDDTNHER-COOH	2	47, 70
Control 4	MYH9	NH2-IM<Mox>GIPEEEQMGLLR-COOH	1	49
Control 4	MYH9	NH2-IMGIPEEEQMGLLR-COOH	2	72, 48
Control 4	TUBB4A	NH2-IMNTFSVVPSPK-COOH	1	56
Control 4	MAGED1	NH2-INNLNVEENSSGDQR-COOH	1	92
Control 4	TUBB4B	NH2-INVYYNEATGGK-COOH	1	60
Control 4	RPS18	NH2-IPDWFLNR-COOH	1	40
Control 4	BROX	NH2-IPTEAPQLELK-COOH	1	51
Control 4	ITIH2	NH2-IQPSGGTNINEALLR-COOH	1	115
Control 4	ABCB7	NH2-ISELLR-COOH	1	58
Control 4	TUBB2A	NH2-ISEQFTAMFR-COOH	1	74
Control 4	IL23R	NH2-ISLLEK-COOH	1	42
Control 4	F5	NH2-ISPTGSYNKPALR-COOH	2	51, 68
Control 4	TUBB1	NH2-ISVYYNEAHGK-COOH	2	39, 56
Control 4	TUBB	NH2-ISVYYNEATGGK-COOH	1	71
Control 4	SPTAN1	NH2-ITALDEFATK-COOH	1	50
Control 4	HSPA6	NH2-ITITNDK-COOH	2	50, 49
Control 4	PGK1	NH2-ITLPVDFVTADK-COOH	1	47
Control 4	SDCBP	NH2-ITMTIR-COOH	1	45
Control 4	F2	NH2-IVEGQDAEVGLSPWQVM<Mox>LFR-COOH	1	54
Control 4	F2	NH2-IVEGQDAEVGLSPWQVMLFR-COOH	2	102, 54
Control 4	ATP1A1	NH2-IVEIPFNSTNK-COOH	1	46
Control 4	SERPIND1	NH2-IVIDLFK-COOH	1	50
Control 4	CLTC	NH2-IVLDNSVFSEHR-COOH	1	60
Control 4	A2M	NH2-IVLLDESFHPLNELVPLVYVEDPK-COOH	1	59
Control 4	VCP	NH2-IVSQLLTLMDGLK-COOH	1	110
Control 4	SPTBN1	NH2-IVSSNDVGHDEYSTQSLVK-COOH	1	72
Control 4	FRAS1	NH2-IVTNLGLQWLEYMDGK-COOH	1	99
Control 4	Bt.110587	NH2-IVVSTYLENLK-COOH	1	78
Control 4	LDHB	NH2-IVVVTAGVR-COOH	1	36
Control 4	POTEF	NH2-IWHHTFYNELR-COOH	1	44
Control 4	ITIH2	NH2-IYGNQDTSVQLK-COOH	1	82
Control 4	CLTC	NH2-IYIDSNNNPER-COOH	1	63
Control 4	TTK	NH2-IYSILK-COOH	1	34
Control 4	PKM2	NH2-IYVDDGLISLLVK-COOH	1	77
Control 4	PDCD6IP	NH2-KADLVNR-COOH	1	55
Control 4	PDCD6IP	NH2-KDNDFIYHDR-COOH	1	56
Control 4	CD9	NH2-KDVLETFTVK-COOH	3	69, 48, 78
Control 4	C3	NH2-KDYDTTPPVVR-COOH	1	45
Control 4	CFL1	NH2-KEDLVFIFWAPESAPLK-COOH	1	55
Control 4	MYH9	NH2-KEEELQAALAR-COOH	2	65, 78
Control 4	MYH9	NH2-KFDQLLAEEK-COOH	2	69, 59
Control 4	SPTAN1	NH2-KFEEFQTDMAAHEER-COOH	1	38
Control 4	PDCD6IP	NH2-KFGEEIAR-COOH	1	39
Control 4	SPTAN1	NH2-KGDILTLLNSTNK-COOH	1	61
Control 4	SPTAN1	NH2-KIEDLGAAMEEALILDNK-COOH	1	66
Control 4	CHMP4B	NH2-KIEQELTAAK-COOH	1	72
Control 4	SERPINA1	NH2-KINDYVEK-COOH	1	53
Control 4	MYH9	NH2-KLEGDSTDLNDQIAELQAQIAELK-COOH	1	114
Control 4	ALB	NH2-KQTALVELLK-COOH	4	83, 54, 77, 41
Control 4	PLEK	NH2-KSEEENLFEIITADEVHYFLQAATPK-COOH	1	82
Control 4	MYH9	NH2-KVEAQLQELQVK-COOH	2	115, 47
Control 4	SPTAN1	NH2-KVEDLFLTFAK-COOH	1	72
Control 4	ALB	NH2-KVPQVSTPTLVEVSR-COOH	5	78, 74, 85, 40, 46
Control 4	IGSF8	NH2-LAAGELR-COOH	1	51
Control 4	SPTBN1	NH2-LAEISDVWEEMK-COOH	1	78
Control 4	VCP	NH2-LAGESESNLR-COOH	1	58
Control 4	FTL	NH2-LAGPQAGLGEYLFER-COOH	1	112
Control 4	ST13	NH2-LAILYAK-COOH	1	37
Control 4	MLF2	NH2-LAIQGPEDSPSR-COOH	1	46
Control 4	PDCD6IP	NH2-LALASLGYEK-COOH	1	78
Control 4	KRT80	NH2-LALDIEIATYR-COOH	1	65
Control 4	PDCD6IP	NH2-LANQAADYFGDAFK-COOH	1	94
Control 4	MVP	NH2-LAQDPFPLFPGEVLEK-COOH	1	43
Control 4	MFGE8	NH2-LASHEYLK-COOH	1	50
Control 4	CLTC	NH2-LASTLVHLGEYQAAVDGAR-COOH	1	71
Control 4	KRT10	NH2-LASYLDK-COOH	1	49
Control 4	TUBB1	NH2-LAVNMVPFPR-COOH	1	44
Control 4	AFP	NH2-LAVPIILR-COOH	1	40
Control 4	APOE	NH2-LAVYQAGASEGAER-COOH	1	86
Control 4	EDIL3	NH2-LAYSNDGEHWTVYQDEK-COOH	1	63
Control 4	FGG	NH2-LDGSLDFK-COOH	1	48
Control 4	SFRS4	NH2-LDGTEVNGR-COOH	1	48
Control 4	PKM2	NH2-LDIDSPPITAR-COOH	1	58
Control 4	MYH9	NH2-LDPHLVLDQLR-COOH	1	48
Control 4	F5	NH2-LDPQGEYEEHLGILGPVIR-COOH	1	45
Control 4	TSG101	NH2-LDQEVAEVDK-COOH	1	79
Control 4	VCP	NH2-LDQLIYIPLPDEK-COOH	1	46
Control 4	PTGFRN	NH2-LDTVGSDAYR-COOH	1	80
Control 4	ITIH4	NH2-LDYQESPPGK-COOH	1	66
Control 4	CLTA	NH2-LEALDANSR-COOH	1	53
Control 4	SPTBN1	NH2-LEDLEVIQHR-COOH	1	47
Control 4	F5	NH2-LEDPSSEGDGILGPIIR-COOH	1	115
Control 4	SPTBN1	NH2-LEEASLLHQFQADADDIDAWMLDILK-COOH	1	55
Control 4	TSG101	NH2-LEEMVTR-COOH	1	46
Control 4	APOE	NH2-LEEQAQQIR-COOH	1	71
Control 4	MYH9	NH2-LEGDSTDLNDQIAELQAQIAELK-COOH	1	90
Control 4	GPC4	NH2-LEGPFNIESVMDPIDVK-COOH	1	84
Control 4	SPTBN1	NH2-LEMNLGLQK-COOH	1	52
Control 4	CNP	NH2-LEQLFEMADQYQYQVVLVEPK-COOH	2	87, 39
Control 4	MYH9	NH2-LEVNLQAM<Mox>K-COOH	1	72
Control 4	SERPIND1	NH2-LEYVGGISMLVVVPHK-COOH	1	42
Control 4	SSRP1	NH2-LFDFVNAK-COOH	1	44
Control 4	HSPB1	NH2-LFDQAFGLPR-COOH	1	62
Control 4	RPS9	NH2-LFEGNALLR-COOH	1	57
Control 4	ATP1B3	NH2-LFIYNPTTGEFLGR-COOH	1	53
Control 4	CLU	NH2-LFNSFPITVTVPQEVSSPNFMENVAEK-COOH	1	63
Control 4	ARRDC1	NH2-LGAPLPFR-COOH	1	55
Control 4	VIM	NH2-LGDLYEEEMR-COOH	1	66
Control 4	SPTAN1	NH2-LGDSHDLQR-COOH	1	35
Control 4	PGK1	NH2-LGDVYVNDAFGTAHR-COOH	1	74
Control 4	HMGB1P1	NH2-LGEM<Mox>WNNTAADDK-COOH	1	96
Control 4	HMGB1P1	NH2-LGEMWNNTAADDK-COOH	1	30
Control 4	LOC618297	NH2-LGEMWSEQSAK-COOH	1	34
Control 4	ALB	NH2-LGEYGFQNALIVR-COOH	2	115, 105
Control 4	CKB	NH2-LGFSEVELVQMVVDGVK-COOH	1	52
Control 4	HSP90AA1	NH2-LGIHEDSQNR-COOH	1	69
Control 4	HSP90AB1	NH2-LGIHEDSTNR-COOH	2	38, 69
Control 4	APOE	NH2-LGSDMEDLR-COOH	1	59
Control 4	SPTAN1	NH2-LHELNQK-COOH	1	36
Control 4	CLTC	NH2-LHIIEVGTPPTGNQPFPK-COOH	1	48
Control 4	TPP2	NH2-LHQLDAEK-COOH	1	52
Control 4	Bt.110587	NH2-LHVSEQNAQR-COOH	1	39
Control 4	LDHB	NH2-LIAPVAEEETR-COOH	1	49
Control 4	LOC508628	NH2-LIEVDDER-COOH	1	58
Control 4	Bt.110587	NH2-LIGLTDNALK-COOH	1	56
Control 4	TUBA3C	NH2-LIGQIVSSITASLR-COOH	1	59
Control 4	SPTAN1	NH2-LIQSHPESAEDLQEK-COOH	1	74
Control 4	TUBA4B	NH2-LISQIVSSITASLR-COOH	2	101, 78
Control 4	GAPDH	NH2-LISWYDNEFGYSNR-COOH	1	94
Control 4	SFRS5	NH2-LIVENLSSR-COOH	1	41
Control 4	HNRNPCL1	NH2-LKGDDLQAIK-COOH	1	48
Control 4	CNP	NH2-LKPGLEK-COOH	1	36
Control 4	RPL19	NH2-LLADQAEAR-COOH	1	56
Control 4	PDCD6IP	NH2-LLDEEEATDNDLR-COOH	1	108
Control 4	APOA1	NH2-LLDNWDTLASTLSK-COOH	1	103
Control 4	VIM	NH2-LLEGEESR-COOH	1	45
Control 4	SPTBN1	NH2-LLEVLSGER-COOH	1	39
Control 4	VTN	NH2-LLFWGGSYGGAGQPQLISR-COOH	3	136, 72, 108
Control 4	A2M	NH2-LLIYAILPDGEVVGDSAR-COOH	1	56
Control 4	LOC617696	NH2-LLLFSPSVVR-COOH	1	65
Control 4	H2B	NH2-LLLPGELAK-COOH	1	39
Control 4	CLTC	NH2-LLLPWLEAR-COOH	1	58
Control 4	CLU	NH2-LLLSSLEEAK-COOH	2	74, 69
Control 4	AGT	NH2-LLLSTVVGLFTAPGLHLK-COOH	2	46, 56
Control 4	FAM125A	NH2-LLPLGATDTAVFDVR-COOH	1	74
Control 4	HSPA6	NH2-LLQDFFDGR-COOH	1	50
Control 4	HSPA8	NH2-LLQDFFNGK-COOH	2	59, 60
Control 4	HSPA1A	NH2-LLQDFFNGR-COOH	2	61, 61
Control 4	DNAH1	NH2-LLQDFWSR-COOH	1	38
Control 4	VIM	NH2-LLQDSVDFSLADAINTEFK-COOH	1	124
Control 4	HBA	NH2-LLSHSLLVTLASHLPSDFTPAVHASLDK-COOH	3	63, 112, 97
Control 4	SPTBN1	NH2-LLTQHENIK-COOH	1	51
Control 4	SLC3A2	NH2-LLTSFLPAQLLR-COOH	1	57
Control 4	SPTBN1	NH2-LNDGNEYLFQAK-COOH	1	73
Control 4	KRT1	NH2-LNDLEDALQQAK-COOH	1	82
Control 4	MYL12B	NH2-LNGTDPEDVIR-COOH	1	56
Control 4	SPTAN1	NH2-LNHQEFK-COOH	1	38
Control 4	ATP1A1	NH2-LNIPVSQVNPR-COOH	1	50
Control 4	SERPIND1	NH2-LNLLNAQFAFDLYR-COOH	1	104
Control 4	SERPINA1	NH2-LNNELLAK-COOH	1	55
Control 4	F5	NH2-LNNGGSYNAWIAEK-COOH	1	107
Control 4	PTGES3	NH2-LNWLSVDFNNWK-COOH	1	60
Control 4	EIF5A	NH2-LPEGDLGK-COOH	1	36
Control 4	VPS37B	NH2-LPELAPTAPLPYPAPEASGPPAVAPR-COOH	1	58
Control 4	PLEK	NH2-LPETIDLSALYLSMK-COOH	1	67
Control 4	SERPINF2	NH2-LPPLSLLK-COOH	1	27
Control 4	A2M	NH2-LPPNVVEESAR-COOH	2	64, 61
Control 4	SPTBN1	NH2-LQAAYAGDK-COOH	1	53
Control 4	APOE	NH2-LQAEAFQAR-COOH	1	62
Control 4	SPTBN1	NH2-LQALDTGWNELHK-COOH	1	54
Control 4	MYH9	NH2-LQEM<Mox>EGTVK-COOH	1	42
Control 4	MYH9	NH2-LQEMEGTVK-COOH	1	45
Control 4	Bt.110587	NH2-LQETVQK-COOH	1	43
Control 4	IGSF8	NH2-LQGDAVVLK-COOH	1	35
Control 4	PDCD6IP	NH2-LQHAAELIK-COOH	2	35, 36
Control 4	MYH10	NH2-LQNELDNVSTLLEEAEK-COOH	1	117
Control 4	MYH9	NH2-LQQELDDLLVDLDHQR-COOH	3	104, 134, 109
Control 4	SERPINA1	NH2-LQQLEDK-COOH	1	42
Control 4	ALDOA	NH2-LQSIGTENTEENR-COOH	1	93
Control 4	SPTAN1	NH2-LQTASDESYKDPTNIQSK-COOH	1	60
Control 4	MYH9	NH2-LQVELDNVTGLLTQSDSK-COOH	2	180, 113
Control 4	HBA	NH2-LRVDPVNFK-COOH	3	41, 38, 45
Control 4	SPTAN1	NH2-LSDDNTIGK-COOH	1	46
Control 4	FN1	NH2-LSDSGFK-COOH	1	43
Control 4	VAMP2	NH2-LSELDDR-COOH	1	43
Control 4	MYH9	NH2-LSEM<Mox>ETLQSQLLAEK-COOH	1	119
Control 4	MYH9	NH2-LSEMETLQSQLLAEK-COOH	2	139, 50
Control 4	PEF1	NH2-LSFEDFVTMTASR-COOH	1	74
Control 4	A2M	NH2-LSFVTVDSNLR-COOH	1	61
Control 4	C3	NH2-LSINTQNK-COOH	1	44
Control 4	SERPINA1	NH2-LSISETYDLK-COOH	2	86, 67
Control 4	APOA1	NH2-LSPLAQELR-COOH	2	52, 54
Control 4	CNP	NH2-LSPTDNLPR-COOH	1	51
Control 4	SERPINF2	NH2-LSPTPEQTR-COOH	1	47
Control 4	F5	NH2-LSTEFNPEPWIQVDM<Mox>QK-COOH	1	57
Control 4	TUBB1	NH2-LSTPTYGDLNHLVSLTMSGITTSLR-COOH	1	71
Control 4	RPS8	NH2-LTPEEEEILNK-COOH	1	41
Control 4	SERPINA3-7	NH2-LTPETLTR-COOH	1	45
Control 4	SPTAN1	NH2-LTVLSEER-COOH	1	43
Control 4	IGSF8	NH2-LVAQLDTEGVGSLGPGYEGR-COOH	1	152
Control 4	ADAM10	NH2-LVDADGPLAR-COOH	1	43
Control 4	CD5L	NH2-LVDGPGR-COOH	1	37
Control 4	SERPINA1	NH2-LVDTFLEDVK-COOH	2	62, 62
Control 4	MYH14	NH2-LVLDQLR-COOH	1	38
Control 4	RAN	NH2-LVLVGDGGTGK-COOH	1	65
Control 4	ALB	NH2-LVNELTEFAK-COOH	2	72, 72
Control 4	HSPA1A	NH2-LVNHFVEEFK-COOH	2	54, 64
Control 4	SUSD5	NH2-LVPGEPETK-COOH	1	49
Control 4	SPTBN1	NH2-LVSDGNINSDR-COOH	1	81
Control 4	SPTBN1	NH2-LVSQDNFGFDLPAVEAATK-COOH	1	119
Control 4	ALB	NH2-LVTDLTK-COOH	2	50, 50
Control 4	RAP1B	NH2-LVVLGSGGVGK-COOH	1	51
Control 4	SPTBN1	NH2-LWEYLLELLR-COOH	1	56
Control 4	CLU	NH2-LYDQLLQSYQQK-COOH	1	63
Control 4	PRMT5	NH2-LYNEVR-COOH	1	38
Control 4	SDCBP	NH2-LYPELSQYM<Mox>GLSLNEEEIR-COOH	2	116, 51
Control 4	SDCBP	NH2-LYPELSQYMGLSLNEEEIR-COOH	2	86, 148
Control 4	TUBB4A	NH2-M<Mox>AATFIGNSTAIQELFK-COOH	1	35
Control 4	CNP	NH2-M<Mox>DLVTYFGK-COOH	1	42
Control 4	HBA	NH2-M<Mox>FLSFPTTK-COOH	3	52, 55, 38
Control 4	ARF3	NH2-M<Mox>LAEDELR-COOH	1	36
Control 4	Bt.12589	NH2-M<Mox>M<Mox>RGAEALER-COOH	1	39
Control 4	PTGFRN	NH2-M<Mox>PDSTLPGSR-COOH	1	42
Control 4	UBC	NH2-M<Mox>QIFVK-COOH	1	35
Control 4	HSPA8	NH2-M<Mox>VNHFIAEFK-COOH	1	50
Control 4	CNP	NH2-M<Mox>VSADAYK-COOH	1	45
Control 4	PTGFRN	NH2-M<Mox>YQTQVSDAGLYR-COOH	1	96
Control 4	TUBB	NH2-MAVTFIGNSTAIQELFK-COOH	1	87
Control 4	VCP	NH2-MDELQLFR-COOH	1	44
Control 4	HBA	NH2-MFLSFPTTK-COOH	2	40, 43
Control 4	HNRNPC	NH2-MIAGQVLDINLAAEPK-COOH	1	58
Control 4	ARF3	NH2-MLAEDELR-COOH	1	48
Control 4	PTGFRN	NH2-MPDSTLPGSR-COOH	1	52
Control 4	SPTAN1	NH2-MQHNLEQQIQAR-COOH	1	42
Control 4	UBC	NH2-MQIFVK-COOH	1	37
Control 4	MYH9	NH2-MQQNIQELEEQLEEEESAR-COOH	1	125
Control 4	LOC507211	NH2-MTDQEAIQDLWQWR-COOH	1	89
Control 4	KRT9	NH2-MTLDDFR-COOH	1	44
Control 4	SPTAN1	NH2-MTLVASEDYGDTLAAIQGLLK-COOH	1	103
Control 4	IGF2BP2	NH2-MVIITGPPEAQFK-COOH	1	53
Control 4	HSPA8	NH2-MVNHFIAEFK-COOH	3	67, 55, 42
Control 4	PDCD6IP	NH2-MVPVSVQQSLAAYNQR-COOH	1	92
Control 4	MFGE8	NH2-MWVTGVVTQGASR-COOH	2	82, 48
Control 4	PTGFRN	NH2-MYQTQVSDAGLYR-COOH	1	98
Control 4	MYH9	NH2-NAEQYKDQADK-COOH	1	50
Control 4	HSPA1A	NH2-NALESYAFNM<Mox>K-COOH	1	44
Control 4	HSPA1A	NH2-NALESYAFNMK-COOH	1	65
Control 4	CD99	NH2-NANAEPAVQR-COOH	1	59
Control 4	VCP	NH2-NAPAIIFIDELDAIAPK-COOH	3	86, 71, 108
Control 4	MFGE8	NH2-NAVHVNLFETPVEAQYVR-COOH	3	91, 83, 79
Control 4	GPC4	NH2-NDAPLHEINGDHLK-COOH	1	47
Control 4	NCL	NH2-NDLAVVDVR-COOH	1	61
Control 4	SPTBN1	NH2-NEIDNYEEDYQK-COOH	1	49
Control 4	RAB5C	NH2-NEPQNATGAPGR-COOH	1	62
Control 4	PABPC1	NH2-NFGEDMDDER-COOH	1	60
Control 4	PABPC4	NH2-NFGEEVDDESLK-COOH	1	51
Control 4	RPL7A	NH2-NFGIGQDIQPK-COOH	1	53
Control 4	MFGE8	NH2-NFGSVQFVASYK-COOH	1	58
Control 4	MYH9	NH2-NFINNPLAQADWAAK-COOH	1	100
Control 4	RAB10	NH2-NIDEHANEDVER-COOH	1	54
Control 4	SLC1A5	NH2-NIFPSNLVSAAFR-COOH	1	71
Control 4	PDCD6IP	NH2-NIQVSHQEFSK-COOH	1	51
Control 4	IST1	NH2-NISSAQIVGPGPKPEASAK-COOH	1	61
Control 4	Bt.73176	NH2-NKEEAAEYAK-COOH	1	51
Control 4	MYH9	NH2-NKHEAMITDLEER-COOH	1	61
Control 4	PDCD6IP	NH2-NLATAYDNFVELVANLK-COOH	3	135, 89, 114
Control 4	PABPC1	NH2-NLDDGIDDER-COOH	1	58
Control 4	TUBA3C	NH2-NLDIERPTYTNLNR-COOH	1	42
Control 4	KRT2	NH2-NLDLDSIIAEVK-COOH	1	88
Control 4	MFGE8	NH2-NLFETPILAR-COOH	1	39
Control 4	YWHAG	NH2-NLLSVAYK-COOH	1	39
Control 4	MYH9	NH2-NLPIYSEEIVEM<Mox>YK-COOH	1	64
Control 4	MYH9	NH2-NLPIYSEEIVEMYK-COOH	1	69
Control 4	CLTC	NH2-NLQNLLILTAIK-COOH	1	52
Control 4	RAN	NH2-NLQYYDISAK-COOH	1	38
Control 4	MYH9	NH2-NM<Mox>DPLNDNIATLLHQSSDK-COOH	1	76
Control 4	MYH9	NH2-NMDPLNDNIATLLHQSSDK-COOH	1	76
Control 4	RPL3	NH2-NNASTDYDLSDK-COOH	1	72
Control 4	CLTC	NH2-NNLAGAEELFAR-COOH	1	68
Control 4	CLTC	NH2-NNRPSEGPLQTR-COOH	1	51
Control 4	HSP90AA1	NH2-NPDDITNEEYGEFYK-COOH	1	88
Control 4	HSP90AB1	NH2-NPDDITQEEYGEFYK-COOH	1	88
Control 4	SPTAN1	NH2-NQALNTDNYGHDLASVQALQR-COOH	1	74
Control 4	CEP55	NH2-NQITQLESLK-COOH	1	38
Control 4	HSPA1A	NH2-NQVALNPQNTVFDAK-COOH	2	102, 106
Control 4	HSPA8	NH2-NQVAM<Mox>NPTNTVFDAK-COOH	2	102, 77
Control 4	HSPA8	NH2-NQVAMNPTNTVFDAK-COOH	2	104, 113
Control 4	CNP	NH2-NQWQLSADDLK-COOH	1	51
Control 4	MYH9	NH2-NSDQASM<Mox>PDNTAAQK-COOH	1	70
Control 4	MYH9	NH2-NSDQASMPDNTAAQK-COOH	1	91
Control 4	HSPA8	NH2-NSLESYAFNM<Mox>K-COOH	1	59
Control 4	HSPA8	NH2-NSLESYAFNMK-COOH	1	68
Control 4	SPP2	NH2-NSYLLGLTPDR-COOH	1	40
Control 4	MYH9	NH2-NTNPNFVR-COOH	1	45
Control 4	SPTAN1	NH2-NTTGVTEEALK-COOH	1	52
Control 4	TLR4	NH2-NTYLEWEDSVLGR-COOH	3	73, 81, 80
Control 4	Bt.110587	NH2-NVDASVTTTAR-COOH	1	43
Control 4	SPTAN1	NH2-NVEDIELWLYEVEGHLASDDYGK-COOH	1	83
Control 4	CDC42	NH2-NVFDEAILAALEPPEPK-COOH	1	53
Control 4	ORM1	NH2-NVGVSFYADKPEVTQEQK-COOH	1	81
Control 4	F5	NH2-NVM<Mox>YFGGNSDASTIK-COOH	1	75
Control 4	F5	NH2-NVMYFGGNSDASTIK-COOH	1	88
Control 4	KRT10	NH2-NVQALEIELQSQLALK-COOH	2	95, 113
Control 4	PTGFRN	NH2-NVQPSDQGHYK-COOH	1	48
Control 4	DNAJA1	NH2-NVVHQLSVTLEDLYNGATR-COOH	1	85
Control 4	CUEDC1	NH2-NWNPPLLGNLPDDFLR-COOH	1	84
Control 4	C3	NH2-NYAGVFTDAGLTLK-COOH	1	59
Control 4	APOA2	NH2-Q<Pyr>AEESNLQSLVSQYFQTVADYGK-COOH	2	113, 137
Control 4	AHSG	NH2-Q<Pyr>DGQFSVLFTK-COOH	2	57, 54
Control 4	PLEK	NH2-Q<Pyr>EGLVIASSLLNEGYLQPAGDLSK-COOH	1	80
Control 4	POTEF	NH2-Q<Pyr>EYDESGPSIVHR-COOH	1	61
Control 4	SPTAN1	NH2-Q<Pyr>FQDAGHFDAENIK-COOH	1	81
Control 4	CD81	NH2-Q<Pyr>FYDQALQQAVVDDDANNAK-COOH	2	119, 64
Control 4	APOA1	NH2-Q<Pyr>GLLPVLESLK-COOH	2	39, 39
Control 4	TUBA4B	NH2-Q<Pyr>IFHPEQLITGK-COOH	1	44
Control 4	MYH9	NH2-Q<Pyr>ISTLHAQVTDM<Mox>R-COOH	1	45
Control 4	MYH9	NH2-Q<Pyr>ISTLHAQVTDMR-COOH	1	62
Control 4	MYH9	NH2-Q<Pyr>LEEAEEEAQR-COOH	1	48
Control 4	MYH9	NH2-Q<Pyr>LLQANPILEAFGNAK-COOH	2	59, 41
Control 4	SERPIND1	NH2-Q<Pyr>LPVLDDFK-COOH	1	40
Control 4	SPTBN1	NH2-Q<Pyr>LWGLLIEETEK-COOH	1	50
Control 4	APOE	NH2-Q<Pyr>QLEEVHAK-COOH	1	37
Control 4	PDCD6IP	NH2-Q<Pyr>SNNEANLR-COOH	1	45
Control 4	VPS37B	NH2-Q<Pyr>SSSASLETLLALLQAEGAK-COOH	1	56
Control 4	ALB	NH2-Q<Pyr>TALVELLK-COOH	1	54
Control 4	MYH9	NH2-Q<Pyr>TLENER-COOH	1	49
Control 4	RHOC	NH2-Q<Pyr>VELALWDTAGQEDYDR-COOH	1	47
Control 4	APOA2	NH2-QAEESNLQSLVSQYFQTVADYGK-COOH	2	126, 87
Control 4	SPTBN1	NH2-QALQDTLALYK-COOH	1	66
Control 4	PDCD6	NH2-QALSGFGYR-COOH	1	47
Control 4	AHSG	NH2-QDGQFSVLFTK-COOH	4	87, 90, 90, 55
Control 4	FGB	NH2-QDGSVDFGR-COOH	1	54
Control 4	ARF3	NH2-QDLPNAMNAAEITDK-COOH	1	87
Control 4	VIM	NH2-QDVDNASLAR-COOH	1	67
Control 4	SPTAN1	NH2-QEAFLLNEDLGDSLDSVEALLK-COOH	1	72
Control 4	MYH9	NH2-QEEEMMAK-COOH	1	45
Control 4	Bt.112207	NH2-QELLEKLEK-COOH	1	45
Control 4	RHOA	NH2-QEPVKPEEGR-COOH	1	47
Control 4	C3	NH2-QESLELIR-COOH	1	54
Control 4	POTEF	NH2-QEYDESGPSIVHR-COOH	2	85, 99
Control 4	SPTAN1	NH2-QFQDAGHFDAENIK-COOH	1	34
Control 4	FGA	NH2-QFVSSSTTVNR-COOH	1	56
Control 4	CD81	NH2-QFYDQALQQAVVDDDANNAK-COOH	7	49, 73, 149, 73, 96, 116, 81
Control 4	ATP1A1	NH2-QGAIVAVTGDGVNDSPALK-COOH	1	94
Control 4	FGB	NH2-QGFGNIATNAEGK-COOH	1	102
Control 4	SPTAN1	NH2-QGFVPAAYVK-COOH	1	46
Control 4	APOA1	NH2-QGLLPVLESLK-COOH	2	64, 67
Control 4	LOC617696	NH2-QGSFQGGFR-COOH	1	58
Control 4	CYP19A1	NH2-QIDDIK-COOH	1	40
Control 4	TUBA4B	NH2-QIFHPEQLITGK-COOH	1	40
Control 4	CD46	NH2-QISGFGK-COOH	1	44
Control 4	MYH9	NH2-QISTLHAQVTDMR-COOH	1	60
Control 4	F5	NH2-QITASSFK-COOH	1	57
Control 4	MFGE8	NH2-QITASSSYK-COOH	1	49
Control 4	MYH9	NH2-QKHSQAVEELAEQLEQTK-COOH	1	50
Control 4	MYH9	NH2-QLEEAEEEAQR-COOH	1	69
Control 4	MYH10	NH2-QLEEAEEEATR-COOH	1	71
Control 4	MYH9	NH2-QLLQANPILEAFGNAK-COOH	4	102, 48, 99, 64
Control 4	SPTBN1	NH2-QLWGLLIEETEK-COOH	1	64
Control 4	FGB	NH2-QNQVQDNENVVNEYSSHLEK-COOH	1	53
Control 4	AGT	NH2-QPFVQSLSSFAPITLPR-COOH	1	42
Control 4	ATP11A	NH2-QPGDVEDDDK-COOH	1	28
Control 4	ANXA11	NH2-QQILLSFK-COOH	1	58
Control 4	APOA1	NH2-QQLAPYSDDLR-COOH	2	71, 48
Control 4	APOE	NH2-QQLEEVHAK-COOH	1	43
Control 4	IGF2BP1	NH2-QQQVDIPLR-COOH	1	48
Control 4	TLR4	NH2-QQVELYR-COOH	2	59, 56
Control 4	VIM	NH2-QQYESVAAK-COOH	1	56
Control 4	KRT10	NH2-QSVEADINGLR-COOH	1	50
Control 4	MYH9	NH2-QSVSNLEK-COOH	1	71
Control 4	ALB	NH2-QTALVELLK-COOH	2	68, 67
Control 4	FRAS1	NH2-QTASEPLENGR-COOH	1	75
Control 4	RPL7A	NH2-QTATQLLK-COOH	1	50
Control 4	HSPA1A	NH2-QTQIFTTYSDNQPGVLIQVYEGER-COOH	1	87
Control 4	LOC100848359	NH2-QTVAVGVIK-COOH	1	44
Control 4	A2M	NH2-QTVSWAVTPK-COOH	1	48
Control 4	VIM	NH2-QVDQLTNDK-COOH	1	60
Control 4	APOE	NH2-QWAGLVEK-COOH	1	47
Control 4	F5	NH2-QYQDDSFTK-COOH	1	65
Control 4	HSPA8	NH2-RFDDAVVQSDM<Mox>K-COOH	1	79
Control 4	HSPA8	NH2-RFDDAVVQSDMK-COOH	1	69
Control 4	MYH9	NH2-RGDLPFVVPR-COOH	1	46
Control 4	ALB	NH2-RHPEYAVSVLLR-COOH	6	78, 83, 42, 65, 64, 83
Control 4	ALB	NH2-RHPYFYAPELLYYANK-COOH	1	58
Control 4	C3	NH2-RPYTVAIAAYALALLGK-COOH	1	69
Control 4	VTN	NH2-RVDAVIPPYPR-COOH	3	45, 47, 49
Control 4	SPTBN1	NH2-SAATWDER-COOH	1	61
Control 4	SLC7A5	NH2-SADGSAPAGEGEGVTLQR-COOH	1	84
Control 4	ANXA2P2	NH2-SALSGHLETVILGLLK-COOH	1	35
Control 4	FRAS1	NH2-SAMGSSLYALESGSDFK-COOH	1	76
Control 4	HSPA1A	NH2-SAVEDEGLK-COOH	2	68, 44
Control 4	ITGB1	NH2-SAVTTVVNPK-COOH	1	53
Control 4	SERINC1	NH2-SDGSLEDGDDVHR-COOH	1	60
Control 4	IGSF8	NH2-SDLAVEAGAPYAER-COOH	1	65
Control 4	C3	NH2-SDLDDDIIPEEDIISR-COOH	1	78
Control 4	MYH9	NH2-SDLLLESYNK-COOH	1	76
Control 4	PRMT5	NH2-SDLLLSGR-COOH	1	39
Control 4	PTGFRN	NH2-SDLSLER-COOH	1	56
Control 4	PTGFRN	NH2-SDNVVTSELLAVMDGDWTLK-COOH	1	118
Control 4	CPNE8	NH2-SDPFLVFYR-COOH	1	47
Control 4	ATP1B3	NH2-SDPTSYAGYIEDLK-COOH	1	99
Control 4	ANXA11	NH2-SDTSGHFQR-COOH	1	33
Control 4	LOC100847119	NH2-SDTTATLTIR-COOH	1	80
Control 4	HNRNPCL1	NH2-SDVEAIFSK-COOH	1	75
Control 4	LOC618297	NH2-SEHPGLSIGDTAK-COOH	2	87, 65
Control 4	APOE	NH2-SELEEQLTPVAEETR-COOH	1	88
Control 4	BSG	NH2-SELHIENLNM<Mox>EADPGQYR-COOH	1	61
Control 4	SLC1A5	NH2-SELPLDPLPVPTEEGNPLLK-COOH	1	41
Control 4	ANXA11	NH2-SELSGNFEK-COOH	1	60
Control 4	APOE	NH2-SEVQAM<Mox>LGQSTEELR-COOH	1	104
Control 4	APOE	NH2-SEVQAMLGQSTEELR-COOH	2	105, 79
Control 4	NRP1	NH2-SFEGNNNYDTPELR-COOH	1	99
Control 4	HSPA8	NH2-SFYPEEVSSM<Mox>VLTK-COOH	1	45
Control 4	HSPA8	NH2-SFYPEEVSSMVLTK-COOH	3	77, 69, 79
Control 4	FRAS1	NH2-SGDLSYESSVR-COOH	1	61
Control 4	MYH9	NH2-SGFEPASLK-COOH	1	51
Control 4	KRT1	NH2-SGGGFSSGSAGIINYQR-COOH	1	115
Control 4	KRT9	NH2-SGGGGGGGLGSGGSIR-COOH	1	132
Control 4	SPTBN1	NH2-SGHFEQAIK-COOH	1	61
Control 4	EDIL3	NH2-SGHIQDYQITASSIFR-COOH	1	68
Control 4	TUBB2A	NH2-SGPFGQIFRPDNFVFGQSGAGNNWAK-COOH	1	74
Control 4	PABPC1L	NH2-SGVGNIFIK-COOH	1	80
Control 4	DEK	NH2-SGVNSELVK-COOH	1	38
Control 4	HIST1H1E	NH2-SGVSLAALK-COOH	1	62
Control 4	SLC38A2	NH2-SHYADVDPENQNFLLESNLGK-COOH	1	92
Control 4	PDCD6IP	NH2-SIAQMR-COOH	1	40
Control 4	SDCBP	NH2-SIDNGIFVQLVQANSPASLVGLR-COOH	2	98, 150
Control 4	HSPA1A	NH2-SINPDEAVAYGAAVQAAILM<Mox>GDK-COOH	2	105, 105
Control 4	HSPA1A	NH2-SINPDEAVAYGAAVQAAILMGDK-COOH	2	110, 143
Control 4	HSPA8	NH2-SINPDEAVAYGAAVQAAILSGDK-COOH	3	109, 146, 101
Control 4	Bt.110587	NH2-SISLPSLDLVSAK-COOH	1	66
Control 4	NCL	NH2-SISLYYTGEK-COOH	1	48
Control 4	KRT1	NH2-SKAEAESLYQSK-COOH	1	89
Control 4	LDHB	NH2-SLADELALVDVLEDK-COOH	1	101
Control 4	VPS37B	NH2-SLAEGNLLYQPQLDTLK-COOH	1	92
Control 4	KRT1	NH2-SLDLDSIIAEVK-COOH	1	70
Control 4	KRT1	NH2-SLDLDSIIAEVKAQYEDIAQK-COOH	1	58
Control 4	AGT	NH2-SLDLSTDPNLAAEK-COOH	1	57
Control 4	A2M	NH2-SLFTDVVAEK-COOH	1	50
Control 4	TTR	NH2-SLGISPFHEFAEVVFTANDSGPR-COOH	1	78
Control 4	F5	NH2-SLHLDNFSNR-COOH	1	42
Control 4	TMC3	NH2-SLIDLR-COOH	1	38
Control 4	PDCD6IP	NH2-SLLSNLDEVK-COOH	1	46
Control 4	KRT1	NH2-SLNNQFASFIDK-COOH	1	82
Control 4	Bt.110587	NH2-SLQDIFQEIESELK-COOH	1	72
Control 4	HSP90AA1	NH2-SLTNDWEDHLAVK-COOH	1	47
Control 4	MYH9	NH2-SM<Mox>EAEMIQLQEELAAAER-COOH	1	116
Control 4	MYH9	NH2-SMEAEMIQLQEELAAAER-COOH	2	79, 138
Control 4	A2M	NH2-SNSFVYLEPLPR-COOH	1	64
Control 4	TPI1	NH2-SNVSDAVAQSTR-COOH	1	75
Control 4	ATP1A1	NH2-SPDFTNENPLETR-COOH	1	71
Control 4	KNG1	NH2-SPDLEPVLR-COOH	1	38
Control 4	SERPINA1	NH2-SPLFVGK-COOH	1	40
Control 4	CPNE3	NH2-SPLGEVAIR-COOH	1	44
Control 4	LOC100847119	NH2-SPPSVTLFPPSK-COOH	2	59, 53
Control 4	HSPA8	NH2-SQIHDIVLVGGSTR-COOH	4	42, 74, 41, 62
Control 4	SPTAN1	NH2-SQLLGSAHEVQR-COOH	1	60
Control 4	SPTBN1	NH2-SQNIITDSSLNAEAIR-COOH	1	92
Control 4	KRT10	NH2-SQYEQLAEQNR-COOH	1	55
Control 4	AGT	NH2-SSAVDEEALWEQLVR-COOH	1	106
Control 4	SPTAN1	NH2-SSEEIESAFR-COOH	1	64
Control 4	ZC3HAV1	NH2-SSLGSLQTPEAVTTR-COOH	1	65
Control 4	MYH10	NH2-SSLQEQQEEEEEAR-COOH	1	83
Control 4	SHROOM3	NH2-SSPATADKR-COOH	1	37
Control 4	HSPA8	NH2-STAGDTHLGGEDFDNR-COOH	2	62, 116
Control 4	A2M	NH2-STGTLLNNAIK-COOH	1	56
Control 4	HSPA6	NH2-STLEPVEK-COOH	1	45
Control 4	IGSF8	NH2-STLQEVVGIR-COOH	1	51
Control 4	CD47	NH2-STVPTDFSSAK-COOH	1	41
Control 4	YBX2	NH2-SVGDGETVEFDVVEGEK-COOH	1	88
Control 4	MYH9	NH2-SVHELEK-COOH	1	39
Control 4	PDCD6IP	NH2-SVIEQGGIQTVDQLIK-COOH	2	119, 92
Control 4	PTGFRN	NH2-SVLALTHEGR-COOH	1	56
Control 4	SERPINA1	NH2-SVLGDVGITEVFSDR-COOH	2	98, 105
Control 4	CLTC	NH2-SVNESLNNLFITEEDYQALR-COOH	1	130
Control 4	PDCD6IP	NH2-SVNFDM<Mox>TSK-COOH	1	38
Control 4	PDCD6IP	NH2-SVNFDMTSK-COOH	1	36
Control 4	IGSF8	NH2-SVPEAPVGR-COOH	1	45
Control 4	SERPIND1	NH2-SVSDLYVQK-COOH	1	50
Control 4	YWHAZ	NH2-SVTEQGAELSNEER-COOH	1	105
Control 4	APOE	NH2-SWFEPLVEDM<Mox>QR-COOH	1	52
Control 4	APOE	NH2-SWFEPLVEDMQR-COOH	2	63, 66
Control 4	POTEF	NH2-SYELPDGQVITIGNER-COOH	1	102
Control 4	AMBP	NH2-SYIQLWAFDAVK-COOH	1	68
Control 4	SLC1A5	NH2-SYSTTYEER-COOH	1	43
Control 4	FN1	NH2-SYTITGLQPGTDYK-COOH	1	93
Control 4	SCAMP3	NH2-TAAANAAAGAAENAFR-COOH	1	79
Control 4	LOC100140254	NH2-TAFDEAIAELDTLSEESYK-COOH	1	98
Control 4	TXN	NH2-TAFQEALDAAGDK-COOH	1	58
Control 4	SPTBN1	NH2-TALPAQSAATLPAR-COOH	1	75
Control 4	PTGFRN	NH2-TANDAVELHIK-COOH	1	45
Control 4	GALK1	NH2-TAQAAAALR-COOH	1	47
Control 4	GNG12	NH2-TASTNNIAQAR-COOH	1	70
Control 4	SPTAN1	NH2-TATDEAYKDPSNLQGK-COOH	1	73
Control 4	RPL18	NH2-TAVVVGTITDDVR-COOH	1	78
Control 4	COL18A1	NH2-TEAPSATGQASSLLGGR-COOH	1	107
Control 4	MYH9	NH2-TELEDTLDSTAAQQELR-COOH	1	134
Control 4	MYH9	NH2-TEM<Mox>EDLM<Mox>SSK-COOH	1	44
Control 4	MYH9	NH2-TEMEDLM<Mox>SSK-COOH	1	45
Control 4	MYH9	NH2-TEMEDLMSSK-COOH	1	62
Control 4	CPNE8	NH2-TEVIDNTLNPDFVR-COOH	1	75
Control 4	Bt.110587	NH2-TEVIPPLIENR-COOH	1	38
Control 4	F13A1	NH2-TFEVTLEPLSFK-COOH	1	66
Control 4	CD81	NH2-TFHETLDCCGSSTLTALTTSVLK-COOH	1	53
Control 4	MYH9	NH2-TFHIFYYLLSGAGEHLK-COOH	1	37
Control 4	PFN1	NH2-TFVNITPAEVGVLVGK-COOH	1	70
Control 4	C3	NH2-TGIPIVTSPYQIHFTK-COOH	1	66
Control 4	NCL	NH2-TGISDVFAK-COOH	1	63
Control 4	KRT1	NH2-THNLEPYFESFINNLR-COOH	1	90
Control 4	ENO1	NH2-TIAPALVSK-COOH	1	51
Control 4	LOC100141266	NH2-TIGGGDDSFNTFFSETGAGK-COOH	1	160
Control 4	ITIH2	NH2-TILDDLR-COOH	1	46
Control 4	UBC	NH2-TITLEVEPSDTIENVK-COOH	4	77, 76, 80, 50
Control 4	C3	NH2-TIYTPGSTVLYR-COOH	1	38
Control 4	MYH9	NH2-TLEDEAR-COOH	1	38
Control 4	LOC617696	NH2-TLEIPGNSDPNIIPEGDFK-COOH	1	82
Control 4	SERPIND1	NH2-TLESQLTPQAVER-COOH	1	80
Control 4	CNP	NH2-TLFILR-COOH	1	39
Control 4	KRT9	NH2-TLLDIDNTR-COOH	1	51
Control 4	KRT1	NH2-TLLEGEESR-COOH	1	69
Control 4	HSPD1	NH2-TLNDELEIIEGMK-COOH	1	65
Control 4	EDIL3	NH2-TLNMDMFTWEPR-COOH	1	84
Control 4	UBC	NH2-TLSDYNIQK-COOH	2	51, 60
Control 4	HSP90AA1	NH2-TLTIVDTGIGM<Mox>TK-COOH	1	55
Control 4	HSP90AA1	NH2-TLVSVTK-COOH	1	42
Control 4	PDCD6IP	NH2-TM<Mox>QGSEVVNVLK-COOH	1	67
Control 4	PDCD6IP	NH2-TMQGSEVVNVLK-COOH	1	54
Control 4	KRT1	NH2-TNAENEFVTIK-COOH	1	82
Control 4	IST1	NH2-TNQIGTVNDR-COOH	1	59
Control 4	RPL18	NH2-TNSTFNQVVLK-COOH	1	55
Control 4	AHSG	NH2-TPIVGQPSIPGGPVR-COOH	3	80, 70, 68
Control 4	PDCD6IP	NH2-TPSNELYKPLR-COOH	1	63
Control 4	ANXA11	NH2-TPVLFDIYEIK-COOH	1	63
Control 4	FTL	NH2-TQDAM<Mox>EAALLVEK-COOH	1	58
Control 4	FTL	NH2-TQDAMEAALLVEK-COOH	1	85
Control 4	APOA2	NH2-TQEELTPFFK-COOH	1	58
Control 4	SPTBN1	NH2-TQETPSAQMEGFLNR-COOH	1	77
Control 4	CLU	NH2-TQIEQTNEER-COOH	1	81
Control 4	MYH9	NH2-TQLEELEDELQATEDAK-COOH	3	145, 86, 82
Control 4	SPTBN1	NH2-TQTAIASEDMPNTLTEAEK-COOH	1	136
Control 4	TF	NH2-TSDANINWNNLK-COOH	1	60
Control 4	TTR	NH2-TSESGELHGLTTEDK-COOH	3	130, 53, 117
Control 4	F5	NH2-TSGLLGPTLYAEVGDIMK-COOH	1	100
Control 4	CLTC	NH2-TSIDAYDNFDNISLAQR-COOH	1	130
Control 4	C3	NH2-TSQGLETQQR-COOH	1	79
Control 4	FGG	NH2-TSTADYASFK-COOH	1	39
Control 4	HSPA1A	NH2-TTPSYVAFTDTER-COOH	2	69, 61
Control 4	PF4	NH2-TTSGINPR-COOH	1	66
Control 4	CYSTM1	NH2-TTVYVVEDQR-COOH	1	92
Control 4	RAC3	NH2-TVFDEAIR-COOH	1	44
Control 4	ALB	NH2-TVM<Mox>ENFVAFVDK-COOH	1	41
Control 4	ALB	NH2-TVMENFVAFVDK-COOH	1	65
Control 4	LOC507211	NH2-TVSLGAGAK-COOH	1	37
Control 4	HSPA8	NH2-TVTNAVVTVPAYFNDSQR-COOH	3	67, 77, 61
Control 4	MFGE8	NH2-TWGLHLFSWNPSYAR-COOH	1	48
Control 4	F5	NH2-TWNQSIALR-COOH	1	43
Control 4	HBA	NH2-TYFPHFDLSHGSAQVK-COOH	6	37, 86, 63, 88, 51, 63
Control 4	TSPAN7	NH2-TYTDAMQTYNGNDER-COOH	1	87
Control 4	ST13	NH2-VAAIEALNDGELQK-COOH	1	55
Control 4	AHCY	NH2-VADISLAAWGR-COOH	1	93
Control 4	SLC3A2	NH2-VAEDEAEAAAAAK-COOH	1	84
Control 4	NOLC1	NH2-VAGGAAPSKPASAK-COOH	1	39
Control 4	TLN1	NH2-VAGSVTELIQAAEAMK-COOH	1	78
Control 4	RPL7A	NH2-VAPAPAVVK-COOH	1	52
Control 4	ACTB	NH2-VAPEEHPVLLTEAPLNPK-COOH	3	52, 94, 67
Control 4	APOA1	NH2-VAPLGEEFR-COOH	1	59
Control 4	NCL	NH2-VAVATPAK-COOH	1	50
Control 4	SPTBN1	NH2-VAVVNQIAR-COOH	1	54
Control 4	VTN	NH2-VDAVIPPYPR-COOH	1	64
Control 4	GALK1	NH2-VDGLVSLLTTSEDADEPR-COOH	1	70
Control 4	Bt.57604	NH2-VDGVTQSSSNFQNSFTDQDSK-COOH	2	78, 129
Control 4	ATP1A1	NH2-VDNSSLTGESEPQTR-COOH	1	92
Control 4	HBA	NH2-VDPVNFK-COOH	1	42
Control 4	HNRNPCL1	NH2-VDSLLENLEK-COOH	1	58
Control 4	MYH9	NH2-VEAQLQELQVK-COOH	1	63
Control 4	RPL18A	NH2-VEEIAASK-COOH	1	44
Control 4	NCL	NH2-VEGTEPTTAFNLFVGNLNFNK-COOH	1	43
Control 4	B2M	NH2-VEHSDLSFSK-COOH	1	40
Control 4	HSPA1A	NH2-VEIIANDQGNR-COOH	1	74
Control 4	VIM	NH2-VELQELNDR-COOH	1	37
Control 4	CNP	NH2-VELSEQQLQLWPSDVDK-COOH	1	144
Control 4	SRSF7	NH2-VELSTGMPR-COOH	1	41
Control 4	ALDH9A1	NH2-VEPVDASGTEK-COOH	1	40
Control 4	VIM	NH2-VESLQEEIAFLK-COOH	1	95
Control 4	F13A1	NH2-VEYVIGLYPQENK-COOH	1	68
Control 4	WDR1	NH2-VFASLPQVER-COOH	1	39
Control 4	EDIL3	NH2-VFQGNFDNDTHR-COOH	2	60, 100
Control 4	TXN	NH2-VGEFSGANK-COOH	1	55
Control 4	HBA	NH2-VGGHAAEYGAEALER-COOH	4	102, 118, 96, 78
Control 4	LOC100141266	NH2-VGINYQPPTVVPGGDLAK-COOH	1	39
Control 4	GAPDH	NH2-VGVNGFGR-COOH	1	38
Control 4	MGC142792	NH2-VIEGDVVSALNK-COOH	1	73
Control 4	FGA	NH2-VIEQVQR-COOH	1	51
Control 4	GAPDH	NH2-VIISAPSADAPM<Mox>FVMGVNHEK-COOH	1	69
Control 4	GAPDH	NH2-VIISAPSADAPMFVMGVNHEK-COOH	1	78
Control 4	MYH9	NH2-VISGVLQLGNIVFK-COOH	2	100, 52
Control 4	TLR4	NH2-VIVVVSQHFIQSR-COOH	1	76
Control 4	MYH9	NH2-VKPLLQVSR-COOH	3	38, 30, 36
Control 4	MYL6	NH2-VLDFEHFLPMLQTVAK-COOH	2	37, 55
Control 4	SERPINA1	NH2-VLDPNTVFALVNYISFK-COOH	2	105, 68
Control 4	SPTAN1	NH2-VLETAEDIQER-COOH	1	81
Control 4	GLT25D1	NH2-VLIALLAR-COOH	1	23
Control 4	SPTBN1	NH2-VLLLSQDYGK-COOH	1	54
Control 4	A2M	NH2-VLLVDGK-COOH	1	37
Control 4	TOM1	NH2-VLNLIQSWADAFR-COOH	1	68
Control 4	IGSF8	NH2-VLPDVLQVSAAPPGPR-COOH	2	84, 82
Control 4	SFT2D2	NH2-VLSGQDTEDR-COOH	1	57
Control 4	AGT	NH2-VLSSLQTIQGLLVAQGGASSQAR-COOH	1	98
Control 4	ANXA5	NH2-VLTEIIASR-COOH	1	54
Control 4	POSTN	NH2-VLTQIGTSIQDFIEAEDELSSFR-COOH	1	81
Control 4	IGLL1	NH2-VLTQPSSVSGSLGQR-COOH	1	74
Control 4	CD63	NH2-VM<Mox>SEFNNNFR-COOH	1	53
Control 4	MYH9	NH2-VMQEQGTHPK-COOH	1	53
Control 4	CD63	NH2-VMSEFNNNFR-COOH	1	62
Control 4	EDIL3	NH2-VNAWTSGHNDQSQWLQVDLLVPTK-COOH	1	89
Control 4	MARCKS	NH2-VNGDASPAAAESGAK-COOH	1	99
Control 4	MYH9	NH2-VNKDDIQK-COOH	1	45
Control 4	PPIA	NH2-VNPTVFFDIAVDGEPLGR-COOH	3	114, 79, 55
Control 4	SPTAN1	NH2-VNSLGETAER-COOH	1	49
Control 4	VASP	NH2-VPAHSESVR-COOH	1	50
Control 4	AHCY	NH2-VPAINVNDSVTK-COOH	1	77
Control 4	FN1	NH2-VPGTSASATLTGLTR-COOH	1	84
Control 4	RHOT2	NH2-VPIILVGNK-COOH	1	44
Control 4	C3	NH2-VPINDGNGEAILK-COOH	1	76
Control 4	TPP2	NH2-VPITAVIAAK-COOH	1	60
Control 4	PRMT5	NH2-VPLVAPEDLR-COOH	1	55
Control 4	SERPINA1	NH2-VPMMNR-COOH	1	36
Control 4	ALB	NH2-VPQVSTPTLVEVSR-COOH	2	70, 98
Control 4	GC	NH2-VPTAHLEDVLPLAEDITTILSK-COOH	1	79
Control 4	PTGFRN	NH2-VPTATLVR-COOH	1	50
Control 4	APOE	NH2-VQAAVGTSAAPVPSDNH-COOH	1	107
Control 4	YKT6	NH2-VQAELDETK-COOH	1	76
Control 4	KRT9	NH2-VQALEEANNDLENK-COOH	1	104
Control 4	PTGFRN	NH2-VQEDEFR-COOH	1	43
Control 4	COL18A1	NH2-VQLEAR-COOH	1	42
Control 4	SLC19A2	NH2-VQNGGIVTDTPASNHLPGWEDIESK-COOH	1	101
Control 4	APOA1	NH2-VQPYLDEFQK-COOH	2	38, 39
Control 4	HSPA1A	NH2-VQVSYK-COOH	1	45
Control 4	SPTBN1	NH2-VSEETESQQQWDTSK-COOH	1	115
Control 4	FBLN1	NH2-VSEIEEEQEDPYLNDR-COOH	1	86
Control 4	A2M	NH2-VSESLSLK-COOH	1	41
Control 4	PPIA	NH2-VSFELFADK-COOH	2	56, 55
Control 4	MYH9	NH2-VSHLLGINVTDFTR-COOH	3	56, 52, 64
Control 4	APOA1	NH2-VSILAAIDEASK-COOH	2	84, 79
Control 4	DNAJA2	NH2-VSLEDLYNGK-COOH	1	46
Control 4	A2M	NH2-VSVQLEASPAFLAVPEK-COOH	1	87
Control 4	LOC617696	NH2-VTASDPLEALGSEGALSPGGLASLLR-COOH	2	98, 132
Control 4	Bt.110587	NH2-VTEEINAFR-COOH	1	66
Control 4	MFGE8	NH2-VTFLGLQHWVPELAR-COOH	1	54
Control 4	EDIL3	NH2-VTGIITQGAK-COOH	1	58
Control 4	EDIL3	NH2-VTGVITQGAK-COOH	1	59
Control 4	KRT10	NH2-VTM<Mox>QNLNDR-COOH	1	71
Control 4	KRT10	NH2-VTMQNLNDR-COOH	1	63
Control 4	F2	NH2-VTVEVIPR-COOH	2	37, 38
Control 4	LOC100847119	NH2-VTVLGQPK-COOH	2	44, 45
Control 4	FN1	NH2-VTWAPPSSIELTNLLVR-COOH	1	47
Control 4	IGSF8	NH2-VVAGEVQVQR-COOH	1	74
Control 4	MYH9	NH2-VVFQEFR-COOH	1	40
Control 4	AHSG	NH2-VVHAVEVALATFNAESNGSYLQLVEISR-COOH	2	194, 185
Control 4	ENO1	NH2-VVIGMDVAASEFFR-COOH	1	96
Control 4	PARP1	NH2-VVSEDFLQDVSASTK-COOH	1	109
Control 4	MYH10	NH2-VVSSVLQFGNISFK-COOH	1	55
Control 4	Bt.110587	NH2-VVVIGALETVQK-COOH	1	55
Control 4	FETUB	NH2-VVVLPFPSK-COOH	1	38
Control 4	ARRDC1	NH2-VVYSPGEPLAGTVR-COOH	1	55
Control 4	PDCD6IP	NH2-VYGGLTTK-COOH	1	54
Control 4	FRAS1	NH2-VYLGLPLGNHWSGAR-COOH	1	37
Control 4	SRSF3	NH2-VYVGNLGNNGNK-COOH	1	69
Control 4	VCP	NH2-WALSQSNPSALR-COOH	1	81
Control 4	ITGB1	NH2-WDTGENPIYK-COOH	1	35
Control 4	KRT1	NH2-WELLQQVDTSTR-COOH	1	74
Control 4	GAPDH	NH2-WGDAGAEYVVESTGVFTTMEK-COOH	2	79, 136
Control 4	APOA1	NH2-WHEEVEIYR-COOH	1	38
Control 4	CLTC	NH2-WLLLTGISAQQNR-COOH	1	94
Control 4	EEF2	NH2-WLPAGDALLQMITIHLPSPVTAQK-COOH	1	49
Control 4	FN1	NH2-WLPSSSPVTGYR-COOH	1	48
Control 4	EDIL3	NH2-WPWIQINLQR-COOH	1	39
Control 4	F5	NH2-WTIASLIPR-COOH	2	55, 74
Control 4	APOE	NH2-WVQTLSDQVQEELLNTQVIQELTALMEETM<Mox>K-COOH	1	162
Control 4	APOE	NH2-WVQTLSEQVQEELLSSQVTQELR-COOH	1	121
Control 4	CFL1	NH2-YALYDATYETK-COOH	1	46
Control 4	SERPINA1	NH2-YASSANLHLPK-COOH	2	43, 65
Control 4	PDCD6IP	NH2-YDEYVNVK-COOH	1	47
Control 4	KRT1	NH2-YEELQITAGR-COOH	1	66
Control 4	KRT5	NH2-YEELQQTAGR-COOH	1	55
Control 4	KRT10	NH2-YENEVALR-COOH	1	44
Control 4	ATP1A1	NH2-YEPAAVSEQGDK-COOH	1	73
Control 4	EEF2	NH2-YEWDVAEAR-COOH	1	52
Control 4	FRAS1	NH2-YFTQEDINQGK-COOH	1	75
Control 4	DNAJA2	NH2-YGEQGLR-COOH	1	38
Control 4	F2	NH2-YGFYTHVFR-COOH	2	55, 54
Control 4	HSP90AB1	NH2-YHTSQSGDEMTSLSEYVSR-COOH	1	35
Control 4	HSP90AB1	NH2-YIDQEELNK-COOH	1	49
Control 4	PTGFRN	NH2-YIISLDQDSVVK-COOH	1	81
Control 4	ENO1	NH2-YISPDQLADLYK-COOH	1	70
Control 4	ENO1	NH2-YITPDELANLYK-COOH	1	57
Control 4	AFP	NH2-YIYEIAR-COOH	1	42
Control 4	HSPA1A	NH2-YKAEDEVQR-COOH	2	69, 57
Control 4	IGSF8	NH2-YLGSYSGK-COOH	1	47
Control 4	IST1	NH2-YLIEIAK-COOH	1	34
Control 4	TUBB	NH2-YLTVAAVFR-COOH	1	39
Control 4	FGB	NH2-YQLSVSK-COOH	1	41
Control 4	PRMT5	NH2-YSQYQQAIYK-COOH	1	68
Control 4	OCLN	NH2-YSSGGNFETPSK-COOH	1	48
Control 4	SPTAN1	NH2-YTEHSTVGLAQQWDQLDQLGMR-COOH	1	67
Control 4	HMGCS1	NH2-YTIGLGQAK-COOH	1	37
Control 4	TF	NH2-YYGYTGAFR-COOH	1	41
Control 4	HSP90AA1	NH2-YYTSASGDEM<Mox>VSLK-COOH	1	58
Control 4	HSP90AA1	NH2-YYTSASGDEMVSLK-COOH	1	97

## Sheet: Control 5
Project	Gene Name	Modified Sequence	Modified Sequence Count	Mascot Scores
Control 5	IPO5	Ace-AAAAAEQQQFYLLLGNLLSPDNVVR-COOH	1	43
Control 5	MAPK3	Ace-AAAAAQGGGGGEPR-COOH	1	96
Control 5	EEF1E1	Ace-AAAAELSLLEK-COOH	1	76
Control 5	PPP2R1A	Ace-AAADGDDSLYPIAVLIDELR-COOH	1	51
Control 5	EEF1G	Ace-AAGTLYTYPENWR-COOH	1	62
Control 5	HNRNPM	Ace-AAGVEAAAEVAATEIK-COOH	1	83
Control 5	VTA1	Ace-AALAPLPPLPAQFK-COOH	1	73
Control 5	PSMD5	Ace-AAQALALLR-COOH	1	76
Control 5	TRIM28	Ace-AASAAAASAAAASAASGSPGPGEGSAGGEKR-COOH	1	123
Control 5	FARSA	Ace-ADGQVAELLLR-COOH	1	105
Control 5	RBBP4	Ace-ADKEAAFDDAVEER-COOH	1	83
Control 5	TMSB10	Ace-ADKPDMGEIASFDK-COOH	1	59
Control 5	CALM	Ace-ADQLTEEQIAEFK-COOH	1	73
Control 5	RPS12	Ace-AEEGIAAGGVMDVNTALQEVLK-COOH	2	77, 53
Control 5	CLIC1	Ace-AEEQPQVELFVK-COOH	1	37
Control 5	USP5	Ace-AELSEEALLSVLPTIR-COOH	1	103
Control 5	RPL13A	Ace-AEVQVLVLDGR-COOH	1	75
Control 5	CALML5	Ace-AGELTPEEEAQYKK-COOH	1	63
Control 5	MCM3	Ace-AGTVVLDDVELR-COOH	1	68
Control 5	MYH9	Ace-AQQAADKYLYVDK-COOH	1	72
Control 5	CCT2	Ace-ASLSLAPVNIFK-COOH	1	36
Control 5	CCT5	Ace-ASVGTLAFDEYGRPFLIIK-COOH	1	72
Control 5	S100A1	Ace-GSELETAMETLINVFHAHSGK-COOH	1	77
Control 5	WDR6	Ace-MDALEDYVWPR-COOH	1	55
Control 5	NAT1	Ace-MDIDAYFER-COOH	1	54
Control 5	PSMC4	Ace-MEEIGILVEK-COOH	1	49
Control 5	FASN	Ace-MEEVVIAGMSGK-COOH	1	87
Control 5	FASN	Ace-MEEVVITGMSGK-COOH	1	87
Control 5	TCP1	Ace-MEGPLSVFGDR-COOH	1	60
Control 5	GRK6	Ace-MELENIVANTVLLK-COOH	1	36
Control 5	SULT1A1	Ace-MELIQDTSRPPAK-COOH	1	60
Control 5	KPNB1	Ace-MELITILEK-COOH	1	57
Control 5	SLC3A2	Ace-MELQPPEASIAVVSIPR-COOH	1	71
Control 5	VPS28	Ace-MFHGIPATPGIGAPGNKPELYEEVK-COOH	1	74
Control 5	CCT3	Ace-MMGHRPVLVLSQNTK-COOH	1	47
Control 5	CCT7	Ace-MMPTPVILLK-COOH	1	50
Control 5	GOLGA7	Ace-MRPQQAPVSGK-COOH	1	39
Control 5	PPIA	Ace-MVNPTVFFDIAVDGEPLGR-COOH	2	95, 52
Control 5	PTMA	Ace-SDAAVDTSSEITTK-COOH	1	51
Control 5	GNB1	Ace-SELDQLRQEAEQLK-COOH	1	64
Control 5	GNB4	Ace-SELEQLRQEAEQLR-COOH	1	79
Control 5	RPSA	Ace-SGALDVLQMKEEDVLK-COOH	1	79
Control 5	PRKAR2A	Ace-SHIQIPPGLTELLQGYTVEVLR-COOH	1	94
Control 5	ERH	Ace-SHTILLVQPTK-COOH	1	49
Control 5	SDCBP	Ace-SLYPSLEDLK-COOH	1	58
Control 5	SDCBP	Ace-SLYPSLEDLKVDK-COOH	1	77
Control 5	SULT1E1	Ace-SSSKPSFSDYFGK-COOH	1	57
Control 5	VAMP3	Ace-STGPTAATGSNR-COOH	1	51
Control 5	ALDH9A1	Ace-STGTFVVSQPLNYR-COOH	1	77
Control 5	VARS	Ace-STLYVSPHPDAFPSLR-COOH	1	68
Control 5	HBA	Ace-VLSAADKGNVK-COOH	1	41
Control 5	PPIA	Ace-VNPTVFFDIAVDGEPLGR-COOH	1	80
Control 5	MARCKSL1	NH2-AAATPESQEPQAK-COOH	1	63
Control 5	TTR	NH2-AADETWEPFASGK-COOH	1	95
Control 5	F5	NH2-AADIEQQAVFAVFDENK-COOH	1	85
Control 5	SLC20A2	NH2-AADSSAPEDSEK-COOH	1	42
Control 5	MARCKS	NH2-AAEEPSKVEEK-COOH	1	71
Control 5	CAD	NH2-AAFALGGLGSGFASNR-COOH	1	35
Control 5	YWHAE	NH2-AAFDDAIAELDTLSEESYK-COOH	1	88
Control 5	YWHAE	NH2-AAFDDAIAELDTLSEESYKDSTLIMQLLR-COOH	2	71, 47
Control 5	KRT2	NH2-AAFGGSGGRGSSSGGGYSSGSSSYGSGGR-COOH	1	68
Control 5	FARSB	NH2-AAGASDVVLYK-COOH	1	70
Control 5	TLN1	NH2-AAGHPGDPESQQR-COOH	1	72
Control 5	CP	NH2-AAHPLSIEPIGVR-COOH	1	42
Control 5	CCT2	NH2-AAHSEGNTTAGLDMR-COOH	1	60
Control 5	PRMT5	NH2-AAILPTSIFLTNK-COOH	1	88
Control 5	PRMT5	NH2-AAILPTSIFLTNKK-COOH	1	59
Control 5	NONO	NH2-AAPGAEFAPNKR-COOH	1	56
Control 5	SARS	NH2-AAPIDQEPSKK-COOH	1	37
Control 5	SLC19A1	NH2-AAQALSVQDK-COOH	1	53
Control 5	MTHFD1	NH2-AAQAPSSFQLLYDLK-COOH	1	81
Control 5	A2M	NH2-AAQVTIQSSGTFSTK-COOH	1	67
Control 5	YWHAE	NH2-AASDIAMTELPPTHPIR-COOH	1	84
Control 5	TLN1	NH2-AATAPLLEAVDNLSAFASNPEFSSVPAQISPEGR-COOH	1	71
Control 5	APOE	NH2-AATLSTLAGQPLLER-COOH	1	88
Control 5	UBA1	NH2-AAVATFLQSVQVPEFTPK-COOH	1	70
Control 5	UBA1	NH2-AAVATLLQSVQVPEFTPK-COOH	1	65
Control 5	PSMD1	NH2-AAVESLGFILFR-COOH	1	85
Control 5	PDCD6IP	NH2-AAVGRPLDKHEGALETLLR-COOH	1	47
Control 5	ENO1	NH2-AAVPSGASTGIYEALELR-COOH	2	122, 134
Control 5	CBR1	NH2-AAVQQLQAEGLSPLFHQLDIDDR-COOH	1	72
Control 5	C3	NH2-AAVYNHFISDGVK-COOH	1	68
Control 5	C3	NH2-AAVYNHFISDGVKK-COOH	1	43
Control 5	DYNC1I2	NH2-ADAEEEAATR-COOH	1	68
Control 5	TLN1	NH2-ADAEGESDLENSR-COOH	1	88
Control 5	TLN1	NH2-ADAEGESDLENSRK-COOH	1	64
Control 5	VAMP3	NH2-ADALQAGASQFETSAAK-COOH	1	66
Control 5	PTGFRN	NH2-ADDVRPEVTWSFSR-COOH	1	57
Control 5	PTK7	NH2-ADGSSLPEWVTDNAGTLHFAR-COOH	1	64
Control 5	PSMC6	NH2-ADHDFVVQEDFMK-COOH	1	70
Control 5	HSP90AB1	NH2-ADHGEPIGR-COOH	1	62
Control 5	KRT10	NH2-ADLEM<Mox>QIESLTEELAYLK-COOH	2	63, 98
Control 5	KRT10	NH2-ADLEM<Mox>QIESLTEELAYLKK-COOH	2	74, 49
Control 5	KRT10	NH2-ADLEMQIESLTEELAYLK-COOH	2	80, 82
Control 5	KRT10	NH2-ADLEMQIESLTEELAYLKK-COOH	2	82, 88
Control 5	SLC3A2	NH2-ADLLLSTQPGREEGSPLELER-COOH	1	64
Control 5	ALDH1L1	NH2-ADPLGLQAEQDGVPVFK-COOH	1	72
Control 5	TLN1	NH2-ADQDSEAMKR-COOH	1	69
Control 5	EHD1	NH2-ADQIETQQLMR-COOH	1	56
Control 5	CEP55	NH2-ADVQHLEDDR-COOH	1	36
Control 5	KRT1	NH2-AEAESLYQSK-COOH	1	58
Control 5	FLNA	NH2-AEAGVPAEFSIWTR-COOH	1	58
Control 5	TLN1	NH2-AEASQLGHK-COOH	1	59
Control 5	FKBP4	NH2-AEASSGDHPTDTEMKEEQK-COOH	1	28
Control 5	MARCKS	NH2-AEDGATPSPSNETPK-COOH	1	39
Control 5	ARHGDIA	NH2-AEEYEFLTPVEEAPK-COOH	1	39
Control 5	Bt.110587	NH2-AEITGNHDAHLNGK-COOH	1	52
Control 5	PSMD2	NH2-AELATEEFLPVTPILEGFVILR-COOH	2	72, 30
Control 5	DHX9	NH2-AENNSEVGASGYGVPGPTWDR-COOH	1	143
Control 5	UBA1	NH2-AENYDIPSADR-COOH	1	35
Control 5	LOC506828	NH2-AESLVFVQTDKPIYKPGQTVQFR-COOH	1	73
Control 5	F5	NH2-AEVDDVIQVR-COOH	1	55
Control 5	CCT5	NH2-AFADALEVIPMALSENSGMNPIQTMTEVR-COOH	1	112
Control 5	CCT4	NH2-AFADAMEVIPSTLAENAGLNPISTVTELR-COOH	1	90
Control 5	PCBP2	NH2-AFAMIIDKLEEDISSSMTNSTAASRPPVTLR-COOH	2	116, 119
Control 5	ACLY	NH2-AFDSGIIPMEFVNK-COOH	1	58
Control 5	FLNA	NH2-AFGPGLQGGSAGSPAR-COOH	1	84
Control 5	TCP1	NH2-AFHNEAQVNPER-COOH	1	78
Control 5	TCP1	NH2-AFHNEAQVNPERK-COOH	1	51
Control 5	RPLP0	NH2-AFLADPSAFVAAAPVAAATTAAPAAAAAPAK-COOH	2	64, 33
Control 5	GALK1	NH2-AFLEEFGAEPELAVSAPGR-COOH	1	149
Control 5	CLTC	NH2-AFMTADLPNELIELLEK-COOH	1	39
Control 5	ESD	NH2-AFTGYLGTDQSK-COOH	1	69
Control 5	LOC100141266	NH2-AFVHWYVGEGM<Mox>EEGEFSEAR-COOH	1	70
Control 5	LOC100141266	NH2-AFVHWYVGEGMEEGEFSEAR-COOH	2	105, 122
Control 5	HSPA1A	NH2-AFYPEEISSMVLTK-COOH	1	80
Control 5	DYNC1LI1	NH2-AGATSEGVLANFFNSLLSK-COOH	2	105, 42
Control 5	C3	NH2-AGDFLENHYR-COOH	1	66
Control 5	STAM	NH2-AGEIITVLDDSDPNWWK-COOH	1	67
Control 5	SLC29A1	NH2-AGKEESGVSVSNSQPTNESHSIK-COOH	2	83, 40
Control 5	UROD	NH2-AGLQEAGLAPVPMIIFAK-COOH	1	44
Control 5	F5	NH2-AGMQTPFLIVDR-COOH	1	76
Control 5	MFGE8	NH2-AGMVNAWTPSSNDDNPWIQVNLLR-COOH	1	116
Control 5	PGD	NH2-AGQAVDDFIEK-COOH	1	49
Control 5	CNP	NH2-AGQVFLEELGNHK-COOH	1	64
Control 5	APOA2	NH2-AGTDLLNFLSSFIDPK-COOH	1	45
Control 5	APOA2	NH2-AGTDLLNFLSSFIDPKK-COOH	1	45
Control 5	PHGDH	NH2-AGTGVDNVDLEAATR-COOH	1	78
Control 5	GNB4	NH2-AGVLAGHDNR-COOH	1	106
Control 5	PDCD6	NH2-AGVNFSEFTGVWK-COOH	1	89
Control 5	WDR1	NH2-AHDGGIYAISWSPDSTHLLSASGDK-COOH	2	44, 81
Control 5	ITIH2	NH2-AHIAFKPTVAQQR-COOH	1	57
Control 5	F5	NH2-AHKPLSIHAQGIK-COOH	1	46
Control 5	ANXA11	NH2-AHLVAVFNEYQR-COOH	1	41
Control 5	CCT8	NH2-AIADTGANVVVTGGK-COOH	1	99
Control 5	C9	NH2-AIEDYINEFSVR-COOH	1	59
Control 5	ST13	NH2-AIEINPDSAQPYK-COOH	1	51
Control 5	DHX9	NH2-AIEPPPLDAVIEAEHTLR-COOH	2	79, 92
Control 5	STX4	NH2-AIEPQKEEADENYNSVNTR-COOH	1	105
Control 5	CORO1C	NH2-AIFLADGNVFTTGFSR-COOH	1	112
Control 5	IRS4	NH2-AIGDGEDEMLFTR-COOH	1	83
Control 5	KRT6A	NH2-AIGGGLSSVGGGSSTIK-COOH	1	104
Control 5	TUBB2A	NH2-AILVDLEPGTM<Mox>DSVR-COOH	1	38
Control 5	A2M	NH2-AILYLNTGYQR-COOH	1	57
Control 5	FLVCR1	NH2-AIPADSPTDQEPK-COOH	1	55
Control 5	GAPDH	NH2-AITIFQERDPANIK-COOH	1	69
Control 5	FBLN1	NH2-AITPAYPANHADIIFDITDGNLR-COOH	1	120
Control 5	RPSA	NH2-AIVAIENPADVSVISSR-COOH	1	122
Control 5	RPL13	NH2-AKEAAEQDVEK-COOH	1	61
Control 5	APOA2	NH2-AKGSELQTQAK-COOH	1	79
Control 5	APOE	NH2-AKLEEQAQQIR-COOH	1	45
Control 5	PSMD3	NH2-AKPPPGGGEQEPPPPPAPQDVEMK-COOH	1	57
Control 5	SLC7A5	NH2-ALAAPAAEEKEEAR-COOH	1	87
Control 5	IMPDH2	NH2-ALALGASTVMMGSLLAATTEAPGEYFFSDGIR-COOH	2	35, 34
Control 5	AHCY	NH2-ALDLAENEMPGLMHMR-COOH	2	78, 110
Control 5	TLN1	NH2-ALEATTEHIR-COOH	1	61
Control 5	MYH9	NH2-ALEEAMEQK-COOH	1	40
Control 5	KRT17	NH2-ALEEANTELEVK-COOH	1	65
Control 5	MYH10	NH2-ALEEETKNHEAQIQDMR-COOH	1	36
Control 5	KRT10	NH2-ALEESNYELEGK-COOH	1	61
Control 5	TTC36	NH2-ALELQAVIAAEAGDLSTALER-COOH	1	42
Control 5	MYH9	NH2-ALEQQVEEMKTQLEELEDELQATEDAK-COOH	1	65
Control 5	MYH10	NH2-ALEQQVEEMR-COOH	1	47
Control 5	PGK1	NH2-ALESPERPFLAILGGAK-COOH	2	50, 74
Control 5	Bt.12809	NH2-ALETHTYFER-COOH	1	70
Control 5	ATIC	NH2-ALFEEVPELLTETEKK-COOH	1	55
Control 5	FLNA	NH2-ALGALVDSCAPGLCPDWDSWDASKPVNNAR-COOH	1	67
Control 5	MYL6B	NH2-ALGQNPTNAEVLK-COOH	1	57
Control 5	EEF1G	NH2-ALIAAQYSGAQVR-COOH	1	47
Control 5	CCT4	NH2-ALIAGGGAPEIELALR-COOH	1	90
Control 5	A2M	NH2-ALLAYAFALAGNQER-COOH	1	92
Control 5	EEF2	NH2-ALLELQLEPEELYQTFQR-COOH	2	86, 98
Control 5	MCM7	NH2-ALLLLLVGGVDQSPR-COOH	1	32
Control 5	JUP	NH2-ALMGSPQLVAAVVR-COOH	1	51
Control 5	HSPD1	NH2-ALMLQGVDLLADAVAVTMGPK-COOH	1	60
Control 5	UBA1	NH2-ALPAVQQNNLDEDLIR-COOH	1	114
Control 5	DYNC1H1	NH2-ALPDMEVVGLNFSSATTPELLLK-COOH	1	47
Control 5	GSTP1	NH2-ALPQHLKPFETLLSQNK-COOH	1	59
Control 5	PRPF19	NH2-ALQDEWDAVMLHSFTLR-COOH	2	93, 75
Control 5	Bt.110587	NH2-ALQEATYQTPDFIVPLTDLR-COOH	2	80, 71
Control 5	PSMC6	NH2-ALQSVGQIVGEVLK-COOH	1	62
Control 5	PTGFRN	NH2-ALSADQGSYR-COOH	1	86
Control 5	CEP55	NH2-ALSEEKDVLK-COOH	1	46
Control 5	TLN1	NH2-ALSTDPAAPTLK-COOH	1	53
Control 5	AGT	NH2-ALTAVSPDSTLLFNAYVHFQGK-COOH	1	91
Control 5	FLNA	NH2-ALTQTGGPHVK-COOH	1	40
Control 5	TUBB1	NH2-ALTVAELTQQMFDAR-COOH	1	109
Control 5	TUBB6	NH2-ALTVPELTQQMFDAR-COOH	1	52
Control 5	TUBB2A	NH2-ALTVPELTQQMFDSK-COOH	1	52
Control 5	TUBB	NH2-ALTVPELTQQVFDAK-COOH	2	41, 61
Control 5	LOC617696	NH2-ALVALGAVDTALYAVGGK-COOH	1	42
Control 5	TTYH3	NH2-ALVEMQDVVAELLR-COOH	1	92
Control 5	MPST	NH2-ALVSAQWVAEALR-COOH	1	66
Control 5	HIST3H2BB	NH2-AM<Mox>GIMNSFVNDIFER-COOH	1	98
Control 5	STIP1	NH2-AMADPEVQQIMSDPAMR-COOH	1	73
Control 5	VPS28	NH2-AMDEIQPDLR-COOH	1	46
Control 5	LOC617696	NH2-AMELLQEEDLIEEDDIPVR-COOH	1	142
Control 5	PSMC3	NH2-AMEVDERPTEQYSDIGGLDK-COOH	2	41, 44
Control 5	HIST3H2BB	NH2-AMGIMNSFVNDIFER-COOH	1	100
Control 5	EHD4	NH2-AMQEQLENYDFTK-COOH	1	66
Control 5	CCT3	NH2-AMTGVEQWPYR-COOH	1	69
Control 5	MYH10	NH2-AMVNKDDIQK-COOH	1	46
Control 5	ALDH9A1	NH2-ANDTTFGLAAGVFTR-COOH	1	112
Control 5	PNP	NH2-ANHEEVLEAGK-COOH	1	47
Control 5	FLNA	NH2-ANLPQSFQVDTSK-COOH	1	54
Control 5	MYH9	NH2-ANLQIDQINTDLNLER-COOH	1	89
Control 5	TPP2	NH2-ANNIDYTVHSVR-COOH	1	82
Control 5	F5	NH2-ANNNNQWLQIDLLK-COOH	1	78
Control 5	Bt.110587	NH2-ANPLLIDAVTYLVALIPEPSAER-COOH	1	58
Control 5	PFKL	NH2-ANVEHMTEK-COOH	1	37
Control 5	ACO1	NH2-ANYLASPPLVIAYAIAGTIR-COOH	2	57, 33
Control 5	PRKAR2A	NH2-APASVLPAATPR-COOH	1	41
Control 5	CNP	NH2-APGAEEYAQQDVLKK-COOH	2	74, 76
Control 5	ATIC	NH2-APGQLALFSVSDK-COOH	1	43
Control 5	RPL18	NH2-APGTPHSHTKPYVR-COOH	2	40, 35
Control 5	ASS1	NH2-APNSPDMLEIEFK-COOH	1	87
Control 5	ASS1	NH2-APNSPDMLEIEFKK-COOH	1	53
Control 5	PSMC1	NH2-APQETYADIGGLDNQIQEIK-COOH	1	48
Control 5	A2M	NH2-APSAEVEMTAYVILAHVTAQPAPNPEDLK-COOH	1	62
Control 5	A2M	NH2-APSAEVEMTAYVILAHVTAQPAPNPEDLKR-COOH	1	107
Control 5	ASNS	NH2-APSPEKAEEESER-COOH	1	98
Control 5	KRT16	NH2-APSTYGGGLSVSSR-COOH	1	61
Control 5	KRT14	NH2-APSTYGGGLSVSSSR-COOH	1	119
Control 5	canx	NH2-APVPTGEVYFADSFDR-COOH	1	94
Control 5	PSMD2	NH2-APVQPQQSPAAAPGGTDEKPSGK-COOH	1	71
Control 5	CCT6A	NH2-AQAALAVNISAAR-COOH	1	51
Control 5	EIF3B	NH2-AQAVSEDAGGNEGR-COOH	1	91
Control 5	PSMC4	NH2-AQDEIPALSVSRPQTGLSFLGPEPEDLEDLYSR-COOH	1	32
Control 5	PRKDC	NH2-AQEPESGLSEETQVK-COOH	1	57
Control 5	HSPA6	NH2-AQIHDIVLVGGSTR-COOH	1	67
Control 5	SERPINA5	NH2-AQILEGLGIGPGEGSEEELHSASQR-COOH	1	112
Control 5	Bt.110587	NH2-AQLSDPTLNPLVLK-COOH	1	66
Control 5	MSN	NH2-AQQELEEQTR-COOH	1	66
Control 5	LPL	NH2-AQQHYPVSAGYTK-COOH	1	52
Control 5	RUVBL1	NH2-AQTEGINISEEALNHLGEIGTK-COOH	1	139
Control 5	SCAMP4	NH2-AQTEWNTGTWR-COOH	1	72
Control 5	KRT1	NH2-AQYEDIAQK-COOH	1	46
Control 5	KRT5	NH2-AQYEEIANR-COOH	1	44
Control 5	KRT4	NH2-AQYEEIAQR-COOH	1	50
Control 5	ACTR1B	NH2-AQYYLPDGSTIEIGPSR-COOH	1	94
Control 5	RUVBL2	NH2-ARDYDAMGSQTK-COOH	1	41
Control 5	HSPA8	NH2-ARFEELNADLFR-COOH	1	104
Control 5	FLVCR1	NH2-ARPDDEEGAAVAPGHPLAK-COOH	1	63
Control 5	PARVB	NH2-ARPEDVVNLDLK-COOH	1	63
Control 5	PYGL	NH2-ARPEFMLPVHFYGR-COOH	1	43
Control 5	EEF2	NH2-ARPFPDGLAEDIDKGEVSAR-COOH	2	84, 64
Control 5	CAD	NH2-ASDPGLPAEEPK-COOH	1	39
Control 5	PKM2	NH2-ASDVHEVR-COOH	1	69
Control 5	AGT	NH2-ASEVGLLLNFMGFHMYK-COOH	1	47
Control 5	AARS	NH2-ASEWVQQVSGLMDGK-COOH	1	42
Control 5	MTHFD1	NH2-ASFITPVPGGVGPMTVAMLMQSTVESAK-COOH	1	99
Control 5	A2M	NH2-ASFSVLGDILGSAMR-COOH	2	74, 68
Control 5	RPL8	NH2-ASGNYATVISHNPETK-COOH	1	57
Control 5	SEPT2	NH2-ASIPFSVVGSNQLIEAK-COOH	1	82
Control 5	RPL6	NH2-ASITPGTILIILTGR-COOH	1	71
Control 5	F5	NH2-ASKPGWWLLDTEVGEIQR-COOH	2	80, 108
Control 5	ALDH16A1	NH2-ASLENWSTQPGAIR-COOH	1	44
Control 5	UBA2	NH2-ASNEDGDIKR-COOH	1	51
Control 5	CLU	NH2-ASSIM<Mox>DELFQDR-COOH	1	34
Control 5	CLU	NH2-ASSIMDELFQDR-COOH	1	90
Control 5	HS6ST2	NH2-ASSVEINEEIQKR-COOH	1	68
Control 5	RAP2B	NH2-ASVDELFAEIVR-COOH	1	63
Control 5	DYNC1H1	NH2-ASVVTLPVYLNFTR-COOH	1	62
Control 5	RBM14	NH2-ASYVAPLTAQPATYR-COOH	1	67
Control 5	GRB2	NH2-ATADDELSFK-COOH	1	72
Control 5	HSPA6	NH2-ATAGDTHLGGEDFDNR-COOH	2	106, 65
Control 5	BROX	NH2-ATAPVSFNYYGVVTGPSASK-COOH	1	78
Control 5	ZC3HAV1	NH2-ATDLGGTSQAGTSQR-COOH	1	127
Control 5	SERPINC1	NH2-ATEGQGSEQKIPGATNR-COOH	1	36
Control 5	HNRNPF	NH2-ATENDIYNFFSPLNPVR-COOH	2	94, 58
Control 5	TMEM2	NH2-ATFAFSPEEQQAQR-COOH	1	37
Control 5	DHX30	NH2-ATISLSDSDLLR-COOH	1	42
Control 5	KRT17	NH2-ATMQNLNDR-COOH	1	43
Control 5	CRYZ	NH2-ATQAHENIIHSSGATGK-COOH	1	37
Control 5	PRKDC	NH2-ATQQQHDFTLTQTADGR-COOH	1	80
Control 5	MYL12B	NH2-ATSNVFAMFDQSQIQEFK-COOH	1	106
Control 5	DARS	NH2-ATVNQDTR-COOH	1	57
Control 5	YWHAG	NH2-ATVVESSEK-COOH	1	48
Control 5	TLN1	NH2-AVAEQIPLLVQGVR-COOH	1	44
Control 5	PSMC1	NH2-AVANQTSATFLR-COOH	1	82
Control 5	PSMD14	NH2-AVAVVVDPIQSVK-COOH	1	59
Control 5	CATHL1	NH2-AVDQLNEQSSEPNIYR-COOH	1	90
Control 5	A2M	NH2-AVDQSVLLMRPEAELSAATVYNLLPVK-COOH	1	66
Control 5	PSMD14	NH2-AVEEEDKMTPEQLAIK-COOH	2	49, 41
Control 5	HBA	NH2-AVEHLDDLPGALSELSDLHAHK-COOH	3	100, 91, 63
Control 5	ATP6V1A	NH2-AVETTAQSDNK-COOH	1	85
Control 5	POTEF	NH2-AVFPSIVGRPR-COOH	1	52
Control 5	ATP1A1	NH2-AVFQANQENLPILK-COOH	1	53
Control 5	TUBA4A	NH2-AVFVDLEPTVIDEIR-COOH	1	94
Control 5	LOC100141266	NH2-AVFVDLEPTVIDEVR-COOH	2	110, 85
Control 5	CPNE8	NH2-AVGEIVQDYDSDK-COOH	1	90
Control 5	CPNE8	NH2-AVGEIVQDYDSDKMFPALGFGAK-COOH	1	62
Control 5	MYH10	NH2-AVIYNPATQADWTAK-COOH	1	68
Control 5	IGSF8	NH2-AVLAHVDVQTLSSQLAVTVGPGER-COOH	1	73
Control 5	TUBB4A	NH2-AVLVDLEPGTM<Mox>DSVR-COOH	1	36
Control 5	TUBB1	NH2-AVLVDLEPGTMDSIR-COOH	1	87
Control 5	TUBB4A	NH2-AVLVDLEPGTMDSVR-COOH	1	87
Control 5	PSMD2	NH2-AVPLALALISVSNPR-COOH	1	73
Control 5	PDCD6IP	NH2-AVQADGQVK-COOH	1	40
Control 5	F5	NH2-AVRPGETYTYK-COOH	1	39
Control 5	PSMD3	NH2-AVSGKEPR-COOH	1	68
Control 5	TLN1	NH2-AVSSAIAQLLGEVAQGNENYAGIAAR-COOH	1	111
Control 5	YWHAB	NH2-AVTEQGHELSNEER-COOH	2	89, 41
Control 5	MARS	NH2-AVTNEPEEEELATLSEEEIAMAVTAWEK-COOH	1	57
Control 5	ATP6V1B2	NH2-AVVQVFEGTSGIDAK-COOH	1	36
Control 5	CP	NH2-AVYLQYTDENFR-COOH	1	35
Control 5	ALDH16A1	NH2-AWDQEAEGAGPELGR-COOH	1	71
Control 5	FLNA	NH2-AWGPGLEGGVVGK-COOH	1	67
Control 5	TPP2	NH2-AYDYLVQNTSFANK-COOH	1	42
Control 5	FLNA	NH2-AYGPGIEPTGNMVK-COOH	1	53
Control 5	CPB2	NH2-AYISMHSYSQK-COOH	1	52
Control 5	APOE	NH2-AYKEELEGQLGPMAQETQAR-COOH	2	142, 73
Control 5	EEF2	NH2-AYLPVNESFGFTADLR-COOH	1	98
Control 5	PGM1	NH2-AYQDQKPGTSGLR-COOH	1	70
Control 5	YWHAG	NH2-AYSEAHEISK-COOH	1	49
Control 5	TSTA3	NH2-DADLTDAAQTR-COOH	1	58
Control 5	COPA	NH2-DADSQNPDAPEGK-COOH	1	52
Control 5	KRT14	NH2-DAEEWFFTK-COOH	1	45
Control 5	ALB	NH2-DAFLGSFLYEYSR-COOH	3	85, 58, 35
Control 5	FLNA	NH2-DAGEGGLSLAIEGPSK-COOH	1	73
Control 5	FLNA	NH2-DAGEGLLAVQITDPEGKPK-COOH	1	43
Control 5	HSPA8	NH2-DAGTIAGLNVLR-COOH	1	63
Control 5	HSPA1A	NH2-DAGVIAGLNVLR-COOH	1	73
Control 5	ARF6	NH2-DAIILIFANK-COOH	1	46
Control 5	ALB	NH2-DAIPENLPPLTADFAEDK-COOH	1	57
Control 5	CCT4	NH2-DALSDLALHFLNK-COOH	1	55
Control 5	APOC3	NH2-DALSSVQESQVAQQAR-COOH	1	110
Control 5	RPS4Y1	NH2-DANGNSFATR-COOH	1	67
Control 5	ANXA11	NH2-DAQELYAAGENR-COOH	1	59
Control 5	CCT2	NH2-DASLMVTNDGATILK-COOH	1	47
Control 5	ENO1	NH2-DATNVGDEGGFAPNILENK-COOH	1	80
Control 5	ARF4	NH2-DAVLLLFANK-COOH	1	55
Control 5	ARF5	NH2-DAVLLVFANK-COOH	1	46
Control 5	ABCE1	NH2-DAYTHPQFVTDVMKPLQIENIIDQEVQTLSGGELQR-COOH	1	47
Control 5	GC	NH2-DDFTSLSMVLYSR-COOH	1	77
Control 5	SERPIND1	NH2-DDGGGEPESMEPR-COOH	1	88
Control 5	PRMT5	NH2-DDGVSIPGEYTSFLAPISSSK-COOH	1	59
Control 5	BROX	NH2-DDSTKPKPEEEVKPVKEPDIKPQK-COOH	2	57, 70
Control 5	RPL9	NH2-DELILEGNDIELVSNSAALIQQATTVK-COOH	1	72
Control 5	GANAB	NH2-DENSVELTMAEGPYK-COOH	1	57
Control 5	ANXA11	NH2-DESTNVDMSLAQR-COOH	1	55
Control 5	EDIL3	NH2-DFGHVQFVGSYK-COOH	1	65
Control 5	SERPINA1	NH2-DFHVDEQTTVK-COOH	1	36
Control 5	SERPINA1	NH2-DFHVDEQTTVKVPMMNR-COOH	1	48
Control 5	DDX3Y	NH2-DFLDEYIFLAVGR-COOH	1	57
Control 5	HGD	NH2-DFLIPVAWYEDR-COOH	1	62
Control 5	PRSS23	NH2-DFLLNYPFSTSVK-COOH	1	59
Control 5	PSMD3	NH2-DFLLPFLEEPMDTEADLQFRPR-COOH	1	64
Control 5	CNP	NH2-DFLPLYFGWFLTK-COOH	1	39
Control 5	RPL9	NH2-DFNHINVELSLLGK-COOH	1	53
Control 5	PYGL	NH2-DFNVGDYIQAVLDR-COOH	1	118
Control 5	DYNC1H1	NH2-DFPLNDLLSATELDK-COOH	1	54
Control 5	NSF	NH2-DFQSGQHVIVR-COOH	1	51
Control 5	EIF4A1	NH2-DFTVSAMHGDMDQK-COOH	1	77
Control 5	AKR1B1	NH2-DFVDTWTAMEELVDEGLVK-COOH	1	33
Control 5	A2M	NH2-DFVHFDDTSEPPTETVR-COOH	2	79, 69
Control 5	HLA-A	NH2-DGEDQTQDTELVETRPAGDGTFQK-COOH	1	63
Control 5	MYL12B	NH2-DGFIDKEDLHDMLASLGK-COOH	1	74
Control 5	GSTZ1	NH2-DGGQQFSGEFQALNPMK-COOH	1	61
Control 5	HNRNPH3	NH2-DGMDNQGGYGSVGR-COOH	1	66
Control 5	Bt.110587	NH2-DGMSTSATTSLK-COOH	1	96
Control 5	DNAJA2	NH2-DGNDLHMTYK-COOH	1	53
Control 5	AHCY	NH2-DGPLNMILDDGGDLTNLIHTK-COOH	1	45
Control 5	GNB2L1	NH2-DGQAMLWDLNEGK-COOH	1	61
Control 5	IRS4	NH2-DGQGTAGGHGSGGGQRPGGGHGSGGGQGPGDGHGSGGGK-COOH	1	52
Control 5	VIM	NH2-DGQVINETSQHHDDLE-COOH	1	52
Control 5	CPNE8	NH2-DGSHDFIGEFTTSYR-COOH	1	40
Control 5	F13A1	NH2-DGTHVVEALDTTHIGK-COOH	1	39
Control 5	PSMD3	NH2-DGVIEASINHEK-COOH	1	51
Control 5	PYGL	NH2-DGWQIEEADDWLR-COOH	1	72
Control 5	TLN1	NH2-DHFGLEGDEESTMLEDSVSPK-COOH	1	84
Control 5	Bt.105172	NH2-DHHDVSGTDSPFR-COOH	2	51, 39
Control 5	DYNC1H1	NH2-DHLYGTLDPNTR-COOH	1	36
Control 5	EIF3A	NH2-DIDIEDLEELDPDFIMAK-COOH	1	45
Control 5	KRT9	NH2-DIENQYETQITQIEHEVSSSGQEVQSSAK-COOH	1	121
Control 5	CP	NH2-DIFTGLIGPMK-COOH	1	47
Control 5	DHX9	NH2-DINTDFLLVVLR-COOH	1	85
Control 5	PSMD11	NH2-DIQENDEEAVQVK-COOH	1	52
Control 5	HSPA8	NH2-DISENKR-COOH	1	41
Control 5	HSP90B1	NH2-DISTNYYASQK-COOH	1	49
Control 5	ACTR3	NH2-DITYFIQQLLR-COOH	1	61
Control 5	POSTN	NH2-DIVTNNGVIHLIDQVLVPDSAK-COOH	1	41
Control 5	ACO1	NH2-DIWPTRDEIQAVER-COOH	1	36
Control 5	PSMD2	NH2-DKAPVQPQQSPAAAPGGTDEKPSGK-COOH	1	67
Control 5	Bt.110587	NH2-DKAQSVYQELLAQEDR-COOH	1	92
Control 5	DDX3X	NH2-DKDAYSSFGSR-COOH	1	57
Control 5	NAT1	NH2-DKLDLETLTDILQHQIR-COOH	1	94
Control 5	POSTN	NH2-DKNALQNIILYHLTPGVFIGK-COOH	1	60
Control 5	ATP1A1	NH2-DKYEPAAVSEQGDK-COOH	1	48
Control 5	IMPDH2	NH2-DKYPNLQVIGGNVVTAAQAK-COOH	1	54
Control 5	GCN1L1	NH2-DLAPYLPSVTPGLK-COOH	1	39
Control 5	TTLL12	NH2-DLDTGEEVTR-COOH	1	46
Control 5	CKB	NH2-DLFDPIIEDR-COOH	1	53
Control 5	ALCAM	NH2-DLGNMEENKK-COOH	1	38
Control 5	SLC16A1	NH2-DLHDANTDLIGR-COOH	1	78
Control 5	TSG101	NH2-DLKPVLDSYVFNDGSSR-COOH	1	45
Control 5	ANXA5	NH2-DLLDDLKSELTGK-COOH	1	44
Control 5	PRKDC	NH2-DLLLNTMSQEEK-COOH	1	63
Control 5	SLC3A2	NH2-DLLLTSSYLSDSGSTGEHTK-COOH	1	46
Control 5	SPTBN1	NH2-DLMLWMEDVIR-COOH	1	69
Control 5	PHGDH	NH2-DLPLLLFR-COOH	1	40
Control 5	FAM125B	NH2-DLSEALPETSMDPITGVGVVASR-COOH	1	94
Control 5	MYH10	NH2-DLSEELEALKTELEDTLDTTAAQQELR-COOH	1	74
Control 5	GOLM1	NH2-DLSENNDQR-COOH	1	50
Control 5	LEPRE1	NH2-DLSFFGGLLR-COOH	1	45
Control 5	CILP2	NH2-DLTSAASAPSDLR-COOH	1	40
Control 5	FASN	NH2-DLVEAVAHILGIR-COOH	2	87, 53
Control 5	LOC530653	NH2-DLVITPIPSFPER-COOH	1	36
Control 5	PYGL	NH2-DLVNMLFYHDR-COOH	1	62
Control 5	ACLY	NH2-DLVSSLTSGLLTIGDR-COOH	2	90, 63
Control 5	HSP90AB1	NH2-DLVVLLFETALLSSGFSLEDPQTHSNR-COOH	1	39
Control 5	ACTB	NH2-DLYANTVLSGGTTMYPGIADR-COOH	1	115
Control 5	EIF3A	NH2-DLYNWLEVEFNPLK-COOH	1	66
Control 5	MYH9	NH2-DMFQETMEAFR-COOH	1	59
Control 5	RPS15	NH2-DMIILPEMVGSMVGVYNGK-COOH	1	66
Control 5	FAM125A	NH2-DMQGLSLDAASQPSK-COOH	1	89
Control 5	A2M	NH2-DMYSFLQDMGLK-COOH	1	63
Control 5	PDCD6IP	NH2-DNDFIYHDR-COOH	1	59
Control 5	CP	NH2-DNEDFQESNR-COOH	1	42
Control 5	LOC619094	NH2-DNIQGITKPAIR-COOH	1	73
Control 5	CHMP5	NH2-DNLAQQSFNMEQANYTIQSLK-COOH	1	49
Control 5	TF	NH2-DNPQTHYYAVAVVK-COOH	1	63
Control 5	PDCD6	NH2-DNSGMIDKNELK-COOH	1	69
Control 5	HSP90AA1	NH2-DNSTMGYMAAK-COOH	1	52
Control 5	HSP90AB1	NH2-DNSTMGYMMAK-COOH	1	53
Control 5	XPO5	NH2-DPLLLAIIPK-COOH	1	22
Control 5	FASN	NH2-DPSQQELPR-COOH	1	49
Control 5	EPRS	NH2-DQDLEPGAPSMGAK-COOH	1	57
Control 5	MYL6	NH2-DQGTYEDYVEGLR-COOH	1	62
Control 5	ATP1B3	NH2-DQIPSPGLMVFPKPVTALEYTFSR-COOH	1	56
Control 5	KRT9	NH2-DQIVDLTVGNNK-COOH	1	69
Control 5	IGF2BP1	NH2-DQTPDENDQVIVK-COOH	1	45
Control 5	EPRS	NH2-DQVDIAVQELLQLK-COOH	1	33
Control 5	ZC3HAV1	NH2-DQVYPQYVIEYTEDK-COOH	1	50
Control 5	KRT16	NH2-DQYEQM<Mox>AEK-COOH	1	36
Control 5	PRMT5	NH2-DRDPEAQFEMPYVVR-COOH	1	81
Control 5	DYNC1H1	NH2-DSAIQQQVANLQMK-COOH	1	71
Control 5	PSMD1	NH2-DSDSMETEEK-COOH	1	50
Control 5	MATR3	NH2-DSFDDRGPSLNPVLDYDHGSR-COOH	1	38
Control 5	APOA1	NH2-DSGRDYVAQFEASALGK-COOH	1	73
Control 5	C3	NH2-DSITTWEILAVSLSDKK-COOH	1	69
Control 5	KHDRBS1	NH2-DSLDPSFTHAMQLLTAEIEK-COOH	1	43
Control 5	PTGFRN	NH2-DSLVHSSPHVALSHVDAR-COOH	2	94, 48
Control 5	GSN	NH2-DSQEEEKTEALTSAK-COOH	2	94, 35
Control 5	SDCBP	NH2-DSQIADILSTSGTVVTITIMPAFIFEHIIK-COOH	1	42
Control 5	SDCBP	NH2-DSQIADILSTSGTVVTITIMPAFIFEHIIKR-COOH	1	40
Control 5	YWHAG	NH2-DSTLIMQLLR-COOH	1	43
Control 5	VTN	NH2-DSWVDIFR-COOH	1	38
Control 5	PSMC3	NH2-DSYLILETLPTEYDSR-COOH	1	82
Control 5	ACTB	NH2-DSYVGDEAQSK-COOH	1	41
Control 5	ACTB	NH2-DSYVGDEAQSKR-COOH	1	72
Control 5	A2M	NH2-DTGLGLSPTASLR-COOH	1	68
Control 5	SPTBN1	NH2-DTGNIGQER-COOH	1	39
Control 5	ALB	NH2-DTHKSEIAHR-COOH	1	62
Control 5	A2M	NH2-DTIIKPLLVEPEGLEK-COOH	2	79, 60
Control 5	PSMD1	NH2-DTSEDIEELVEPVAAHGPK-COOH	1	91
Control 5	PSMD7	NH2-DTTVGTLSQR-COOH	1	38
Control 5	FASN	NH2-DTVTISGPQAPVFEFVEQLR-COOH	2	45, 56
Control 5	FASN	NH2-DTVTISGPQAPVFEFVEQLRK-COOH	1	51
Control 5	Bt.12809	NH2-DVAMKPPSVYLLPPTR-COOH	1	77
Control 5	CAB39	NH2-DVAQIFNNILR-COOH	1	40
Control 5	KRT1	NH2-DVDGAYM<Mox>TK-COOH	1	32
Control 5	FLNA	NH2-DVDIIDHHDNTYTVK-COOH	1	35
Control 5	KRT2	NH2-DVDNAYM<Mox>IK-COOH	1	34
Control 5	PTGFRN	NH2-DVFSKPVNIFWALEDSVLVVK-COOH	1	61
Control 5	EIF4A3	NH2-DVIAQSQSGTGK-COOH	1	60
Control 5	CPNE8	NH2-DVLAEIPEQFLSYMR-COOH	2	83, 64
Control 5	GNB2L1	NH2-DVLSVAFSSDNR-COOH	1	69
Control 5	AFP	NH2-DVLTIIEKPTGSK-COOH	1	59
Control 5	ASNS	NH2-DVPLHALYDNVEK-COOH	1	43
Control 5	FSCN1	NH2-DVPWGVDSLITLAFQDQR-COOH	1	54
Control 5	ATIC	NH2-DVSELTGFPEMLGGR-COOH	1	79
Control 5	VARS	NH2-DVSGPMPDSYSPR-COOH	1	81
Control 5	VTN	NH2-DVWGIEGPIDAAFTR-COOH	2	94, 51
Control 5	APOC3	NH2-DWMTESFSSLK-COOH	1	57
Control 5	APOC3	NH2-DWMTESFSSLKDYWSSFK-COOH	1	50
Control 5	PRMT5	NH2-DWNTLIVGK-COOH	1	46
Control 5	TSPAN6	NH2-DWTDTNYYSEK-COOH	1	36
Control 5	RUVBL2	NH2-DYDAMGSQTK-COOH	1	45
Control 5	ENO1	NH2-DYPVVSIEDPFDQDDWEAWQK-COOH	2	59, 42
Control 5	ENO1	NH2-DYPVVSIEDPFDQDDWGAWQK-COOH	1	49
Control 5	KRT1	NH2-DYQELM<Mox>NTK-COOH	1	36
Control 5	KRT1	NH2-DYQELMNTK-COOH	1	43
Control 5	APOA1	NH2-DYVAQFEASALGK-COOH	1	74
Control 5	TLN1	NH2-EAAYHPEVAPDVR-COOH	1	59
Control 5	TLN1	NH2-EADESLNFEEQILEAAK-COOH	1	86
Control 5	UGDH	NH2-EADLVFISVNTPTK-COOH	1	57
Control 5	PKM2	NH2-EAEAAIYHLQLFEELR-COOH	2	81, 39
Control 5	PKM2	NH2-EAEAAIYHLQLFEELRR-COOH	1	66
Control 5	PKLR	NH2-EAEAAVYHR-COOH	1	52
Control 5	PTGFRN	NH2-EAEIHSKPVFITVK-COOH	1	41
Control 5	PLSCR1	NH2-EAFTDADNFGIQFPLDLDVK-COOH	1	49
Control 5	DARS	NH2-EAGVEMGDEDDLSTPNEK-COOH	1	53
Control 5	UPF1	NH2-EAIDSPVSFLALHNQIR-COOH	1	69
Control 5	GNAS	NH2-EAIETIVAAMSNLVPPVELANPENQFR-COOH	1	68
Control 5	RAB7A	NH2-EAINVEQAFQTIAR-COOH	1	99
Control 5	CPNE1	NH2-EALAQTVLAEVPTQLVSYFR-COOH	1	38
Control 5	PRPF19	NH2-EALATLKPQAGLIVPQAVPSSQPSVVGAGEPMDLGELVGMTPEIIQK-COOH	1	77
Control 5	DYNC1H1	NH2-EALELTDTGLLSGSEER-COOH	1	68
Control 5	CHMP4B	NH2-EALENANTNTEVLK-COOH	1	113
Control 5	CCT2	NH2-EALLSSAVDHGSDEVK-COOH	1	63
Control 5	KCMF1	NH2-EAMDPIAELLSQLSGVR-COOH	1	36
Control 5	GLIPR2	NH2-EAQQYSEALASTR-COOH	1	70
Control 5	CAPZA1	NH2-EASDPQPEEADGGLK-COOH	1	36
Control 5	CAD	NH2-EATAGNPGGQTVR-COOH	1	45
Control 5	PKM2	NH2-EATESFASDPILYRPVAVALDTK-COOH	1	53
Control 5	PSMC4	NH2-EAVELPLTHFELYK-COOH	2	51, 44
Control 5	PKLR	NH2-EAVESFANSPLSYRPVAIALDTK-COOH	1	37
Control 5	CPB2	NH2-EAVFAMENIHR-COOH	1	45
Control 5	TUBAL3	NH2-EDAANNYAR-COOH	1	85
Control 5	EIF3A	NH2-EDAPIGPHLQSMPSEQIR-COOH	2	46, 66
Control 5	LCP2	NH2-EDFLSVSDIIDYFR-COOH	1	114
Control 5	FASN	NH2-EDGLAQQQTQLNLR-COOH	1	111
Control 5	YBX1	NH2-EDGNEEDKENQGDETQGQQPPQR-COOH	1	64
Control 5	HNRNPA0	NH2-EDIYSGGGGGGSR-COOH	1	59
Control 5	EEF2	NH2-EDLYLKPIQR-COOH	1	43
Control 5	A2M	NH2-EDNTIHWTRPQKPR-COOH	1	46
Control 5	PLEK	NH2-EDPAYLHYYDPAGGEDPLGAIR-COOH	1	76
Control 5	PSMD3	NH2-EEAATGGGSTGEADGK-COOH	1	115
Control 5	VIM	NH2-EEAENTLQSFR-COOH	1	72
Control 5	XRCC5	NH2-EEASGSSVTAEEAK-COOH	1	88
Control 5	XRCC5	NH2-EEASGSSVTAEEAKK-COOH	1	87
Control 5	PSMA3	NH2-EEASNFR-COOH	1	53
Control 5	SLC16A1	NH2-EEETSIDVAGKPNEVTK-COOH	1	66
Control 5	IGSF8	NH2-EEGVVLEAVAWLAGGTVYR-COOH	2	56, 74
Control 5	APOE	NH2-EELEGQLGPMAQETQAR-COOH	1	87
Control 5	CAD	NH2-EELSALVAPAFAHTSQVLVDK-COOH	1	34
Control 5	GOLM1	NH2-EETNEIQVVNEEPQR-COOH	1	52
Control 5	C3	NH2-EEVPAADLSDQVPDTESETK-COOH	2	118, 78
Control 5	RAB1A	NH2-EFADSLGIPFLETSAK-COOH	1	72
Control 5	RPL5	NH2-EFNAEVHR-COOH	1	48
Control 5	FBLN1	NH2-EFTRPEEIIFLR-COOH	1	56
Control 5	ASS1	NH2-EFVEEFIWPAIQSSALYEDR-COOH	2	76, 44
Control 5	F5	NH2-EFVLLFMVFDEK-COOH	1	49
Control 5	CAPZA1	NH2-EGAAHAFAQYNMDQFTPVK-COOH	1	47
Control 5	EHD4	NH2-EGADEEEWVVAK-COOH	1	70
Control 5	TLN1	NH2-EGAETFADHR-COOH	1	65
Control 5	PTGR1	NH2-EGDMMMGEQVAR-COOH	1	76
Control 5	DHX9	NH2-EGETVEPYK-COOH	1	40
Control 5	DNAJA1	NH2-EGGAGGGFGSPMDIFDMFFGGGGR-COOH	2	58, 113
Control 5	GSN	NH2-EGGQTAPASTR-COOH	1	37
Control 5	CNDP2	NH2-EGGSIPVTLTFQEATGK-COOH	1	62
Control 5	ABCE1	NH2-EGINIFLDGYVPTENLR-COOH	1	69
Control 5	EEF2	NH2-EGIPALDNFLDKL-COOH	1	37
Control 5	UBC	NH2-EGIPPDQQR-COOH	3	41, 45, 37
Control 5	TLN1	NH2-EGISQEALHTQMLTAVQEISHLIEPLASAAR-COOH	1	75
Control 5	HSP90AB1	NH2-EGLELPEDEEEK-COOH	1	63
Control 5	TSPAN9	NH2-EGLLLYHTENNVGLK-COOH	1	53
Control 5	ACACA	NH2-EGLPLMVFANWR-COOH	1	39
Control 5	PPIA	NH2-EGMNIVEAMER-COOH	1	70
Control 5	FLNA	NH2-EGPYSISVLYGDEEVPR-COOH	1	98
Control 5	SERPINA7	NH2-EGQMEWVEGAMSSK-COOH	1	30
Control 5	LSM12	NH2-EGSALSHVR-COOH	1	55
Control 5	CXADR	NH2-EGSLPLQYEWQK-COOH	1	42
Control 5	A2M	NH2-EGSQGSHVYTK-COOH	1	76
Control 5	DYNC1H1	NH2-EGTEAWEAAMK-COOH	1	43
Control 5	EIF3H	NH2-EGTGSTATSSSSTAGAAGK-COOH	1	125
Control 5	CBR1	NH2-EGWPDTAYGVTK-COOH	1	35
Control 5	LOC100848359	NH2-EHALLAYTLGVK-COOH	1	68
Control 5	PSMC5	NH2-EHAPSIIFMDEIDSIGSSR-COOH	2	93, 91
Control 5	RPSA	NH2-EHPWEVMPDLYFYR-COOH	1	78
Control 5	EHD1	NH2-EHQISPGDFPSLR-COOH	1	49
Control 5	DYNC1H1	NH2-EHSNPNYDK-COOH	1	35
Control 5	RUVBL1	NH2-EHVEEISELFYDAK-COOH	1	95
Control 5	HSPA1B	NH2-EIAEAYLGHPVTNAVITVPAYFNDSQR-COOH	1	80
Control 5	HSPA1A	NH2-EIAEAYLGYPVTNAVITVPAYFNDSQR-COOH	2	86, 58
Control 5	KRT9	NH2-EIETYHNLLEGGQEDFESSGAGK-COOH	2	122, 84
Control 5	RAP2B	NH2-EIEVDSSPSVLEILDTAGTEQFASMR-COOH	1	92
Control 5	F13A1	NH2-EIGGDGMKDITDTYK-COOH	1	110
Control 5	LOC100141266	NH2-EIIDLVLDR-COOH	1	45
Control 5	ALDH9A1	NH2-EILDQFTEEVVK-COOH	1	47
Control 5	CFL1	NH2-EILVGDVGQTVDDPYATFVK-COOH	1	92
Control 5	DNAJA2	NH2-EISFAYEVLSNPEKR-COOH	1	63
Control 5	EPB41L2	NH2-EISPGSGPGEIR-COOH	1	53
Control 5	AMBP	NH2-EISVTNTHR-COOH	1	43
Control 5	RBP1	NH2-EIVQEGDHMIIR-COOH	1	38
Control 5	IARS	NH2-EIVVIHQDPEALK-COOH	1	61
Control 5	PSMD2	NH2-EIYENMAPGENKR-COOH	1	79
Control 5	EIF3A	NH2-EKEELEQR-COOH	1	37
Control 5	FERMT3	NH2-EKEPEEEVYDLTK-COOH	1	56
Control 5	EZR	NH2-EKEQMMR-COOH	1	50
Control 5	CHMP4A	NH2-EKGPTPEEAIQK-COOH	1	42
Control 5	NONO	NH2-EKLEMEMEAAR-COOH	1	41
Control 5	PRPSAP2	NH2-EKPPITVVGDVGGR-COOH	1	63
Control 5	HNRNPU	NH2-EKPYFPIPEEYTFIQNVPLEDR-COOH	1	59
Control 5	YWHAQ	NH2-EKVESELR-COOH	1	41
Control 5	HSP90AB1	NH2-EKYIDQEELNK-COOH	1	54
Control 5	RPS3	NH2-ELAEDGYSGVEVR-COOH	1	104
Control 5	DDX17	NH2-ELAQQVQQVADDYGK-COOH	1	57
Control 5	CCT8	NH2-ELAQTTR-COOH	1	42
Control 5	DHX9	NH2-ELDALDANDELTPLGR-COOH	1	106
Control 5	MYH10	NH2-ELDDATEANEGLSR-COOH	1	78
Control 5	IST1	NH2-ELDSGLAESVSTLIWAAPR-COOH	2	94, 114
Control 5	MYH9	NH2-ELEDATETADAM<Mox>NR-COOH	1	52
Control 5	MYH9	NH2-ELEDATETADAMNR-COOH	1	99
Control 5	KIF23	NH2-ELFDVVANPLVNDLIHGK-COOH	1	65
Control 5	F2	NH2-ELFESYIEGR-COOH	1	65
Control 5	SH3GL1	NH2-ELGGESNFGDALLDAGESMK-COOH	1	93
Control 5	HSP90AA1	NH2-ELHINLIPNKQDR-COOH	1	36
Control 5	SH3GLB1	NH2-ELIQTSALNFLTPLR-COOH	1	64
Control 5	HSP90AB1	NH2-ELISNASDALDK-COOH	1	79
Control 5	HSP90AB1	NH2-ELISNASDALDKIR-COOH	1	100
Control 5	EIF3C	NH2-ELLGQGLLLR-COOH	1	52
Control 5	PSMC4	NH2-ELLKPNASVALHK-COOH	1	35
Control 5	POSTN	NH2-ELLTQPGDWTLFVPTNDAFK-COOH	1	38
Control 5	VPS28	NH2-ELMETMHR-COOH	1	55
Control 5	LARS	NH2-ELMGEEILGASLSAPLTSYK-COOH	1	97
Control 5	TF	NH2-ELPDPQESIQR-COOH	1	65
Control 5	ESD	NH2-ELPQLVNDNFPVDPQR-COOH	1	104
Control 5	APOE	NH2-ELQAAQAR-COOH	1	45
Control 5	MYH10	NH2-ELQAQIAELQEDFESEK-COOH	1	40
Control 5	CLU	NH2-ELQEMSTEGSK-COOH	1	74
Control 5	SCAMP3	NH2-ELQHAALGGTATR-COOH	1	46
Control 5	SCAMP2	NH2-ELQNTVANLHVR-COOH	1	54
Control 5	SERPINA5	NH2-ELQQPQDSLQLSLGNALFTKPR-COOH	1	108
Control 5	Bt.110587	NH2-ELSELSLPEFK-COOH	1	64
Control 5	DCTN1	NH2-ELTNQQEASVER-COOH	1	74
Control 5	KRT10	NH2-ELTTEIDNNIEQISSYK-COOH	1	111
Control 5	A2M	NH2-ELVFYYLIMAK-COOH	1	39
Control 5	EHD1	NH2-ELVNNLGEIYQK-COOH	1	54
Control 5	ASNS	NH2-ELYLFDVLR-COOH	1	40
Control 5	MYH9	NH2-EMEAELEDER-COOH	1	59
Control 5	MYH9	NH2-EMEAELEDERK-COOH	1	81
Control 5	VIM	NH2-EMEENFAVEAANYQDTIGR-COOH	2	83, 116
Control 5	PRKDC	NH2-EMKPVIFLDVFLPR-COOH	1	54
Control 5	CAP1	NH2-EMNDAAMFYTNR-COOH	1	68
Control 5	LOC100140254	NH2-EMQPTHPIR-COOH	1	42
Control 5	ANXA11	NH2-EMSGDLEEGMLAVVK-COOH	1	44
Control 5	AHCY	NH2-EMYSASKPLK-COOH	1	38
Control 5	CD99	NH2-ENAEQGEVDMESHR-COOH	2	112, 60
Control 5	EIF2S1	NH2-ENAEVDGDDDAEEMEAK-COOH	1	38
Control 5	PSMC4	NH2-ENAPAIIFIDEIDAIATK-COOH	2	45, 43
Control 5	PSMC4	NH2-ENAPAIIFIDEIDAIATKR-COOH	1	57
Control 5	LCP2	NH2-ENDEDDVHQR-COOH	1	51
Control 5	LCP2	NH2-ENDEDDVHQRPLPQPALLPM<Mox>SSNTFPSR-COOH	1	47
Control 5	LCP2	NH2-ENDEDDVHQRPLPQPALLPMSSNTFPSR-COOH	1	64
Control 5	DYNC1H1	NH2-ENFIPTIVNFSAEEISDAIR-COOH	1	116
Control 5	BROX	NH2-ENITEDEAK-COOH	1	40
Control 5	F2	NH2-ENLDRDIALLK-COOH	1	37
Control 5	F5	NH2-ENQIDPPVVAR-COOH	1	54
Control 5	RHEB	NH2-ENQTAVDVFR-COOH	1	60
Control 5	EHD1	NH2-EPELFQTVAEGLR-COOH	1	41
Control 5	C3	NH2-EPGQDLVVLPLTITSDFIPSFR-COOH	2	55, 65
Control 5	SLC7A6	NH2-EPGRPTPTYHLVPNTSQSQVEEDVSSPPQR-COOH	1	45
Control 5	XRCC5	NH2-EPLPPIQQHIWNMLNPPAEVTTK-COOH	1	36
Control 5	MYH9	NH2-EQEVNILKR-COOH	1	65
Control 5	ADK	NH2-EQGFETEDIK-COOH	1	56
Control 5	ADK	NH2-EQGFETEDIKEIAR-COOH	1	85
Control 5	RRM1	NH2-EQGPYETYEGSPVSK-COOH	1	84
Control 5	LOC786131	NH2-EQIVPKPEEEVAQK-COOH	2	50, 69
Control 5	MYH9	NH2-EQLEEEEEAKHNLEK-COOH	2	77, 55
Control 5	MYH9	NH2-EQLEEEEEAKR-COOH	1	43
Control 5	APOA1	NH2-EQLGPVTQEFWDNLEK-COOH	1	69
Control 5	APOA1	NH2-EQLGPVTQEFWDNLEKETASLR-COOH	1	105
Control 5	ATP1A1	NH2-EQPLDEELKDAFQNAYLELGGLGER-COOH	1	94
Control 5	SERPINF2	NH2-EQQDSPDGKDSFQDHK-COOH	1	56
Control 5	CLU	NH2-EQSHVMDVMEDSFTR-COOH	1	83
Control 5	ITIH4	NH2-EQSPDVLLAQIR-COOH	1	60
Control 5	PLG	NH2-EQSVQEIPVSR-COOH	1	53
Control 5	THRAP3	NH2-EQTFSGGTSQDTK-COOH	1	74
Control 5	HSP90AB1	NH2-EQVANSAFVER-COOH	1	67
Control 5	DSG1	NH2-EQYGQYALAVR-COOH	1	53
Control 5	RPS2	NH2-ESEIIDFFLGASLKDEVLK-COOH	1	41
Control 5	GRB2	NH2-ESESAPGDFSLSVK-COOH	1	57
Control 5	ANKFY1	NH2-ESGAAEQVDNK-COOH	1	47
Control 5	AHCYL2	NH2-ESILDGLKR-COOH	1	45
Control 5	SLC16A1	NH2-ESKEEETSIDVAGKPNEVTK-COOH	1	88
Control 5	FN1	NH2-ESKPLTAQQATK-COOH	1	53
Control 5	TNPO1	NH2-ESQSPDTTIQR-COOH	1	37
Control 5	LCP2	NH2-ESQVYLLGTGLR-COOH	1	58
Control 5	PCBP2	NH2-ESTGAQVQVAGDMLPNSTER-COOH	2	37, 104
Control 5	GPRC5B	NH2-ETAFEEDVQLPR-COOH	1	96
Control 5	MOV10	NH2-ETGDPGGQLVLAGDPR-COOH	1	41
Control 5	VIM	NH2-ETNLDSLPLVDTHSK-COOH	1	75
Control 5	DHX9	NH2-ETPFELIEALLK-COOH	1	49
Control 5	FBP1	NH2-ETVLDIVPTDIHQK-COOH	1	60
Control 5	SH3GL1	NH2-EVAETSMHNLLETDIEQVSQLSALVDAQLDYHR-COOH	1	79
Control 5	AMBP	NH2-EVALGVGIPEDAIFTMPDR-COOH	1	89
Control 5	TLN1	NH2-EVANSTANLVK-COOH	1	52
Control 5	KRT16	NH2-EVASNSELVQSSR-COOH	1	92
Control 5	TUBB1	NH2-EVDEQLLNVQTR-COOH	1	66
Control 5	TUBB	NH2-EVDEQMLNVQNK-COOH	1	70
Control 5	TUBB4A	NH2-EVDEQMLSVQSK-COOH	1	41
Control 5	PSMC6	NH2-EVDPLVYNMSHEDPGNVSYSEIGGLSEQIR-COOH	1	46
Control 5	SLC3A2	NH2-EVELNELEPEKQPMNAASGAAMSLAGAEK-COOH	1	79
Control 5	KRT16	NH2-EVFTSSSSSSSR-COOH	1	57
Control 5	CEP55	NH2-EVHNLNQLLYSQR-COOH	1	92
Control 5	PSMC6	NH2-EVIELPLTNPELFQR-COOH	1	72
Control 5	F5	NH2-EVIITGIQTQGAK-COOH	1	69
Control 5	SLC1A5	NH2-EVLDSFLDLAR-COOH	1	65
Control 5	Bt.110587	NH2-EVLLQTFLDDTSPGDKR-COOH	2	108, 49
Control 5	GPX1	NH2-EVLPTPSDDATALMTDPK-COOH	1	47
Control 5	CD9	NH2-EVQEFYKDTYNK-COOH	1	54
Control 5	GALK1	NH2-EVQLEELEAAR-COOH	1	42
Control 5	GALK1	NH2-EVQLEELEAGR-COOH	1	55
Control 5	KRT13	NH2-EVSTNTAMIQTSK-COOH	1	45
Control 5	ATIC	NH2-EWIDKLNEVSISSDAFFPFR-COOH	1	82
Control 5	CBR1	NH2-EYGGLDVLVNNAGIAFK-COOH	1	95
Control 5	CP	NH2-EYTDASFSNQK-COOH	1	48
Control 5	C3	NH2-EYVLPSFEVQLEPEEK-COOH	1	58
Control 5	RPSA	NH2-FAAATGATPIAGR-COOH	1	94
Control 5	VPS37B	NH2-FAGLSLVQLNELLEDEGQLTEMVQK-COOH	1	110
Control 5	RAB35	NH2-FAGQMGIQLFETSAK-COOH	1	80
Control 5	TCP1	NH2-FATEAAITILR-COOH	1	92
Control 5	HSPA8	NH2-FDDAVVQSDMK-COOH	1	83
Control 5	PSMC2	NH2-FDDGAGGDNEVQR-COOH	1	113
Control 5	XRCC6	NH2-FDDPGLMLMGFKPLVLLK-COOH	1	43
Control 5	LOC100141266	NH2-FDGALNVDLTEFQTNLVPYPR-COOH	2	95, 115
Control 5	GDI1	NH2-FDLGQDVIDFTGHALALYR-COOH	1	97
Control 5	ILK	NH2-FDMIVPILEK-COOH	1	60
Control 5	HSPA8	NH2-FEELNADLFR-COOH	1	64
Control 5	KRT9	NH2-FEMEQNLR-COOH	1	41
Control 5	SEPT11	NH2-FESDPATHNEPGVR-COOH	1	39
Control 5	SPTBN1	NH2-FESLEPEMNNQASR-COOH	1	62
Control 5	HBB	NH2-FFESFGDLSTADAVMNNPK-COOH	1	169
Control 5	AKR7A3	NH2-FFGNSWAEVYR-COOH	1	69
Control 5	C3	NH2-FFKPAMPFDLMVYVTNPDGSPAR-COOH	1	60
Control 5	BSG	NH2-FFVSSSQGR-COOH	1	51
Control 5	TLN1	NH2-FFYSDQNVDSR-COOH	1	61
Control 5	WDR1	NH2-FGAVFLWDSGSSVGEITGHNK-COOH	1	78
Control 5	RPS3	NH2-FGFPEGSVELYAEK-COOH	1	53
Control 5	KRT2	NH2-FGGFGGPGGVGGLGGPGGFGPGGYPGGIHEVSVNQSLLQPLNVK-COOH	1	47
Control 5	PSMD2	NH2-FGGSGSQVDSAR-COOH	1	99
Control 5	GRB2	NH2-FGNDVQHFK-COOH	1	39
Control 5	DYNC1H1	NH2-FGNPLLVQDVESYDPVLNPVLNR-COOH	2	105, 46
Control 5	TLN1	NH2-FGQDFSTFLEAGVEMAGQAPSQEDR-COOH	1	76
Control 5	SBSN	NH2-FGQGAHHAAGQAGNEAGR-COOH	1	74
Control 5	SFPQ	NH2-FGQGGAGPVGGQGPR-COOH	1	49
Control 5	PKM	NH2-FGVEQDVDMVFASFIR-COOH	1	79
Control 5	PKM2	NH2-FGVEQNVDMVFASFIR-COOH	2	61, 83
Control 5	IMPDH2	NH2-FGVPVIADGGIQNVGHIAK-COOH	1	50
Control 5	PGK1	NH2-FHVEEEGK-COOH	1	47
Control 5	BOLA	NH2-FIAVGYVDDTQFVR-COOH	1	88
Control 5	GSTA2	NH2-FIEQPEDLDKLR-COOH	1	59
Control 5	CPNE8	NH2-FILDYFFEER-COOH	1	58
Control 5	ALB	NH2-FKDLGEEHFK-COOH	1	51
Control 5	PGM1	NH2-FKPFTVEIVDSVEAYATMLR-COOH	1	57
Control 5	RPSA	NH2-FLAAGTHLGGTNLDFQMEQYIYK-COOH	1	82
Control 5	FN1	NH2-FLATTPNSLLVSWQPPR-COOH	1	142
Control 5	VPS37C	NH2-FLEGEVPLETFLENFSSMR-COOH	2	47, 58
Control 5	PLTP	NH2-FLEQELETVTIPDLR-COOH	1	64
Control 5	KRT71	NH2-FLEQQNQVLETK-COOH	1	63
Control 5	KRT1	NH2-FLEQQNQVLQTK-COOH	1	84
Control 5	LCP2	NH2-FLNLTENDIQK-COOH	1	65
Control 5	LCP2	NH2-FLNLTENDIQKFPK-COOH	1	68
Control 5	DYNC1H1	NH2-FLSDPQVHTVLVER-COOH	1	52
Control 5	PDCD6IP	NH2-FLTALAQDGVINEEAISVTELDR-COOH	1	142
Control 5	Bt.99682	NH2-FLVGPDGIPIMR-COOH	1	65
Control 5	DDX1	NH2-FLVLDEADGLLSQGYSDFINR-COOH	1	74
Control 5	C3	NH2-FLYGEQVDGTAFVIFGVQDGDRR-COOH	1	47
Control 5	AGT	NH2-FMQSVTGWNMGR-COOH	1	69
Control 5	UPF1	NH2-FMTTAMYDAR-COOH	1	31
Control 5	GC	NH2-FMYEYSINYGQAPLTLLVGYTK-COOH	2	43, 56
Control 5	RPL10	NH2-FNADEFEDMVAEK-COOH	1	96
Control 5	PGM1	NH2-FNISNGGPAPEAITDK-COOH	1	71
Control 5	GRB2	NH2-FNSLNELVDYHR-COOH	1	72
Control 5	EIF3A	NH2-FNVLQYVVPEVK-COOH	1	35
Control 5	LOC786258	NH2-FNVWDTAGQEK-COOH	1	51
Control 5	DYNC1H1	NH2-FNYGFEYLGVQDK-COOH	1	68
Control 5	PNP	NH2-FPAMSDAYDR-COOH	1	48
Control 5	SULT1C4	NH2-FPFIEWIIPSLGSGLEQANAMASPR-COOH	1	110
Control 5	TUBB1	NH2-FPGQLNADLR-COOH	1	75
Control 5	TUBB1	NH2-FPGQLNADLRK-COOH	1	37
Control 5	SLITRK5	NH2-FPIYHLLLSGNLLNR-COOH	1	43
Control 5	FASN	NH2-FPQLNETSFANSR-COOH	1	74
Control 5	SERPIND1	NH2-FPVEMTHNHNFR-COOH	1	46
Control 5	GSTP1	NH2-FQDGDLTLYQSNAILR-COOH	1	77
Control 5	VTN	NH2-FQDGVLEPDFPR-COOH	1	72
Control 5	MAPRE2	NH2-FQDNLDFIQWFK-COOH	1	62
Control 5	NOP58	NH2-FQDTAEALAAFTALMEGK-COOH	1	58
Control 5	F13A1	NH2-FQEGQEEER-COOH	1	75
Control 5	HSPA4	NH2-FQESEERPK-COOH	1	62
Control 5	DPYSL2	NH2-FQLTDSQIYEVLSVIR-COOH	1	37
Control 5	DPYSL2	NH2-FQMPDQGMTSADDFFQGTK-COOH	1	97
Control 5	C5	NH2-FQNSATLTIQPK-COOH	1	53
Control 5	DYNC1H1	NH2-FQSISTEFLALMK-COOH	1	75
Control 5	CLTC	NH2-FQSVPAQPGQTSPLLQYFGILLDQGQLNK-COOH	1	44
Control 5	A2M	NH2-FQVENSNR-COOH	1	48
Control 5	CCT2	NH2-FRQDLMNIAGTTLSSK-COOH	1	74
Control 5	DHX9	NH2-FSDHVALLSVFQAWDDAR-COOH	1	94
Control 5	F5	NH2-FSEGASYSDHTLPMEK-COOH	2	72, 71
Control 5	SMCHD1	NH2-FSFGLLDLPFR-COOH	1	65
Control 5	SERPINA5	NH2-FSIEGSYQLEEVLPK-COOH	1	39
Control 5	FLG2	NH2-FSNSSSSNEFSK-COOH	1	77
Control 5	STRAP	NH2-FSPDGELYASGSEDGTLR-COOH	1	61
Control 5	VPS37C	NH2-FSSALQPGTLLDLLQVEGMK-COOH	2	42, 50
Control 5	KRT9	NH2-FSSSSGYGGGSSR-COOH	1	75
Control 5	SERPIND1	NH2-FSVDRPFLFLIYEHR-COOH	1	42
Control 5	Bt.110587	NH2-FSVPAGILVPSFGTLTAR-COOH	2	58, 36
Control 5	ENO1	NH2-FTASAGIQVVGDDLTVTNPK-COOH	2	111, 43
Control 5	MYL12B	NH2-FTDEEVDELYR-COOH	1	72
Control 5	CAPZA1	NH2-FTITPPTAQVVGVLK-COOH	1	36
Control 5	CXADR	NH2-FTLSPEDQGPLDIEWLISPADNQK-COOH	1	40
Control 5	RPSA	NH2-FTPGTFTNQIQAAFR-COOH	1	71
Control 5	DYNC1H1	NH2-FTQDTQPHYIYSPR-COOH	1	44
Control 5	FN1	NH2-FTQVTPTSLTAQWTAPNVQLTGYR-COOH	1	60
Control 5	EPHA4	NH2-FTVIQLVGMLR-COOH	1	45
Control 5	RPS3	NH2-FVDGLMIHSGDPVNYYVDTAVR-COOH	1	79
Control 5	ACO1	NH2-FVEFFGPGVAQLSIADR-COOH	1	56
Control 5	GCN1L1	NH2-FVHFIDAPSLALIMPIVQR-COOH	1	58
Control 5	MAT1A	NH2-FVIGGPQGDAGVTGR-COOH	1	118
Control 5	F5	NH2-FVQSDDVDYVPEDTVYK-COOH	1	34
Control 5	F5	NH2-FVQSDDVDYVPEDTVYKK-COOH	1	43
Control 5	SRRT	NH2-FVTSNTQELGK-COOH	1	51
Control 5	PSMC2	NH2-FVVDLSDQVAPTDIEEGMR-COOH	1	102
Control 5	TUBB	NH2-FWEVISDEHGIDPTGTYHGDSDLQLDR-COOH	1	62
Control 5	TUBB4A	NH2-FWEVISDEHGIDPTGTYHGDSDLQLER-COOH	1	65
Control 5	AKR7A3	NH2-FYAYNPLAGGLLTGR-COOH	1	58
Control 5	MAPRE2	NH2-FYDANYDGKEYDPVEAR-COOH	1	45
Control 5	EEF1D	NH2-FYEQMNGPVAGASR-COOH	1	67
Control 5	DYNC1H1	NH2-FYFVGDEDLLEIIGNSK-COOH	1	77
Control 5	PGRMC1	NH2-FYGPEGPYGVFAGR-COOH	1	44
Control 5	C3	NH2-FYHPDKEDGMLSK-COOH	1	47
Control 5	PDCD6IP	NH2-FYNELTEILVR-COOH	1	74
Control 5	ITIH2	NH2-FYNQVSTPLLR-COOH	1	63
Control 5	EZR	NH2-FYPEDVAEELIQDITQK-COOH	1	51
Control 5	TLN1	NH2-GAAANPDSEEQQQR-COOH	1	58
Control 5	GAPDH	NH2-GAAQNIIPASTGAAK-COOH	1	44
Control 5	PKM	NH2-GADFLVTEVENGGSLGSK-COOH	1	82
Control 5	YBX1	NH2-GAEAANVTGPGGVPVQGSK-COOH	1	77
Control 5	RPL10	NH2-GAFGKPQGTVAR-COOH	1	56
Control 5	SRP68	NH2-GAGGEENKENERPSAGSK-COOH	1	33
Control 5	FLNA	NH2-GAGTGGLGLAVEGPSEAK-COOH	1	97
Control 5	RPSA	NH2-GAHSVGLMWWMLAR-COOH	1	46
Control 5	KPNB1	NH2-GALQYLVPILTQTLTK-COOH	2	37, 30
Control 5	IRS4	NH2-GAQDVAGGSNPGAHNPSANLAR-COOH	1	60
Control 5	TAGLN2	NH2-GASQAGMTGYGMPR-COOH	1	54
Control 5	CNDP2	NH2-GATDDKGPVAGWINALEAFQK-COOH	1	49
Control 5	A2M	NH2-GATEITTTITK-COOH	1	66
Control 5	CCT2	NH2-GATQQILDEAER-COOH	1	68
Control 5	ALDH16A1	NH2-GAVEAAHQAAPGWMSQSPAAR-COOH	1	61
Control 5	RAB11A	NH2-GAVGALLVYDIAK-COOH	1	50
Control 5	PSAT1	NH2-GDDALEKR-COOH	1	43
Control 5	MYH10	NH2-GDDETLHK-COOH	1	51
Control 5	ILK	NH2-GDDTPLHLAASHGHR-COOH	2	68, 60
Control 5	UBR5	NH2-GDFLNYALSLMR-COOH	1	44
Control 5	SERPINF2	NH2-GDKPFDPDLK-COOH	1	48
Control 5	IRS4	NH2-GDNQAGGAAAAAAAPEPPPR-COOH	2	95, 64
Control 5	LOC617696	NH2-GDPQYLLDSNSWIEEMPSER-COOH	2	84, 48
Control 5	FN1	NH2-GDSPASSKPVSINYR-COOH	1	69
Control 5	FGA	NH2-GDSVSQGTGLAPGSPR-COOH	1	91
Control 5	SF3B1	NH2-GDTPGHATPGHGGATSSAR-COOH	1	57
Control 5	MARCKSL1	NH2-GDVTAEEAAGASPAK-COOH	1	105
Control 5	CCT4	NH2-GDVTITNDGATILK-COOH	1	54
Control 5	MARCKS	NH2-GEAAAERPGEAAVASSPSK-COOH	2	50, 92
Control 5	CNP	NH2-GEEVGELSR-COOH	1	56
Control 5	EEF2	NH2-GEGQLGPAER-COOH	1	40
Control 5	SCARB1	NH2-GEKPQVR-COOH	1	33
Control 5	KRT1	NH2-GENALKDAK-COOH	1	65
Control 5	SLC3A2	NH2-GENSWFSTQVDTVATK-COOH	1	97
Control 5	PBLD	NH2-GEPGGQTQAFDFYSR-COOH	1	65
Control 5	HRNR	NH2-GEQHGSSSGSSSSYGQHGSGSR-COOH	1	106
Control 5	Bt.12809	NH2-GFAPADVFVQWLQR-COOH	2	69, 51
Control 5	STXBP3	NH2-GFDPVSTVVHELTFQAM<Mox>AYDLLPIENDTYK-COOH	1	46
Control 5	F13A1	NH2-GFNPQDYLNVTNVHLFK-COOH	1	66
Control 5	SERPINF2	NH2-GFPIKEDFLEQSEQLFGAKPMSLTGMK-COOH	1	51
Control 5	ACO1	NH2-GFQVAPDHHNDHK-COOH	1	45
Control 5	KRT2	NH2-GFSSGSAVVSGGSR-COOH	1	86
Control 5	TFRC	NH2-GFVEPDHYVVVGAQR-COOH	1	73
Control 5	CCT7	NH2-GGAEQFMEETER-COOH	1	59
Control 5	PTGR1	NH2-GGETVLVSAAAGAVGSIVGQIAK-COOH	1	69
Control 5	KRT2	NH2-GGGFGGGSSFGGGSGFSGGGFGGGGFGGGR-COOH	2	183, 66
Control 5	KRT1	NH2-GGGGGGYGSGGSSYGSGGGSYGSGGGGGGGR-COOH	2	164, 96
Control 5	KRT9	NH2-GGGGSFGYSYGGGSGGGFSASSLGGGFGGGSR-COOH	2	194, 113
Control 5	RPS3	NH2-GGKPEPPAMPQPVPTA-COOH	1	58
Control 5	ALDH8A1	NH2-GGLLMLENFIGGK-COOH	1	61
Control 5	VCP	NH2-GGNIGDGGGAADR-COOH	1	39
Control 5	FASN	NH2-GGNVGINSFGFGGSNVHIILRPNTQPPPAPAPHATLPR-COOH	1	119
Control 5	CHMP4B	NH2-GGPTPQEAIQR-COOH	1	50
Control 5	PARP1	NH2-GGSDDSSKDPIDVNYEK-COOH	1	35
Control 5	KRT1	NH2-GGSGGGGGGSSGGRGSGGGSSGGSIGGR-COOH	1	78
Control 5	KRT9	NH2-GGSGGSHGGGSGFGGESGGSYGGGEEASGSGGGYGGGSGK-COOH	1	186
Control 5	KRT9	NH2-GGSGGSYGGGGSGGGYGGGSGSR-COOH	2	168, 66
Control 5	KRT2	NH2-GGSISGGGYGSGGGK-COOH	1	80
Control 5	CLEC11A	NH2-GGSLAQPADSR-COOH	1	43
Control 5	KRT2	NH2-GGSSSGGGYGSGGGGSSSVK-COOH	1	123
Control 5	XPNPEP1	NH2-GGVTEISAANK-COOH	1	54
Control 5	BSG	NH2-GGVVLKEDALPGQK-COOH	1	80
Control 5	ITIH3	NH2-GHGAINDLTFTEEVDMK-COOH	1	72
Control 5	RPLP0	NH2-GHLENNPALEK-COOH	1	59
Control 5	SLC39A10	NH2-GHQDLDPDNEGELR-COOH	1	45
Control 5	EEF2	NH2-GHVFEESQVAGTPMFVVK-COOH	1	95
Control 5	EEF2	NH2-GHVFEETQVAGTPMFVVK-COOH	1	75
Control 5	ITIH3	NH2-GHVSFKPSLDQQR-COOH	1	68
Control 5	TUBB6	NH2-GHYTEGAELVDAVLDVVR-COOH	1	103
Control 5	TUBB2A	NH2-GHYTEGAELVDSVLDVVR-COOH	1	140
Control 5	CCT6A	NH2-GIDPFSLDALSK-COOH	1	60
Control 5	DYNC1H1	NH2-GIFEALRPLETLPVEGLIR-COOH	1	34
Control 5	Bt.110587	NH2-GIISALLLPPETEEAK-COOH	1	35
Control 5	ALDH9A1	NH2-GIKPVTLELGGK-COOH	1	60
Control 5	FASN	NH2-GILADEDSSRPVWLK-COOH	1	71
Control 5	SVIP	NH2-GILDVQSVQEK-COOH	1	48
Control 5	VPS4B	NH2-GILLFGPPGTGK-COOH	1	47
Control 5	NAP1L1	NH2-GIPEFWLTVFK-COOH	1	57
Control 5	RPS4Y1	NH2-GIPHLVTHDAR-COOH	1	49
Control 5	AHCY	NH2-GISEETTTGVHNLYK-COOH	1	89
Control 5	COPA	NH2-GITGVDLFGTTDAVVK-COOH	1	94
Control 5	LOC100140254	NH2-GIVDQSQQAYQEAFEISK-COOH	1	124
Control 5	NONO	NH2-GIVEFSGKPAAR-COOH	1	52
Control 5	PYGL	NH2-GIVGVENVAELKK-COOH	1	47
Control 5	EIF4A3	NH2-GIYAYGFEKPSAIQQR-COOH	2	85, 58
Control 5	LCP2	NH2-GKEDFLSVSDIIDYFR-COOH	2	138, 88
Control 5	GC	NH2-GKFPDATETDLQELVAK-COOH	1	41
Control 5	IMPDH2	NH2-GKLPIVNEDDELVAIIAR-COOH	1	110
Control 5	CNP	NH2-GKPVPTQGSR-COOH	1	53
Control 5	SERPINA1	NH2-GKWEKPFEMK-COOH	1	46
Control 5	ANXA5	NH2-GLGTDEESILTLLTSR-COOH	1	112
Control 5	C5	NH2-GLLIGEIMSAVLSQEGIDSLTR-COOH	1	107
Control 5	LOC506828	NH2-GLPFFGQVLLVNEK-COOH	1	65
Control 5	Bt.110587	NH2-GLQDSADQVYQGAMR-COOH	1	64
Control 5	FN1	NH2-GLRPGVVYEGQLISVQHYGQR-COOH	1	47
Control 5	GALK1	NH2-GLVLPM<Mox>ALELVTVLVGSPR-COOH	2	64, 56
Control 5	DHX9	NH2-GMTLVTPLQLLLFASK-COOH	1	34
Control 5	FASN	NH2-GNAGQSNYGFANSAMER-COOH	1	107
Control 5	HNRNPM	NH2-GNFGGSFAGSFGGAGGHAPGVAR-COOH	1	48
Control 5	MYL12B	NH2-GNFNYIEFTR-COOH	1	38
Control 5	EDIL3	NH2-GNIDNNTPYANSFTPPIK-COOH	1	35
Control 5	A2M	NH2-GNSEGNTWLTAFVLK-COOH	2	113, 43
Control 5	Bt.110587	NH2-GNVATEISIER-COOH	1	43
Control 5	SLC1A5	NH2-GPAGDATVASEK-COOH	1	82
Control 5	LSR	NH2-GPALTPIRDEEWGGHSPR-COOH	1	38
Control 5	PKM2	NH2-GPDFLVTEVENGGSLGSK-COOH	1	61
Control 5	SLC20A2	NH2-GPEEKPAQESNYR-COOH	1	36
Control 5	RAN	NH2-GPIKFNVWDTAGQEK-COOH	1	62
Control 5	DDX6	NH2-GPVKPTGGPGGGGTQTQQQMNQLK-COOH	1	42
Control 5	HRNR	NH2-GPYESGSGHSSGLGHR-COOH	2	119, 89
Control 5	FBLN1	NH2-GQETADFAPGDGGDLQETAK-COOH	1	49
Control 5	C3	NH2-GQGTLSVVTVYHAK-COOH	1	87
Control 5	DSG2	NH2-GQHEMSEMDGR-COOH	1	50
Control 5	DSG2	NH2-GQIIGNFQAFDEDTGLPAHAR-COOH	1	49
Control 5	GSTT3	NH2-GQNHSDDFVQVNPLR-COOH	1	105
Control 5	SLC3A2	NH2-GQSEDPGSLLSLFR-COOH	1	90
Control 5	EIF4A3	NH2-GRDVIAQSQSGTGK-COOH	1	63
Control 5	VTN	NH2-GRNQNPYR-COOH	1	43
Control 5	NANS	NH2-GSDHSASLEPGELAELVR-COOH	1	77
Control 5	KRT1	NH2-GSGGGSSGGSIGGR-COOH	1	103
Control 5	A2M	NH2-GSGGTAEHPFTVEEFVLPK-COOH	2	53, 36
Control 5	HRNR	NH2-GSGSGQSPSYGR-COOH	1	76
Control 5	PKM2	NH2-GSGTAEVELKK-COOH	1	77
Control 5	CPNE3	NH2-GSITISAEEIKDNR-COOH	1	99
Control 5	KRT10	NH2-GSLGGGFSSGGFSGGSFSR-COOH	1	128
Control 5	TTR	NH2-GSPAANVGVK-COOH	1	52
Control 5	TLN1	NH2-GSQAQPDSPSAQLALIAASQSFLQPGGK-COOH	1	73
Control 5	CDK9	NH2-GSQITQQSTNQSR-COOH	1	37
Control 5	KRT2	NH2-GSSSGGGYSSGSSSYGSGGR-COOH	1	121
Control 5	FAM125B	NH2-GTDQSTMPEVK-COOH	1	35
Control 5	TLN1	NH2-GTEWVDPEDPTVIAENELLGAAAAIEAAAK-COOH	1	70
Control 5	ARL1	NH2-GTGLDEAMEWLVETLK-COOH	1	50
Control 5	LARS	NH2-GTGVVTSVPSDSPDDIAALR-COOH	1	86
Control 5	RPLP0	NH2-GTIEILSDVQLIK-COOH	1	39
Control 5	PHGDH	NH2-GTIQVITQGTSLK-COOH	1	59
Control 5	ANXA11	NH2-GTITDAPGFDPLR-COOH	1	85
Control 5	F5	NH2-GTLDKETNMPVDMR-COOH	1	79
Control 5	VIM	NH2-GTNESLER-COOH	1	67
Control 5	EXT2	NH2-GTNHLLFNMLPGGPPDYNTALDVPR-COOH	1	87
Control 5	EIF3B	NH2-GTQGVVTNFEIFR-COOH	1	108
Control 5	FLNA	NH2-GTVEPQLEAR-COOH	1	54
Control 5	DPYSL2	NH2-GTVVYGEPITASLGTDGSHYWSK-COOH	1	89
Control 5	F13A1	NH2-GTYIPVPIVSELQSGK-COOH	1	61
Control 5	CD46	NH2-GTYLTDETHR-COOH	1	65
Control 5	TLN1	NH2-GVAALTSDPAVQAIVLDTASDVLDK-COOH	1	106
Control 5	ACTR3	NH2-GVDDLDFFIGDEAIEKPTYATK-COOH	1	50
Control 5	VAT1	NH2-GVDIVMDPLGGSDTAK-COOH	1	67
Control 5	RPS15	NH2-GVDLDQLLDMSYEQLMQLYSAR-COOH	1	69
Control 5	SNRPF	NH2-GVEEEEEDGEMRE-COOH	1	66
Control 5	C3	NH2-GVFVLNKK-COOH	1	38
Control 5	TLN1	NH2-GVGAAATAVTQALNELLQHVR-COOH	1	86
Control 5	ATP1A1	NH2-GVGIISEGNETVEDIAAR-COOH	1	121
Control 5	TPP2	NH2-GVLIAVLDTGVDPGAPGMQVTTDGKPK-COOH	1	72
Control 5	PKM2	NH2-GVNLPGAAVDLPAVSEK-COOH	1	66
Control 5	PKM2	NH2-GVNLPGAAVDLPAVSEKDIQDLK-COOH	1	52
Control 5	EEF2	NH2-GVQYLNEIKDSVVAGFQWATK-COOH	1	48
Control 5	TRAP1	NH2-GVVDSEDIPLNLSR-COOH	1	89
Control 5	ALDH1L1	NH2-GVVNVLPGSGSLVGQR-COOH	1	54
Control 5	DYNC1H1	NH2-GWENHVEGQK-COOH	1	39
Control 5	EIF4A1	NH2-GYDVIAQAQSGTGK-COOH	1	81
Control 5	PRMT5	NH2-GYEDYLQSPLQPLMDNLESQTYEVFEKDPIK-COOH	2	44, 38
Control 5	ALDH1A1	NH2-GYFIQPTVFSDVTDDMR-COOH	1	96
Control 5	FBLN1	NH2-GYHLNEEGTR-COOH	1	45
Control 5	A2M	NH2-GYIFIDEAHITEALTWLAQK-COOH	1	45
Control 5	EIF3B	NH2-GYIFLEYASPAHAVDAVK-COOH	1	50
Control 5	IRS4	NH2-GYMMMFPR-COOH	1	31
Control 5	VAT1	NH2-GYNLLKPMGK-COOH	1	39
Control 5	LDHA	NH2-GYTSWAIGLSVADLAESIMK-COOH	1	46
Control 5	TUBB1	NH2-GYYTEGAELVDR-COOH	1	91
Control 5	FLG	NH2-HAETSSGGQAASSQEQAR-COOH	1	42
Control 5	POLR2B	NH2-HAIYDKLDDDGLIAPGVR-COOH	1	51
Control 5	BROX	NH2-HAPGLIAALAYETANFYQK-COOH	1	85
Control 5	SERPINA10	NH2-HDGNVVFSPLGLAWAMAALTLGAR-COOH	1	70
Control 5	MYH9	NH2-HEAMITDLEER-COOH	1	84
Control 5	PDCD6IP	NH2-HEGALETLLR-COOH	1	62
Control 5	NONO	NH2-HEHQVMLMR-COOH	1	46
Control 5	FASN	NH2-HFLLEEDKPEEPTAHAFVSTLTR-COOH	1	86
Control 5	A2M	NH2-HFPPAAATDTAADAHDPARPGAK-COOH	8	57, 92, 57, 75, 61, 46, 95, 53
Control 5	CCT8	NH2-HFSGLEEAVYR-COOH	1	63
Control 5	PTGR1	NH2-HFVGYPTNSDFELK-COOH	1	65
Control 5	PRKDC	NH2-HGDLPDIQIK-COOH	1	40
Control 5	PSMC6	NH2-HGEIDYEAIVK-COOH	1	44
Control 5	PGM1	NH2-HGFFVNPSDSVAVIAANIFSIPYFQQTGVR-COOH	1	103
Control 5	KRT2	NH2-HGGGGGGFGGGGFGSR-COOH	1	108
Control 5	KRT10	NH2-HGNSHQGEPR-COOH	1	71
Control 5	HRNR	NH2-HGSGSGHSSSHGQHGSGSGR-COOH	1	35
Control 5	HRNR	NH2-HGSGSGHSSSYGQHGSGSGWSSSSGR-COOH	2	76, 97
Control 5	HRNR	NH2-HGSGSGQSSSYGPYGSGSGWSSSR-COOH	1	61
Control 5	HRNR	NH2-HGSGSGQSSSYSPYGSGSGWSSSR-COOH	1	71
Control 5	HRNR	NH2-HGSSSGSSSSYGQHGSGSR-COOH	1	131
Control 5	TCP1	NH2-HGSYEDAVHSGALND-COOH	1	47
Control 5	KRT9	NH2-HGVQELEIELQSQLSK-COOH	2	160, 82
Control 5	KRT9	NH2-HGVQELEIELQSQLSKK-COOH	1	78
Control 5	Bt.86815	NH2-HGVVPLATYMR-COOH	1	54
Control 5	C3	NH2-HHRPGQQITLK-COOH	1	57
Control 5	ENO1	NH2-HIADLAGNAEVILPVPAFNVINGGSHAGNK-COOH	1	64
Control 5	RPL5	NH2-HIMGQNVADYMR-COOH	1	88
Control 5	C3	NH2-HIPVVTQGSNVQSLTQDDGVAK-COOH	2	108, 114
Control 5	ACTR2	NH2-HIVLSGGSTMYPGLPSR-COOH	1	60
Control 5	HSP90AA1	NH2-HIYYITGETK-COOH	1	57
Control 5	MFGE8	NH2-HKEFVGNWNK-COOH	1	65
Control 5	HSP90AB1	NH2-HLEINPDHPIVETLR-COOH	1	106
Control 5	HSP90AA1	NH2-HLEINPDHSIIETLR-COOH	1	87
Control 5	YWHAE	NH2-HLIPAANTGESK-COOH	1	64
Control 5	XRCC5	NH2-HLMLPDFDLLEDIESK-COOH	1	62
Control 5	ALB	NH2-HLVDEPQNLIK-COOH	1	65
Control 5	EIF3E	NH2-HLVFPLLEFLSVK-COOH	1	37
Control 5	CLTC	NH2-HNIMDFAMPYFIQVMK-COOH	1	42
Control 5	IRS4	NH2-HPAEAPNNGAR-COOH	1	36
Control 5	PTK7	NH2-HPASEAEIQPQTQVTLR-COOH	1	37
Control 5	JUP	NH2-HPEAEMAQNSVR-COOH	1	48
Control 5	RPS10	NH2-HPELADK-COOH	1	41
Control 5	LTBP1	NH2-HPPEASVQIHQVSR-COOH	1	84
Control 5	CAD	NH2-HPQPGAVELAAK-COOH	1	37
Control 5	PSMD8	NH2-HPVSLEQYLMEGSYNK-COOH	1	44
Control 5	HABP2	NH2-HPWQASLQTSLR-COOH	1	58
Control 5	ALB	NH2-HPYFYAPELLYYANK-COOH	1	63
Control 5	ACTB	NH2-HQGVMVGM<Mox>GQK-COOH	1	34
Control 5	ACTB	NH2-HQGVMVGMGQK-COOH	1	71
Control 5	C3	NH2-HQQTITIPAR-COOH	1	75
Control 5	UBA1	NH2-HQYYNQEWTLWDR-COOH	1	69
Control 5	LOC506828	NH2-HSDGSYSTFGDR-COOH	1	81
Control 5	CD276	NH2-HSDSKEDDGQEIA-COOH	1	52
Control 5	COPB2	NH2-HSEVQQANLK-COOH	1	50
Control 5	FRAS1	NH2-HSGAPAQSDSFR-COOH	1	43
Control 5	FLG	NH2-HSGIGHGQASSAVR-COOH	1	52
Control 5	HNRNPF	NH2-HSGPNSADSANDGFVR-COOH	1	30
Control 5	GALK1	NH2-HSLGSSEYPLR-COOH	1	59
Control 5	PSMC4	NH2-HSNALVDVLPPEADSSIMMLTSDQKPDVMYADIGGMDIQK-COOH	1	32
Control 5	MYH9	NH2-HSQAVEELAEQLEQTKR-COOH	1	102
Control 5	FASN	NH2-HSQDLAFLSMLNDIAAVPATAMPFR-COOH	1	110
Control 5	HSP90AB1	NH2-HSQFIGYPITLYLEK-COOH	2	91, 45
Control 5	KRT2	NH2-HSSGGGSRGGSSSGGGYGSGGGGSSSVK-COOH	1	113
Control 5	AHSG	NH2-HTFSGVASVESSSGEAFHVGK-COOH	8	127, 131, 73, 54, 68, 53, 53, 46
Control 5	HNRPH2	NH2-HTGPNSPDTANDGFVR-COOH	1	44
Control 5	IGSF8	NH2-HTHLAVSFGR-COOH	1	40
Control 5	AHSG	NH2-HTLNQIDSVK-COOH	1	63
Control 5	FLG	NH2-HTQTSSGGQAASSHEQAR-COOH	1	88
Control 5	FN1	NH2-HTSLQTTSAGSGSFTDVR-COOH	1	53
Control 5	GALK1	NH2-HVVGEIQR-COOH	1	35
Control 5	SLC3A2	NH2-HWDQNER-COOH	1	32
Control 5	HSPA8	NH2-HWPFMVVNDAGRPK-COOH	1	62
Control 5	ARF4	NH2-HYFQNTQGLIFVVDSNDR-COOH	2	145, 66
Control 5	ARF4	NH2-HYFQNTQGLIFVVDSNDRER-COOH	1	85
Control 5	DNAJA1	NH2-HYNGEAYEDDEHHPR-COOH	1	55
Control 5	PDCD6IP	NH2-HYQFASGAFLHIK-COOH	1	42
Control 5	TTR	NH2-HYTIAALLSPYSYSTTALVSSPK-COOH	1	148
Control 5	MYH9	NH2-IAEFTTNLMEEEEK-COOH	1	103
Control 5	PSMC5	NH2-IAELMPGASGAEVK-COOH	1	54
Control 5	RPS10	NH2-IAIYELLFK-COOH	1	49
Control 5	GMPS	NH2-IANEVIGEMNLKPEEVFLAQGTLRPDLIESASLVASGK-COOH	1	39
Control 5	FLNA	NH2-IANLQTDLSDGLR-COOH	1	116
Control 5	PCBP2	NH2-IANPVEGSTDR-COOH	1	48
Control 5	IGF2BP1	NH2-IAPPETPDSK-COOH	1	44
Control 5	MYH9	NH2-IAQLEEELEEEQGNTELVNDR-COOH	2	92, 120
Control 5	MYH9	NH2-IAQLEEQLDNETK-COOH	1	71
Control 5	A2M	NH2-IAQWQNLEVENGLQQLTFPLSSEPFQGSYK-COOH	3	68, 57, 101
Control 5	GSTM3	NH2-IATYMQSDR-COOH	1	58
Control 5	PRMT5	NH2-IAVALEIGADLPSNHVIDR-COOH	1	90
Control 5	DPYSL2	NH2-IAVGSDADLVIWDPDSVK-COOH	1	70
Control 5	HNRPD	NH2-IDASKNEEDEGHSNSSPR-COOH	1	51
Control 5	HNRNPK	NH2-IDEPLEGSEDR-COOH	1	89
Control 5	ATP1B3	NH2-IDGSANLK-COOH	1	37
Control 5	CAND1	NH2-IDLRPVLGEGVPILASFLR-COOH	1	38
Control 5	PGM1	NH2-IDNFEYSDPVDGSISR-COOH	1	63
Control 5	SCARB1	NH2-IDPSSLSFNMWK-COOH	1	71
Control 5	CHMP5	NH2-IDQIEDLQDQLEDMMEDANEIQEALSR-COOH	1	99
Control 5	CLU	NH2-IDSLMENDR-COOH	1	66
Control 5	CLU	NH2-IDSLMENDREQSHVMDVMEDSFTR-COOH	3	59, 49, 37
Control 5	PEF1	NH2-IDVYGFSALWK-COOH	1	75
Control 5	ALDH1L1	NH2-IDWDQPAEAIHNWIR-COOH	1	58
Control 5	VPS37B	NH2-IEEDTENMAEK-COOH	1	62
Control 5	CAPZA1	NH2-IEGYEDQVLITEHGDLGNSR-COOH	1	55
Control 5	LOC506828	NH2-IEHSFEVDEYVLPK-COOH	1	37
Control 5	PKM2	NH2-IENHEGVR-COOH	1	52
Control 5	LMNB1	NH2-IESLSSQLSNLQK-COOH	1	91
Control 5	UGDH	NH2-IFDANTKPNLNLQVLSNPEFLAEGTAIK-COOH	1	107
Control 5	SERPINA10	NH2-IFLPWADLSDLMVTER-COOH	1	86
Control 5	MFGE8	NH2-IFPGNWDNHSHKK-COOH	2	40, 43
Control 5	PRPS1L1	NH2-IFSGSSHQDLSQK-COOH	1	61
Control 5	ADK	NH2-IFTLNLSAPFISQFYK-COOH	1	112
Control 5	ALDH1A1	NH2-IFVEESIYDEFVR-COOH	1	45
Control 5	HNRPD	NH2-IFVGGLSPDTPEEK-COOH	1	46
Control 5	SERPINA10	NH2-IGDHLTLEDYLTTDLVDTWLR-COOH	1	107
Control 5	SLC3A2	NH2-IGDLQAFQGHGAGNLAGLK-COOH	1	56
Control 5	ACAT2	NH2-IGDSSIVVAGGMENMSK-COOH	1	40
Control 5	MTAP	NH2-IGIIGGTGLDDPEILEGR-COOH	1	107
Control 5	DSP	NH2-IGLVRPGTALELLEAQAATGFIVDPVSNLR-COOH	1	56
Control 5	BLMH	NH2-IGPITPLEFYR-COOH	1	61
Control 5	EEF1A1	NH2-IGYNPDTVAFVPISGWNGDNMLEPSANMPWFK-COOH	1	57
Control 5	DARS	NH2-IHDPQLLTER-COOH	1	39
Control 5	MYH9	NH2-IHEAQIQDMR-COOH	1	76
Control 5	PYGL	NH2-IHEYKR-COOH	1	42
Control 5	LOC100141266	NH2-IHFPLATYAPVISAEK-COOH	3	73, 74, 38
Control 5	CCT2	NH2-IHPQTIIAGWR-COOH	1	37
Control 5	TCP1	NH2-IHPTSVISGYR-COOH	1	41
Control 5	KRT16	NH2-IIAATIENAQPILQIDNAR-COOH	1	125
Control 5	IGF2BP1	NH2-IIGHFYASQMAQR-COOH	1	48
Control 5	MYH9	NH2-IIGLDQVAGMSETAMPGAFK-COOH	2	92, 55
Control 5	HSPA1L	NH2-IINEPTAAAIAYGLDK-COOH	1	97
Control 5	HSPA8	NH2-IINEPTAAAIAYGLDKK-COOH	1	92
Control 5	HSPA6	NH2-IINEPTAAAIAYGLDR-COOH	1	99
Control 5	IGJ	NH2-IIPSAEDPSQDIVER-COOH	1	76
Control 5	HNRNPK	NH2-IITITGTQDQIQNAQYLLQNSVK-COOH	1	82
Control 5	PCBP2	NH2-IITLAGPTNAIFK-COOH	1	38
Control 5	VPS28	NH2-IKEDRPITIK-COOH	1	54
Control 5	KRT9	NH2-IKFEM<Mox>EQNLR-COOH	1	38
Control 5	KRT9	NH2-IKFEMEQNLR-COOH	1	77
Control 5	MATR3	NH2-IKKPEGKPDQK-COOH	2	39, 48
Control 5	IRS4	NH2-IKPKPQKPTHEQR-COOH	1	41
Control 5	CSDE1	NH2-IKQEILPEER-COOH	1	51
Control 5	SLC3A2	NH2-IKVAEDEAEAAAAAK-COOH	1	86
Control 5	ADH5	NH2-IKVDEFVTHSLPFDQINEAFDLMHAGK-COOH	1	93
Control 5	TLN1	NH2-ILAQATSDLVNAIK-COOH	1	80
Control 5	ENPP1	NH2-ILAVLQWLQLPK-COOH	1	22
Control 5	DYNC1H1	NH2-ILDDDTIITTLENLKR-COOH	1	57
Control 5	SEPT2	NH2-ILDEIEEHNIK-COOH	1	45
Control 5	ALDH1A1	NH2-ILDLIESGKK-COOH	1	36
Control 5	RPLP2	NH2-ILDSVGIEADDDRLNK-COOH	1	84
Control 5	DSG2	NH2-ILDVNDNIPVVENK-COOH	1	36
Control 5	FERMT3	NH2-ILEAHQNVAQLSLSEAQLR-COOH	1	72
Control 5	PRKDC	NH2-ILELSGSSSEDSEK-COOH	1	97
Control 5	EEF1G	NH2-ILGLLDAYLK-COOH	1	60
Control 5	LOC785508	NH2-ILIEWLETDAR-COOH	1	59
Control 5	LOC785508	NH2-ILIPALMVTAEK-COOH	1	63
Control 5	VIM	NH2-ILLAELEQLKGQGK-COOH	1	55
Control 5	PSMC4	NH2-ILLELLNQMDGFDQNVNVK-COOH	1	78
Control 5	C3	NH2-ILLQGTPVAQM<Mox>TEDAIDGER-COOH	1	54
Control 5	C3	NH2-ILLQGTPVAQMTEDAIDGER-COOH	3	166, 75, 84
Control 5	TFRC	NH2-ILNIFGVIK-COOH	1	37
Control 5	TUBB1	NH2-ILNSFSVMPSPK-COOH	1	86
Control 5	ALDH1L1	NH2-ILPSVPEVDESTDFFK-COOH	1	49
Control 5	ASNS	NH2-ILQEYVEHQVDDAMMANAAQK-COOH	1	81
Control 5	KRT14	NH2-ILTATVDNANVLLQIDNAR-COOH	1	132
Control 5	RPL18	NH2-ILTFDQLALDSPK-COOH	1	83
Control 5	CNP	NH2-ILVLDDTNHER-COOH	1	59
Control 5	C3	NH2-ILWESASLLR-COOH	1	42
Control 5	MYH9	NH2-IMGIPEEEQMGLLR-COOH	1	87
Control 5	EEF2	NH2-IMGPNYTPGKK-COOH	1	73
Control 5	TUBB4A	NH2-IMNTFSVVPSPK-COOH	1	97
Control 5	Bt.110587	NH2-INDEIQALEFPQK-COOH	1	87
Control 5	DYNC1H1	NH2-INEWLTLVEK-COOH	1	46
Control 5	TUBB2A	NH2-INVYYNEAAGNK-COOH	1	52
Control 5	TUBB4B	NH2-INVYYNEATGGK-COOH	1	84
Control 5	TUBB4A	NH2-INVYYNEATGGNYVPR-COOH	1	107
Control 5	PTD004	NH2-IPAFLNVVDIAGLVK-COOH	1	80
Control 5	RPS18	NH2-IPDWFLNR-COOH	1	55
Control 5	BROX	NH2-IPTEAPQLELK-COOH	1	46
Control 5	LSR	NH2-IQASQQDDSMR-COOH	1	69
Control 5	EIF3F	NH2-IQDALSTVLQYAEDVLSGK-COOH	2	61, 107
Control 5	UBC	NH2-IQDKEGIPPDQQR-COOH	6	80, 46, 83, 96, 63, 64
Control 5	KRT9	NH2-IQDWYDKK-COOH	1	44
Control 5	ITSN2	NH2-IQEEER-COOH	1	37
Control 5	ARF4	NH2-IQEGAEELQK-COOH	1	56
Control 5	SERINC3	NH2-IQEHQPR-COOH	1	52
Control 5	LMNB1	NH2-IQELEDLLAK-COOH	1	76
Control 5	ARF4	NH2-IQEVADELQK-COOH	1	52
Control 5	A2M	NH2-IQHHTLLASPVR-COOH	1	63
Control 5	RAB15	NH2-IQIWDTAGQER-COOH	1	60
Control 5	LCP2	NH2-IQKPPLPPTTER-COOH	7	49, 57, 57, 58, 41, 34, 56
Control 5	FN3KRP	NH2-IQPQMDLVEQR-COOH	1	88
Control 5	ITIH2	NH2-IQPSGGTNINEALLR-COOH	1	119
Control 5	FLNA	NH2-IQQNTFTR-COOH	1	41
Control 5	PSMC4	NH2-IQSIPLVIGQFLEAVDQNTAIVGSTTGSNYYVR-COOH	1	80
Control 5	GOLM1	NH2-IQSSHNFQLESVNK-COOH	1	74
Control 5	MYH9	NH2-IRELESQISELQEDLESER-COOH	1	68
Control 5	KRT10	NH2-IRLENEIQTYR-COOH	1	68
Control 5	HSP90AB1	NH2-IRYESLTDPSK-COOH	1	37
Control 5	CCT5	NH2-ISDSVLVDIKDTEPLIQTAK-COOH	1	84
Control 5	JUP	NH2-ISEDKNPDYR-COOH	1	39
Control 5	LMNB2	NH2-ISEKEEVTTR-COOH	1	39
Control 5	TUBB2A	NH2-ISEQFTAMFR-COOH	1	87
Control 5	CCT3	NH2-ISIPVDISDSDMMLNIINSSITTK-COOH	1	38
Control 5	KRT5	NH2-ISISTSGGSFR-COOH	1	58
Control 5	RPL11	NH2-ISKEEAMR-COOH	1	49
Control 5	PYGL	NH2-ISLSSDPSGGANK-COOH	1	88
Control 5	F5	NH2-ISPTGSYNKPALR-COOH	1	89
Control 5	GNAI3	NH2-ISQSNYIPTQQDVLR-COOH	1	52
Control 5	POSTN	NH2-ISTTGGETEETLKK-COOH	1	110
Control 5	TUBB1	NH2-ISVYYNEAHGK-COOH	1	78
Control 5	TUBB1	NH2-ISVYYNEAHGKK-COOH	1	76
Control 5	TUBB	NH2-ISVYYNEATGGK-COOH	1	77
Control 5	GPLD1	NH2-ITDATAGLMGEEDGR-COOH	1	119
Control 5	LMNA	NH2-ITESEEVVSR-COOH	1	62
Control 5	DNAJA1	NH2-ITFHGEGDQEPGLEPGDIIIVLDQK-COOH	1	83
Control 5	DNAJA2	NH2-ITFTGEADQAPGVEPGDIVLLLQEK-COOH	1	46
Control 5	PABPC4	NH2-ITGMLLEIDNSELLHMLESPESLR-COOH	1	59
Control 5	MTHFD1	NH2-ITIGQAPTEK-COOH	1	58
Control 5	FN1	NH2-ITIMWTPPESPVTGYR-COOH	1	55
Control 5	IGF2BP1	NH2-ITISSLQDLTLYNPER-COOH	1	96
Control 5	PGK1	NH2-ITLPVDFVTADKFDENAK-COOH	2	75, 92
Control 5	SNAP23	NH2-ITNDAREDEMEENLTQVGSILGNLK-COOH	1	61
Control 5	EIF3B	NH2-ITNDFYPEEDGK-COOH	1	44
Control 5	VARS	NH2-ITPAHDQNDYEVGQR-COOH	1	87
Control 5	MARS	NH2-ITQDIFQQLLK-COOH	1	74
Control 5	Bt.110587	NH2-ITQLLSGEQNEQVK-COOH	1	42
Control 5	ACACA	NH2-ITSENPDEGFKPSSGTVQELNFR-COOH	1	56
Control 5	PSMD13	NH2-ITVNEVELLVMK-COOH	1	55
Control 5	F9	NH2-ITVVAGEHNTEKPEPTEQK-COOH	1	58
Control 5	F9	NH2-ITVVAGEHNTEKPEPTEQKR-COOH	1	79
Control 5	FN1	NH2-ITYGETGGSSPVQEFTVPGSK-COOH	1	36
Control 5	LDHB	NH2-IVADKDYSVTANSK-COOH	1	111
Control 5	TRIM28	NH2-IVAERPGTNSTGPAPMAPPR-COOH	1	60
Control 5	PABPC1	NH2-IVATKPLYVALAQR-COOH	1	75
Control 5	TPP2	NH2-IVDIIDTTGSGDVNTATEVEPK-COOH	1	53
Control 5	F2	NH2-IVEGQDAEVGLSPWQVM<Mox>LFR-COOH	2	67, 46
Control 5	F2	NH2-IVEGQDAEVGLSPWQVMLFR-COOH	4	113, 163, 101, 64
Control 5	MYH10	NH2-IVGLDQVTGMTETAFGSAYK-COOH	1	47
Control 5	A2M	NH2-IVLLDESFHPLNELVPLVYVEDPK-COOH	2	32, 44
Control 5	PPP1CB	NH2-IVQMTEAEVR-COOH	1	44
Control 5	VCP	NH2-IVSQLLTLMDGLK-COOH	1	72
Control 5	CCT3	NH2-IVSRPEELREDDVGTGAGLLEIK-COOH	1	61
Control 5	Bt.110587	NH2-IVVSTYLENLK-COOH	1	72
Control 5	AOX1	NH2-IVYQDLEPVILTIEEAIQNK-COOH	1	71
Control 5	EIF3L	NH2-IWNVHSVLNVLHSLVDK-COOH	1	78
Control 5	UBA1	NH2-IYDDDFFQNLDGVTNALDNVDAR-COOH	1	70
Control 5	STRAP	NH2-IYDLNKPEAEPK-COOH	1	60
Control 5	ITIH2	NH2-IYGNQDTSVQLK-COOH	1	54
Control 5	ITIH2	NH2-IYGNQDTSVQLKK-COOH	1	101
Control 5	C1QA	NH2-IYHGSEADSIFSGFLIFPSA-COOH	1	60
Control 5	CLTC	NH2-IYIDSNNNPER-COOH	1	77
Control 5	PGM1	NH2-IYQDPQVMLAPLISIALK-COOH	2	41, 35
Control 5	PKM2	NH2-IYVDDGLISLLVK-COOH	1	55
Control 5	PKM	NH2-IYVDDGLISLQVK-COOH	1	92
Control 5	A2M	NH2-KAAQVTIQSSGTFSTK-COOH	1	80
Control 5	APOA2	NH2-KAGTDLLNFLSSFIDPK-COOH	2	59, 88
Control 5	F13A1	NH2-KALNTEGVLK-COOH	1	36
Control 5	PGAM2	NH2-KAMEAVAAQGK-COOH	1	80
Control 5	MSN	NH2-KAQQELEEQTR-COOH	1	68
Control 5	SULT1E1	NH2-KASDELVDK-COOH	1	57
Control 5	PKM2	NH2-KASDVHEVR-COOH	1	81
Control 5	KHDRBS1	NH2-KDDEENYLDLFSHK-COOH	1	58
Control 5	RPL26L1	NH2-KDDEVQVVR-COOH	1	72
Control 5	PCMT1	NH2-KDDPTLLSSGR-COOH	1	43
Control 5	F13A1	NH2-KDGTHVVEALDTTHIGK-COOH	1	55
Control 5	ACTB	NH2-KDLYANTVLSGGTTMYPGIADR-COOH	2	92, 126
Control 5	PDCD6IP	NH2-KDNDFIYHDR-COOH	1	104
Control 5	C3	NH2-KDNIPEGR-COOH	1	41
Control 5	MYH9	NH2-KDQGELER-COOH	1	48
Control 5	KRT1	NH2-KDVDGAYM<Mox>TK-COOH	1	44
Control 5	KRT1	NH2-KDVDGAYMTK-COOH	1	63
Control 5	C3	NH2-KDYDTTPPVVR-COOH	1	67
Control 5	NARS	NH2-KEDGTFYEFGEDIPEAPER-COOH	1	43
Control 5	CFL1	NH2-KEDLVFIFWAPESAPLK-COOH	2	53, 75
Control 5	EEF2	NH2-KEDLYLKPIQR-COOH	1	77
Control 5	MYH11	NH2-KEEELQAALGR-COOH	1	60
Control 5	WDR77	NH2-KETPPPLVPPAAR-COOH	1	69
Control 5	CLTC	NH2-KFDVNTSAVQVLIEHIGNLDR-COOH	1	44
Control 5	HSPA1A	NH2-KFGDPVVQSDMK-COOH	1	113
Control 5	CPNE8	NH2-KFILDYFFEER-COOH	1	47
Control 5	CLTC	NH2-KFNALFAQGNYSEAAK-COOH	1	68
Control 5	ZC3HAV1	NH2-KFTYLGSQDR-COOH	1	51
Control 5	PARP1	NH2-KGDEVDGVDEVAK-COOH	1	47
Control 5	PKM2	NH2-KGDVVIVLTGWRPGSGFTNTMR-COOH	1	75
Control 5	PRKDC	NH2-KGGSWIQEINVAEK-COOH	1	55
Control 5	ITIH3	NH2-KGHVSFKPSLDQQR-COOH	1	50
Control 5	RBM14	NH2-KGPGLAVQSGDK-COOH	1	71
Control 5	RPS9	NH2-KGQGGAGAGDDEEED-COOH	1	61
Control 5	RPL24	NH2-KGQSEEIQK-COOH	1	61
Control 5	CORO1A	NH2-KGTIVAEK-COOH	1	66
Control 5	F5	NH2-KGTLTEDGTQK-COOH	1	88
Control 5	PKM2	NH2-KGVNLPGAAVDLPAVSEK-COOH	1	50
Control 5	FLG	NH2-KGYSPTHR-COOH	1	38
Control 5	HSP90AB1	NH2-KHLEINPDHPIVETLR-COOH	2	79, 81
Control 5	HSP90AA1	NH2-KHLEINPDHSIIETLR-COOH	1	88
Control 5	MYH10	NH2-KHQQLLEEK-COOH	1	49
Control 5	EIF3A	NH2-KIDYFER-COOH	1	36
Control 5	CHMP4B	NH2-KIEQELTAAK-COOH	1	90
Control 5	LOC785508	NH2-KILIPALMVTAEK-COOH	1	26
Control 5	SERPINA1	NH2-KINDYVEK-COOH	1	49
Control 5	LCP2	NH2-KINQDGTFLVR-COOH	1	84
Control 5	TUBB1	NH2-KLAVNMVPFPR-COOH	1	63
Control 5	AHCY	NH2-KLDEAVAEAHLGK-COOH	1	75
Control 5	EEF1G	NH2-KLDPGSEETQTLVR-COOH	1	96
Control 5	MYH9	NH2-KLEGDSTDLNDQIAELQAQIAELK-COOH	1	109
Control 5	RAB8A	NH2-KLEGNSPQGSNQGVK-COOH	1	74
Control 5	MGC139254	NH2-KLFEAEEQDLFR-COOH	1	67
Control 5	CLU	NH2-KLLLSSLEEAK-COOH	1	90
Control 5	ENO1	NH2-KLNVTEQEK-COOH	1	48
Control 5	ENO1	NH2-KLNVVEQEK-COOH	1	49
Control 5	SCAMP3	NH2-KLSPTEPK-COOH	1	43
Control 5	ITIH2	NH2-KLWAYLTINQLLAER-COOH	1	69
Control 5	MYH9	NH2-KMQQNIQELEEQLEEEESAR-COOH	1	70
Control 5	GOLM1	NH2-KNEFQGELEK-COOH	1	55
Control 5	EIF3C	NH2-KNEGYMR-COOH	1	44
Control 5	RPL28	NH2-KPATSYVR-COOH	1	44
Control 5	CEP55	NH2-KPESEGYLQEEK-COOH	1	89
Control 5	COPB1	NH2-KPITDDDVDR-COOH	1	48
Control 5	UBA1	NH2-KPLLESGTLGTK-COOH	1	77
Control 5	SORD	NH2-KPMVLGHEASGTVVK-COOH	1	69
Control 5	LCP2	NH2-KPPFSDKPSIPAGR-COOH	1	63
Control 5	LOC506828	NH2-KPQEVNELYSPHR-COOH	1	62
Control 5	TPP2	NH2-KQEEFDVANNGSSQANK-COOH	1	97
Control 5	USP5	NH2-KQEVQAWDGEVR-COOH	1	64
Control 5	DYNC1H1	NH2-KQHLVEVR-COOH	1	54
Control 5	KRT1	NH2-KQISNLQQSISDAEQR-COOH	2	135, 42
Control 5	PRKDC	NH2-KQNNFSLAMK-COOH	1	43
Control 5	FLG	NH2-KRPSSLER-COOH	1	37
Control 5	CORO1A	NH2-KSDLFQEDLYPPTAGPDAALTAEEWLGGR-COOH	1	108
Control 5	PLEK	NH2-KSEEENLFEIITADEVHYFLQAATPK-COOH	1	43
Control 5	MAPRE2	NH2-KSHHANSPTAGAAK-COOH	2	103, 93
Control 5	MPZL1	NH2-KSPSDTEGLVK-COOH	1	52
Control 5	CFL1	NH2-KSSTPEEVK-COOH	1	40
Control 5	TLN1	NH2-KSTVLQQQYNR-COOH	1	70
Control 5	CEP55	NH2-KTETAAHSLPQQTK-COOH	1	96
Control 5	FLNA	NH2-KTHIQDNHDGTYTVAYVPDVTGR-COOH	1	93
Control 5	RPL28	NH2-KTVGVEPAADGK-COOH	1	50
Control 5	AGT	NH2-KVEALTFQHNFLTR-COOH	1	94
Control 5	MYH9	NH2-KVEAQLQELQVK-COOH	1	84
Control 5	EEF2	NH2-KVEDMMK-COOH	1	53
Control 5	VIM	NH2-KVESLQEEIAFLK-COOH	1	97
Control 5	ALB	NH2-KVPQVSTPTLVEVSR-COOH	1	104
Control 5	VPS4B	NH2-KVQSATHFK-COOH	1	45
Control 5	CCT3	NH2-KVQSGNINAAK-COOH	1	80
Control 5	RAB1B	NH2-KVVDNTTAK-COOH	1	57
Control 5	RAB35	NH2-KVVETEDAYK-COOH	1	79
Control 5	MTHFD1	NH2-KVVGDVAYDEAK-COOH	1	86
Control 5	APOA1	NH2-KWHEEVEIYR-COOH	1	61
Control 5	LCP2	NH2-KYHIDGAR-COOH	1	48
Control 5	CLIC1	NH2-LAALNPESNTAGLDIFAK-COOH	1	94
Control 5	KPNB1	NH2-LAATNALLNSLEFTK-COOH	1	104
Control 5	Bt.110587	NH2-LAAYLMLMGSPSQSDISK-COOH	1	61
Control 5	ITIH3	NH2-LADEDMNSFK-COOH	1	66
Control 5	ALDH8A1	NH2-LADLLEQSLEELAQAESK-COOH	2	84, 56
Control 5	CLTC	NH2-LAELEEFINGPNNAHIQQVGDR-COOH	1	105
Control 5	ATP6V1A	NH2-LAEMPADSGYPAYLGAR-COOH	1	99
Control 5	DYNC1H1	NH2-LAETVFNFQEK-COOH	1	52
Control 5	QSOX1	NH2-LAGAPSEDPQFPK-COOH	1	37
Control 5	UBA1	NH2-LAGTQPLEVLEAVQR-COOH	1	98
Control 5	LCAT	NH2-LAGYMHTLVQNLVNNGYVR-COOH	1	74
Control 5	H2B	NH2-LAHYNKR-COOH	1	36
Control 5	LARS	NH2-LALADAGDTVEDANFVEAMADAGILR-COOH	1	55
Control 5	KRT4	NH2-LALDIEIATYR-COOH	1	45
Control 5	KRT5	NH2-LALDVEIATYR-COOH	1	79
Control 5	F13A1	NH2-LALETAMMYGAK-COOH	1	97
Control 5	ENO1	NH2-LAMQEFMILPVGAANFR-COOH	1	78
Control 5	ENO1	NH2-LAMQEFMILPVGAENFR-COOH	2	89, 49
Control 5	PDCD6IP	NH2-LANQAADYFGDAFK-COOH	1	91
Control 5	RAC3	NH2-LAPITYPQGLAMAR-COOH	1	54
Control 5	TLN1	NH2-LAQAAQSSVATITR-COOH	1	122
Control 5	BAG5	NH2-LAQNILSYLDLK-COOH	1	62
Control 5	EIF3E	NH2-LASEILMQNWDAAMEDLTR-COOH	1	37
Control 5	TLN1	NH2-LASQAKPAAVAAENEEIGAHIK-COOH	1	46
Control 5	CLTC	NH2-LASTLVHLGEYQAAVDGAR-COOH	1	43
Control 5	RPLP2	NH2-LASVPAGGAVAVSAAPGSAAPAAGSAPAAAEEK-COOH	1	77
Control 5	KRT9	NH2-LASYLDKVQALEEANNDLENK-COOH	1	92
Control 5	RPL13	NH2-LATQLTGPVMPVR-COOH	1	101
Control 5	TFRC	NH2-LAVDEEENADNNTK-COOH	1	80
Control 5	CKB	NH2-LAVEALSSLDGDLAGR-COOH	1	85
Control 5	APOE	NH2-LAVYQAGASEGAER-COOH	1	87
Control 5	STIP1	NH2-LAYINPDLALEEK-COOH	1	39
Control 5	UBA1	NH2-LAYVAAGDLAPINAFIGGLAAQEVMK-COOH	1	104
Control 5	VTN	NH2-LDAAM<Mox>AGHIYVSGSAPSFPR-COOH	1	72
Control 5	VTN	NH2-LDAAMAGHIYVSGSAPSFPR-COOH	2	96, 68
Control 5	NAP1L1	NH2-LDGLVETPTGYIESLPR-COOH	1	85
Control 5	F13A1	NH2-LDGPGVTKPLRK-COOH	1	44
Control 5	TUBAL3	NH2-LDHKFDLMYAK-COOH	1	66
Control 5	MTHFD1	NH2-LDIDPETITWQR-COOH	1	83
Control 5	PKM2	NH2-LDIDSPPITAR-COOH	1	60
Control 5	TRIM28	NH2-LDLDLTADSQPPVFK-COOH	1	57
Control 5	DNM1L	NH2-LDLMDAGTDAMDVLMGR-COOH	1	45
Control 5	KRT1	NH2-LDNLQQEIDFLTALYQAELSQM<Mox>QTQISETNVILSM<Mox>DNNR-COOH	1	34
Control 5	F5	NH2-LDPQGEYEEHLGILGPVIR-COOH	1	102
Control 5	TSG101	NH2-LDQEVAEVDKNIELLK-COOH	1	72
Control 5	UBA1	NH2-LDQPMTEIVSR-COOH	1	91
Control 5	NAPA	NH2-LDQWLTTMLLR-COOH	1	64
Control 5	DYNC1H1	NH2-LDRDPASGTALQEISFWLNLER-COOH	1	62
Control 5	DDX19B	NH2-LDTDDLDEIEK-COOH	1	77
Control 5	PTGFRN	NH2-LDTVGSDAYR-COOH	1	80
Control 5	EIF4A3	NH2-LDYGQHVVAGTPGR-COOH	1	48
Control 5	IGSF8	NH2-LEAARPGDAGTYR-COOH	1	81
Control 5	SLC44A1	NH2-LEAIPNSGMDHTQR-COOH	1	48
Control 5	APOA1	NH2-LEALKEGGGSLAEYHAK-COOH	1	76
Control 5	DYNC1H1	NH2-LEDDAKDNQQK-COOH	1	75
Control 5	TMED10	NH2-LEDLSESIVNDFAYMK-COOH	1	70
Control 5	F5	NH2-LEDPSSEGDGILGPIIR-COOH	1	104
Control 5	CORO1B	NH2-LEEVMQELQTLR-COOH	1	38
Control 5	PSMC5	NH2-LEGGSGGDSEVQR-COOH	1	110
Control 5	RAB8A	NH2-LEGNSPQGSNQGVK-COOH	1	70
Control 5	NCAM1	NH2-LEGQMGEDGNSIK-COOH	1	35
Control 5	KRT9	NH2-LEKEIETYHNLLEGGQEDFESSGAGK-COOH	1	90
Control 5	KRT10	NH2-LENEIQTYR-COOH	1	51
Control 5	LCAT	NH2-LEPSQQEEYYLK-COOH	1	37
Control 5	KRT14	NH2-LEQEIATYR-COOH	1	54
Control 5	DDX3Y	NH2-LEQELFSGGNTGINFEK-COOH	1	98
Control 5	PNP	NH2-LEQFVSLLMASIPVSGHTG-COOH	2	52, 43
Control 5	COPS5	NH2-LEQSEAQLGR-COOH	1	54
Control 5	LMNB2	NH2-LESLSYQLSGLQK-COOH	1	37
Control 5	DHX9	NH2-LETHMTPEMFR-COOH	1	62
Control 5	Bt.110587	NH2-LEVLNFDFQAK-COOH	1	63
Control 5	SERPINA10	NH2-LFDEINPDTK-COOH	1	66
Control 5	FASN	NH2-LFDHPESPTPNPTEPLFLAQAEVYK-COOH	1	53
Control 5	EIF3I	NH2-LFDSTTLEHQK-COOH	1	77
Control 5	MCM5	NH2-LFQVSTLDAALSGTLSGVEGFTSQEDQEMLSR-COOH	1	62
Control 5	DHX9	NH2-LFTAHNNMTNYATVWASK-COOH	1	39
Control 5	ALDH1L1	NH2-LFVEDSIHDQFVR-COOH	1	104
Control 5	NONO	NH2-LFVGNLPPDITEEEMR-COOH	1	47
Control 5	TLN1	NH2-LGAASLGAEDPETQVVLINAVK-COOH	2	74, 70
Control 5	VIM	NH2-LGDLYEEEMR-COOH	1	78
Control 5	F2	NH2-LGEDPDPDAAIEGR-COOH	1	80
Control 5	ITFG3	NH2-LGEGGPDSDQAIR-COOH	1	112
Control 5	ARF4	NH2-LGEIVTTIPTIGFNVETVEYK-COOH	1	49
Control 5	NMT1	NH2-LGEVVNTHGPVEPDKDNIR-COOH	1	103
Control 5	ALB	NH2-LGEYGFQNALIVR-COOH	1	129
Control 5	CCT5	NH2-LGFAGLVQEISFGTTK-COOH	1	60
Control 5	CKB	NH2-LGFSEVELVQMVVDGVK-COOH	2	81, 86
Control 5	PSMD14	NH2-LGGGMPGLGQGPPTDAPAVDTAEQVYISSLALLK-COOH	1	43
Control 5	CCT2	NH2-LGGSLADSYLDEGFLLDK-COOH	1	62
Control 5	CCT2	NH2-LGGSLADSYLDEGFLLDKK-COOH	1	125
Control 5	HSP90AA1	NH2-LGIHEDSQNR-COOH	1	66
Control 5	HSP90AB1	NH2-LGIHEDSTNR-COOH	1	59
Control 5	HSP90AB1	NH2-LGLGIDEDEVAAEEPNAAVPDEIPPLEGDEDASR-COOH	1	76
Control 5	PRKDC	NH2-LGLIEWLENTVTLK-COOH	1	49
Control 5	ACLY	NH2-LGLVGVNLTLDGVK-COOH	1	71
Control 5	SERPINF2	NH2-LGPPSEEDYAQPSSPK-COOH	1	54
Control 5	APOE	NH2-LGSDM<Mox>EDLR-COOH	1	44
Control 5	VIM	NH2-LHEEEIQELQAQIQEQHVQIDVDVSKPDLTAALR-COOH	1	53
Control 5	TUBB1	NH2-LHFFMPGFAPLTAQGSQQYR-COOH	2	82, 104
Control 5	TUBB6	NH2-LHFFMPGFAPLTSR-COOH	2	61, 71
Control 5	TUBG1	NH2-LHIQNPSFSQINQLVSTIMSASTTTLR-COOH	1	56
Control 5	VPS4A	NH2-LHLGSTPHNLTDANIHELAR-COOH	1	77
Control 5	EIF3F	NH2-LHPVILASIVDSYER-COOH	1	47
Control 5	PCBP2	NH2-LHQLAMQQSHFPMTHGNTGFSGIESSSPEVK-COOH	1	49
Control 5	TPP2	NH2-LHQLDAEK-COOH	1	43
Control 5	TLN1	NH2-LHTDDELNWLDHGR-COOH	1	76
Control 5	VARS	NH2-LHTYLAGEAPTLADLAAVTALLLPFR-COOH	1	72
Control 5	Bt.110587	NH2-LHVSEQNAQR-COOH	1	62
Control 5	FLNA	NH2-LIALLEVLSQK-COOH	1	83
Control 5	LDHB	NH2-LIAPVAEEETR-COOH	1	80
Control 5	F13A1	NH2-LIASLTSDSLR-COOH	1	86
Control 5	FYN	NH2-LIEDNEYTAR-COOH	1	60
Control 5	TUBA3C	NH2-LIGQIVSSITASLR-COOH	2	52, 66
Control 5	GNB4	NH2-LIIWDSYTTNK-COOH	1	74
Control 5	SERPINA10	NH2-LILVDYILFK-COOH	1	41
Control 5	PSMD14	NH2-LINANMMVLGHEPR-COOH	1	56
Control 5	SERPINA10	NH2-LINHYMNQETQGK-COOH	1	66
Control 5	ITIH3	NH2-LIQDPVTGLTVNGQIIGEK-COOH	1	57
Control 5	HS3ST3B1	NH2-LISDPAGELGR-COOH	1	41
Control 5	TUBA4B	NH2-LISQIVSSITASLR-COOH	2	78, 78
Control 5	GAPDH	NH2-LISWYDNEFGYSNR-COOH	1	76
Control 5	PYGL	NH2-LITSVAEVVNNDPVVGSK-COOH	1	43
Control 5	BCAP31	NH2-LKDELASTK-COOH	1	44
Control 5	APOC1	NH2-LKEFGNTLEDK-COOH	1	43
Control 5	SLC3A2	NH2-LKLEPHEGLLLR-COOH	1	53
Control 5	ITGB1	NH2-LKPEDITQIQPQQLVLR-COOH	2	53, 64
Control 5	EEF1G	NH2-LKPQAER-COOH	1	39
Control 5	DYNC1H1	NH2-LKQDGDSFR-COOH	1	53
Control 5	MYH9	NH2-LKQVEDEK-COOH	1	55
Control 5	KRT10	NH2-LKYENEVALR-COOH	1	68
Control 5	TLN1	NH2-LLAALLEDEGGSGRPLLQAAK-COOH	2	81, 80
Control 5	UBAC1	NH2-LLALNPDAVELFR-COOH	1	72
Control 5	PDCD6IP	NH2-LLDEEEATDNDLR-COOH	1	102
Control 5	RPS17	NH2-LLDFGSLSNLQVTQPTVGMNFK-COOH	2	57, 41
Control 5	CHST7	NH2-LLDLGVLVPLLR-COOH	1	44
Control 5	APOA1	NH2-LLDNWDTLASTLSK-COOH	1	80
Control 5	CAD	NH2-LLDTIGISQPQWR-COOH	1	71
Control 5	EHD1	NH2-LLDTVDDMLANDIAR-COOH	1	93
Control 5	KRT14	NH2-LLEGEDAHLSSSQFSSGSQSSR-COOH	1	82
Control 5	CATHL1	NH2-LLELDQPPQDDEDPDSPKR-COOH	1	59
Control 5	VPS4B	NH2-LLEPVVSMSDMLR-COOH	1	72
Control 5	HNRNPU	NH2-LLEQYKEESK-COOH	1	49
Control 5	MGC139254	NH2-LLEVVDDMLAHDIAQLMVLVR-COOH	1	53
Control 5	NEDD4L	NH2-LLFEVFDENR-COOH	1	52
Control 5	VTN	NH2-LLFWGGSYGGAGQPQLISR-COOH	2	147, 99
Control 5	KPNA2	NH2-LLGASELPIVTPALR-COOH	1	44
Control 5	HBB	NH2-LLGNVLVVVLAR-COOH	19	68, 72, 76, 79, 81, 44, 75, 61, 24, 24, 33, 23, 32, 35, 26, 22, 23, 26, 65
Control 5	NAPRT1	NH2-LLGSDGSLLLDVLQLAEEPPPQAGQELR-COOH	1	38
Control 5	DCTN2	NH2-LLHEVQELTTEVEK-COOH	1	53
Control 5	HNRNPK	NH2-LLIHQSLAGGIIGVK-COOH	1	30
Control 5	RUVBL2	NH2-LLIVSTTPYSEK-COOH	1	59
Control 5	A2M	NH2-LLIYAILPDGEVVGDSAR-COOH	3	90, 86, 38
Control 5	MSH2	NH2-LLLAVFVTPLTDLR-COOH	1	61
Control 5	LOC506828	NH2-LLLQEVALPEIPGK-COOH	1	57
Control 5	PRKDC	NH2-LLLQGEADQSLLTFIDK-COOH	1	36
Control 5	CLU	NH2-LLLSSLEEAKK-COOH	1	79
Control 5	AGT	NH2-LLLSTVVGLFTAPGLHLK-COOH	2	93, 64
Control 5	TFRC	NH2-LLNENSYVPR-COOH	1	85
Control 5	NCAPD2	NH2-LLNILGLIFK-COOH	1	30
Control 5	EHD1	NH2-LLPLEEHYR-COOH	1	41
Control 5	C3	NH2-LLPVGQTVFITIETPDGIPVKR-COOH	1	108
Control 5	HSPA8	NH2-LLQDFFNGK-COOH	1	67
Control 5	VIM	NH2-LLQDSVDFSLADAINTEFK-COOH	1	90
Control 5	IRS4	NH2-LLQEEEQER-COOH	1	60
Control 5	KRT1	NH2-LLRDYQELMNTK-COOH	1	61
Control 5	PSMC5	NH2-LLREELQLLQEQGSYVGEVVR-COOH	1	73
Control 5	HBA	NH2-LLSHSLLVTLASHLPSDFTPAVHASLDK-COOH	1	97
Control 5	HBA	NH2-LLSHSLLVTLASHLPSDFTPAVHASLDKFLANVSTVLTSK-COOH	1	51
Control 5	RSL1D1	NH2-LLSSFDFFLTDAR-COOH	1	88
Control 5	A2M	NH2-LLTEDIYQPR-COOH	1	64
Control 5	COMT	NH2-LLTIEFNPDYAAITQR-COOH	1	105
Control 5	SLC3A2	NH2-LLTSFLPAQLLR-COOH	1	64
Control 5	ITGB1	NH2-LLVFSTDAGFHFAGDGK-COOH	1	64
Control 5	IGF2BP1	NH2-LLVPTQYVGAIIGK-COOH	1	63
Control 5	HBB	NH2-LLVVYPWTQR-COOH	1	52
Control 5	ALDH16A1	NH2-LLWTLESLVTGR-COOH	1	82
Control 5	PSMD5	NH2-LMFNSPGFVEYVMDR-COOH	1	92
Control 5	UXS1	NH2-LMLGWEPVVPLEEGLNK-COOH	1	38
Control 5	STAM	NH2-LMNEDPMYSMYAK-COOH	1	41
Control 5	GALK1	NH2-LMVESHHSLR-COOH	1	56
Control 5	KRT1	NH2-LNDLEDALQQAK-COOH	1	67
Control 5	KRT1	NH2-LNDLEDALQQAKEDLAR-COOH	1	79
Control 5	KRT2	NH2-LNDLEEALQQAK-COOH	1	65
Control 5	RARS	NH2-LNDYIFSFDK-COOH	1	72
Control 5	TLN1	NH2-LNEAAAGLNQAATELVQASR-COOH	2	90, 57
Control 5	EIF6	NH2-LNEAQPSTIATSMR-COOH	1	61
Control 5	STUB1	NH2-LNFGDDIPSALR-COOH	1	48
Control 5	PKM2	NH2-LNFSHGTHEYHAETIK-COOH	2	75, 86
Control 5	MYL12B	NH2-LNGTDPEDVIR-COOH	1	41
Control 5	ATP1A1	NH2-LNIPVSQVNPR-COOH	1	65
Control 5	SERPIND1	NH2-LNLLNAQFAFDLYR-COOH	1	75
Control 5	F5	NH2-LNNGGSYNAWIAEK-COOH	1	92
Control 5	ASL	NH2-LNPNDEDIHTANER-COOH	1	83
Control 5	BUB3	NH2-LNQPPEDGISSVK-COOH	1	37
Control 5	BPGM	NH2-LNSDGLQEAR-COOH	1	37
Control 5	PYGL	NH2-LNSFLGDDIFLR-COOH	1	89
Control 5	FASN	NH2-LNSVQSSERPLFLVHPIEGSTTVFHSLASR-COOH	2	68, 81
Control 5	JUP	NH2-LNTIPLFVQLLYSSVENIQR-COOH	1	61
Control 5	PTGES3	NH2-LNWLSVDFNNWK-COOH	1	67
Control 5	TPP2	NH2-LPANQYTWSSR-COOH	1	63
Control 5	USP14	NH2-LPAYLTIQMVR-COOH	1	48
Control 5	FASN	NH2-LPEDPLLSGLLDSPALK-COOH	1	109
Control 5	HSPB1	NH2-LPEEWSQWLSHSGWPGYVR-COOH	1	59
Control 5	FASN	NH2-LPESENLEEFWANLIGGVDMVTDDDRR-COOH	1	102
Control 5	FASN	NH2-LPESENLQEFWDNLIGGVDMVTDDDRR-COOH	1	133
Control 5	PLEK	NH2-LPETIDLSALYLSMK-COOH	1	87
Control 5	IMPDH2	NH2-LPIVNEDDELVAIIAR-COOH	1	101
Control 5	KLHL8	NH2-LPLLPVDFLMGVVAK-COOH	1	50
Control 5	DARS	NH2-LPLQLDDAVRPEAEGEEEGR-COOH	1	49
Control 5	A2M	NH2-LPPNVVEESAR-COOH	1	73
Control 5	FLNA	NH2-LPQLPITNFSR-COOH	1	45
Control 5	ALDH1L1	NH2-LPQPEEGATYEGIQR-COOH	1	84
Control 5	BLVRB	NH2-LPSEGPQPAHVVVGDVR-COOH	1	76
Control 5	CHMP4A	NH2-LPSVPSTHLPAGPAPK-COOH	1	67
Control 5	EIF4A2	NH2-LQAEAPHIVVGTPGR-COOH	1	112
Control 5	EPRS	NH2-LQAILEDIQVTLFTR-COOH	1	69
Control 5	LOC617696	NH2-LQDAPSGQVVR-COOH	1	46
Control 5	VIM	NH2-LQDEIQNMKEEMAR-COOH	2	101, 53
Control 5	UROD	NH2-LQDPATVASELGYVFQAITLTR-COOH	1	73
Control 5	DNM1L	NH2-LQDVFNTVGADIIQLPQIVVVGTQSSGK-COOH	1	31
Control 5	BLVRB	NH2-LQDVTDDHIR-COOH	1	55
Control 5	KHDRBS2	NH2-LQEETGAK-COOH	1	48
Control 5	ARHGEF39	NH2-LQEGRPEFGGLQLQDLLPLPLQR-COOH	1	64
Control 5	ESD	NH2-LQEGYDHSYYFIATFIADHIR-COOH	2	54, 34
Control 5	MCM5	NH2-LQELPDAVPHGEMPR-COOH	1	40
Control 5	PSMD12	NH2-LQEVIETLLSLEK-COOH	1	80
Control 5	KRT2	NH2-LQGEIAHVKK-COOH	1	36
Control 5	ABCF1	NH2-LQGQLEQGDDTAAER-COOH	1	72
Control 5	C5	NH2-LQGTLPVEAR-COOH	1	55
Control 5	IARS	NH2-LQKEEEIEFLYNENTVR-COOH	1	47
Control 5	FASN	NH2-LQLNGNLQLELAQVLAQERPK-COOH	1	61
Control 5	EGFL7	NH2-LQLVLAPLHSLASQALEHGLPDPGSLLVHSFQQLGR-COOH	1	57
Control 5	EIF4A1	NH2-LQMEAPHIIVGTPGR-COOH	1	93
Control 5	NEDD4L	NH2-LQNPAITGPAVPYSR-COOH	1	65
Control 5	VPS4B	NH2-LQNQLQGAIVIERPNVK-COOH	1	31
Control 5	MCM5	NH2-LQPFATEADVEEALR-COOH	1	112
Control 5	GOLM1	NH2-LQQDVLQFQK-COOH	1	39
Control 5	MYH9	NH2-LQQELDDLLVDLDHQR-COOH	2	95, 94
Control 5	PSMC4	NH2-LQQELEFLEVQEEYIKDEQK-COOH	1	80
Control 5	SERPINA1	NH2-LQQLEDKLNNELLAK-COOH	1	98
Control 5	VAMP3	NH2-LQQTQNQVDEVVDIMR-COOH	2	59, 130
Control 5	MAGED2	NH2-LQSSQEPEAPPPR-COOH	1	44
Control 5	MYH9	NH2-LQVELDNVTGLLSQSDSK-COOH	1	153
Control 5	MYH9	NH2-LQVELDNVTGLLTQSDSK-COOH	1	164
Control 5	FASN	NH2-LQVVDQPLPVR-COOH	1	61
Control 5	CEP55	NH2-LREENDIAR-COOH	1	49
Control 5	LMNB1	NH2-LREYEAALNSK-COOH	1	40
Control 5	IGFALS	NH2-LSALPADALGPLQR-COOH	1	79
Control 5	PRKDC	NH2-LSDFNDITNMLLLK-COOH	1	73
Control 5	CAP1	NH2-LSDLLAPISEQIQEVVTFR-COOH	1	78
Control 5	PDCD6	NH2-LSDQFHDILIR-COOH	1	71
Control 5	MYH9	NH2-LSEMETLQSQLLAEK-COOH	1	80
Control 5	PEF1	NH2-LSFEDFVTMTASR-COOH	1	81
Control 5	A2M	NH2-LSFVTVDSNLRR-COOH	1	38
Control 5	PGM1	NH2-LSGTGSAGATIR-COOH	1	69
Control 5	C3	NH2-LSINTQNKR-COOH	1	60
Control 5	HSPA8	NH2-LSKEDIER-COOH	1	62
Control 5	HSPA1A	NH2-LSKEEIER-COOH	1	59
Control 5	OGN	NH2-LSLLEELTLAENQLLK-COOH	1	91
Control 5	PKM2	NH2-LSPITSDPTEAAAVGAVEASFK-COOH	1	139
Control 5	TRIM28	NH2-LSPPYSSPQEFAQDVGR-COOH	1	36
Control 5	LMNB1	NH2-LSPSPSSR-COOH	1	42
Control 5	LMNA	NH2-LSPSPTSQR-COOH	1	38
Control 5	MOV10	NH2-LSPSTSGPHSHDYLPQER-COOH	1	48
Control 5	SERPINF2	NH2-LSPTPEQTR-COOH	1	60
Control 5	PRMT5	NH2-LSPWIRPDSK-COOH	1	51
Control 5	Bt.110587	NH2-LSQQVSDYLSTFNWER-COOH	1	74
Control 5	LMNB1	NH2-LSSEMNTSTVNSAR-COOH	1	86
Control 5	F5	NH2-LSTEFNPEPWIQVDMQK-COOH	2	42, 40
Control 5	TPP2	NH2-LSTMETGTGLIR-COOH	1	74
Control 5	PROS1	NH2-LSTNAYPDLR-COOH	1	58
Control 5	TUBB1	NH2-LSTPTYGDLNHLVSLTMSGITTSLR-COOH	2	92, 35
Control 5	CLNS1A	NH2-LSWLDGSGLGFSLEYPTISLHALSR-COOH	1	43
Control 5	RPL34	NH2-LSYNTASNK-COOH	1	56
Control 5	IGSF3	NH2-LTEEESAPIGIR-COOH	1	37
Control 5	MYH9	NH2-LTEMETLQSQLMAEK-COOH	1	105
Control 5	ATIC	NH2-LTEVSISSDAFFPFR-COOH	1	73
Control 5	GSTM3	NH2-LTFVDFLTYDVLDQNR-COOH	1	41
Control 5	SERINC1	NH2-LTLTSDESTLIEDGGAR-COOH	1	137
Control 5	RPS5	NH2-LTNSMMMHGR-COOH	1	67
Control 5	RPS8	NH2-LTPEEEEILNK-COOH	1	51
Control 5	RAC1	NH2-LTPITYPQGLAMAK-COOH	1	56
Control 5	DPYD	NH2-LTPNVTDIVSIAR-COOH	1	39
Control 5	CCT2	NH2-LTSFIGAIAIGDLVK-COOH	1	73
Control 5	EIF3A	NH2-LTSLVPFVDAFQLER-COOH	1	57
Control 5	Bt.110587	NH2-LVAAASTWLQETSR-COOH	1	93
Control 5	RPL14	NH2-LVAIVDVIDQNR-COOH	1	88
Control 5	IGSF8	NH2-LVAQLDTEGVGSLGPGYEGR-COOH	1	105
Control 5	SERPINA1	NH2-LVDTFLEDVK-COOH	1	62
Control 5	DYNC1H1	NH2-LVEDEERR-COOH	1	55
Control 5	ACO1	NH2-LVGNPHPLVTSTDIVLTITK-COOH	1	37
Control 5	GAPDH	NH2-LVINGNPITIFQER-COOH	1	82
Control 5	Bt.105172	NH2-LVITNGMVIPNYSSR-COOH	1	60
Control 5	GCN1L1	NH2-LVLPSLLAALEEESWR-COOH	1	49
Control 5	RAN	NH2-LVLVGDGGTGK-COOH	1	84
Control 5	HSPA1A	NH2-LVNHFVEEFK-COOH	1	62
Control 5	C9	NH2-LVPIYDLIPVK-COOH	1	40
Control 5	PGD	NH2-LVPLLDIGDIIIDGGNSEYR-COOH	2	35, 79
Control 5	PGD	NH2-LVPLLDIGDIIIDGGNSEYRDTMR-COOH	1	71
Control 5	NOP2	NH2-LVPTGLDFGQEGFTR-COOH	1	40
Control 5	MYH10	NH2-LVQEQGSHSK-COOH	1	65
Control 5	SPTBN1	NH2-LVSDGNINSDR-COOH	1	47
Control 5	RAB7A	NH2-LVTMQIWDTAGQER-COOH	1	69
Control 5	SERPINF2	NH2-LVVSSVQHQSALELSEAGVQAAAATSTAMSR-COOH	2	121, 33
Control 5	GNAQ	NH2-LVYQNIFTAMQAMIR-COOH	1	40
Control 5	ITIH3	NH2-LWAYLTIEQLLDK-COOH	1	56
Control 5	ITIH2	NH2-LWAYLTINQLLAER-COOH	1	87
Control 5	SPTBN1	NH2-LWEYLLELLR-COOH	1	48
Control 5	CCT8	NH2-LYAVHQEGNK-COOH	1	54
Control 5	CLU	NH2-LYDQLLQSYQQK-COOH	1	62
Control 5	CPNE3	NH2-LYGPTNFSPIINHVAR-COOH	1	59
Control 5	IGF2BP1	NH2-LYIGNLNESVTPADLEK-COOH	1	76
Control 5	LMNB1	NH2-LYKEELEQTYHAK-COOH	1	74
Control 5	C3	NH2-LYNVEATSYALLALLAR-COOH	1	38
Control 5	SDCBP	NH2-LYPELSQYM<Mox>GLSLNEEEIR-COOH	1	49
Control 5	SDCBP	NH2-LYPELSQYMGLSLNEEEIR-COOH	2	110, 119
Control 5	HSPA1B	NH2-LYQGAGGPGAGGFGAQGPK-COOH	1	119
Control 5	VPS4A	NH2-LYQHAVEYFLHAIK-COOH	1	39
Control 5	WDR1	NH2-LYSILGTTLKDEGK-COOH	1	93
Control 5	HSPA8	NH2-M<Mox>VNHFIAEFK-COOH	1	44
Control 5	CAD	NH2-MAEIGEHVAPSEAANSLEQAQAAAER-COOH	1	124
Control 5	CHMP2B	NH2-MAGAMSTTAK-COOH	1	61
Control 5	CDK1	NH2-MALNHPYFNDLDNQIK-COOH	1	34
Control 5	MTAP	NH2-MAQFSVLLPR-COOH	1	52
Control 5	LOC508628	NH2-MATEVAADALGEEWK-COOH	1	103
Control 5	TUBB	NH2-MAVTFIGNSTAIQELFK-COOH	2	87, 65
Control 5	TUBB	NH2-MAVTFIGNSTAIQELFKR-COOH	1	92
Control 5	PRKDC	NH2-MDPMNIWDDIITNR-COOH	1	40
Control 5	MYH10	NH2-MEEEILLLEDQNSK-COOH	1	38
Control 5	HNRNPM	NH2-MEEESGAPGVPSGNGAPGPK-COOH	1	80
Control 5	SMC1A	NH2-MEEESQSQGR-COOH	1	51
Control 5	VPS37B	NH2-MEETQNVQLNK-COOH	1	61
Control 5	PSMD12	NH2-MEVDYSATVDQR-COOH	1	78
Control 5	MTHFD1	NH2-MFHEETQTDK-COOH	1	56
Control 5	EIF4A1	NH2-MFVLDEADEMLSR-COOH	1	92
Control 5	HNRNPM	NH2-MGAGLGHGMDR-COOH	1	68
Control 5	FTH1	NH2-MGAPGSGMAEYLFDK-COOH	1	56
Control 5	SFPQ	NH2-MGGGGAMNMGDPYGSGGQK-COOH	1	27
Control 5	HNRNPM	NH2-MGGMEGPFGGGMENMGR-COOH	1	89
Control 5	HNRNPM	NH2-MGLAMGGGGGASFDR-COOH	1	56
Control 5	RAB1B	NH2-MGPGAASGGERPNLK-COOH	1	71
Control 5	HNRNPM	NH2-MGPLGLDHMASSIER-COOH	1	39
Control 5	NONO	NH2-MGQMAMGGAMGINNR-COOH	1	82
Control 5	ILK	NH2-MGQNLNR-COOH	1	52
Control 5	PSMC6	NH2-MIMATNRPDTLDPALLRPGR-COOH	1	36
Control 5	CALM2	NH2-MKDTDSEEEIR-COOH	1	82
Control 5	TSG101	NH2-MKEEMDR-COOH	1	44
Control 5	HSPA8	NH2-MKEIAEAYLGK-COOH	1	103
Control 5	YWHAE	NH2-MKGDYHR-COOH	1	39
Control 5	YWHAG	NH2-MKGDYYR-COOH	1	53
Control 5	RHOA	NH2-MKQEPVKPEEGR-COOH	2	79, 74
Control 5	PFKP	NH2-MLAIYDGFDGFAK-COOH	1	35
Control 5	RBP1	NH2-MLANENFEEYLR-COOH	1	66
Control 5	CCT3	NH2-MLLDPMGGIVMTNDGNAILR-COOH	1	98
Control 5	HMGCS1	NH2-MLLNDFLNDQNR-COOH	1	87
Control 5	ROBO1	NH2-MLLPSGSLFFLR-COOH	1	33
Control 5	CCT2	NH2-MLPTIIADNAGYDSADLVAQLR-COOH	1	127
Control 5	TCP1	NH2-MLVDDIGDVTITNDGATILK-COOH	1	67
Control 5	F13A1	NH2-MNFEVENAVLGR-COOH	1	65
Control 5	PSMD2	NH2-MNLASSFVNGFVNAAFGQDK-COOH	2	69, 52
Control 5	ALDH1L1	NH2-MPHQLFIGGTFVDAEGGK-COOH	1	83
Control 5	F5	NH2-MPMGLSTGLIADSQIQASEFWGYWEPK-COOH	1	45
Control 5	CXADR	NH2-MPTSWLAEMTSSVISVK-COOH	2	41, 80
Control 5	TTLL12	NH2-MPVWYIMDEFGSR-COOH	1	74
Control 5	MYH10	NH2-MQAHIQDLEEQLDEEEGAR-COOH	1	89
Control 5	MGC139254	NH2-MQDQLQAQDFSK-COOH	1	53
Control 5	DYNC1H1	NH2-MQMLEDEDDLAYAETEKK-COOH	1	88
Control 5	TUBB2A	NH2-MSATFIGNSTAIQELFK-COOH	1	65
Control 5	KRT2	NH2-MSGDLSSNVTVSVTSSTISSNVASK-COOH	1	98
Control 5	STXBP3	NH2-MTDLLEEGITVVENIYK-COOH	1	51
Control 5	C5	NH2-MVETTAYALLTNLNLK-COOH	1	56
Control 5	TLN1	NH2-MVGGIAQIIAAQEEMLR-COOH	1	52
Control 5	IGF2BP1	NH2-MVIITGPPEAQFK-COOH	1	68
Control 5	DPYSL2	NH2-MVIPGGIDVHTR-COOH	1	63
Control 5	FGA	NH2-MVLETFGGDGHAR-COOH	1	77
Control 5	HSPA8	NH2-MVNHFIAEFK-COOH	1	46
Control 5	PDCD6IP	NH2-MVPVSVQQSLAAYNQR-COOH	1	97
Control 5	GSTZ1	NH2-MVSDLIASGIQPLQNLSVLK-COOH	1	45
Control 5	LDHB	NH2-MVVESAYEVIK-COOH	1	55
Control 5	NAA15	NH2-MVYYLDPSSQK-COOH	1	41
Control 5	RAE1	NH2-MWDLSSNQAIQIAQHDAPVK-COOH	1	44
Control 5	SNRNP70	NH2-MWDPHNDPNAQGDAFK-COOH	2	30, 36
Control 5	LRP1	NH2-MYDAQQQQVGTNK-COOH	1	43
Control 5	F5	NH2-MYEQEWVR-COOH	1	50
Control 5	SLITRK5	NH2-MYLTENYIAVVR-COOH	1	67
Control 5	PTGFRN	NH2-MYQTQVSDAGLYR-COOH	1	75
Control 5	F13A1	NH2-MYVAVWTPYGVIR-COOH	1	48
Control 5	BROX	NH2-NAADSYFSLLQGFINSLDESTQESK-COOH	1	60
Control 5	PPP2R2A	NH2-NAAQFLLSTNDK-COOH	1	58
Control 5	NPEPPS	NH2-NAATEDLWESLENASGKPIAAVMNTWTK-COOH	1	64
Control 5	MYH9	NH2-NAEQYKDQADK-COOH	1	89
Control 5	LOC784445	NH2-NAESNAELK-COOH	1	47
Control 5	SERPINA7	NH2-NALALFVLPK-COOH	1	45
Control 5	HSPA1A	NH2-NALESYAFNMK-COOH	1	65
Control 5	CD99	NH2-NANAEPAVQR-COOH	1	68
Control 5	VCP	NH2-NAPAIIFIDELDAIAPK-COOH	1	39
Control 5	RAB1B	NH2-NATNVEQAFMTMAAEIK-COOH	1	48
Control 5	RAB1A	NH2-NATNVEQSFMTMAAEIK-COOH	1	93
Control 5	MFGE8	NH2-NAVHVNLFETPVEAQYVR-COOH	2	99, 87
Control 5	CEP55	NH2-NAYQLTEK-COOH	1	46
Control 5	F5	NH2-NDDDDSYEIIYEPSGSTAMTTK-COOH	1	83
Control 5	HNRNPC	NH2-NDKSEEEQSSSSVK-COOH	1	50
Control 5	BLVRB	NH2-NDLSPTTVMSEGAQNIVAAMK-COOH	1	99
Control 5	HNRNPL	NH2-NDQDTWDYTNPNLSGQGDPGSNPNKR-COOH	1	76
Control 5	UBA1	NH2-NEEDAAELVALAQAVNAR-COOH	1	111
Control 5	A2M	NH2-NEESLVFVQTDKPIYKPEQTVK-COOH	3	79, 51, 82
Control 5	RAB5C	NH2-NEPQNATGAPGR-COOH	1	47
Control 5	F5	NH2-NFFNPPIISR-COOH	1	39
Control 5	MFGE8	NH2-NFGSVQFVASYK-COOH	1	72
Control 5	HNRNPU	NH2-NFILDQTNVSAAAQR-COOH	1	92
Control 5	MYH9	NH2-NFINNPLAQADWAAK-COOH	1	104
Control 5	LCP2	NH2-NFPLPLPNKPRPPSPAEEENSLNEEWYVSYITRPEAEAALR-COOH	1	32
Control 5	UBA1	NH2-NFPNAIEHTLQWAR-COOH	1	38
Control 5	TAGLN2	NH2-NFSDNQLQEGK-COOH	1	50
Control 5	Bt.110587	NH2-NFVASHIANILNSEDLYVQDLK-COOH	1	74
Control 5	DDX17	NH2-NFYVEHPEVAR-COOH	1	45
Control 5	UBA1	NH2-NGFLNLALPFFGFSEPLAAPR-COOH	1	53
Control 5	FAM125B	NH2-NHDSSQPTTPSQSSAASTPAPNLPR-COOH	1	58
Control 5	KRT10	NH2-NHEEEM<Mox>KDLR-COOH	1	47
Control 5	KRT10	NH2-NHEEEMKDLR-COOH	1	63
Control 5	KRT16	NH2-NHEEEMLALR-COOH	1	36
Control 5	KRT14	NH2-NHEEEMNALR-COOH	1	31
Control 5	STUB1	NH2-NHEGDEDDSHVR-COOH	1	44
Control 5	SULT1C4	NH2-NHFTVAQNER-COOH	1	49
Control 5	CRISPLD1	NH2-NHGGYVDVMPVDK-COOH	1	41
Control 5	KRT9	NH2-NHKEEMSQLTGQNSGDVNVEINVAPGK-COOH	1	116
Control 5	LCP2	NH2-NHSPLPPPQTNHEEPSR-COOH	7	75, 66, 64, 92, 61, 77, 65
Control 5	RAB10	NH2-NIDEHANEDVER-COOH	1	70
Control 5	ANKRD12	NH2-NIEEDDDDK-COOH	1	28
Control 5	SLC1A5	NH2-NIFPSNLVSAAFR-COOH	1	75
Control 5	CFL1	NH2-NIILEEGKEILVGDVGQTVDDPYATFVK-COOH	1	89
Control 5	MYH10	NH2-NILAEQLQAETELFAEAEEMR-COOH	1	65
Control 5	GRHPR	NH2-NIMSVLAADNLLAGLR-COOH	1	68
Control 5	RPL4	NH2-NIPGITLLNVSK-COOH	1	56
Control 5	PDCD6IP	NH2-NIQVSHQEFSK-COOH	1	52
Control 5	IST1	NH2-NISSAQIVGPGPKPEASAK-COOH	2	33, 70
Control 5	CSDE1	NH2-NITLDDASAPR-COOH	1	42
Control 5	GCN1L1	NH2-NIVSLLLSMLGHDEDNTR-COOH	1	57
Control 5	CHMP5	NH2-NKDGVLVDEFGLPQIPAS-COOH	1	81
Control 5	MYL6	NH2-NKDQGTYEDYVEGLR-COOH	1	115
Control 5	Bt.73176	NH2-NKEEAAEYAK-COOH	1	47
Control 5	MYH9	NH2-NKHEAMITDLEER-COOH	1	79
Control 5	KRT1	NH2-NKLNDLEDALQQAK-COOH	1	90
Control 5	KRT2	NH2-NKLNDLEEALQQAK-COOH	1	74
Control 5	F5	NH2-NLASRPYSLHAHGLSYEK-COOH	1	66
Control 5	ATIC	NH2-NLASVGLNLIASGGTAK-COOH	1	96
Control 5	PDCD6IP	NH2-NLATAYDNFVELVANLK-COOH	2	107, 82
Control 5	TUBA3C	NH2-NLDIERPTYTNLNR-COOH	1	63
Control 5	KRT4	NH2-NLDLDSIIAEVR-COOH	1	82
Control 5	PRKAR2A	NH2-NLDPEQLSQVLDAMFER-COOH	1	59
Control 5	TUBGCP2	NH2-NLDPLVYLLSK-COOH	1	33
Control 5	PRKAR2A	NH2-NLDQEQLSQVLDAMFER-COOH	2	75, 69
Control 5	XRCC6	NH2-NLEALALDLMEPEQAVDLTLPK-COOH	1	70
Control 5	GSTA2	NH2-NLEEAKR-COOH	1	51
Control 5	MFGE8	NH2-NLFETPILAR-COOH	1	39
Control 5	UGDH	NH2-NLFFSTNIDDAIK-COOH	1	62
Control 5	LDHA	NH2-NLHPELGTDADKEQWK-COOH	2	42, 89
Control 5	CHMP4B	NH2-NLLEISGPETVPLPNVPSIALPSKPAK-COOH	1	39
Control 5	PRKDC	NH2-NLLIFENLIDLK-COOH	1	47
Control 5	MYH9	NH2-NLPIYSEEIVEMYK-COOH	1	59
Control 5	MYH10	NH2-NLPIYSENIIEMYR-COOH	1	73
Control 5	NONO	NH2-NLPQYVSNELLEEAFSVFGQVER-COOH	1	79
Control 5	COPA	NH2-NLSPGAVESDVR-COOH	1	65
Control 5	PRKDC	NH2-NLSSNEAISLEEIR-COOH	1	47
Control 5	RAB14	NH2-NLTNPNTVIILIGNK-COOH	1	50
Control 5	SERPINA1	NH2-NLYHSEAFSINFR-COOH	1	74
Control 5	KRT5	NH2-NM<Mox>QDLVEDFK-COOH	1	59
Control 5	KRT1	NH2-NM<Mox>QDM<Mox>VEDYR-COOH	1	53
Control 5	MYH9	NH2-NMDPLNDNIATLLHQSSDK-COOH	1	71
Control 5	MYH9	NH2-NMDPLNDNIATLLHQSSDKFVSELWK-COOH	1	35
Control 5	KRT1	NH2-NMQDM<Mox>VEDYR-COOH	1	32
Control 5	KRT1	NH2-NMQDMVEDYR-COOH	1	60
Control 5	EEF2	NH2-NMSVIAHVDHGK-COOH	1	75
Control 5	RPL3	NH2-NNASTDYDLSDK-COOH	1	62
Control 5	CPNE3	NH2-NNLNPVWRPFK-COOH	1	40
Control 5	SULT1E1	NH2-NNPSTNYTTLPDEVMNQK-COOH	1	75
Control 5	PGK1	NH2-NNQITNNQR-COOH	1	37
Control 5	LOC781576	NH2-NNTVTPGGKPNK-COOH	1	56
Control 5	HSP90AA1	NH2-NPDDITNEEYGEFYK-COOH	1	82
Control 5	HSP90AB1	NH2-NPDDITQEEYGEFYK-COOH	1	96
Control 5	GCN1L1	NH2-NPEILAIAPVLLDALTDPSR-COOH	1	47
Control 5	PGD	NH2-NPGLQNLLLDDFFK-COOH	1	63
Control 5	SERPINF2	NH2-NPNPGAQPER-COOH	1	60
Control 5	SERPINF2	NH2-NPNPGAQPERK-COOH	1	37
Control 5	MPZL1	NH2-NPPDIVVQPGHIR-COOH	1	59
Control 5	HNRNPUL1	NH2-NPPGASTYNK-COOH	1	39
Control 5	SRSF3	NH2-NPPGFAFVEFEDPR-COOH	1	60
Control 5	SULT1E1	NH2-NPQVLFLFYEDMKENIR-COOH	1	48
Control 5	ASS1	NH2-NPWSMDENLMHISYEAGILENPK-COOH	1	70
Control 5	PSMC1	NH2-NQEQMKPLEEK-COOH	1	65
Control 5	PSMC1	NH2-NQEQMKPLEEKQEEER-COOH	1	72
Control 5	EPRS	NH2-NQGGGLSSSGAGEGQGPK-COOH	1	129
Control 5	KRT10	NH2-NQILNLTTDNANILLQIDNAR-COOH	2	124, 186
Control 5	GNB4	NH2-NQIQDAR-COOH	1	34
Control 5	SLC3A2	NH2-NQKDDVAQTDLLQIDPNFGSK-COOH	1	59
Control 5	CEP55	NH2-NQQWLVYDQQR-COOH	1	55
Control 5	HSPA8	NH2-NQTAEKEEFEHQQK-COOH	2	64, 58
Control 5	HSPA1A	NH2-NQVALNPQNTVFDAK-COOH	1	111
Control 5	HSPA8	NH2-NQVAM<Mox>NPTNTVFDAK-COOH	1	81
Control 5	HSPA8	NH2-NQVAMNPTNTVFDAK-COOH	1	91
Control 5	HSPA8	NH2-NQVAMNPTNTVFDAKR-COOH	1	87
Control 5	PFKL	NH2-NQVQEVSWHDVAGWLGR-COOH	1	82
Control 5	A2M	NH2-NRDFVHFDDTSEPPTETVR-COOH	2	75, 82
Control 5	QDPR	NH2-NRPSSGSLIQVVTTEGK-COOH	1	43
Control 5	PLEK	NH2-NRQEGLVIASSLLNEGYLQPAGDLSK-COOH	1	116
Control 5	C3	NH2-NRWEEPNQK-COOH	1	47
Control 5	PTGR1	NH2-NSAFPTGTIVLAPSGWTTHSISNGEK-COOH	1	49
Control 5	MYH9	NH2-NSDQASMPDNTAAQK-COOH	1	72
Control 5	EPRS	NH2-NSEPAGLETPEAK-COOH	1	81
Control 5	F5	NH2-NSHEFHAINGMIYNLPGLR-COOH	1	79
Control 5	KRT1	NH2-NSKIEISELNR-COOH	1	60
Control 5	HSPA8	NH2-NSLESYAFNMK-COOH	1	51
Control 5	MYH10	NH2-NSLQEQQEEEEEAR-COOH	1	71
Control 5	Bt.110587	NH2-NSMEIEIPLPFGGK-COOH	1	40
Control 5	ARCN1	NH2-NSNILEDLETLR-COOH	1	47
Control 5	CLIC1	NH2-NSNPALNDNLEK-COOH	1	59
Control 5	XRN2	NH2-NSPGSQVASNPR-COOH	1	47
Control 5	TUBB6	NH2-NSSYFVEWIPNNVK-COOH	1	67
Control 5	RPL5	NH2-NSVTPDMMEEMYK-COOH	1	61
Control 5	RPL5	NH2-NSVTPDMMEEMYKK-COOH	1	56
Control 5	YWHAH	NH2-NSVVEASEAAYK-COOH	1	39
Control 5	MYH9	NH2-NTDQASMPDNTAAQK-COOH	1	57
Control 5	FN1	NH2-NTFAEVTGLSPGVTYHFK-COOH	1	39
Control 5	CPNE8	NH2-NTLNPVWQAFK-COOH	1	51
Control 5	Bt.110587	NH2-NTLTFSGDGSLHHK-COOH	1	61
Control 5	MYH9	NH2-NTNPNFVR-COOH	1	40
Control 5	ABCE1	NH2-NTVANSPQTLLAGMNK-COOH	1	58
Control 5	CDC42	NH2-NVFDEAILAALEPPEPK-COOH	2	63, 70
Control 5	SERPINA6	NH2-NVFISPVSISTALAMLSLGAR-COOH	1	38
Control 5	CCT8	NH2-NVGLDIEAEVPAVK-COOH	1	62
Control 5	PFKP	NH2-NVLGHMQQGGAPSPFDR-COOH	1	47
Control 5	CCT3	NH2-NVLLDPQLVPGGGASEMAVAHALTEK-COOH	1	111
Control 5	F5	NH2-NVM<Mox>YFGGNSDASTIK-COOH	1	61
Control 5	F5	NH2-NVMYFGGNSDASTIK-COOH	1	85
Control 5	F5	NH2-NVMYFGGNSDASTIKENQIDPPVVAR-COOH	1	72
Control 5	KRT10	NH2-NVQALEIELQSQLALK-COOH	2	99, 74
Control 5	ITIH2	NH2-NVQFNYPQPSVTDVTQNSFHNYFGGSEIVVAGK-COOH	1	46
Control 5	PTGFRN	NH2-NVQPSDQGHYK-COOH	1	36
Control 5	OCLN	NH2-NVSAGTQDVPSPPSDYVER-COOH	1	59
Control 5	UBA1	NH2-NVSDADIDEGLYSR-COOH	1	52
Control 5	KRT10	NH2-NVSTGDVNVEM<Mox>NAAPGVDLTQLLNNM<Mox>R-COOH	1	69
Control 5	KRT10	NH2-NVSTGDVNVEM<Mox>NAAPGVDLTQLLNNMR-COOH	1	90
Control 5	KRT10	NH2-NVSTGDVNVEMNAAPGVDLTQLLNNM<Mox>R-COOH	1	45
Control 5	KRT10	NH2-NVSTGDVNVEMNAAPGVDLTQLLNNMR-COOH	3	113, 128, 54
Control 5	YWHAG	NH2-NVTELNEPLSNEER-COOH	1	93
Control 5	ZC3HAV1	NH2-NVVMFVAQVLVGK-COOH	1	33
Control 5	TPP2	NH2-NWVQTLRPVSAK-COOH	1	55
Control 5	C3	NH2-NYAGVFTDAGLTLK-COOH	1	79
Control 5	DYNC1H1	NH2-NYMSNPSYNYEIVNR-COOH	1	109
Control 5	KRT9	NH2-NYSPYYNTIDDLKDQIVDLTVGNNK-COOH	3	104, 93, 38
Control 5	EIF3A	NH2-PAYFQRPENALK-COOH	1	39
Control 5	ARPC3	NH2-PAYHSSLMDPDTK-COOH	1	33
Control 5	HSP90AA1	NH2-PEETQTQDQPMEEEEVETFAFQAEIAQLMSLIINTFYSNK-COOH	1	78
Control 5	PSMD6	NH2-PLENLEEEGLPKNPDLR-COOH	1	76
Control 5	STAM	NH2-PLFATNPFDQDVEK-COOH	1	37
Control 5	MIF	NH2-PMFIVNTNVPR-COOH	1	70
Control 5	VPS35	NH2-PTTQQSPQDEQEK-COOH	1	66
Control 5	APOA2	NH2-Q<Pyr>AEESNLQSLVSQYFQTVADYGK-COOH	2	122, 89
Control 5	DYNC1H1	NH2-Q<Pyr>ALVAIFTHLR-COOH	1	62
Control 5	AHSG	NH2-Q<Pyr>DGQFSVLFTK-COOH	1	51
Control 5	RAD23B	NH2-Q<Pyr>EKPAEKPAETPVATSPTATDSTSGDSSR-COOH	1	54
Control 5	APOA1	NH2-Q<Pyr>EMHKDLEEVK-COOH	1	43
Control 5	RHOA	NH2-Q<Pyr>EPVKPEEGR-COOH	1	58
Control 5	POTEF	NH2-Q<Pyr>EYDESGPSIVHR-COOH	1	83
Control 5	CD81	NH2-Q<Pyr>FYDQALQQAVVDDDANNAK-COOH	2	70, 115
Control 5	APOA1	NH2-Q<Pyr>GLLPVLESLK-COOH	1	40
Control 5	HRNR	NH2-Q<Pyr>GSGSGQSPGHGQR-COOH	1	80
Control 5	FLG	NH2-Q<Pyr>GSHHEQSVNR-COOH	1	38
Control 5	NRAS	NH2-Q<Pyr>GVEDAFYTLVR-COOH	1	46
Control 5	PSMC3	NH2-Q<Pyr>IQELVEAIVLPMNHK-COOH	1	66
Control 5	KRT1	NH2-Q<Pyr>ISNLQQSISDAEQR-COOH	1	95
Control 5	MYH9	NH2-Q<Pyr>ISTLHAQVTDMR-COOH	1	45
Control 5	C3	NH2-Q<Pyr>KPDGIFQEDGPVIHQEMIGGFR-COOH	1	99
Control 5	CDC42	NH2-Q<Pyr>KPITPETAEK-COOH	1	43
Control 5	APOA1	NH2-Q<Pyr>KVQELQDK-COOH	1	49
Control 5	MYH9	NH2-Q<Pyr>LEEAEEEAQR-COOH	1	44
Control 5	TUBA3C	NH2-Q<Pyr>LFHPEQLITGKEDAANNYAR-COOH	1	85
Control 5	PRKDC	NH2-Q<Pyr>LFSSLFSGILK-COOH	1	48
Control 5	MYH9	NH2-Q<Pyr>LLQANPILEAFGNAK-COOH	1	38
Control 5	DHX9	NH2-Q<Pyr>LYHLGVVEAYSGLTK-COOH	1	90
Control 5	TAGLN2	NH2-Q<Pyr>MEQISQFLQAAER-COOH	1	61
Control 5	VPS28	NH2-Q<Pyr>MLFDLESAYNAFNR-COOH	1	83
Control 5	KRT5	NH2-Q<Pyr>NLEPLFEQYINNLR-COOH	1	77
Control 5	PDCD6IP	NH2-Q<Pyr>SNNEANLREEVLK-COOH	1	85
Control 5	ALB	NH2-Q<Pyr>TALVELLK-COOH	1	58
Control 5	HSPA6	NH2-Q<Pyr>TQTFTTYSDNQPGVLIQVYEGER-COOH	1	69
Control 5	RPL28	NH2-Q<Pyr>TYSTEPNNLK-COOH	1	36
Control 5	TFRC	NH2-Q<Pyr>VDGDNSHVEMK-COOH	1	61
Control 5	RHOC	NH2-Q<Pyr>VELALWDTAGQEDYDR-COOH	1	53
Control 5	PSMD13	NH2-Q<Pyr>WLIDTLYAFNSGNVER-COOH	1	42
Control 5	F5	NH2-Q<Pyr>YQDDSFTKR-COOH	1	43
Control 5	TLN1	NH2-QAAASATQTIAAAQHATSTPK-COOH	2	78, 88
Control 5	ATP1A1	NH2-QAADMILLDDNFASIVTGVEEGR-COOH	2	93, 85
Control 5	RUVBL1	NH2-QAASGLVGQENAR-COOH	1	93
Control 5	C3	NH2-QADKNGISTK-COOH	1	40
Control 5	PABPC1	NH2-QAHLTNQYMQR-COOH	1	62
Control 5	FASN	NH2-QAHTMDPQLR-COOH	1	49
Control 5	CCT2	NH2-QALLNSAVDHGSDEVK-COOH	1	65
Control 5	SPTBN1	NH2-QALQDTLALYK-COOH	1	37
Control 5	ACO1	NH2-QAPQTIHLPSGEILDVFDAAER-COOH	1	78
Control 5	LOC783641	NH2-QAQIEVVPSASALIIK-COOH	1	32
Control 5	MYH9	NH2-QAQQERDELADEIANSSGK-COOH	1	65
Control 5	RAB5C	NH2-QASPNIVIALAGNK-COOH	1	76
Control 5	RAB5A	NH2-QASPNIVIALSGNK-COOH	1	45
Control 5	RUVBL2	NH2-QASQGMVGQLAAR-COOH	1	92
Control 5	EEF1G	NH2-QATENAKEEVR-COOH	1	90
Control 5	SH3GL1	NH2-QAVQILDELAEK-COOH	1	77
Control 5	HSPB1	NH2-QDEHGYISR-COOH	1	49
Control 5	AHSG	NH2-QDGQFSVLFTK-COOH	1	70
Control 5	ARF6	NH2-QDLPDAMKPHEIQEK-COOH	1	48
Control 5	ARF4	NH2-QDLPNAMAISEMTDK-COOH	1	84
Control 5	ARF3	NH2-QDLPNAMNAAEITDK-COOH	1	84
Control 5	ITIH4	NH2-QDTVIDGSFIVR-COOH	1	60
Control 5	GNB4	NH2-QEAEQLR-COOH	1	50
Control 5	PGM1	NH2-QEATLVVGGDGR-COOH	1	72
Control 5	TLN1	NH2-QEDVIATANLSR-COOH	1	89
Control 5	Bt.99682	NH2-QEPGENSEILATLK-COOH	1	71
Control 5	RHOA	NH2-QEPVKPEEGR-COOH	1	61
Control 5	FARSA	NH2-QETELSPEMISSGSWR-COOH	1	64
Control 5	GNB2L1	NH2-QEVISTSSK-COOH	1	58
Control 5	POLR2B	NH2-QEVPIIIVFR-COOH	1	46
Control 5	DDX3Y	NH2-QEVPSWLENMAYEHHYK-COOH	1	62
Control 5	POTEF	NH2-QEYDESGPSIVHR-COOH	1	107
Control 5	POTEF	NH2-QEYDESGPSIVHRK-COOH	2	69, 81
Control 5	KRT9	NH2-QEYEQLIAK-COOH	1	64
Control 5	RAB14	NH2-QFAEENGLLFLEASAK-COOH	1	47
Control 5	UBA1	NH2-QFLFRPWDVTK-COOH	1	59
Control 5	KRT9	NH2-QFSSSYLSR-COOH	1	58
Control 5	CD81	NH2-QFYDQALQQAVVDDDANNAK-COOH	3	147, 84, 113
Control 5	ATP1A1	NH2-QGAIVAVTGDGVNDSPALK-COOH	1	78
Control 5	ATP1A1	NH2-QGAIVAVTGDGVNDSPALKK-COOH	1	41
Control 5	BHMT	NH2-QGFIDLPEFPFGLEPR-COOH	1	65
Control 5	HNRNPM	NH2-QGGGGGGGSVPGIER-COOH	1	122
Control 5	APOA1	NH2-QGLLPVLESLK-COOH	1	67
Control 5	KRT9	NH2-QGVDADINGLR-COOH	1	80
Control 5	NRAS	NH2-QGVEDAFYTLVR-COOH	1	95
Control 5	ACLY	NH2-QHFPATPLLDYALEVEK-COOH	2	35, 44
Control 5	MYH9	NH2-QIATLHAQVADMK-COOH	1	37
Control 5	TUBA4B	NH2-QIFHPEQLITGK-COOH	1	62
Control 5	PSMC3	NH2-QIQELVEAIVLPMNHK-COOH	1	62
Control 5	KRT1	NH2-QISNLQQSISDAEQR-COOH	1	112
Control 5	DNAJA1	NH2-QISQAYEVLSDAK-COOH	1	54
Control 5	MYH9	NH2-QISTLHAQVTDMR-COOH	1	78
Control 5	MFGE8	NH2-QITASSSYK-COOH	1	55
Control 5	PGK1	NH2-QIVWNGPVGVFEWEAFAR-COOH	2	74, 140
Control 5	CHMP2A	NH2-QKLETQEK-COOH	1	44
Control 5	C3	NH2-QKPDGIFQEDGPVIHQEMIGGFR-COOH	1	86
Control 5	CDC42	NH2-QKPITPETAEK-COOH	1	52
Control 5	RPL6	NH2-QLASGLLLVTGPLVLNR-COOH	1	59
Control 5	MYH9	NH2-QLEEAEEEAQR-COOH	1	58
Control 5	EIF3L	NH2-QLEVYTSGGDPESVAGEYGR-COOH	1	81
Control 5	PRKDC	NH2-QLFSSLFSGILK-COOH	1	71
Control 5	CEP55	NH2-QLHEFAITEPLVTFQGETENR-COOH	1	91
Control 5	CCT2	NH2-QLIYNYPEQLFGAAGVMAIEHADFAGVER-COOH	1	51
[truncated: 828 more rows]

## Sheet: Control 6
Project	Gene Name	Modified Sequence	Modified Sequence Count	Mascot Scores
Control 6	EIF3J	Ace-AAAAAAAGDSDSWDADAFSVEDPVR-COOH	1	93
Control 6	CCZ1B	Ace-AAAAAGAGSGPWAAQEK-COOH	1	46
Control 6	SLC35E1	Ace-AAAAVGAGHGAGGPGAASSSGGAR-COOH	1	57
Control 6	RAB21	Ace-AAAGGGGGGAAAAGR-COOH	1	77
Control 6	PELP1	Ace-AAAVLSGPSAGSAAGVPGGTGGLSAVSSGPR-COOH	1	66
Control 6	NPM3	Ace-AAGTAAALAFLSQESR-COOH	1	83
Control 6	EEF1G	Ace-AAGTLYTYPENWR-COOH	1	74
Control 6	HNRNPM	Ace-AAGVEAAAEVAATEIK-COOH	1	87
Control 6	VTA1	Ace-AALAPLPPLPAQFK-COOH	1	74
Control 6	QARS	Ace-AALDSLSLFTSLGLSEQK-COOH	1	70
Control 6	CAD	Ace-AALVLEDGSVLR-COOH	1	46
Control 6	TRIM28	Ace-AASAAAASAAAASAASGSPGPGEGSAGGEK-COOH	1	126
Control 6	GALK1	Ace-AASEQPQAGELLAK-COOH	1	40
Control 6	PDCD2L	Ace-AAVLKPVLLGLR-COOH	1	19
Control 6	TRAPPC6B	Ace-ADEALFLLLHNEMVSGVYK-COOH	1	53
Control 6	FARSA	Ace-ADGQVAELLLR-COOH	1	91
Control 6	RBBP4	Ace-ADKEAAFDDAVEER-COOH	1	87
Control 6	CALM	Ace-ADQLTEEQIAEFK-COOH	1	66
Control 6	COG3	Ace-AEAALLLLPEAAAER-COOH	1	59
Control 6	RPS12	Ace-AEEGIAAGGVMDVNTALQEVLK-COOH	1	76
Control 6	USP5	Ace-AELSEEALLSVLPTIR-COOH	1	90
Control 6	MCM3	Ace-AGTVVLDDVELR-COOH	1	59
Control 6	PYGL	Ace-AKPLTDQEKR-COOH	1	39
Control 6	PSMC5	Ace-ALDGPEQMELEEGK-COOH	1	92
Control 6	CCT2	Ace-ASLSLAPVNIFK-COOH	1	38
Control 6	CCT5	Ace-ASMGTLAFDEYGRPFLIIK-COOH	1	87
Control 6	CCT5	Ace-ASVGTLAFDEYGRPFLIIK-COOH	1	69
Control 6	EIF4A3	Ace-ATTATMATSGSAR-COOH	1	72
Control 6	RUVBL2	Ace-ATVTATTK-COOH	1	47
Control 6	PPIA	Ace-M<Mox>VNPTVFFDIAVDGEPLGR-COOH	1	54
Control 6	YWHAE	Ace-MDDREDLVYQAK-COOH	1	48
Control 6	FAM125A	Ace-MDPVPGTDSAPLAGLAWSSASAPPPR-COOH	1	42
Control 6	PSAT1	Ace-MDSLMPVVNFGPGPAK-COOH	1	44
Control 6	COPZ1	Ace-MEALILEPSLYTVK-COOH	1	64
Control 6	FASN	Ace-MEEVVIAGMSGK-COOH	1	100
Control 6	FASN	Ace-MEEVVITGMSGK-COOH	1	63
Control 6	TCP1	Ace-MEGPLSVFGDR-COOH	1	61
Control 6	MDN1	Ace-MEHFLLEVAAAPLR-COOH	1	41
Control 6	SULT1A1	Ace-MELIQDTSRPPAK-COOH	1	69
Control 6	KPNB1	Ace-MELITILEK-COOH	1	57
Control 6	VPS28	Ace-MFHGIPATPGIGAPGNKPELYEEVK-COOH	1	73
Control 6	CCT7	Ace-MMPTPVILLK-COOH	1	49
Control 6	EIF3B	Ace-MQDAENVAVPEAAEER-COOH	1	59
Control 6	PPIA	Ace-MVNPTVFFDIAVDGEPLGR-COOH	1	87
Control 6	MAPK1IP1L	Ace-SDEFSLADALPEHSPAK-COOH	1	83
Control 6	PRKAR2A	Ace-SHIQIPPGLTELLQGYTVEVLR-COOH	1	82
Control 6	SDCBP	Ace-SLYPSLEDLK-COOH	1	58
Control 6	SDCBP	Ace-SLYPSLEDLKVDK-COOH	1	51
Control 6	VAMP3	Ace-STGPTAATGSNR-COOH	1	62
Control 6	ALDH9A1	Ace-STGTFVVSQPLNYR-COOH	1	65
Control 6	VARS	Ace-STLYVSPHPDAFPSLR-COOH	1	57
Control 6	SRSF2	Ace-SYGRPPPDVEGMTSLK-COOH	1	61
Control 6	RPS5	Ace-TEWETAAPAVAETPDIK-COOH	1	48
Control 6	SNRNP70	Ace-TQFLPPNLLALFAPR-COOH	1	68
Control 6	ITIH4	NH2-AAAQEQYSAAVAR-COOH	1	69
Control 6	MARCKSL1	NH2-AAATPESQEPQAK-COOH	1	60
Control 6	TTR	NH2-AADETWEPFASGK-COOH	1	91
Control 6	F5	NH2-AADIEQQAVFAVFDENK-COOH	2	84, 63
Control 6	MARCKS	NH2-AAEEPSKVEEK-COOH	1	67
Control 6	CAD	NH2-AAFALGGLGSGFASNR-COOH	1	91
Control 6	YWHAE	NH2-AAFDDAIAELDTLSEESYK-COOH	1	107
Control 6	TLN1	NH2-AAGHPGDPESQQR-COOH	1	34
Control 6	CCT2	NH2-AAHSEGNTTAGLDMR-COOH	1	81
Control 6	EPRS	NH2-AALLNQHYQVNFK-COOH	1	58
Control 6	NONO	NH2-AAPGAEFAPNKR-COOH	1	45
Control 6	MTHFD1	NH2-AAQAPSSFQLLYDLK-COOH	1	74
Control 6	APOE	NH2-AATLSTLAGQPLLER-COOH	1	69
Control 6	UBA1	NH2-AAVATFLQSVQVPEFTPK-COOH	1	60
Control 6	UBA1	NH2-AAVATLLQSVQVPEFTPK-COOH	1	52
Control 6	PDCD6IP	NH2-AAVGRPLDK-COOH	1	49
Control 6	CRISPLD1	NH2-AAVHAGVVR-COOH	1	49
Control 6	ENO1	NH2-AAVPSGASTGIYEALELR-COOH	1	108
Control 6	LOC100335345	NH2-AAVQQLQAEGLSPLFHQLDIDDR-COOH	1	103
Control 6	IRS4	NH2-AAVSAFPTDSLER-COOH	1	46
Control 6	C3	NH2-AAVYNHFISDGVKK-COOH	1	48
Control 6	NMT1	NH2-AAYSFYNVHTQTPLLDLMSDALVLAK-COOH	1	45
Control 6	VAMP3	NH2-ADALQAGASQFETSAAK-COOH	1	87
Control 6	CLTC	NH2-ADDPSSYMEVVQAANTSGNWEELVK-COOH	1	62
Control 6	PTGFRN	NH2-ADDVRPEVTWSFSR-COOH	1	57
Control 6	PRKAR2A	NH2-ADEHVIDQGDDGDNFYVIER-COOH	1	40
Control 6	IGLL1	NH2-ADGSTITR-COOH	1	48
Control 6	HSP90AB1	NH2-ADHGEPIGR-COOH	1	44
Control 6	MARS	NH2-ADKNEVAAEVAK-COOH	1	65
Control 6	KRT10	NH2-ADLEM<Mox>QIESLTEELAYLK-COOH	1	56
Control 6	SLC3A2	NH2-ADLLLSTQPGREEGSPLELER-COOH	1	36
Control 6	ALDH1L1	NH2-ADPLGLQAEQDGVPVFK-COOH	1	105
Control 6	RPS14	NH2-ADRDESSPYAAMLAAQDVAQR-COOH	1	62
Control 6	KRT1	NH2-AEAESLYQSK-COOH	1	65
Control 6	TLN1	NH2-AEASQLGHK-COOH	1	35
Control 6	FASN	NH2-AEAVMAILLTK-COOH	1	48
Control 6	PCNA	NH2-AEDNADTLALVFEAPNQEK-COOH	1	103
Control 6	DYNC1LI1	NH2-AEDNFEDIITKPPVR-COOH	1	71
Control 6	Bt.110587	NH2-AEITGNHDAHLNGK-COOH	1	64
Control 6	PSMD2	NH2-AELATEEFLPVTPILEGFVILR-COOH	2	78, 63
Control 6	DHX9	NH2-AENNSEVGASGYGVPGPTWDR-COOH	1	120
Control 6	UBA1	NH2-AENYDIPSADR-COOH	1	34
Control 6	LOC506828	NH2-AESLVFVQTDKPIYKPGQTVQFR-COOH	1	68
Control 6	CCT5	NH2-AFADALEVIPMALSENSGMNPIQTMTEVR-COOH	1	135
Control 6	ACLY	NH2-AFDSGIIPMEFVNK-COOH	1	40
Control 6	TCP1	NH2-AFHNEAQVNPER-COOH	1	75
Control 6	RPLP0	NH2-AFLADPSAFVAAAPVAAATTAAPAAAAAPAK-COOH	1	89
Control 6	GALK1	NH2-AFLEEFGAEPELAVSAPGR-COOH	1	56
Control 6	CLTC	NH2-AFMTADLPNELIELLEK-COOH	1	67
Control 6	ATIC	NH2-AFTHTAQYDEAISDYFR-COOH	1	102
Control 6	DYNC1LI1	NH2-AGATSEGVLANFFNSLLSK-COOH	1	118
Control 6	C3	NH2-AGDFLENHYR-COOH	1	80
Control 6	RPS18	NH2-AGELTEDEVER-COOH	1	78
Control 6	POTEF	NH2-AGFAGDDAPR-COOH	1	63
Control 6	FBP1	NH2-AGIAHLYGIAGTTNVTGDQVK-COOH	1	46
Control 6	MFGE8	NH2-AGMVNAWTPSSNDDNPWIQVNLLR-COOH	2	123, 130
Control 6	CNP	NH2-AGQVFLEELGNHK-COOH	1	62
Control 6	APOA2	NH2-AGTDLLNFLSSFIDPK-COOH	1	89
Control 6	PHGDH	NH2-AGTGVDNVDLEAATR-COOH	1	84
Control 6	MYH9	NH2-AGVLAHLEEER-COOH	1	61
Control 6	PDCD6	NH2-AGVNFSEFTGVWK-COOH	1	65
Control 6	PSMD14	NH2-AGVPMEVMGLMLGEFVDDYTVR-COOH	1	92
Control 6	WDR1	NH2-AHDGGIYAISWSPDSTHLLSASGDK-COOH	1	111
Control 6	ITIH2	NH2-AHIAFKPTVAQQR-COOH	1	73
Control 6	F5	NH2-AHKPLSIHAQGIK-COOH	1	52
Control 6	ATG9A	NH2-AHSTMTGSGVDAR-COOH	1	40
Control 6	DHX9	NH2-AIEPPPLDAVIEAEHTLR-COOH	1	79
Control 6	CORO1C	NH2-AIFLADGNVFTTGFSR-COOH	1	76
Control 6	RBBP7	NH2-AIFTGHSAVVEDVAWHLLHESLFGSVADDQK-COOH	1	66
Control 6	PFKL	NH2-AIGVLTSGGDAQGMNAAVR-COOH	1	47
Control 6	EPRS	NH2-AIQGGTSHHLGQNFSK-COOH	1	44
Control 6	FGG	NH2-AIQISYNPDQPSKPNNIESATK-COOH	1	41
Control 6	GAPDH	NH2-AITIFQERDPANIK-COOH	1	61
Control 6	RPSA	NH2-AIVAIENPADVSVISSR-COOH	1	96
Control 6	CANX	NH2-AKHHAISAK-COOH	1	51
Control 6	APOE	NH2-AKLEEQAQQIR-COOH	1	74
Control 6	SLC7A5	NH2-ALAAPAAEEKEEAR-COOH	1	97
Control 6	SRSF6	NH2-ALDKLDGTEINGR-COOH	1	46
Control 6	MYH9	NH2-ALEEAMEQK-COOH	1	64
Control 6	MYH10	NH2-ALEQQVEEMR-COOH	1	64
Control 6	PGK1	NH2-ALESPERPFLAILGGAK-COOH	1	57
Control 6	RUVBL1	NH2-ALESSIAPIVIFASNR-COOH	1	78
Control 6	ATG3	NH2-ALEVAEYLTPVLK-COOH	1	58
Control 6	FASN	NH2-ALGLGVEQLPVVFEDVVLHQATILPK-COOH	1	68
Control 6	MYL6B	NH2-ALGQNPTNAEVLK-COOH	1	44
Control 6	CCT4	NH2-ALIAGGGAPEIELALR-COOH	1	76
Control 6	CAD	NH2-ALKEENIQTLLINPNIATVQTSQGLADK-COOH	1	76
Control 6	LOC506828	NH2-ALLAYAFALAGDQAK-COOH	1	99
Control 6	A2M	NH2-ALLAYAFALAGNQER-COOH	1	68
Control 6	EEF2	NH2-ALLELQLEPEELYQTFQR-COOH	2	82, 61
Control 6	UBA1	NH2-ALPAVQQNNLDEDLIR-COOH	1	112
Control 6	DYNC1H1	NH2-ALPDMEVVGLNFSSATTPELLLK-COOH	1	52
Control 6	Bt.110587	NH2-ALQEATYQTPDFIVPLTDLR-COOH	1	103
Control 6	GBA	NH2-ALQLAQRPVSLLASPWTSPTWLK-COOH	1	46
Control 6	PSMC6	NH2-ALQSVGQIVGEVLK-COOH	1	75
Control 6	PTGFRN	NH2-ALSADQGSYR-COOH	1	40
Control 6	SPTAN1	NH2-ALSSEGKPYVTK-COOH	1	61
Control 6	HSPA5	NH2-ALSSQHQAR-COOH	1	40
Control 6	MARS	NH2-ALTHIDHSLSR-COOH	1	49
Control 6	TUBB1	NH2-ALTVAELTQQMFDAR-COOH	1	128
Control 6	TUBB2A	NH2-ALTVPELTQQMFDSK-COOH	1	68
Control 6	TUBB	NH2-ALTVPELTQQVFDAK-COOH	2	50, 67
Control 6	LOC617696	NH2-ALVALGAVDTALYAVGGK-COOH	1	74
Control 6	TTYH3	NH2-ALVEMQDVVAELLR-COOH	1	92
Control 6	HIST3H2BB	NH2-AM<Mox>GIMNSFVNDIFER-COOH	1	104
Control 6	STOM	NH2-AMAAEAEASR-COOH	1	51
Control 6	PSMC3	NH2-AMEVDERPTEQYSDIGGLDK-COOH	2	66, 67
Control 6	HIST3H2BB	NH2-AMGIMNSFVNDIFER-COOH	1	127
Control 6	CCT3	NH2-AMTGVEQWPYR-COOH	1	44
Control 6	MYH10	NH2-AMVNKDDIQK-COOH	1	57
Control 6	ALDH1L1	NH2-ANATEFGLASGVFTR-COOH	1	87
Control 6	LOC100851858	NH2-ANGTTVHVGIHPSK-COOH	1	36
Control 6	PNP	NH2-ANHEEVLEAGK-COOH	1	58
Control 6	FLNA	NH2-ANLPQSFQVDTSK-COOH	1	71
Control 6	MYH9	NH2-ANLQIDQINTDLNLER-COOH	1	96
Control 6	Bt.110587	NH2-ANPLLIDAVTYLVALIPEPSAER-COOH	1	74
Control 6	ACO1	NH2-ANYLASPPLVIAYAIAGTIR-COOH	1	43
Control 6	ATIC	NH2-APGQLALFSVSDK-COOH	1	55
Control 6	IARS	NH2-APLKPYPVSPSDK-COOH	1	44
Control 6	PSMC1	NH2-APQETYADIGGLDNQIQEIK-COOH	2	95, 69
Control 6	A2M	NH2-APSAEVEMTAYVILAHVTAQPAPNPEDLK-COOH	2	39, 38
Control 6	A2M	NH2-APSAEVEMTAYVILAHVTAQPAPNPEDLKR-COOH	1	95
Control 6	KRT14	NH2-APSTYGGGLSVSSSR-COOH	1	77
Control 6	HLA-A	NH2-APWIEQEGPEYWDGETR-COOH	1	103
Control 6	RPL29	NH2-AQAAAPASVPAQAPK-COOH	1	47
Control 6	PRKDC	NH2-AQEPESGLSEETQVK-COOH	1	55
Control 6	HSPA6	NH2-AQIHDIVLVGGSTR-COOH	1	65
Control 6	SERPINA5	NH2-AQILEGLGIGPGEGSEEELHSASQR-COOH	1	130
Control 6	CCT6A	NH2-AQLGVQAFADALLIIPK-COOH	1	33
Control 6	SCAMP3	NH2-AQQEFAAGVFSNPAVR-COOH	1	97
Control 6	SCAMP4	NH2-AQTEWNTGTWR-COOH	1	67
Control 6	GPLD1	NH2-AQYVLISPEAGSR-COOH	1	43
Control 6	ACTR1B	NH2-AQYYLPDGSTIEIGPSR-COOH	1	58
Control 6	HSPA8	NH2-ARFEELNADLFR-COOH	1	71
Control 6	EEF2	NH2-ARPFPDGLAEDIDKGEVSAR-COOH	1	90
Control 6	PKM2	NH2-ASDVHEVR-COOH	1	48
Control 6	AGT	NH2-ASEVGLLLNFMGFHMYK-COOH	1	64
Control 6	MTHFD1	NH2-ASFITPVPGGVGPMTVAMLMQSTVESAK-COOH	1	104
Control 6	A2M	NH2-ASFSVLGDILGSAM<Mox>R-COOH	1	55
Control 6	A2M	NH2-ASFSVLGDILGSAMR-COOH	1	93
Control 6	RPL8	NH2-ASGNYATVISHNPETK-COOH	1	63
Control 6	F5	NH2-ASKPGWWLLDTEVGEIQR-COOH	2	80, 112
Control 6	CLU	NH2-ASSIIDELFQDR-COOH	1	56
Control 6	CLU	NH2-ASSIMDELFQDR-COOH	1	93
Control 6	HSPA6	NH2-ATAGDTHLGGEDFDNR-COOH	2	100, 70
Control 6	EEF1D	NH2-ATAPQTQHVSPMR-COOH	1	64
Control 6	ALB	NH2-ATEEQLK-COOH	1	42
Control 6	FKBP4	NH2-ATESGAQSAPLPMEGVDISPK-COOH	1	37
Control 6	Bt.110587	NH2-ATGALYDYVNK-COOH	1	55
Control 6	DSG2	NH2-ATQFTGATGAIMTTETTK-COOH	1	114
Control 6	Bt.110587	NH2-ATSNFPVDLSAFPK-COOH	1	79
Control 6	MYL12B	NH2-ATSNVFAMFDQSQIQEFK-COOH	1	52
Control 6	DARS	NH2-ATVNQDTR-COOH	1	37
Control 6	LOC506828	NH2-ATYSVLGDILGSAMQNLQNLLR-COOH	2	107, 103
Control 6	TSPAN7	NH2-AVDHVQR-COOH	1	56
Control 6	CATHL1	NH2-AVDQLNEQSSEPNIYR-COOH	1	81
Control 6	A2M	NH2-AVDQSVLLM<Mox>RPEAELSAATVYNLLPVK-COOH	1	78
Control 6	A2M	NH2-AVDQSVLLMRPEAELSAATVYNLLPVK-COOH	1	82
Control 6	PSMD14	NH2-AVEEEDKMTPEQLAIK-COOH	1	79
Control 6	ENO1	NH2-AVEHINK-COOH	1	36
Control 6	HBA	NH2-AVEHLDDLPGALSELSDLHAHK-COOH	3	122, 104, 39
Control 6	ATP1A1	NH2-AVFQANQENLPILK-COOH	1	77
Control 6	TUBA4A	NH2-AVFVDLEPTVIDEIR-COOH	1	95
Control 6	TUBA1C	NH2-AVFVDLEPTVIDEVR-COOH	1	83
Control 6	CPNE8	NH2-AVGEIVQDYDSDK-COOH	1	64
Control 6	MYH10	NH2-AVIYNPATQADWTAK-COOH	1	64
Control 6	TUBB1	NH2-AVLVDLEPGTMDSIR-COOH	1	71
Control 6	TUBB4A	NH2-AVLVDLEPGTMDSVR-COOH	1	74
Control 6	PSMD2	NH2-AVPLALALISVSNPR-COOH	1	105
Control 6	F5	NH2-AVRPGETYTYK-COOH	1	46
Control 6	VTN	NH2-AVRPGYPK-COOH	1	60
Control 6	TLN1	NH2-AVSSAIAQLLGEVAQGNENYAGIAAR-COOH	1	124
Control 6	YWHAH	NH2-AVTELNEPLSNEDR-COOH	1	84
Control 6	YWHAQ	NH2-AVTEQGAELSNEER-COOH	1	90
Control 6	YWHAB	NH2-AVTEQGHELSNEER-COOH	1	73
Control 6	UBA1	NH2-AVTLHDQGTAQWADLSSQFYLR-COOH	1	93
Control 6	MARS	NH2-AVTNEPEEEELATLSEEEIAMAVTAWEK-COOH	1	74
Control 6	TPP2	NH2-AYDYLVQNTSFANK-COOH	1	53
Control 6	CPB2	NH2-AYISMHSYSQK-COOH	1	37
Control 6	APOE	NH2-AYKEELEGQLGPM<Mox>AQETQAR-COOH	1	71
Control 6	APOE	NH2-AYKEELEGQLGPMAQETQAR-COOH	2	63, 145
Control 6	EEF2	NH2-AYLPVNESFGFTADLR-COOH	1	108
Control 6	EPRS	NH2-AYVDDTPAEQMK-COOH	1	49
Control 6	C3	NH2-AYYEDSPQQVFSAEFEVK-COOH	1	72
Control 6	MYH10	NH2-DAASLESQLQDTQELLQEETR-COOH	1	61
Control 6	ALB	NH2-DAFLGSFLYEYSR-COOH	1	89
Control 6	ALB	NH2-DAIPENLPPLTADFAEDK-COOH	1	90
Control 6	APOC3	NH2-DALSSVQESQVAQQAR-COOH	1	129
Control 6	ANXA11	NH2-DAQELYAAGENR-COOH	1	47
Control 6	LOC619094	NH2-DAVTYTEHAK-COOH	1	47
Control 6	SERPIND1	NH2-DDGGGEPESMEPR-COOH	1	41
Control 6	PRMT5	NH2-DDGVSIPGEYTSFLAPISSSK-COOH	1	88
Control 6	PRMT5	NH2-DDIIENAPTTHTEEYSGEEK-COOH	2	140, 45
Control 6	RAC1	NH2-DDKDTIEK-COOH	1	38
Control 6	FN1	NH2-DDKESVPISDTIIPAVPPPTDLR-COOH	1	47
Control 6	BROX	NH2-DDSTKPKPEEEVKPVKEPDIKPQK-COOH	1	56
Control 6	MYH9	NH2-DELADEIANSSGK-COOH	1	63
Control 6	SARS	NH2-DEWLRPEDLPIK-COOH	1	39
Control 6	SERPINA1	NH2-DFHVDEQTTVK-COOH	1	57
Control 6	PSMD3	NH2-DFLLPFLEEPMDTEADLQFRPR-COOH	1	51
Control 6	GLO1	NH2-DFLLQQTMLR-COOH	1	67
Control 6	PYGL	NH2-DFNVGDYIQAVLDR-COOH	2	56, 60
Control 6	DYNC1H1	NH2-DFPLNDLLSATELDK-COOH	1	50
Control 6	MYH9	NH2-DFSALESQLQDTQELLQEENR-COOH	1	140
Control 6	PYGL	NH2-DFSELEPDKFQNK-COOH	1	37
Control 6	ApoN	NH2-DFTMPMQDQLYFIK-COOH	1	68
Control 6	EIF4A1	NH2-DFTVSAMHGDMDQK-COOH	1	70
Control 6	A2M	NH2-DFVHFDDTSEPPTETVR-COOH	2	42, 64
Control 6	HLA-A	NH2-DGEDQTQDTELVETRPAGDGTFQK-COOH	1	80
Control 6	SCAMP3	NH2-DGGNPFAEPSELDNPFQDPAVIQHRPSR-COOH	2	55, 41
Control 6	AHCY	NH2-DGPLNMILDDGGDLTNLIHTK-COOH	1	84
Control 6	GNB2L1	NH2-DGQAMLWDLNEGK-COOH	1	59
Control 6	VIM	NH2-DGQVINETSQHHDDLE-COOH	3	63, 38, 46
Control 6	CPNE8	NH2-DGSHDFIGEFTTSYR-COOH	1	88
Control 6	CPNE8	NH2-DGSQYFVLLIVTDGVISDMAQTK-COOH	1	93
Control 6	EEF1G	NH2-DGWSLWYSEYR-COOH	1	38
Control 6	FBL	NH2-DHAVVVGVYRPPPK-COOH	1	39
Control 6	C1R	NH2-DHEAQGSPNIDVFLGHINVEDITK-COOH	1	81
Control 6	PSMD10	NH2-DHYEATAMHR-COOH	1	34
Control 6	EIF3A	NH2-DIDIEDLEELDPDFIMAK-COOH	1	88
Control 6	KRT9	NH2-DIENQYETQITQIEHEVSSSGQEVQSSAK-COOH	1	83
Control 6	DHX9	NH2-DINTDFLLVVLR-COOH	1	90
Control 6	POSTN	NH2-DIVTNNGVIHLIDQVLVPDSAK-COOH	1	53
Control 6	PSMD2	NH2-DKAPVQPQQSPAAAPGGTDEKPSGK-COOH	1	63
Control 6	DDX3X	NH2-DKDAYSSFGSR-COOH	1	50
Control 6	ITIH2	NH2-DKHADPDFTK-COOH	1	44
Control 6	Bt.110587	NH2-DKHSIPVPLDAFYALIHR-COOH	1	58
Control 6	TF	NH2-DKPDNFQLFQSPHGK-COOH	1	98
Control 6	ATP1A1	NH2-DKYEPAAVSEQGDK-COOH	1	44
Control 6	STX12	NH2-DLAMMIHDQGDLIDSIEANVESSEVHVER-COOH	1	61
Control 6	MYH9	NH2-DLEAHIDSANK-COOH	1	66
Control 6	CKB	NH2-DLFDPIIEDR-COOH	1	54
Control 6	MYH9	NH2-DLGEELEALKTELEDTLDSTAAQQELR-COOH	2	91, 71
Control 6	SLC16A1	NH2-DLHDANTDLIGR-COOH	1	77
Control 6	PACSIN3	NH2-DLHQGIEAASDEEDLR-COOH	1	39
Control 6	LOC528040	NH2-DLLPDNGVYIDSFTLPER-COOH	1	86
Control 6	ARHGEF2	NH2-DLLVGPGVELLLTPR-COOH	1	31
Control 6	SPTAN1	NH2-DLMSWINGIR-COOH	1	44
Control 6	PSMD13	NH2-DLPVSEQQER-COOH	1	45
Control 6	PFKP	NH2-DLQSNVEHLTEK-COOH	1	59
Control 6	MATR3	NH2-DLSAAGIGLLAAATQSLSMPASLGR-COOH	1	75
Control 6	MYH10	NH2-DLSEELEALKTELEDTLDTTAAQQELR-COOH	1	108
Control 6	FASN	NH2-DLVEAVAHILGIR-COOH	1	95
Control 6	PYGL	NH2-DLVNMLFYHDR-COOH	1	60
Control 6	ACLY	NH2-DLVSSLTSGLLTIGDR-COOH	2	125, 37
Control 6	ACTB	NH2-DLYANTVLSGGTTM<Mox>YPGIADR-COOH	1	78
Control 6	ACTB	NH2-DLYANTVLSGGTTMYPGIADR-COOH	1	159
Control 6	EIF3A	NH2-DLYNWLEVEFNPLK-COOH	1	79
Control 6	DSG2	NH2-DMAGAQAAAVALNEEFLR-COOH	1	42
Control 6	FAM125A	NH2-DMQGLSLDAASQPSK-COOH	1	81
Control 6	A2M	NH2-DMYSFLQDMGLK-COOH	1	55
Control 6	PDCD6IP	NH2-DNDFIYHDR-COOH	1	63
Control 6	LOC619094	NH2-DNIQGITKPAIR-COOH	1	64
Control 6	CHMP5	NH2-DNLAQQSFNMEQANYTIQSLK-COOH	1	39
Control 6	FASN	NH2-DNLEFFLAGIGR-COOH	1	69
Control 6	SFN	NH2-DNLTLWTADNAGEEGGEAPQEPQS-COOH	1	29
Control 6	LOC100140254	NH2-DNLTLWTSDTQGDEAEAGEGGEN-COOH	2	87, 37
Control 6	YWHAB	NH2-DNLTLWTSENQGDEGDAGEGEN-COOH	1	69
Control 6	TF	NH2-DNPQTHYYAVAVVK-COOH	1	92
Control 6	PDCD6	NH2-DNSGMIDKNELK-COOH	1	55
Control 6	PKM2	NH2-DPVQEAWAEDVDLR-COOH	1	81
Control 6	EPRS	NH2-DQDLEPGAPSMGAK-COOH	1	53
Control 6	RHOA	NH2-DQFPEVYVPTVFENYVADIEVDGK-COOH	1	67
Control 6	MYL6	NH2-DQGTYEDYVEGLR-COOH	1	36
Control 6	ACTR1B	NH2-DQLQTFSEEHPVLLTEAPLNPR-COOH	1	69
Control 6	IGF2BP1	NH2-DQTPDENDQVIVK-COOH	1	53
Control 6	TF	NH2-DQTVIQNTDGNNNEAWAK-COOH	1	87
Control 6	LOC515150	NH2-DQYVSPETVTVR-COOH	1	46
Control 6	PRMT5	NH2-DRDPEAQFEMPYVVR-COOH	1	46
Control 6	EIF3B	NH2-DRPQEADGIDSVIVVDNVPQVGPDR-COOH	1	72
Control 6	PSMD1	NH2-DSDSMETEEK-COOH	1	33
Control 6	KHDRBS1	NH2-DSLDPSFTHAMQLLTAEIEK-COOH	1	70
Control 6	PTGFRN	NH2-DSLVHSSPHVALSHVDAR-COOH	2	60, 100
Control 6	ITIH3	NH2-DSLVPATPENIQEASK-COOH	1	49
Control 6	GSN	NH2-DSQEEEKTEALTSAK-COOH	1	49
Control 6	SDCBP	NH2-DSQIADILSTSGTVVTITIMPAFIFEHIIK-COOH	1	65
Control 6	SFN	NH2-DSTLIMQLLR-COOH	1	44
Control 6	PSMC3	NH2-DSYLILETLPTEYDSR-COOH	1	82
Control 6	ACTB	NH2-DSYVGDEAQSK-COOH	1	52
Control 6	ACTB	NH2-DSYVGDEAQSKR-COOH	1	68
Control 6	CALM2	NH2-DTDSEEEIR-COOH	1	55
Control 6	ALB	NH2-DTHKSEIAHR-COOH	1	57
Control 6	A2M	NH2-DTIIKPLLVEPEGLEK-COOH	1	84
Control 6	PSMD1	NH2-DTSEDIEELVEPVAAHGPK-COOH	1	53
Control 6	FASN	NH2-DTSFEQHVLWHTGGK-COOH	1	55
Control 6	GPLD1	NH2-DTSSQGHLFR-COOH	1	39
Control 6	FASN	NH2-DTVTISGPQAPVFEFVEQLR-COOH	2	79, 62
Control 6	FASN	NH2-DTVTISGPQAPVFEFVEQLRK-COOH	1	54
Control 6	KRT1	NH2-DVDGAYMTK-COOH	1	38
Control 6	FLNA	NH2-DVDIIDHHDNTYTVK-COOH	1	37
Control 6	PTGFRN	NH2-DVFSKPVNIFWALEDSVLVVK-COOH	1	73
Control 6	MAP2K2	NH2-DVKPSNILVNSR-COOH	1	48
Control 6	CPNE8	NH2-DVLAEIPEQFLSYMR-COOH	1	65
Control 6	PRKDC	NH2-DVLIQGLIDENPGLQLIIR-COOH	1	71
Control 6	AFP	NH2-DVLTIIEKPTGSK-COOH	1	54
Control 6	ASNS	NH2-DVPLHALYDNVEK-COOH	1	48
Control 6	ATIC	NH2-DVSELTGFPEMLGGR-COOH	1	91
Control 6	VTN	NH2-DVWGIEGPIDAAFTR-COOH	3	93, 87, 45
Control 6	APOC3	NH2-DWMTESFSSLK-COOH	1	55
Control 6	TSPAN6	NH2-DWTDTNYYSEK-COOH	1	33
Control 6	RUVBL2	NH2-DYDAMGSQTK-COOH	1	43
Control 6	C3	NH2-DYDTTPPVVR-COOH	1	44
Control 6	TUBA1C	NH2-DYEEVGADSADGEDEGEEY-COOH	1	12
Control 6	TUBA3C	NH2-DYEEVGVDSVEGEGEEEGEEY-COOH	1	24
Control 6	ENO1	NH2-DYPVVSIEDPFDQDDWGAWQK-COOH	1	36
Control 6	GPX1	NH2-DYTQMNDLQR-COOH	1	43
Control 6	APOA1	NH2-DYVAQFEASALGK-COOH	1	77
Control 6	YWHAE	NH2-EAAENSLVAYK-COOH	1	55
Control 6	TLN1	NH2-EAAYHPEVAPDVR-COOH	1	46
Control 6	SND1	NH2-EADGSETPEPFAAEAK-COOH	1	49
Control 6	IRS4	NH2-EADSSSDYVNMDFTK-COOH	1	77
Control 6	PKM2	NH2-EAEAAIYHLQLFEELR-COOH	1	87
Control 6	PTGFRN	NH2-EAEIHSKPVFITVK-COOH	1	66
Control 6	PLSCR1	NH2-EAFTDADNFGIQFPLDLDVK-COOH	1	98
Control 6	MARCKS	NH2-EAGEGGEAEAPAAEGGK-COOH	1	77
Control 6	DARS	NH2-EAGVEMGDEDDLSTPNEK-COOH	1	98
Control 6	RPS11	NH2-EAIEGTYIDKK-COOH	1	68
Control 6	CPNE1	NH2-EALAQTVLAEVPTQLVSYFR-COOH	1	32
Control 6	DYNC1H1	NH2-EALELTDTGLLSGSEER-COOH	1	92
Control 6	CCT2	NH2-EALLSSAVDHGSDEVK-COOH	1	47
Control 6	EIF4A3	NH2-EANFTVSSMHGDMPQK-COOH	1	70
Control 6	MARCKS	NH2-EAPAEGEAAEPGSPTAAEGEAASAASSTSSPK-COOH	1	120
Control 6	PKM2	NH2-EATESFASDPILYRPVAVALDTK-COOH	1	105
Control 6	PDCD6IP	NH2-EATTLANGVLASLNLPAAIEDVSGDTVPQSILTK-COOH	2	108, 102
Control 6	PSMC4	NH2-EAVELPLTHFELYK-COOH	1	55
Control 6	CPB2	NH2-EAVFAMENIHR-COOH	1	69
Control 6	TUBA1C	NH2-EDAANNYAR-COOH	1	64
Control 6	UBA6	NH2-EDFTLLDFINAVK-COOH	1	38
Control 6	FASN	NH2-EDGLAQQQTQLNLR-COOH	1	97
Control 6	HSP90AB1	NH2-EDQTEYLEER-COOH	1	73
Control 6	PSMD2	NH2-EDVLTLLLPVMGDSK-COOH	1	51
Control 6	VIM	NH2-EEAENTLQSFR-COOH	1	75
Control 6	XRCC5	NH2-EEASGSSVTAEEAK-COOH	1	95
Control 6	XRCC5	NH2-EEASGSSVTAEEAKK-COOH	1	45
Control 6	IGSF8	NH2-EEGVVLEAVAWLAGGTVYR-COOH	1	55
Control 6	MARCKS	NH2-EELQANGSAPAADKEEPAAAGSGAASPSAAEK-COOH	1	111
Control 6	FN1	NH2-EESLPLVGQQSTVSDVPR-COOH	1	87
Control 6	C3	NH2-EEVPAADLSDQVPDTESETK-COOH	2	130, 68
Control 6	RAB1A	NH2-EFADSLGIPFLETSAK-COOH	1	86
Control 6	YIPF6	NH2-EFDSSTLNESVR-COOH	1	51
Control 6	PSMC4	NH2-EFLHAQEEVKR-COOH	1	52
Control 6	ASS1	NH2-EFVEEFIWPAIQSSALYEDR-COOH	2	83, 36
Control 6	DDX21	NH2-EGAFSNFPISEETIK-COOH	1	64
Control 6	SERPINA5	NH2-EGEMEQVENGLK-COOH	1	54
Control 6	DNAJA1	NH2-EGGAGGGFGSPMDIFDMFFGGGGR-COOH	1	45
Control 6	APOA1	NH2-EGGGSLAEYHAK-COOH	1	79
Control 6	CNDP2	NH2-EGGSIPVTLTFQEATGK-COOH	1	40
Control 6	ABCE1	NH2-EGINIFLDGYVPTENLR-COOH	1	45
Control 6	EEF2	NH2-EGIPALDNFLDKL-COOH	1	54
Control 6	UBC	NH2-EGIPPDQQR-COOH	1	42
Control 6	TLN1	NH2-EGISQEALHTQMLTAVQEISHLIEPLASAAR-COOH	1	53
Control 6	HSP90AB1	NH2-EGLELPEDEEEK-COOH	1	58
Control 6	TSPAN9	NH2-EGLLLYHTENNVGLK-COOH	1	56
Control 6	DYNC1H1	NH2-EGLMLDSHEELYK-COOH	1	50
Control 6	ACACA	NH2-EGLPLMVFANWR-COOH	1	53
Control 6	SPTBN1	NH2-EGMQLISEKPETEAVVK-COOH	1	64
Control 6	DNAJA2	NH2-EGSGGGGGMDDIFSHIFGGGLFGFMGNQSR-COOH	1	34
Control 6	EIF3H	NH2-EGTGSTATSSSSTAGAAGK-COOH	1	69
Control 6	TGFBI	NH2-EGVYTVFAPTNEAFQALPR-COOH	1	48
Control 6	PSMC5	NH2-EHAPSIIFMDEIDSIGSSR-COOH	1	87
Control 6	DYNC1H1	NH2-EHINSVSAMK-COOH	1	40
Control 6	PTGFRN	NH2-EHTDTFNFR-COOH	1	34
Control 6	RUVBL1	NH2-EHVEEISELFYDAK-COOH	1	92
Control 6	KRT9	NH2-EIETYHNLLEGGQEDFESSGAGK-COOH	2	91, 65
Control 6	RAP2B	NH2-EIEVDSSPSVLEILDTAGTEQFASMR-COOH	1	97
Control 6	F13A1	NH2-EIGGDGMKDITDTYK-COOH	1	108
Control 6	MTHFD1	NH2-EIGLLSEEVELYGETK-COOH	1	79
Control 6	TUBA1C	NH2-EIIDLVLDR-COOH	1	67
Control 6	CFL1	NH2-EILVGDVGQTVDDPYATFVK-COOH	1	95
Control 6	ATP1A2	NH2-EIPLDKEMQDAFQNAYLELGGLGER-COOH	1	66
Control 6	CCT3	NH2-EIQVQHPAAK-COOH	1	43
Control 6	DNAJA2	NH2-EISFAYEVLSNPEKR-COOH	1	83
Control 6	IARS	NH2-EIVVIHQDPEALK-COOH	1	62
Control 6	PSMD2	NH2-EIYENMAPGENKR-COOH	1	47
Control 6	PEF1	NH2-EKDTAVQGNIR-COOH	1	49
Control 6	FERMT3	NH2-EKEPEEEVYDLTK-COOH	1	44
Control 6	CCT5	NH2-EKFEEMIQQIK-COOH	1	56
Control 6	VIM	NH2-EKLQEEMLQR-COOH	1	54
Control 6	HNRNPU	NH2-EKPYFPIPEEYTFIQNVPLEDR-COOH	1	58
Control 6	DARS	NH2-EKYDTDFYILDK-COOH	1	44
Control 6	RPL6	NH2-EKYEITEQR-COOH	1	39
Control 6	HSP90AB1	NH2-EKYIDQEELNK-COOH	1	67
Control 6	RPS3	NH2-ELAEDGYSGVEVR-COOH	1	88
Control 6	TPI1	NH2-ELASQPDVDGFLVGGASLKPEFVDIINAK-COOH	1	37
Control 6	DHX9	NH2-ELDALDANDELTPLGR-COOH	1	106
Control 6	MYH10	NH2-ELDDATEANEGLSR-COOH	1	84
Control 6	PSMD3	NH2-ELDTVTLEDIKEHVK-COOH	1	50
Control 6	MYH10	NH2-ELEAELEDERK-COOH	1	51
Control 6	MYH9	NH2-ELEDATETADAMNR-COOH	1	98
Control 6	STX12	NH2-ELGSLPLPLSTSEQR-COOH	1	40
Control 6	POSTN	NH2-ELLTQPGDWTLFVPTNDAFK-COOH	1	40
Control 6	TF	NH2-ELPDPQESIQR-COOH	1	53
Control 6	ESD	NH2-ELPQLVNDNFPVDPQR-COOH	1	77
Control 6	SPTAN1	NH2-ELPTAFDYVEFTR-COOH	1	58
Control 6	APOE	NH2-ELQAAQAR-COOH	1	57
Control 6	CLU	NH2-ELQEMSTEGSK-COOH	1	60
Control 6	SCAMP3	NH2-ELQHAALGGTATR-COOH	1	59
Control 6	SERPINA5	NH2-ELQQPQDSLQLSLGNALFTKPR-COOH	1	70
Control 6	KRT10	NH2-ELTTEIDNNIEQISSYK-COOH	1	91
Control 6	A2M	NH2-ELVFYYLIMAK-COOH	1	42
Control 6	ASNS	NH2-ELYLFDVLR-COOH	1	52
Control 6	MYH9	NH2-EM<Mox>EAELEDERK-COOH	1	41
Control 6	EIF4G1	NH2-EMDEAATAEER-COOH	1	35
Control 6	ALCAM	NH2-EMDPVTQLYTMTSTLEYK-COOH	1	41
Control 6	MYH9	NH2-EMEAELEDERK-COOH	1	63
Control 6	VIM	NH2-EMEENFAVEAANYQDTIGR-COOH	2	119, 99
Control 6	PRKDC	NH2-EMKPVIFLDVFLPR-COOH	2	50, 49
Control 6	LOC100140254	NH2-EMQPTHPIR-COOH	1	54
Control 6	EIF2S1	NH2-ENAEVDGDDDAEEMEAK-COOH	1	28
Control 6	DCD	NH2-ENAGEDPGLAR-COOH	1	54
Control 6	PSMC4	NH2-ENAPAIIFIDEIDAIATK-COOH	1	73
Control 6	DYNC1H1	NH2-ENFIPTIVNFSAEEISDAIR-COOH	1	102
Control 6	C3	NH2-EPGQDLVVLPLTITSDFIPSFR-COOH	2	35, 45
Control 6	XRCC5	NH2-EPLPPIQQHIWNMLNPPAEVTTK-COOH	1	40
Control 6	PDCD6IP	NH2-EPSAPSIPTPAYQSSPAGGHAPTPPTPAPR-COOH	1	61
Control 6	MYH10	NH2-EQEVAELKK-COOH	1	47
Control 6	RRM1	NH2-EQGPYETYEGSPVSK-COOH	1	66
Control 6	STAM	NH2-EQGVTFPAIGSQAAEQAK-COOH	1	47
Control 6	FASN	NH2-EQGVTFPSGDIQEQLIR-COOH	1	67
Control 6	ASS1	NH2-EQGYDVIAYLANIGQK-COOH	1	50
Control 6	LOC786131	NH2-EQIVPKPEEEVAQK-COOH	1	65
Control 6	MYH9	NH2-EQLEEEEEAKHNLEK-COOH	2	73, 53
Control 6	MYH9	NH2-EQLEEEEEAKR-COOH	1	86
Control 6	APOA1	NH2-EQLGPVTQEFWDNLEK-COOH	1	93
Control 6	EIF3A	NH2-EQPEKEPELQQYVPQLQNNTILR-COOH	1	36
Control 6	CLU	NH2-EQSHVMDVM<Mox>EDSFTR-COOH	1	42
Control 6	CLU	NH2-EQSHVMDVMEDSFTR-COOH	1	91
Control 6	PLG	NH2-EQSVQEIPVSR-COOH	1	60
Control 6	MSN	NH2-ESEAVEWQQK-COOH	1	42
Control 6	RPS2	NH2-ESEIIDFFLGASLKDEVLK-COOH	1	58
Control 6	SLC16A1	NH2-ESKEEETSIDVAGKPNEVTK-COOH	2	69, 54
Control 6	ITIH3	NH2-ESPANVQIVNGYFVHFFAPQGLPVVPK-COOH	1	45
Control 6	PCBP3	NH2-ESTGAQVQVAGDMLPNSTER-COOH	1	53
Control 6	DHX9	NH2-ETPFELIEALLK-COOH	1	39
Control 6	WDR77	NH2-ETPPPLVPPAAR-COOH	1	46
Control 6	ANXA5	NH2-ETSGNLEQLLLAVVK-COOH	1	107
Control 6	TPP2	NH2-ETYPNYLPLYVAR-COOH	1	48
Control 6	TUBB1	NH2-EVDEQLLNVQTR-COOH	1	67
Control 6	TUBB	NH2-EVDEQM<Mox>LNVQNK-COOH	1	67
Control 6	TUBB	NH2-EVDEQMLNVQNK-COOH	1	74
Control 6	SLC3A2	NH2-EVELNELEPEKQPMNAASGAAMSLAGAEK-COOH	1	115
Control 6	TCP1	NH2-EVGDGTTSVVIIAAELLK-COOH	1	70
Control 6	PSMC6	NH2-EVIELPLTNPELFQR-COOH	1	60
Control 6	F5	NH2-EVIITGIQTQGAK-COOH	1	66
Control 6	EPRS	NH2-EVIPVNVPEAQEEMK-COOH	1	51
Control 6	SARS	NH2-EVMQEVAQLSQFDEELYK-COOH	1	58
Control 6	ATP1A1	NH2-EVSMDDHK-COOH	1	32
Control 6	LARS	NH2-EVWDYVFFK-COOH	1	41
Control 6	SAMHD1	NH2-EWNDSTSVQNPTR-COOH	1	39
Control 6	LOC100335345	NH2-EYGGLDVLVNNAGIAFK-COOH	1	99
Control 6	EPRS	NH2-EYIPGQPPLSQSSDSSPTR-COOH	1	42
Control 6	RUVBL2	NH2-EYQDAFLFNELKGETMDTS-COOH	1	44
Control 6	RPSA	NH2-FAAATGATPIAGR-COOH	1	78
Control 6	EPRS	NH2-FAGGDYTTTIEAFISASGR-COOH	1	56
Control 6	NONO	NH2-FAQPGSFEYEYAMR-COOH	1	62
Control 6	HSPA8	NH2-FDDAVVQSDMK-COOH	1	69
Control 6	PSMC2	NH2-FDDGAGGDNEVQR-COOH	1	95
Control 6	XRCC6	NH2-FDDPGLMLMGFKPLVLLK-COOH	1	72
Control 6	TUBA1C	NH2-FDGALNVDLTEFQTNLVPYPR-COOH	1	133
Control 6	C1QB	NH2-FDHVITNANENYQAR-COOH	1	39
Control 6	Bt.110587	NH2-FELELKPTGEVEQYSAK-COOH	1	74
Control 6	SPTBN1	NH2-FESLEPEMNNQASR-COOH	1	40
Control 6	UBA1	NH2-FEVQGLQPNGEEMTLK-COOH	1	57
Control 6	FRAS1	NH2-FEVSSASNAQTR-COOH	1	49
Control 6	HBB	NH2-FFESFGDLSTADAVMNNPK-COOH	1	79
Control 6	C3	NH2-FFKPAMPFDLMVYVTNPDGSPAR-COOH	1	64
Control 6	HSPA1A	NH2-FGDPVVQSDMK-COOH	1	67
Control 6	PSMD2	NH2-FGGSGSQVDSAR-COOH	1	80
Control 6	DYNC1H1	NH2-FGNPLLVQDVESYDPVLNPVLNR-COOH	2	97, 110
Control 6	NONO	NH2-FGQAATMEGIGAIGGTPPAFNR-COOH	1	126
Control 6	PKM	NH2-FGVEQDVDMVFASFIR-COOH	2	101, 69
Control 6	PKM2	NH2-FGVEQNVDMVFASFIR-COOH	2	89, 59
Control 6	IMPDH2	NH2-FGVPVIADGGIQNVGHIAK-COOH	1	81
Control 6	PSMD11	NH2-FHGILDQGEGVLIIFDEPPVDK-COOH	1	51
Control 6	PGK1	NH2-FHVEEEGK-COOH	1	43
Control 6	SERPINA3-2	NH2-FIEDAQVLYSSEAFPTNFR-COOH	1	70
Control 6	ALB	NH2-FKDLGEEHFK-COOH	1	57
Control 6	PGM1	NH2-FKPFTVEIVDSVEAYATMLR-COOH	1	72
Control 6	RPSA	NH2-FLAAGTHLGGTNLDFQMEQYIYK-COOH	1	47
Control 6	VPS37B	NH2-FLDGELPLDSFIDVYQSK-COOH	1	71
Control 6	VPS37C	NH2-FLEGEVPLETFLENFSSMR-COOH	2	39, 56
Control 6	KRT1	NH2-FLEQQNQVLQTK-COOH	1	61
Control 6	DYNC1H1	NH2-FLSDPQVHTVLVER-COOH	1	92
Control 6	MYH9	NH2-FLSNGHVTIPGQQDK-COOH	1	73
Control 6	MYH9	NH2-FLSNGHVTIPGQQDKDMFQETMEAFR-COOH	1	74
Control 6	PDCD6IP	NH2-FLTALAQDGVINEEAISVTELDR-COOH	2	131, 167
Control 6	Bt.99682	NH2-FLVGPDGIPIMR-COOH	1	61
Control 6	DDX1	NH2-FLVLDEADGLLSQGYSDFINR-COOH	1	82
Control 6	SULT1E1	NH2-FMDGEVPYGSWFEHTK-COOH	1	34
Control 6	RPL10	NH2-FNADEFEDMVAEK-COOH	1	75
Control 6	RGN	NH2-FNDGKVDPAGR-COOH	1	53
Control 6	PGM1	NH2-FNISNGGPAPEAITDK-COOH	1	83
Control 6	TTLL12	NH2-FNQTYQLAHGTAEEK-COOH	1	56
Control 6	DYNC1H1	NH2-FNYGFEYLGVQDK-COOH	1	35
Control 6	GC	NH2-FPDATETDLQELVAK-COOH	1	76
Control 6	SULT1C4	NH2-FPFIEWIIPSLGSGLEQANAMASPR-COOH	1	94
Control 6	ITIH3	NH2-FPLYNLGFGNNLNYNFLENMALENHGLAR-COOH	1	83
Control 6	SERPIND1	NH2-FPVEMTHNHNFR-COOH	1	59
Control 6	VTN	NH2-FQDGVLEPDFPR-COOH	1	50
Control 6	MAPRE2	NH2-FQDNLDFIQWFK-COOH	1	82
Control 6	F13A1	NH2-FQEGQEEER-COOH	1	68
Control 6	DYNC1H1	NH2-FQSISTEFLALMK-COOH	1	57
Control 6	CLTC	NH2-FQSVPAQPGQTSPLLQYFGILLDQGQLNK-COOH	1	79
Control 6	A2M	NH2-FQVENSNR-COOH	1	57
Control 6	TRIM28	NH2-FQWDLNAWTK-COOH	1	44
Control 6	DHX9	NH2-FSDHVALLSVFQAWDDAR-COOH	2	67, 69
Control 6	F5	NH2-FSEGASYSDHTLPMEK-COOH	1	121
Control 6	NSF	NH2-FSNLVLQALLVLLK-COOH	1	21
Control 6	VPS37C	NH2-FSSALQPGTLLDLLQVEGMK-COOH	1	69
Control 6	Bt.110587	NH2-FSVPAGILVPSFGTLTAR-COOH	1	37
Control 6	RPSA	NH2-FTPGTFTNQIQAAFR-COOH	1	88
Control 6	DYNC1H1	NH2-FTQDTQPHYIYSPR-COOH	1	102
Control 6	Bt.110587	NH2-FVEGNHDSTVSFTK-COOH	1	79
Control 6	THBS1	NH2-FVFGTTPEDILR-COOH	1	44
Control 6	MAT2A	NH2-FVIGGPQGDAGLTGR-COOH	1	92
Control 6	MAT1A	NH2-FVIGGPQGDAGVTGR-COOH	1	80
Control 6	IGFALS	NH2-FVQALAEGNDDR-COOH	1	44
Control 6	F5	NH2-FVQSDDVDYVPEDTVYK-COOH	1	95
Control 6	F5	NH2-FVQSDDVDYVPEDTVYKK-COOH	2	48, 90
Control 6	GDI2	NH2-FVSISDLLVPK-COOH	1	43
Control 6	TUBB	NH2-FWEVISDEHGIDPTGTYHGDSDLQLDR-COOH	3	111, 34, 43
Control 6	AKR7A3	NH2-FYAYNPLAGGLLTGR-COOH	1	74
Control 6	DYNC1H1	NH2-FYFVGDEDLLEIIGNSK-COOH	2	62, 39
Control 6	PGRMC1	NH2-FYGPEGPYGVFAGR-COOH	1	69
Control 6	EZR	NH2-FYPEDVAEELIQDITQK-COOH	1	77
Control 6	MSN	NH2-FYPEDVSEELIQDITQR-COOH	1	57
Control 6	MARCKSL1	NH2-GAEASAASEEEAGPQATEPSTPSGPESGPTPASAEQNE-COOH	1	107
Control 6	RPL10	NH2-GAFGKPQGTVAR-COOH	1	48
Control 6	PPP2CB	NH2-GAGYTFGQDISETFNHANGLTLVSR-COOH	1	39
Control 6	RPSA	NH2-GAHSVGLMWWMLAR-COOH	1	54
Control 6	GAPDH	NH2-GALQNIIPASTGAAK-COOH	1	58
Control 6	KPNB1	NH2-GALQYLVPILTQTLTK-COOH	1	39
Control 6	NONO	NH2-GAMPPAPVPAGTPAPPGPATMMPDGTLGLTPPTTER-COOH	1	44
Control 6	DCXR	NH2-GAPGVIVNVSSQASQR-COOH	1	57
Control 6	IRS4	NH2-GAQDVAGGSNPGAHNPSANLAR-COOH	2	42, 40
Control 6	A2M	NH2-GATEITTTITK-COOH	1	50
Control 6	RAB11A	NH2-GAVGALLVYDIAK-COOH	1	68
Control 6	PSAT1	NH2-GDDALEKR-COOH	1	41
Control 6	ILK	NH2-GDDTPLHLAASHGHR-COOH	1	48
Control 6	IRS4	NH2-GDNQAGGAAAAAAAPEPPPR-COOH	1	58
Control 6	LOC617696	NH2-GDPQYLLDSNSWIEEMPSER-COOH	1	31
Control 6	FN1	NH2-GDSPASSKPVSINYR-COOH	1	93
Control 6	FGA	NH2-GDSVSQGTGLAPGSPR-COOH	1	66
Control 6	MARCKSL1	NH2-GDVTAEEAAGASPAK-COOH	1	95
Control 6	CCT4	NH2-GDVTITNDGATILK-COOH	1	46
Control 6	MARCKS	NH2-GEAAAERPGEAAVASSPSK-COOH	2	81, 62
Control 6	MARCKSL1	NH2-GEGESPPVNGTDEAAGATGDAIEPAPPSQGAEAK-COOH	1	108
Control 6	LDHB	NH2-GEMMDLQHGSLFLQTPK-COOH	1	69
Control 6	SLC3A2	NH2-GENSWFSTQVDTVATK-COOH	1	114
Control 6	MARCKS	NH2-GEPAAAAAPEAGASPVEK-COOH	1	89
Control 6	PBLD	NH2-GEPGGQTQAFDFYSR-COOH	1	68
Control 6	HNRNPA3	NH2-GFAFVTFDDHDTVDK-COOH	1	37
Control 6	Bt.12809	NH2-GFAPADVFVQWLQR-COOH	2	75, 55
Control 6	NMT1	NH2-GFDVFNALDLMENK-COOH	1	84
Control 6	Bt.110587	NH2-GFEPTLEALFGK-COOH	1	55
Control 6	HNRNPA2B1	NH2-GFGFVTFDDHDPVDK-COOH	1	49
Control 6	ANXA7	NH2-GFGTDEQAIVDVVANR-COOH	1	65
Control 6	F13A1	NH2-GFNPQDYLNVTNVHLFK-COOH	2	68, 88
Control 6	ACO1	NH2-GFQVAPDHHNDHK-COOH	1	34
Control 6	KRT2	NH2-GFSSGSAVVSGGSR-COOH	1	75
Control 6	TFRC	NH2-GFVEPDHYVVVGAQR-COOH	1	61
Control 6	LARS	NH2-GFYEGIMLVDGFK-COOH	1	69
Control 6	PTGR1	NH2-GGETVLVSAAAGAVGSIVGQIAK-COOH	1	87
Control 6	KRT1	NH2-GGGGGGYGSGGSSYGSGGGSYGSGGGGGGGR-COOH	1	146
Control 6	KRT9	NH2-GGGGSFGYSYGGGSGGGFSASSLGGGFGGGSR-COOH	1	94
Control 6	RPS3	NH2-GGKPEPPAMPQPVPTA-COOH	1	49
Control 6	ALDH8A1	NH2-GGLLMLENFIGGK-COOH	1	60
Control 6	FASN	NH2-GGNVGINSFGFGGSNVHIILRPNTQPPPAPAPHATLPR-COOH	1	83
Control 6	PARP1	NH2-GGSDDSSKDPIDVNYEK-COOH	1	35
Control 6	KRT9	NH2-GGSGGSHGGGSGFGGESGGSYGGGEEASGSGGGYGGGSGK-COOH	1	49
Control 6	KRT9	NH2-GGSGGSYGGGGSGGGYGGGSGSR-COOH	1	51
Control 6	A2M	NH2-GGVDDEVTLSAYITIALLEMPLPVTHPVVR-COOH	1	29
Control 6	BSG	NH2-GGVVLKEDALPGQK-COOH	1	73
Control 6	RPLP0	NH2-GHLENNPALEK-COOH	1	64
Control 6	MTA2	NH2-GHLSRPEAQSLSPYTTSANR-COOH	1	39
Control 6	GNB2L1	NH2-GHNGWVTQIATTPQFPDMILSASR-COOH	1	86
Control 6	EEF2	NH2-GHVFEESQVAGTPMFVVK-COOH	1	111
Control 6	EEF2	NH2-GHVFEETQVAGTPMFVVK-COOH	1	99
Control 6	TUBB2A	NH2-GHYTEGAELVDSVLDVVR-COOH	2	109, 151
Control 6	DYNC1H1	NH2-GIFEALRPLETLPVEGLIR-COOH	1	58
Control 6	CPNE8	NH2-GIKPSPAPPPYTPPTHVLQTQI-COOH	2	43, 36
Control 6	PGD	NH2-GILFVGSGVSGGEDGAR-COOH	1	64
Control 6	MCM4	NH2-GILLQLFGGTR-COOH	1	65
Control 6	NAP1L1	NH2-GIPEFWLTVFK-COOH	1	48
Control 6	AHCY	NH2-GISEETTTGVHNLYK-COOH	1	105
Control 6	DHX9	NH2-GISHVIVDEIHER-COOH	1	53
Control 6	COPA	NH2-GITGVDLFGTTDAVVK-COOH	1	86
Control 6	LOC100140254	NH2-GIVDQSQQAYQEAFEISK-COOH	1	140
Control 6	EIF4A3	NH2-GIYAYGFEKPSAIQQR-COOH	1	90
Control 6	GC	NH2-GKFPDATETDLQELVAK-COOH	1	63
Control 6	IMPDH2	NH2-GKLPIVNEDDELVAIIAR-COOH	1	41
Control 6	SERPINA1	NH2-GKWEKPFEM<Mox>K-COOH	1	39
Control 6	SERPINA1	NH2-GKWEKPFEMK-COOH	1	41
Control 6	LOC786131	NH2-GLDVDSLVIEHIQVNK-COOH	1	52
Control 6	LOC506828	NH2-GLPFFGQVLLVNEK-COOH	1	66
Control 6	EPB41L2	NH2-GLSPAQADSQFLENAK-COOH	1	70
Control 6	GALK1	NH2-GLVLPM<Mox>ALELVTVLVGSPR-COOH	1	47
Control 6	GALK1	NH2-GLVLPMALELVTVLVGSPR-COOH	1	133
Control 6	DHX9	NH2-GMTLVTPLQLLLFASK-COOH	1	85
Control 6	FASN	NH2-GNAGQSNYGFANSAMER-COOH	1	116
Control 6	FASN	NH2-GNAGQTNYGFANSTMER-COOH	1	48
Control 6	PRSS23	NH2-GNANDIGMDYDYALLELK-COOH	1	81
Control 6	HNRNPM	NH2-GNFGGSFAGSFGGAGGHAPGVAR-COOH	1	48
Control 6	EDIL3	NH2-GNIDNNTPYANSFTPPIK-COOH	1	100
Control 6	MATR3	NH2-GNLGAGNGNLQGPR-COOH	1	63
Control 6	LOC528040	NH2-GNPGSTWLTSYVFR-COOH	1	58
Control 6	A2M	NH2-GNSEGNTWLTAFVLK-COOH	1	128
Control 6	UBA1	NH2-GNVQVVIPFLTESYSSSQDPPEK-COOH	1	79
Control 6	TTYH3	NH2-GPDEDGEEEAAPGPR-COOH	1	50
Control 6	PKM2	NH2-GPDFLVTEVENGGSLGSK-COOH	1	57
Control 6	PRKDC	NH2-GPESESEDHR-COOH	1	52
Control 6	TOLLIP	NH2-GPVYIGELPQDFLR-COOH	1	45
Control 6	FBLN1	NH2-GQETADFAPGDGGDLQETAK-COOH	1	86
Control 6	DSG2	NH2-GQHEMSEMDGR-COOH	1	44
Control 6	SLC3A2	NH2-GQSEDPGSLLSLFR-COOH	1	78
Control 6	CPNE8	NH2-GQSQFNVYEVVNPK-COOH	1	119
Control 6	APOA2	NH2-GSELQTQAK-COOH	1	55
Control 6	A2M	NH2-GSGGTAEHPFTVEEFVLPK-COOH	1	72
Control 6	PKM2	NH2-GSGTAEVELKK-COOH	1	72
Control 6	KRT10	NH2-GSLGGGFSSGGFSGGSFSR-COOH	1	106
Control 6	XPNPEP1	NH2-GSLTFEPLTLVPIQTK-COOH	1	49
Control 6	KNG1	NH2-GSNEELTK-COOH	1	38
Control 6	EEF1G	NH2-GSTPEAAAQVVQWVSFADSDIVPPASTWVFPTLGIMHHNK-COOH	1	41
Control 6	LOC528040	NH2-GSVVQDHVR-COOH	1	49
Control 6	HNRNPK	NH2-GSYGDLGGPIITTQVTIPK-COOH	1	89
Control 6	EIF3C	NH2-GTEITHAVVIK-COOH	1	65
Control 6	RUVBL2	NH2-GTEVQVDDIKR-COOH	1	71
Control 6	TLN1	NH2-GTEWVDPEDPTVIAENELLGAAAAIEAAAK-COOH	1	71
Control 6	DYNC1H1	NH2-GTFDNAETKK-COOH	1	47
Control 6	LARS	NH2-GTGVVTSVPSDSPDDIAALR-COOH	1	93
Control 6	PHGDH	NH2-GTIQVITQGTSLK-COOH	1	46
Control 6	F5	NH2-GTLDKETNMPVDMR-COOH	1	78
Control 6	F5	NH2-GTLTEDGTQK-COOH	1	40
Control 6	VIM	NH2-GTNESLER-COOH	1	42
Control 6	Bt.110587	NH2-GTTETYQQWK-COOH	1	44
Control 6	TLN1	NH2-GVAALTSDPAVQAIVLDTASDVLDK-COOH	1	137
Control 6	RAB5C	NH2-GVDLQENNPASR-COOH	1	69
Control 6	SNRPF	NH2-GVEEEEEDGEMRE-COOH	1	56
Control 6	GART	NH2-GVEITGFPEAQALGLEVFHAGTALK-COOH	1	79
Control 6	TLN1	NH2-GVGAAATAVTQALNELLQHVR-COOH	1	91
Control 6	ATP1A2	NH2-GVGIISEGNETVEDIAAR-COOH	1	115
Control 6	LOC789485	NH2-GVLVLTVLLPPEELLR-COOH	1	35
Control 6	PKM2	NH2-GVNLPGAAVDLPAVSEK-COOH	1	65
Control 6	MTHFD1	NH2-GVPTGFVLPIR-COOH	1	38
Control 6	EEF2	NH2-GVQYLNEIKDSVVAGFQWATK-COOH	1	53
Control 6	DYNC1H1	NH2-GWENHVEGQK-COOH	1	48
Control 6	PRMT5	NH2-GYEDYLQSPLQPLMDNLESQTYEVFEK-COOH	1	82
Control 6	PRMT5	NH2-GYEDYLQSPLQPLMDNLESQTYEVFEKDPIK-COOH	1	78
Control 6	ALDH1A1	NH2-GYFIQPTVFSDVTDDMR-COOH	1	83
Control 6	FBLN1	NH2-GYHLNEEGTR-COOH	1	49
Control 6	HLA-A	NH2-GYHQYAYDGK-COOH	1	53
Control 6	A2M	NH2-GYIFIDEAHITEALTWLAQK-COOH	2	67, 57
Control 6	ACTB	NH2-GYSFTTTAER-COOH	1	50
Control 6	IGSF8	NH2-HAAYSVGWEMAPAGAPGPGR-COOH	1	98
Control 6	SERPINA10	NH2-HDGNVVFSPLGLAWAMAALTLGAR-COOH	1	104
Control 6	MYH9	NH2-HEMPPHIYAITDTAYR-COOH	1	49
Control 6	A2M	NH2-HFDGSYSTFGEHR-COOH	1	86
Control 6	FASN	NH2-HFLLEEDKPEEPTAHAFVSTLTR-COOH	1	63
Control 6	A2M	NH2-HFPPAAATDTAADAHDPARPGAK-COOH	6	69, 54, 60, 86, 55, 81
Control 6	PTGR1	NH2-HFVGYPTNSDFELK-COOH	1	60
Control 6	PTGR1	NH2-HGFDVALNYK-COOH	1	59
Control 6	KRT2	NH2-HGGGGGGFGGGGFGSR-COOH	1	81
Control 6	PSMD1	NH2-HGGSLGLGLAAMGTAR-COOH	1	39
Control 6	CKB	NH2-HGGYKPSDEHK-COOH	1	62
Control 6	CKB	NH2-HGGYKPSDEHKTDLNPDNLQGGDDLDPNYVLSSR-COOH	1	46
Control 6	TCP1	NH2-HGSYEDAVHSGALND-COOH	1	69
Control 6	C3	NH2-HHRPGQQITLK-COOH	1	59
Control 6	ENO1	NH2-HIADLAGNAEVILPVPAFNVINGGSHAGNK-COOH	1	94
Control 6	ENO1	NH2-HIADLAGNSEVILPVPAFNVINGGSHAGNK-COOH	1	38
Control 6	RPL5	NH2-HIMGQNVADYMR-COOH	1	74
Control 6	C3	NH2-HIPVVTQGSNVQSLTQDDGVAK-COOH	2	95, 131
Control 6	ACTR2	NH2-HIVLSGGSTMYPGLPSR-COOH	1	50
Control 6	HSP90AA1	NH2-HIYYITGETK-COOH	1	56
Control 6	MFGE8	NH2-HKEFVGNWNK-COOH	1	35
Control 6	HSP90AB1	NH2-HLEINPDHPIVETLR-COOH	1	88
Control 6	HSP90AA1	NH2-HLEINPDHSIIETLR-COOH	1	56
Control 6	DHX9	NH2-HLEMNPHFGSHR-COOH	1	41
Control 6	YWHAE	NH2-HLIPAANTGESK-COOH	1	68
Control 6	SPTBN1	NH2-HLLGVEDLLQK-COOH	1	37
Control 6	PRKDC	NH2-HLNNFMVAMETGGVIGIDFGHAFGSATQFLPVPELMPFR-COOH	1	33
Control 6	EIF3E	NH2-HLVFPLLEFLSVK-COOH	1	64
Control 6	RPS10	NH2-HPELADK-COOH	1	46
Control 6	ACLY	NH2-HPWDDISYVLPEHMSM-COOH	1	55
Control 6	ALB	NH2-HPYFYAPELLYYANK-COOH	2	87, 69
Control 6	ACTB	NH2-HQGVM<Mox>VGMGQK-COOH	1	60
Control 6	ACTB	NH2-HQGVMVGM<Mox>GQK-COOH	1	47
Control 6	DHX15	NH2-HQSFVLVGETGSGK-COOH	1	70
Control 6	LOC506828	NH2-HSDGSYSTFGDR-COOH	1	73
Control 6	Bt.110587	NH2-HSIPVPLDAFYALIHR-COOH	1	74
Control 6	MYH9	NH2-HSQAVEELAEQLEQTKR-COOH	1	53
Control 6	FASN	NH2-HSQDLAFLSMLNDIAAVPATAMPFR-COOH	2	113, 84
Control 6	HSP90AA1	NH2-HSQFIGYPITLFVEK-COOH	1	61
Control 6	HSP90AB1	NH2-HSQFIGYPITLYLEK-COOH	1	99
Control 6	TF	NH2-HSTVFDNLPNPEDR-COOH	1	86
Control 6	AHSG	NH2-HTFSGVASVESSSGEAFHVGK-COOH	12	142, 113, 41, 63, 75, 72, 60, 38, 50, 93, 67, 40
Control 6	HNRPH2	NH2-HTGPNSPDTANDGFVR-COOH	1	48
Control 6	AHSG	NH2-HTLNQIDSVK-COOH	2	66, 68
Control 6	FN1	NH2-HTSLQTTSAGSGSFTDVR-COOH	1	57
Control 6	COPA	NH2-HVLEGHDR-COOH	1	39
Control 6	DYNC1H1	NH2-HVPVVYVDYPGPASLTQIYGTFNR-COOH	1	103
Control 6	HSPA1A	NH2-HWPFQVINDGDKPK-COOH	1	43
Control 6	DNAJA1	NH2-HYNGEAYEDDEHHPR-COOH	2	53, 77
Control 6	TTR	NH2-HYTIAALLSPYSYSTTALVSSPK-COOH	2	143, 120
Control 6	SPTAN1	NH2-IAALQAFADQLIAAGHYAK-COOH	1	63
Control 6	CCT5	NH2-IADGYEQAAR-COOH	1	62
Control 6	MYH9	NH2-IAEFTTNLMEEEEK-COOH	1	98
Control 6	KIF23	NH2-IANTHLNR-COOH	1	35
Control 6	MYH9	NH2-IAQLEEELEEEQGNTELVNDR-COOH	1	178
Control 6	MYH9	NH2-IAQLEEQLDNETK-COOH	1	90
Control 6	SERPINF1	NH2-IAQLPLTGSTSIIFFLPQK-COOH	1	26
Control 6	MCM7	NH2-IAQPGDHVSVTGIFLPILR-COOH	1	55
Control 6	A2M	NH2-IAQWQNLEVENGLQQLTFPLSSEPFQGSYK-COOH	1	61
Control 6	RUVBL1	NH2-IASHSHVK-COOH	1	51
Control 6	DPYSL2	NH2-IAVGSDADLVIWDPDSVK-COOH	1	58
Control 6	PGM1	NH2-IDAMHGVVGPYVK-COOH	1	69
Control 6	Bt.110587	NH2-IDFLNNYALFLSPSTQQASWQASGR-COOH	1	94
Control 6	PGM1	NH2-IDNFEYSDPVDGSISR-COOH	1	54
Control 6	CDH2	NH2-IDPVNGQITTIAVLDR-COOH	1	43
Control 6	CLU	NH2-IDSLM<Mox>ENDR-COOH	1	37
Control 6	CLU	NH2-IDSLM<Mox>ENDREQSHVMDVMEDSFTR-COOH	1	63
Control 6	CLU	NH2-IDSLMENDREQSHVMDVMEDSFTR-COOH	2	69, 27
Control 6	PEF1	NH2-IDVYGFSALWK-COOH	1	71
Control 6	VPS37B	NH2-IEEDTENMAEK-COOH	1	55
Control 6	VPS37C	NH2-IEEESEAMAEK-COOH	1	54
Control 6	HS6ST2	NH2-IEGLNFLDMELYSYAK-COOH	1	94
Control 6	Bt.110587	NH2-IEGNLIFDPNNYLPK-COOH	1	49
Control 6	LOC506828	NH2-IEHSFEVDEYVLPK-COOH	1	77
Control 6	LOC100336868	NH2-IENGFLSESTFTYPLNK-COOH	1	41
Control 6	PKM2	NH2-IENHEGVR-COOH	1	44
Control 6	F5	NH2-IFEGNNNVR-COOH	1	51
Control 6	EIF3D	NH2-IFHTVTTTDDPVIR-COOH	1	41
Control 6	SERPINA10	NH2-IFLPWADLSDLMVTER-COOH	1	98
Control 6	PRPS1L1	NH2-IFSGSSHQDLSQK-COOH	1	59
Control 6	ADK	NH2-IFTLNLSAPFISQFYK-COOH	2	80, 36
Control 6	SERPINA10	NH2-IGDHLTLEDYLTTDLVDTWLR-COOH	1	77
Control 6	LOC528040	NH2-IGLQNEAYVQPIQPSSLVALK-COOH	1	59
Control 6	MATR3	NH2-IGPYQPNVPVGIDYVIPK-COOH	1	49
Control 6	HMGCS1	NH2-IGVFSYGSGLAATLYSLK-COOH	1	116
Control 6	EEF1A1	NH2-IGYNPDTVAFVPISGWNGDNMLEPSANMPWFK-COOH	1	45
Control 6	MYH9	NH2-IHEAQIQDMR-COOH	1	58
Control 6	TUBA1C	NH2-IHFPLATYAPVISAEK-COOH	2	77, 77
Control 6	UBA1	NH2-IHVSDQELQSANASVDDSRLEELK-COOH	1	46
Control 6	MYH9	NH2-IIGLDQVAGMSETALPGAFK-COOH	1	62
Control 6	MYH9	NH2-IIGLDQVAGMSETAMPGAFK-COOH	2	94, 47
Control 6	HSPA8	NH2-IINEPTAAAIAYGLDKK-COOH	1	100
Control 6	HSPA6	NH2-IINEPTAAAIAYGLDR-COOH	1	90
Control 6	LOC617696	NH2-IIPENPYILTTPGFLSDIQVIIQAR-COOH	1	28
Control 6	IGJ	NH2-IIPSAEDPSQDIVER-COOH	1	86
Control 6	HNRNPK	NH2-IITITGTQDQIQNAQYLLQNSVK-COOH	1	84
Control 6	EIF3A	NH2-IKDMDLWEQQEEER-COOH	1	113
Control 6	KRT9	NH2-IKFEM<Mox>EQNLR-COOH	1	38
Control 6	KRT9	NH2-IKFEMEQNLR-COOH	1	60
Control 6	TLN1	NH2-ILAQATSDLVNAIK-COOH	1	73
Control 6	DYNC1H1	NH2-ILDDDTIITTLENLKR-COOH	1	95
Control 6	RPLP2	NH2-ILDSVGIEADDDRLNK-COOH	1	101
Control 6	CCT8	NH2-ILGSGISSSSVLHGMVFK-COOH	1	60
Control 6	CCT2	NH2-ILIANTGMDTDK-COOH	1	57
Control 6	CCT2	NH2-ILIANTGMDTDKIK-COOH	1	95
Control 6	LOC785508	NH2-ILIEWLETDAR-COOH	1	44
Control 6	LOC785508	NH2-ILIPALMVTAEK-COOH	1	47
Control 6	GPI	NH2-ILLANFLAQTEALMR-COOH	1	67
Control 6	C3	NH2-ILLQGTPVAQM<Mox>TEDAIDGER-COOH	1	40
Control 6	C3	NH2-ILLQGTPVAQMTEDAIDGER-COOH	2	67, 102
Control 6	GCN1L1	NH2-ILPEIIPILEEGLR-COOH	1	33
Control 6	ALDH1L1	NH2-ILPSVPEVDESTDFFK-COOH	1	54
Control 6	PHGDH	NH2-ILQDGGLQVVEK-COOH	1	66
Control 6	EIF3A	NH2-ILQEHEQIK-COOH	1	37
Control 6	ASNS	NH2-ILQEYVEHQVDDAMMANAAQK-COOH	1	63
Control 6	HNRNPK	NH2-ILSISADIETIGEILK-COOH	1	35
Control 6	HNRNPK	NH2-ILSISADIETIGEILKK-COOH	1	90
Control 6	LOC617696	NH2-ILSLAQDQVGGSAEK-COOH	1	75
Control 6	IGF2BP2	NH2-ILVPTQFVGAIIGK-COOH	1	48
Control 6	C3	NH2-ILWESASLLR-COOH	1	35
Control 6	MYH9	NH2-IMGIPEEEQMGLLR-COOH	1	83
Control 6	EEF2	NH2-IMGPNYTPGKK-COOH	1	54
Control 6	PSMD11	NH2-IMLNTPEDVQALVSGK-COOH	1	47
Control 6	Bt.110587	NH2-INDEIQALEFPQK-COOH	1	99
Control 6	SERPINA1	NH2-INDYVEK-COOH	1	43
Control 6	TUBB2B	NH2-INVYYNEATGNK-COOH	1	63
Control 6	TUBB6	NH2-INVYYNESSSQK-COOH	1	48
Control 6	PTD004	NH2-IPAFLNVVDIAGLVK-COOH	1	92
Control 6	PRIM2	NH2-IPFADALDLFR-COOH	1	66
Control 6	Bt.110587	NH2-IPGYTIPVANIEVSPFTVK-COOH	1	32
Control 6	TFG	NH2-IPIHNEDITYDELVLMMQR-COOH	1	34
Control 6	FASN	NH2-IPTLLNTQPLLELDYTATDR-COOH	1	51
Control 6	LSR	NH2-IQASQQDDSMR-COOH	1	39
Control 6	EIF3F	NH2-IQDALSTVLQYAEDVLSGK-COOH	1	47
Control 6	UBC	NH2-IQDKEGIPPDQQR-COOH	5	42, 57, 78, 63, 47
Control 6	A2M	NH2-IQEEGTEVELTGK-COOH	1	96
Control 6	A2M	NH2-IQHHTLLASPVR-COOH	1	67
Control 6	ITIH2	NH2-IQPSGGTNINEALLR-COOH	1	107
Control 6	VPS35	NH2-IREDLPNLESSEETEQINK-COOH	1	38
Control 6	TUBB1	NH2-IREEYPDR-COOH	1	38
Control 6	MAP2K2	NH2-ISELGAGNGGVVTK-COOH	1	41
Control 6	VIM	NH2-ISLPLPNFSSLNLR-COOH	1	92
Control 6	PYGL	NH2-ISLSSDPSGGANK-COOH	1	57
Control 6	F5	NH2-ISPTGSYNKPALR-COOH	1	85
Control 6	GNAI3	NH2-ISQSNYIPTQQDVLR-COOH	1	37
Control 6	RPS8	NH2-ISSLLEEQFQQGK-COOH	1	96
Control 6	TUBB1	NH2-ISVYYNEAHGK-COOH	1	65
Control 6	TUBB	NH2-ISVYYNEATGGK-COOH	1	57
Control 6	LPL	NH2-ITGLDPAGPNFEYAEAPSR-COOH	1	93
Control 6	FN1	NH2-ITIMWTPPESPVTGYR-COOH	1	40
Control 6	IGF2BP1	NH2-ITISSLQDLTLYNPER-COOH	1	63
Control 6	EIF3B	NH2-ITNDFYPEEDGK-COOH	1	40
Control 6	MATR3	NH2-ITPENLPQILLQLK-COOH	1	55
Control 6	TOLLIP	NH2-ITPTQQQR-COOH	1	42
Control 6	Bt.110587	NH2-ITQLLSGEQNEQVK-COOH	1	62
Control 6	F9	NH2-ITVVAGEHNTEKPEPTEQKR-COOH	1	52
Control 6	FN1	NH2-ITYGETGGSSPVQEFTVPGSK-COOH	1	94
Control 6	LTBP1	NH2-ITYVVHPGPGLAAGALPLSGPPR-COOH	1	64
Control 6	LDHB	NH2-IVADKDYSVTANSK-COOH	1	100
Control 6	SULT1C4	NH2-IVDHTSFSVMK-COOH	1	45
Control 6	F2	NH2-IVEGQDAEVGLSPWQVM<Mox>LFR-COOH	2	51, 97
Control 6	F2	NH2-IVEGQDAEVGLSPWQVMLFR-COOH	2	101, 172
Control 6	MYH10	NH2-IVGLDQVTGMTETAFGSAYK-COOH	1	63
Control 6	A2M	NH2-IVLLDESFHPLNELVPLVYVEDPK-COOH	2	85, 38
Control 6	Bt.12809	NH2-IVSGISEGQVETVQSSPITFR-COOH	1	99
Control 6	DSG2	NH2-IVSLEPAYPPVFYLNK-COOH	1	42
Control 6	CCT3	NH2-IVSRPEELREDDVGTGAGLLEIK-COOH	1	35
Control 6	Bt.110587	NH2-IVVSTYLENLK-COOH	1	35
Control 6	AOX1	NH2-IVYQDLEPVILTIEEAIQNK-COOH	1	88
Control 6	POTEF	NH2-IWHHTFYNELR-COOH	1	71
Control 6	EIF3L	NH2-IWNVHSVLNVLHSLVDK-COOH	1	61
Control 6	GNB2	NH2-IYAMHWGTDSR-COOH	1	67
Control 6	GOLGA7	NH2-IYAPQGLLLTDPIER-COOH	1	34
Control 6	UBA1	NH2-IYDDDFFQNLDGVANALDNVDAR-COOH	1	64
Control 6	STRAP	NH2-IYDLNKPEAEPK-COOH	1	66
Control 6	ITIH2	NH2-IYGNQDTSVQLK-COOH	1	89
Control 6	C1QA	NH2-IYHGSEADSIFSGFLIFPSA-COOH	1	49
Control 6	CLTC	NH2-IYIDSNNNPER-COOH	1	78
Control 6	PGM1	NH2-IYQDPQVMLAPLISIALK-COOH	2	61, 54
Control 6	TTR	NH2-KAADETWEPFASGK-COOH	1	127
Control 6	PDCD6IP	NH2-KADLVNR-COOH	1	51
Control 6	APOA2	NH2-KAGTDLLNFLSSFIDPK-COOH	2	97, 81
Control 6	SULT1E1	NH2-KASDELVDK-COOH	1	50
Control 6	PKM2	NH2-KASDVHEVR-COOH	1	63
Control 6	KHDRBS1	NH2-KDDEENYLDLFSHK-COOH	1	70
Control 6	F13A1	NH2-KDGTHVVEALDTTHIGK-COOH	1	73
Control 6	ACTB	NH2-KDLYANTVLSGGTTMYPGIADR-COOH	2	133, 102
Control 6	A2M	NH2-KDTIIKPLLVEPEGLEK-COOH	1	58
Control 6	C3	NH2-KDYDTTPPVVR-COOH	1	72
Control 6	CFL1	NH2-KEDLVFIFWAPESAPLK-COOH	2	87, 61
Control 6	MYH10	NH2-KEEELQGALAR-COOH	1	74
Control 6	EPRS	NH2-KEENLADWYSQVITK-COOH	1	55
Control 6	PRDX2	NH2-KEGGLGPLNIPLLADVTR-COOH	1	40
Control 6	WDR77	NH2-KETPPPLVPPAAR-COOH	1	58
Control 6	PDCD6IP	NH2-KFGEEIAR-COOH	1	48
Control 6	ELP3	NH2-KGDLSPAELMMLTIGDVIK-COOH	1	34
Control 6	PKM2	NH2-KGDVVIVLTGWRPGSGFTNTMR-COOH	1	58
Control 6	KRT9	NH2-KGPAAIQK-COOH	1	57
Control 6	EIF3A	NH2-KGPEADSEWR-COOH	1	36
Control 6	F5	NH2-KGTLTEDGTQK-COOH	1	41
Control 6	PKM2	NH2-KGVNLPGAAVDLPAVSEK-COOH	1	116
Control 6	HSP90AB1	NH2-KHLEINPDHPIVETLR-COOH	2	57, 66
Control 6	HSP90AA1	NH2-KHLEINPDHSIIETLR-COOH	2	88, 43
Control 6	SERPINA1	NH2-KINDYVEK-COOH	1	51
Control 6	MYH10	NH2-KLDAQVQELHAK-COOH	1	38
Control 6	AHCY	NH2-KLDEAVAEAHLGK-COOH	1	89
Control 6	EEF1G	NH2-KLDPGSEETQTLVR-COOH	1	72
Control 6	DYNC1H1	NH2-KLEHLITELVHQR-COOH	1	40
Control 6	VIM	NH2-KLLEGEESR-COOH	1	43
Control 6	ENO1	NH2-KLNVTEQEK-COOH	1	39
Control 6	ENO1	NH2-KLNVVEQEK-COOH	1	58
Control 6	MYH9	NH2-KLQAQMK-COOH	1	46
Control 6	RPL6	NH2-KPFSQHVR-COOH	1	48
Control 6	UBA1	NH2-KPLLESGTLGTK-COOH	1	52
Control 6	RPS3	NH2-KPLPDHVSIVEPK-COOH	1	54
Control 6	SORD	NH2-KPMVLGHEASGTVVK-COOH	1	67
Control 6	LOC506828	NH2-KPQEVNELYSPHR-COOH	1	64
Control 6	IGF2R	NH2-KPWTAVDTSVDGR-COOH	1	41
Control 6	TPP2	NH2-KQEEFDVANNGSSQANK-COOH	1	50
Control 6	USP5	NH2-KQEVQAWDGEVR-COOH	1	75
Control 6	CORO1A	NH2-KSDLFQEDLYPPTAGPDAALTAEEWLGGR-COOH	1	42
Control 6	MPZL1	NH2-KSPSDTEGLVK-COOH	1	40
Control 6	MYH9	NH2-KVEAQLQELQVK-COOH	1	101
Control 6	VIM	NH2-KVESLQEEIAFLK-COOH	1	114
Control 6	ALB	NH2-KVPQVSTPTLVEVSR-COOH	1	98
Control 6	MTHFD1	NH2-KVVGDVAYDEAK-COOH	1	98
Control 6	APOA1	NH2-KWHEEVEIYR-COOH	1	50
Control 6	IMPDH2	NH2-KYEQGFITDPVVLSPK-COOH	1	90
Control 6	SPTAN1	NH2-LAALADQWQFLVQK-COOH	1	66
Control 6	CLIC1	NH2-LAALNPESNTAGLDIFAK-COOH	1	79
Control 6	KPNB1	NH2-LAATNALLNSLEFTK-COOH	1	76
Control 6	Bt.110587	NH2-LAAYLMLMGSPSQSDISK-COOH	1	51
Control 6	CLTC	NH2-LAELEEFINGPNNAHIQQVGDR-COOH	1	89
Control 6	ATP6V1A	NH2-LAEMPADSGYPAYLGAR-COOH	1	60
Control 6	SFN	NH2-LAEQAER-COOH	1	46
Control 6	PSMC3	NH2-LAGPQLVQMFIGDGAK-COOH	1	90
Control 6	UBA1	NH2-LAGTQPLEVLEAVQR-COOH	1	78
Control 6	LARS	NH2-LALADAGDTVEDANFVEAMADAGILR-COOH	1	106
Control 6	CAD	NH2-LALGIPLPELR-COOH	1	24
Control 6	CCT2	NH2-LALVTGGEIASTFDHPELVK-COOH	1	39
Control 6	ENO1	NH2-LAMQEFMILPVGAANFR-COOH	1	78
Control 6	ENO1	NH2-LAMQEFMILPVGAENFR-COOH	1	55
Control 6	PDCD6IP	NH2-LANQAADYFGDAFK-COOH	1	90
Control 6	PKM	NH2-LAPITSDPTEATAVGAVEASFK-COOH	2	51, 46
Control 6	EIF3E	NH2-LASEILMQNWDAAMEDLTR-COOH	1	81
Control 6	CKB	NH2-LAVEALSSLDGDLAGR-COOH	1	75
Control 6	APOE	NH2-LAVYQAGASEGAER-COOH	1	89
Control 6	UBA1	NH2-LAYVAAGDLAPINAFIGGLAAQEVMK-COOH	1	95
Control 6	VTN	NH2-LDAAMAGHIYVSGSAPSFPR-COOH	3	111, 72, 76
Control 6	PBLD	NH2-LDEDLHQK-COOH	1	36
Control 6	PSMD6	NH2-LDEELEDAEK-COOH	1	36
Control 6	NAP1L1	NH2-LDGLVETPTGYIESLPR-COOH	1	75
Control 6	F13A1	NH2-LDGPGVTKPLRK-COOH	1	47
Control 6	TUBA1C	NH2-LDHKFDLM<Mox>YAK-COOH	1	43
Control 6	TRIM28	NH2-LDLDLTADSQPPVFK-COOH	1	72
Control 6	EIF3E	NH2-LDLLSDTNMVDFAMDVYK-COOH	1	85
Control 6	DNM1L	NH2-LDLMDAGTDAMDVLMGR-COOH	1	49
Control 6	SERPINF2	NH2-LDNQEPGGQIAPK-COOH	1	66
Control 6	F5	NH2-LDPQGEYEEHLGILGPVIR-COOH	1	109
Control 6	TSG101	NH2-LDQEVAEVDKNIELLK-COOH	1	66
Control 6	VCP	NH2-LDQLIYIPLPDEK-COOH	1	44
Control 6	PTGFRN	NH2-LDTVGSDAYR-COOH	1	60
Control 6	IGSF8	NH2-LEAARPGDAGTYR-COOH	1	60
Control 6	DYNC1H1	NH2-LEDDAKDNQQK-COOH	1	34
Control 6	TMED10	NH2-LEDLSESIVNDFAYMK-COOH	1	37
Control 6	F5	NH2-LEDPSSEGDGILGPIIR-COOH	2	107, 43
Control 6	PSMC5	NH2-LEGGSGGDSEVQR-COOH	1	119
Control 6	CLNS1A	NH2-LEGMLSQSVSSQYNMAGVR-COOH	1	68
Control 6	RAB8A	NH2-LEGNSPQGSNQGVK-COOH	1	61
Control 6	SLC29A1	NH2-LEGPGEQETK-COOH	1	52
Control 6	FERMT3	NH2-LEGSAPTDMLDSLTTIPELK-COOH	1	46
Control 6	DYNC1H1	NH2-LEGVEGVAHIIDPK-COOH	1	39
Control 6	CPNE8	NH2-LEKPIVGIPGKK-COOH	1	54
Control 6	SORD	NH2-LENYPIPEPGPNEVLLK-COOH	1	37
Control 6	DDX3Y	NH2-LEQELFSGGNTGINFEK-COOH	1	67
Control 6	PNP	NH2-LEQFVSLLMASIPVSGHTG-COOH	2	97, 77
Control 6	SERPIND1	NH2-LEYVGGISMLVVVPHK-COOH	1	61
Control 6	MCM7	NH2-LFADAVQELLPQYK-COOH	1	83
Control 6	CLU	NH2-LFDSDPITVTVPVEVSR-COOH	1	67
Control 6	ATP1B3	NH2-LFIYNPTTGEFLGR-COOH	1	45
Control 6	CLU	NH2-LFNSFPITVTVPQEVSSPNFMENVAEK-COOH	3	84, 63, 70
Control 6	NONO	NH2-LFVGNLPPDITEEEMR-COOH	1	50
Control 6	APRT	NH2-LGAVPFFSLLQYE-COOH	1	36
Control 6	VIM	NH2-LGDLYEEEMR-COOH	1	62
Control 6	PGK1	NH2-LGDVYVNDAFGTAHR-COOH	1	36
Control 6	ARF5	NH2-LGEIVTTIPTIGFNVETVEYK-COOH	1	62
Control 6	ALB	NH2-LGEYGFQNALIVR-COOH	1	130
Control 6	CCT5	NH2-LGFAGLVQEISFGTTK-COOH	1	55
Control 6	CKB	NH2-LGFSEVELVQMVVDGVK-COOH	2	123, 73
Control 6	CAD	NH2-LGGAVLSFSEATSSVQK-COOH	1	49
Control 6	DHX15	NH2-LGIDDLVHFDFMDPPAPETLMR-COOH	1	35
Control 6	HSP90AA1	NH2-LGIHEDSQNR-COOH	1	65
Control 6	HSP90AB1	NH2-LGIHEDSTNR-COOH	1	59
Control 6	PRKDC	NH2-LGLIEWLENTVTLK-COOH	1	65
Control 6	ACLY	NH2-LGLIGVNLTLDGVK-COOH	1	66
Control 6	SERPINF2	NH2-LGPPSEEDYAQPSSPK-COOH	1	89
Control 6	ACLY	NH2-LGQEATVGK-COOH	1	44
Control 6	PSMD2	NH2-LGSIFGLGLAYAGSNR-COOH	1	61
Control 6	VIM	NH2-LHEEEIQELQAQIQEQHVQIDVDVSKPDLTAALR-COOH	1	52
Control 6	TUBB1	NH2-LHFFMPGFAPLTAQGSQQYR-COOH	1	57
Control 6	TPP2	NH2-LHQLDAEK-COOH	1	42
Control 6	Bt.110587	NH2-LHVSEQNAQR-COOH	1	37
Control 6	SRSF6	NH2-LIEDKPR-COOH	1	41
Control 6	SERPINA10	NH2-LILVDYILFK-COOH	1	49
Control 6	SERPINA10	NH2-LINHYMNQETQGK-COOH	1	61
Control 6	ITIH3	NH2-LIQDPVTGLTVNGQIIGEK-COOH	1	96
Control 6	SPTAN1	NH2-LIQEQHPEEELIK-COOH	1	54
Control 6	DDX17	NH2-LIQLMEEIMAEK-COOH	1	56
Control 6	TUBA1C	NH2-LISQIVSSITASLR-COOH	2	70, 100
Control 6	GAPDH	NH2-LISWYDNEFGYSNR-COOH	1	76
Control 6	LDHAL6B	NH2-LIVVSNPVDILTYVAWK-COOH	2	78, 66
Control 6	EIF4G1	NH2-LKEELEEAR-COOH	1	37
Control 6	CEP55	NH2-LKGEIAHLK-COOH	1	39
Control 6	ALB	NH2-LKHLVDEPQNLIK-COOH	1	49
Control 6	MYH9	NH2-LKQVEDEK-COOH	1	53
Control 6	PDCD6IP	NH2-LLDEEEATDNDLR-COOH	1	108
Control 6	RPS17	NH2-LLDFGSLSNLQVTQPTVGMNFK-COOH	1	79
Control 6	APOA1	NH2-LLDNWDTLASTLSK-COOH	1	103
Control 6	VPS4B	NH2-LLEPVVSMSDMLR-COOH	1	47
Control 6	HNRNPU	NH2-LLEQYKEESK-COOH	1	60
Control 6	VTN	NH2-LLFWGGSYGGAGQPQLISR-COOH	2	136, 109
Control 6	HIST2H2AB	NH2-LLGGVTIAQGGVLPNIQAVLLPK-COOH	1	67
Control 6	IPO4	NH2-LLGLLFPLLAR-COOH	1	28
Control 6	HBB	NH2-LLGNVLVVVLAR-COOH	10	84, 34, 83, 59, 62, 86, 21, 53, 44, 60
Control 6	A2M	NH2-LLIYAILPDGEVVGDSAR-COOH	1	63
Control 6	EIF4A3	NH2-LLKEEDMTK-COOH	1	43
Control 6	MSH2	NH2-LLLAVFVTPLTDLR-COOH	1	42
Control 6	CLTC	NH2-LLLPWLEAR-COOH	1	57
Control 6	PRKDC	NH2-LLLQGEADQSLLTFIDK-COOH	1	51
Control 6	Bt.110587	NH2-LLLQM<Mox>DSSATAYGSTISK-COOH	1	48
Control 6	AGT	NH2-LLLSTVVGLFTAPGLHLK-COOH	2	64, 44
Control 6	SLC5A3	NH2-LLPMFIIVVPGMISR-COOH	1	36
Control 6	ACLY	NH2-LLQDHPWLLSQNLVVKPDQLIK-COOH	2	29, 58
Control 6	IRS4	NH2-LLQEEEQER-COOH	1	57
Control 6	EIF3A	NH2-LLQQVSQIYQSIEFSR-COOH	1	68
Control 6	GRWD1	NH2-LLQVVEEPQALAAFLR-COOH	1	42
Control 6	HBA	NH2-LLSHSLLVTLASHLPSDFTPAVHASLDK-COOH	4	105, 114, 44, 59
Control 6	A2M	NH2-LLTEDIYQPR-COOH	1	84
Control 6	COMT	NH2-LLTIEFNPDYAAITQR-COOH	1	50
Control 6	SLC3A2	NH2-LLTSFLPAQLLR-COOH	1	69
Control 6	IGF2BP1	NH2-LLVPTQYVGAIIGK-COOH	1	67
Control 6	HBB	NH2-LLVVYPWTQR-COOH	1	47
Control 6	ALDH16A1	NH2-LLWTLESLVTGR-COOH	1	55
Control 6	UXS1	NH2-LMLGWEPVVPLEEGLNK-COOH	2	39, 44
Control 6	GALK1	NH2-LMVESHHSLR-COOH	1	68
Control 6	AKR1C4	NH2-LNDGHFIPVLGFGTYAPQEVAK-COOH	1	36
Control 6	PKM2	NH2-LNFSHGTHEYHAETIK-COOH	2	118, 79
Control 6	SERPIND1	NH2-LNLLNAQFAFDLYR-COOH	1	104
Control 6	MSH2	NH2-LNLVEAFVEDAELR-COOH	1	54
Control 6	ASL	NH2-LNPNDEDIHTANER-COOH	1	67
Control 6	PYGL	NH2-LNSFLGDDIFLR-COOH	1	75
Control 6	EIF4A1	NH2-LNSNTQVVLLSATMPSDVLEVTK-COOH	1	52
Control 6	FASN	NH2-LNSVQSSERPLFLVHPIEGSTTVFHSLASR-COOH	1	56
Control 6	RPL23	NH2-LPAAGVGDMVMATVK-COOH	1	89
Control 6	CNDP2	NH2-LPDGSEIPLPPILLGK-COOH	1	39
Control 6	FASN	NH2-LPEDPLLSGLLDSPALK-COOH	1	106
Control 6	FASN	NH2-LPESENLQEFWDNLIGGVDMVTDDDRR-COOH	1	143
Control 6	PLEK	NH2-LPETIDLSALYLSMK-COOH	1	80
Control 6	CCT7	NH2-LPIGDVATQYFADR-COOH	1	92
Control 6	FYN	NH2-LPNLVDMAAQVAAGMAYIER-COOH	1	34
Control 6	A2M	NH2-LPPNVVEESAR-COOH	1	68
Control 6	ALDH1L1	NH2-LPQPEEGATYEGIQR-COOH	1	91
Control 6	BLVRB	NH2-LPSEGPQPAHVVVGDVR-COOH	1	59
Control 6	LOC506828	NH2-LPSNVVEGSAR-COOH	1	63
Control 6	SPTBN1	NH2-LQALDTGWNELHK-COOH	1	80
Control 6	LOC617696	NH2-LQDAPSGQVVR-COOH	1	41
Control 6	VIM	NH2-LQDEIQNMKEEMAR-COOH	1	108
Control 6	STX12	NH2-LQENLQQLQHSTNQLAK-COOH	1	47
Control 6	LOC617696	NH2-LQETATWLLSQQR-COOH	1	91
Control 6	PSMD12	NH2-LQEVIETLLSLEK-COOH	1	78
Control 6	LOC506828	NH2-LQGGLSQLSFPLSVEPALGPYK-COOH	1	59
Control 6	IARS	NH2-LQKEEEIEFLYNENTVR-COOH	1	67
Control 6	PSMD3	NH2-LQLDSPEDAEFIVAK-COOH	1	52
Control 6	LOC617696	NH2-LQLEPGKEYLIMGLDGATYDLK-COOH	1	64
Control 6	FASN	NH2-LQLNGNLQLELAQVLAQERPK-COOH	1	62
Control 6	MYH10	NH2-LQNELDNVSTLLEEAEKK-COOH	1	91
Control 6	MCM5	NH2-LQPFATEADVEEALR-COOH	1	67
Control 6	MYH9	NH2-LQQELDDLLVDLDHQR-COOH	1	135
Control 6	PSMC4	NH2-LQQELEFLEVQEEYIKDEQK-COOH	1	83
Control 6	SERPINA1	NH2-LQQLEDKLNNELLAK-COOH	1	108
Control 6	MYH9	NH2-LQVELDNVTGLLTQSDSK-COOH	1	168
Control 6	RPS18	NH2-LREDLER-COOH	1	46
Control 6	CEP55	NH2-LREENDIAR-COOH	1	37
Control 6	SPTAN1	NH2-LSDDNTIGKEEIQQR-COOH	1	37
Control 6	PRKDC	NH2-LSDFNDITNMLLLK-COOH	1	102
Control 6	CAP1	NH2-LSDLLAPISEQIQEVVTFR-COOH	1	53
Control 6	ITGB1	NH2-LSENNIQTIFAVTEEFQPVYK-COOH	1	40
Control 6	PEF1	NH2-LSFEDFVTMTASR-COOH	1	79
Control 6	COPA	NH2-LSFLYLITGNLEK-COOH	1	41
Control 6	MBD3	NH2-LSGLNAFDIAEELVK-COOH	1	38
Control 6	HSPA8	NH2-LSKEDIER-COOH	1	65
Control 6	HSPA1A	NH2-LSKEEIER-COOH	1	53
Control 6	OGN	NH2-LSLLEELTLAENQLLK-COOH	1	44
Control 6	DYNC1H1	NH2-LSLSNAISTALPLTQLR-COOH	1	42
Control 6	PKM2	NH2-LSPITSDPTEAAAVGAVEASFK-COOH	1	97
Control 6	SRI	NH2-LSPQAVNSIAK-COOH	1	60
Control 6	SERPINF2	NH2-LSPTPEQTR-COOH	1	56
Control 6	Bt.110587	NH2-LSQQVSDYLSTFNWER-COOH	1	106
Control 6	LMNB1	NH2-LSSEMNTSTVNSAR-COOH	1	60
Control 6	F5	NH2-LSTEFNPEPWIQVDMQK-COOH	1	97
Control 6	TUBB1	NH2-LSTPTYGDLNHLVSLTMSGITTSLR-COOH	1	99
Control 6	LOC515150	NH2-LSVEKDQYVSPETVTVR-COOH	1	49
Control 6	ATIC	NH2-LTEVSISSDAFFPFR-COOH	1	66
Control 6	SERINC1	NH2-LTLTSDESTLIEDGGAR-COOH	1	95
Control 6	RPS5	NH2-LTNSMMMHGR-COOH	1	36
Control 6	RPS8	NH2-LTPEEEEILNK-COOH	1	54
Control 6	RAC1	NH2-LTPITYPQGLAMAK-COOH	1	54
Control 6	PNP	NH2-LTQAQTFDYSEIPNFPESTVPGHAGR-COOH	1	88
Control 6	PPP2R1A	NH2-LTQDQDVDVK-COOH	1	49
Control 6	EIF3A	NH2-LTSLVPFVDAFQLER-COOH	1	61
Control 6	SSB	NH2-LTTDFNVIVEALSK-COOH	1	46
Control 6	Bt.110587	NH2-LVAAASTWLQETSR-COOH	1	75
Control 6	MDN1	NH2-LVEGLDQFTGEVISSVSELQSLK-COOH	1	47
Control 6	PSMD8	NH2-LVLLELNFLPTTGTK-COOH	1	66
Control 6	HSPA1A	NH2-LVNHFVEEFK-COOH	1	64
Control 6	HSPA1A	NH2-LVNHFVEEFKR-COOH	1	45
Control 6	C9	NH2-LVPIYDLIPVK-COOH	1	43
Control 6	PGD	NH2-LVPLLDIGDIIIDGGNSEYR-COOH	1	67
Control 6	DYNC1H1	NH2-LVPLLLEDGGEAPAALEAALEEK-COOH	1	74
Control 6	KIF23	NH2-LVQAPLDADGDNVLQEK-COOH	1	47
Control 6	MYH10	NH2-LVQEQGSHSK-COOH	1	56
Control 6	CAD	NH2-LVQNGTEPSSLPFLDPNARPLVPEVSIK-COOH	1	31
Control 6	SERPINF2	NH2-LVVSSVQHQSALELSEAGVQAAAATSTAMSR-COOH	2	114, 47
Control 6	ITIH3	NH2-LWAYLTIEQLLDK-COOH	1	60
Control 6	ITIH2	NH2-LWAYLTINQLLAER-COOH	1	73
Control 6	CLU	NH2-LYDQLLQSYQQK-COOH	1	66
Control 6	CPNE3	NH2-LYGPTNFSPIINHVAR-COOH	1	65
Control 6	HSPA5	NH2-LYGSAGPPPTGEEDTAEKDEL-COOH	1	33
Control 6	C3	NH2-LYNVEATSYALLALLAR-COOH	2	109, 100
Control 6	SDCBP	NH2-LYPELSQYMGLSLNEEEIR-COOH	2	105, 131
Control 6	HSPA1B	NH2-LYQGAGGPGAGGFGAQGPK-COOH	1	94
Control 6	WDR1	NH2-LYSILGTTLKDEGK-COOH	1	80
Control 6	CAD	NH2-MAEIGEHVAPSEAANSLEQAQAAAER-COOH	1	136
Control 6	FLOT2	NH2-MALVLEALPQIAAK-COOH	1	43
Control 6	TUBB	NH2-MAVTFIGNSTAIQELFK-COOH	1	104
Control 6	HNRNPM	NH2-MEEESGAPGVPSGNGAPGPK-COOH	1	37
Control 6	NONO	NH2-MEELHNQEVQK-COOH	1	67
Control 6	VPS37B	NH2-MEETQNVQLNK-COOH	1	52
Control 6	PSMD12	NH2-MEVDYSATVDQR-COOH	1	49
Control 6	FN3KRP	NH2-MFEGEVASLTAILR-COOH	1	47
Control 6	EPRS	NH2-MFEIVFEDPK-COOH	1	48
Control 6	MTHFD1	NH2-MFGIPVVVAVNAFK-COOH	1	38
Control 6	GGH	NH2-MFQNFPADLLLSLAVEPLTAHFHK-COOH	2	61, 47
Control 6	EIF4A1	NH2-MFVLDEADEMLSR-COOH	1	84
Control 6	SFPQ	NH2-MGGGGAMNMGDPYGSGGQK-COOH	1	23
Control 6	HNRNPM	NH2-MGGMEGPFGGGMENMGR-COOH	1	79
Control 6	HNRNPM	NH2-MGPAMGPALGAGIER-COOH	1	56
Control 6	RAB1B	NH2-MGPGAASGGERPNLK-COOH	1	52
Control 6	RAB1A	NH2-MGPGATAGGAEK-COOH	1	54
Control 6	HNRNPM	NH2-MGPLGLDHMASSIER-COOH	1	77
Control 6	MTHFD1	NH2-MHGGGPTVTAGLPLPK-COOH	1	76
Control 6	BCLAF1	NH2-MIASDSHRPEVK-COOH	1	39
Control 6	PSMD1	NH2-MITSAAGIISLLDEDEPQLK-COOH	1	40
Control 6	CALM2	NH2-MKDTDSEEEIR-COOH	1	71
Control 6	TSG101	NH2-MKEEMDR-COOH	1	42
Control 6	RHOA	NH2-MKQEPVKPEEGR-COOH	2	58, 53
Control 6	HMGCS1	NH2-MLLNDFLNDQNR-COOH	1	66
Control 6	CCT2	NH2-MLPTIIADNAGYDSADLVAQLR-COOH	1	105
Control 6	F13B	NH2-MLSYQEPLRT-COOH	1	46
Control 6	TCP1	NH2-MLVDDIGDVTITNDGATILK-COOH	1	90
Control 6	EIF4A3	NH2-MLVLDEADEMLNK-COOH	1	79
Control 6	CCT5	NH2-MMVDKDGDVTVTNDGATILSMMDVDHQIAK-COOH	1	36
Control 6	HTATSF1	NH2-MNAQETATGMAFEEPIDEK-COOH	1	31
Control 6	PSMD2	NH2-MNLASSFVNGFVNAAFGQDK-COOH	1	59
Control 6	PSMC4	NH2-MNLSEEVDLEDYVARPDK-COOH	1	92
Control 6	ALDH1L1	NH2-MPHQLFIGGTFVDAEGGK-COOH	1	108
Control 6	F5	NH2-MPMGLSTGLIADSQIQASEFWGYWEPK-COOH	1	97
Control 6	SCAMP1	NH2-MPNVPNTQPAIMKPTEEHPAYTQIAK-COOH	1	36
Control 6	CXADR	NH2-MPTSWLAEMTSSVISVK-COOH	2	84, 59
Control 6	MYH10	NH2-MQAHIQDLEEQLDEEEGAR-COOH	2	70, 50
Control 6	MGC139254	NH2-MQDQLQAQDFSK-COOH	1	82
Control 6	EHD1	NH2-MQELLQTQDFSK-COOH	1	68
Control 6	TUBB2A	NH2-MSATFIGNSTAIQELFK-COOH	1	120
Control 6	PYGL	NH2-MSLIEEEGGKR-COOH	1	61
Control 6	MYO1C	NH2-MSLLQLVEILQSK-COOH	1	64
Control 6	SERPINF2	NH2-MSLSSFIVNRPFLFFILEDSTSLPLFVGSVR-COOH	1	61
Control 6	ATP1A1	NH2-MTVAHMWFDNQIHEADTTENQSGVSFDK-COOH	1	83
Control 6	TLN1	NH2-MVGGIAQIIAAQEEMLR-COOH	1	43
Control 6	IGF2BP2	NH2-MVIITGPPEAQFK-COOH	1	42
Control 6	FGA	NH2-MVLETFGGDGHAR-COOH	1	58
Control 6	PDCD6IP	NH2-MVPVSVQQSLAAYNQR-COOH	1	88
Control 6	PRKDC	NH2-MVSAVLNGMLDQSFR-COOH	1	55
Control 6	GSTZ1	NH2-MVSDLIASGIQPLQNLSVLK-COOH	2	40, 40
Control 6	LRP1	NH2-MYDAQQQQVGTNK-COOH	1	34
Control 6	PTGFRN	NH2-MYQTQVSDAGLYR-COOH	1	88
Control 6	F13A1	NH2-MYVAVWTPYGVIR-COOH	1	48
Control 6	MYH9	NH2-NAEQYKDQADK-COOH	1	78
Control 6	CD99	NH2-NANAEPAVQR-COOH	1	51
Control 6	VCP	NH2-NAPAIIFIDELDAIAPK-COOH	1	33
Control 6	GCN1L1	NH2-NAPNDASYDAVR-COOH	1	33
Control 6	RAB1A	NH2-NATNVEQSFMTMAAEIK-COOH	1	64
Control 6	MFGE8	NH2-NAVHVNLFETPVEAQYVR-COOH	2	73, 60
Control 6	F5	NH2-NDDDDSYEIIYEPSGSTAMTTK-COOH	1	83
Control 6	EIF5A	NH2-NDFQLIGIQDGYLSLLQDSGEVR-COOH	2	50, 59
Control 6	BLVRB	NH2-NDLSPTTVMSEGAQNIVAAMK-COOH	1	69
Control 6	HNRNPL	NH2-NDQDTWDYTNPNLSGQGDPGSNPNKR-COOH	1	73
Control 6	UBA1	NH2-NEEDAAELVALAQAVNAR-COOH	1	149
Control 6	A2M	NH2-NEESLVFVQTDKPIYKPEQTVK-COOH	2	70, 97
Control 6	PABPC1	NH2-NFGEDMDDER-COOH	1	20
Control 6	RPL7A	NH2-NFGIGQDIQPK-COOH	1	42
Control 6	HNRNPU	NH2-NFILDQTNVSAAAQR-COOH	1	91
Control 6	MYH9	NH2-NFINNPLAQADWAAK-COOH	1	103
Control 6	UBA1	NH2-NFPNAIEHTLQWAR-COOH	1	85
Control 6	GSTA2	NH2-NHGQDYLVGNK-COOH	1	45
Control 6	RAB10	NH2-NIDEHANEDVER-COOH	1	86
Control 6	WDR1	NH2-NIDNPAIADIYTEHAHQVVVAK-COOH	1	36
Control 6	SLC1A5	NH2-NIFPSNLVSAAFR-COOH	1	59
Control 6	PDCD6IP	NH2-NIQVSHQEFSK-COOH	1	52
Control 6	ARF3	NH2-NISFTVWDVGGQDK-COOH	1	72
Control 6	IST1	NH2-NISSAQIVGPGPKPEASAK-COOH	1	76
Control 6	CHMP5	NH2-NKDGVLVDEFGLPQIPAS-COOH	1	44
Control 6	MYL6	NH2-NKDQGTYEDYVEGLR-COOH	1	105
Control 6	Bt.73176	NH2-NKEEAAEYAK-COOH	1	55
Control 6	MYH9	NH2-NKHEAMITDLEER-COOH	1	83
Control 6	KRT1	NH2-NKLNDLEDALQQAK-COOH	1	85
Control 6	MYH10	NH2-NKQEVMISDLEER-COOH	1	78
Control 6	ATIC	NH2-NLASVGLNLIASGGTAK-COOH	1	88
Control 6	PDCD6IP	NH2-NLATAYDNFVELVANLK-COOH	2	82, 128
Control 6	KRT2	NH2-NLDLDSIIAEVK-COOH	1	78
Control 6	LDHA	NH2-NLHPELGTDADKEQWK-COOH	1	37
Control 6	PRKDC	NH2-NLLIFENLIDLK-COOH	1	59
Control 6	NONO	NH2-NLPQYVSNELLEEAFSVFGQVER-COOH	1	67
Control 6	VIM	NH2-NLQEAEEWYK-COOH	1	51
Control 6	CLTC	NH2-NLQNLLILTAIK-COOH	1	52
Control 6	Bt.110587	NH2-NLTDFAEQYSIQDWAENLK-COOH	1	81
Control 6	SERPINA1	NH2-NLYHSEAFSINFR-COOH	1	79
Control 6	SULT1C4	NH2-NMADTTLTLHFR-COOH	1	82
Control 6	MYH9	NH2-NMDPLNDNIATLLHQSSDK-COOH	2	95, 43
Control 6	MYH10	NH2-NMDPLNDNVATLLHQSSDR-COOH	1	56
Control 6	EIF3D	NH2-NMLQFNLQILPK-COOH	1	44
Control 6	KRT1	NH2-NMQDM<Mox>VEDYR-COOH	1	43
Control 6	KRT1	NH2-NMQDMVEDYR-COOH	1	51
Control 6	EEF2	NH2-NMSVIAHVDHGK-COOH	1	80
Control 6	RPL3	NH2-NNASTDYDLSDK-COOH	1	68
Control 6	SERPINC1	NH2-NNNDNIFLSPLSISTAFAMTK-COOH	1	86
Control 6	SULT1E1	NH2-NNPSTNYTTLPDEVMNQK-COOH	1	105
Control 6	LOC781576	NH2-NNTVTPGGKPNK-COOH	1	39
Control 6	HSP90AA1	NH2-NPDDITNEEYGEFYK-COOH	1	88
Control 6	HSP90AB1	NH2-NPDDITQEEYGEFYK-COOH	1	82
Control 6	EPRS	NH2-NPEVGLKPVWYSPK-COOH	1	60
Control 6	PGD	NH2-NPGLQNLLLDDFFK-COOH	1	105
Control 6	Bt.110587	NH2-NPNGYLVSIPMQELDDKFIIPGLK-COOH	1	66
Control 6	SERPINF2	NH2-NPNPGAQPERK-COOH	1	56
Control 6	ATP1A1	NH2-NPNTSEPQHLLVMK-COOH	1	77
Control 6	SULT1E1	NH2-NPQVLFLFYEDMK-COOH	1	37
Control 6	ASS1	NH2-NPWSMDENLMHISYEAGILENPK-COOH	1	93
Control 6	EPRS	NH2-NQGGGLSSSGAGEGQGPK-COOH	1	98
Control 6	KRT10	NH2-NQILNLTTDNANILLQIDNAR-COOH	1	49
Control 6	HSPA8	NH2-NQTAEKEEFEHQQK-COOH	2	64, 48
Control 6	HSPA1A	NH2-NQVALNPQNTVFDAK-COOH	1	109
Control 6	HSPA8	NH2-NQVAM<Mox>NPTNTVFDAK-COOH	1	44
Control 6	HSPA8	NH2-NQVAMNPTNTVFDAK-COOH	1	109
Control 6	A2M	NH2-NRDFVHFDDTSEPPTETVR-COOH	1	92
Control 6	PLEK	NH2-NRQEGLVIASSLLNEGYLQPAGDLSK-COOH	1	103
Control 6	MYH9	NH2-NSDQASMPDNTAAQK-COOH	1	84
Control 6	Bt.110587	NH2-NSLFFSAQPYEMTASTNNEGNLR-COOH	1	77
Control 6	MYH10	NH2-NSLQEQQEEEEEAR-COOH	1	95
Control 6	MYH10	NH2-NSLQEQQEEEEEARK-COOH	1	42
Control 6	Bt.110587	NH2-NSM<Mox>EIEIPLPFGGK-COOH	1	41
Control 6	Bt.110587	NH2-NSMEIEIPLPFGGK-COOH	1	69
Control 6	TUBB	NH2-NSSYFVEWIPNNVK-COOH	1	78
Control 6	RPL5	NH2-NSVTPDMMEEMYK-COOH	1	35
Control 6	MYH9	NH2-NTDQASMPDNTAAQK-COOH	1	63
Control 6	MYH10	NH2-NTDQASMPENTVAQK-COOH	1	54
Control 6	IARS	NH2-NTELAVFHDETEIQNQTDLLSLSGK-COOH	1	61
Control 6	SELENBP1	NH2-NTGTEAPDYLATVDVNPK-COOH	1	51
Control 6	Bt.110587	NH2-NTLTFSGDGSLHHK-COOH	1	66
Control 6	MYH9	NH2-NTNPNFVR-COOH	1	41
Control 6	NAP1L1	NH2-NVDLLSDMVQEHDEPILK-COOH	1	82
Control 6	SPTAN1	NH2-NVEDIELWLYEVEGHLASDDYGK-COOH	1	52
Control 6	CDC42	NH2-NVFDEAILAALEPPEPK-COOH	2	51, 49
Control 6	ORM1	NH2-NVGVSFYADKPEVTQEQK-COOH	2	55, 50
Control 6	MYH10	NH2-NVHELEK-COOH	1	40
Control 6	CCT3	NH2-NVLLDPQLVPGGGASEMAVAHALTEK-COOH	1	71
Control 6	F5	NH2-NVM<Mox>YFGGNSDASTIK-COOH	1	67
Control 6	F5	NH2-NVMYFGGNSDASTIK-COOH	1	98
Control 6	KRT10	NH2-NVQALEIELQSQLALK-COOH	1	74
Control 6	PTGFRN	NH2-NVQPSDQGHYK-COOH	1	47
Control 6	KRT10	NH2-NVSTGDVNVEMNAAPGVDLTQLLNNMR-COOH	1	98
Control 6	TPP2	NH2-NWVQTLRPVSAK-COOH	1	57
Control 6	C3	NH2-NYAGVFTDAGLTLK-COOH	1	75
Control 6	SCAMP3	NH2-NYGSYSTQASAAAATAELLK-COOH	1	137
Control 6	OLA1	NH2-NYIVEDGDIIFFK-COOH	1	50
Control 6	DYNC1H1	NH2-NYMSNPSYNYEIVNR-COOH	1	110
Control 6	KRT9	NH2-NYSPYYNTIDDLKDQIVDLTVGNNK-COOH	1	88
Control 6	EIF3A	NH2-PAYFQRPENALK-COOH	1	49
Control 6	PRDX6	NH2-PGGLLLGDVAPNFEANTTVGR-COOH	1	42
Control 6	APOA2	NH2-Q<Pyr>AEESNLQSLVSQYFQTVADYGK-COOH	2	86, 72
Control 6	DYNC1H1	NH2-Q<Pyr>ALVAIFTHLR-COOH	1	64
Control 6	AHSG	NH2-Q<Pyr>DGQFSVLFTK-COOH	1	40
Control 6	POTEF	NH2-Q<Pyr>EYDESGPSIVHR-COOH	1	34
Control 6	CD81	NH2-Q<Pyr>FYDQALQQAVVDDDANNAK-COOH	1	101
Control 6	PSMC3	NH2-Q<Pyr>IQELVEAIVLPMNHK-COOH	1	51
Control 6	MYH9	NH2-Q<Pyr>ISTLHAQVTDMR-COOH	1	43
Control 6	C3	NH2-Q<Pyr>KPDGIFQEDGPVIHQEMIGGFR-COOH	1	65
Control 6	MYH9	NH2-Q<Pyr>LLQANPILEAFGNAK-COOH	1	56
Control 6	VPS28	NH2-Q<Pyr>MLFDLESAYNAFNR-COOH	1	86
Control 6	ALB	NH2-Q<Pyr>TALVELLK-COOH	1	60
Control 6	TLN1	NH2-QAAASATQTIAAAQHATSTPK-COOH	1	76
Control 6	ATP1A2	NH2-QAADMILLDDNFASIVTGVEEGR-COOH	1	83
Control 6	RUVBL1	NH2-QAASGLVGQENAR-COOH	1	93
Control 6	SFRS4	NH2-QAGEVTYADAHK-COOH	1	73
Control 6	DYNC1H1	NH2-QALETVNDYNPLMK-COOH	1	75
Control 6	FAM125B	NH2-QAPPQYTFIGELNSMGIWYR-COOH	1	75
Control 6	ACO1	NH2-QAPQTIHLPSGEILDVFDAAER-COOH	1	63
Control 6	MYH9	NH2-QAQQERDELADEIANSSGK-COOH	1	38
Control 6	RUVBL2	NH2-QASQGMVGQLAAR-COOH	1	55
Control 6	KIF5B	NH2-QAVEQQIQSHR-COOH	1	77
Control 6	AHSG	NH2-QDGQFSVLFTK-COOH	2	68, 55
Control 6	ARF4	NH2-QDLPNAMAISEMTDK-COOH	1	44
Control 6	ARF3	NH2-QDLPNAMNAAEITDK-COOH	1	107
Control 6	VIM	NH2-QDVDNASLAR-COOH	1	83
Control 6	SPTAN1	NH2-QEAFLLNEDLGDSLDSVEALLK-COOH	1	41
Control 6	MYH9	NH2-QEEEMMAK-COOH	1	48
Control 6	LARS	NH2-QEFEFWYPVDLR-COOH	1	72
Control 6	RHOA	NH2-QEPVKPEEGR-COOH	1	45
Control 6	GNB2L1	NH2-QEVISTSSK-COOH	1	46
Control 6	POTEF	NH2-QEYDESGPSIVHR-COOH	1	100
Control 6	FGA	NH2-QFVSSSTTVNR-COOH	1	72
Control 6	CD81	NH2-QFYDQALQQAVVDDDANNAK-COOH	3	120, 38, 116
Control 6	ATP1A2	NH2-QGAIVAVTGDGVNDSPALK-COOH	1	56
Control 6	STRAP	NH2-QGDTGDWIGTFLGHK-COOH	1	43
Control 6	BHMT	NH2-QGFIDLPEFPFGLEPR-COOH	1	64
Control 6	HNRNPM	NH2-QGGGGGGGSVPGIER-COOH	1	100
Control 6	APOA1	NH2-QGLLPVLESLK-COOH	1	63
Control 6	RGN	NH2-QGSLYSLFPDHHVEK-COOH	1	63
Control 6	NCL	NH2-QGTEIDGR-COOH	1	42
Control 6	ACLY	NH2-QHFPATPLLDYALEVEK-COOH	2	54, 56
Control 6	Bt.110587	NH2-QIDEVDMELQR-COOH	1	57
Control 6	EEF1E1	NH2-QIPVLQTNNGPSLTGLTTIAAHLVK-COOH	1	70
Control 6	PSMC3	NH2-QIQELVEAIVLPMNHK-COOH	1	91
Control 6	KRT1	NH2-QISNLQQSISDAEQR-COOH	1	107
Control 6	MYH9	NH2-QISTLHAQVTDMR-COOH	1	75
Control 6	MFGE8	NH2-QITASSSYK-COOH	1	47
Control 6	C3	NH2-QKPDGIFQEDGPVIHQEMIGGFR-COOH	1	100
Control 6	APOA1	NH2-QKVQELQDK-COOH	1	46
Control 6	MYH9	NH2-QLAAENR-COOH	1	38
Control 6	Bt.110587	NH2-QLEALSFNQFLEEVNR-COOH	1	60
Control 6	MYH9	NH2-QLEEAEEEAQR-COOH	1	74
Control 6	MYH10	NH2-QLEEAEEEATR-COOH	1	72
Control 6	PRKDC	NH2-QLFSSLFSGILK-COOH	1	61
Control 6	UBA1	NH2-QLLHNFPPDQLTSSGAPFWSGPK-COOH	1	34
Control 6	MYH9	NH2-QLLQANPILEAFGNAK-COOH	1	95
Control 6	MYH10	NH2-QLLQANPILESFGNAK-COOH	1	74
Control 6	EZR	NH2-QLLTLSSELSQAR-COOH	1	44
Control 6	SULT1E1	NH2-QLNEMASPR-COOH	1	55
Control 6	SERPINA10	NH2-QLQESLSHNPELGLAQGSFAFIHK-COOH	1	84
Control 6	HSPB1	NH2-QLSSGVSEIQQTADR-COOH	1	82
Control 6	TPP2	NH2-QLYEMVLTYNFHQPK-COOH	1	87
Control 6	UBA1	NH2-QLYVLGHEAMK-COOH	1	50
Control 6	CCT5	NH2-QMAEIAVNAVLTVADMER-COOH	1	60
Control 6	VPS28	NH2-QMLFDLESAYNAFNR-COOH	1	77
Control 6	CCT4	NH2-QMQVLHPAAR-COOH	1	53
Control 6	Bt.110587	NH2-QNFNLQLEPYSLVTTLNSDLK-COOH	1	60
Control 6	FGB	NH2-QNQVQDNENVVNEYSSHLEK-COOH	1	60
Control 6	UBA1	NH2-QPAENVNQYLTDPK-COOH	1	56
Control 6	EIF3A	NH2-QPALDVLYDVMK-COOH	1	72
Control 6	AGT	NH2-QPFVQSLSSFAPITLPR-COOH	2	39, 47
Control 6	HMBS	NH2-QPQLAAENLGISLATLLLNK-COOH	1	33
Control 6	MARS	NH2-QPQPSPAEGR-COOH	1	48
Control 6	SERPINA5	NH2-QQDQFYYLLDR-COOH	1	58
Control 6	SCAMP2	NH2-QQEELDRK-COOH	1	43
Control 6	DYNC1H1	NH2-QQEVIADK-COOH	1	37
Control 6	APOA1	NH2-QQLAPYSDDLR-COOH	1	73
Control 6	APOE	NH2-QQLEEVHAK-COOH	1	59
Control 6	LOC617696	NH2-QQLIPGVPFLLQALVR-COOH	2	57, 75
Control 6	PRPF19	NH2-QQLQTTR-COOH	1	40
Control 6	VIM	NH2-QQYESVAAK-COOH	1	59
Control 6	PRKAR2A	NH2-QRPPDLVDFAVDYFTR-COOH	1	46
Control 6	PDCD6IP	NH2-QSNNEANLR-COOH	1	79
Control 6	PDCD6IP	NH2-QSNNEANLREEVLK-COOH	1	38
Control 6	VPS37B	NH2-QSSSASLETLLALLQAEGAK-COOH	2	115, 48
Control 6	KRT10	NH2-QSVEADINGLR-COOH	1	52
Control 6	MYH9	NH2-QSVSNLEK-COOH	1	66
Control 6	LOC617696	NH2-QTDMQGVNLLFSSR-COOH	1	96
Control 6	MYH9	NH2-QTLENERGELANEVK-COOH	1	55
Control 6	PSMC2	NH2-QTLQSEQPLQVAR-COOH	1	94
Control 6	HSPA1A	NH2-QTQIFTTYSDNQPGVLIQVYEGER-COOH	1	131
Control 6	HSPA6	NH2-QTQTFTTYSDNQPGVLIQVYEGER-COOH	1	53
Control 6	C1QC	NH2-QTVQFPEANSLVK-COOH	1	42
Control 6	VPS28	NH2-QTVSQWLQTLSGMSASDELDDSQVR-COOH	1	125
Control 6	PSMC3	NH2-QTYFLPVIGLVDAEK-COOH	1	46
Control 6	RPL28	NH2-QTYSTEPNNLK-COOH	1	48
Control 6	TFRC	NH2-QVDGDNSHVEMK-COOH	1	60
Control 6	VIM	NH2-QVDQLTNDK-COOH	1	58
Control 6	HIST3H2BB	NH2-QVHPDTGISSK-COOH	1	79
Control 6	CCT7	NH2-QVKPYVEEGLHPQIIIR-COOH	1	33
Control 6	KRT9	NH2-QVLDNLTM<Mox>EK-COOH	1	46
Control 6	BUB3	NH2-QVTDAETKPK-COOH	1	53
Control 6	PSMD13	NH2-QWLIDTLYAFNSGNVER-COOH	1	40
Control 6	EIF3L	NH2-QYEQQTYQVIPEVIK-COOH	1	59
Control 6	FN1	NH2-QYNVGPAASQYPLR-COOH	1	62
Control 6	F5	NH2-QYQDDSFTK-COOH	1	65
Control 6	C3	NH2-QYREPGQDLVVLPLTITSDFIPSFR-COOH	1	35
Control 6	ALDH9A1	NH2-RDEIATMETINNGK-COOH	1	63
Control 6	IMPDH2	NH2-REDLVVAPAGITLK-COOH	1	64
Control 6	HSPA8	NH2-RFDDAVVQSDMK-COOH	1	70
Control 6	F5	NH2-RHEDTLTLFPMQGESVTVTMDNVGTWMLTTMNSNPR-COOH	1	81
Control 6	ALB	NH2-RHPEYAVSVLLR-COOH	1	71
Control 6	ALB	NH2-RHPYFYAPELLYYANK-COOH	3	85, 58, 72
Control 6	EZR	NH2-RKPDTIEVQQMK-COOH	1	70
Control 6	NONO	NH2-RMEELHNQEVQK-COOH	1	47
Control 6	EIF5A	NH2-RNDFQLIGIQDGYLSLLQDSGEVR-COOH	1	118
Control 6	HNRNPK	NH2-RPAEDMEEEQAFK-COOH	1	68
Control 6	CLTC	NH2-RPISADSAIMNPASK-COOH	1	53
Control 6	HNRNPUL1	NH2-RPLEMEQQQAYRPEMK-COOH	1	36
Control 6	CLU	NH2-RPQDTQYYSPFSSFPR-COOH	1	111
Control 6	C3	NH2-RPYTVAIAAYALALLGK-COOH	2	75, 26
Control 6	MYH9	NH2-RQLEEAEEEAQR-COOH	1	41
Control 6	FASN	NH2-RQQEQQVPILEK-COOH	1	38
Control 6	VIM	NH2-RQVDQLTNDK-COOH	1	60
Control 6	A2M	NH2-RTEVLTSLYEEAVK-COOH	1	81
Control 6	VTN	NH2-RVDAVIPPYPR-COOH	1	60
Control 6	GAPDH	NH2-RVIISAPSADAPMFVMGVNHEK-COOH	1	45
Control 6	LOC506828	NH2-SAGTFSEEFQVDEAKR-COOH	1	73
Control 6	PPP2R1A	NH2-SALASVIMGLSPILGK-COOH	1	77
Control 6	SMN1	NH2-SAPWNSFLPPPPPMPGPR-COOH	1	39
Control 6	HSPA1A	NH2-SAVEDEGLK-COOH	1	62
Control 6	AGTRAP	NH2-SAYQTIDSAEAPADPFAVPEGR-COOH	1	39
Control 6	HNRNPL	NH2-SDALETLGFLNHYQMK-COOH	1	52
Control 6	SERINC1	NH2-SDGSLEDGDDVHR-COOH	1	100
Control 6	IGSF8	NH2-SDLAVEAGAPYAER-COOH	1	44
Control 6	C3	NH2-SDLDDDIIPEEDIISR-COOH	1	69
Control 6	PTGFRN	NH2-SDNVVTSELLAVMDGDWTLK-COOH	1	37
Control 6	PRKDC	NH2-SDPGLLTNTMDVFVK-COOH	1	43
Control 6	GNG12	NH2-SDPLLIGIPTSENPFK-COOH	1	42
Control 6	ATP1B3	NH2-SDPTSYAGYIEDLKK-COOH	1	70
Control 6	GJA1	NH2-SDPYHATSGALSPAK-COOH	1	56
Control 6	KRT1	NH2-SEIDNVKK-COOH	1	39
Control 6	APOE	NH2-SELEEQLTPVAEETR-COOH	1	77
Control 6	BSG	NH2-SELHIENLNMEADPGQYR-COOH	1	86
Control 6	SLC1A5	NH2-SELPLDPLPVPTEEGNPLLK-COOH	1	91
Control 6	HSPA1A	NH2-SENVQDLLLLDVAPLSLGLETAGGVMTALIK-COOH	1	57
Control 6	HSPA8	NH2-SENVQDLLLLDVTPLSLGIETAGGVMTVLIK-COOH	1	142
Control 6	BSG	NH2-SESVPPVTDWAWYK-COOH	1	82
Control 6	PSMD2	NH2-SETELKDTYAR-COOH	1	46
Control 6	APOE	NH2-SEVQAM<Mox>LGQSTEELR-COOH	1	81
Control 6	PFKL	NH2-SEWGSLLEELVSEGK-COOH	1	85
Control 6	HRAS	NH2-SFEDIHQYR-COOH	1	39
Control 6	TPBG	NH2-SFEGMVVAALLAGR-COOH	1	74
Control 6	LOC617696	NH2-SFFPENWLWK-COOH	1	37
Control 6	APRT	NH2-SFPDFPTPGVVFR-COOH	1	51
Control 6	HSPA8	NH2-SFYPEEVSSMVLTK-COOH	1	80
Control 6	SERPINF1	NH2-SGESPTANVLLSPLSVATALSALSLGAEQR-COOH	1	31
Control 6	KRT9	NH2-SGGGGGGGLGSGGSIR-COOH	1	91
Control 6	TUBB2A	NH2-SGPFGQIFRPDNFVFGQSGAGNNWAK-COOH	2	88, 38
Control 6	TUBB6	NH2-SGPFGQLFRPDNFIFGQTGAGNNWAK-COOH	1	33
Control 6	C3	NH2-SGSDEVQVK-COOH	1	45
Control 6	PEF1	NH2-SGSISYTELQQALSQMGYNLSPQFTQLLVSR-COOH	1	96
Control 6	A2M	NH2-SGTHTLPVEQGDMQGHFSMSVPVESDIAPVAR-COOH	1	71
Control 6	PDCD6	NH2-SGVISDTELQQALSNGTWTPFNPVTVR-COOH	1	122
Control 6	RCC1	NH2-SHSTEPGLVLTLGQGDVGQLGLGENVMER-COOH	1	39
Control 6	KIF23	NH2-SHSVFNIKLVQAPLDADGDNVLQEK-COOH	1	35
Control 6	LOC617696	NH2-SHVLQLTNHQVHR-COOH	1	36
Control 6	SLC38A2	NH2-SHYADVDPENQNFLLESNLGK-COOH	1	135
Control 6	SDCBP	NH2-SIDNGIFVQLVQANSPASLVGLR-COOH	2	104, 105
Control 6	HSPA1A	NH2-SINPDEAVAYGAAVQAAILMGDK-COOH	1	93
Control 6	HSPA8	NH2-SINPDEAVAYGAAVQAAILSGDK-COOH	1	100
Control 6	RPL3	NH2-SINPLGGFVHYGEVTNDFVMLK-COOH	1	38
Control 6	ANXA5	NH2-SIPAYLAETLYYAMK-COOH	1	45
Control 6	HDAC2	NH2-SIRPDNMSEYSK-COOH	1	59
Control 6	ACO1	NH2-SIVDAYVLLNLGDSVTTDHISPAGNIAR-COOH	1	72
Control 6	PPIA	NH2-SIYGEKFEDENFILK-COOH	1	38
Control 6	KRT1	NH2-SKAEAESLYQSK-COOH	1	108
Control 6	KRT2	NH2-SKEEAEALYHSK-COOH	1	55
Control 6	SERPINF2	NH2-SKFDPNLTQR-COOH	1	51
Control 6	SULT1E1	NH2-SKNPQVLFLFYEDMK-COOH	1	85
Control 6	Bt.110587	NH2-SKPTVSSAIELK-COOH	1	52
Control 6	LTBP1	NH2-SKVPQETQSGGGSR-COOH	1	38
Control 6	KRT1	NH2-SLDLDSIIAEVK-COOH	1	84
Control 6	MYH10	NH2-SLEAEILQLQEELASSER-COOH	1	90
Control 6	RPS2	NH2-SLEEIYLFSLPIK-COOH	1	80
Control 6	IGFALS	NH2-SLGGLAELLELDLTANQLTHLPGR-COOH	1	84
Control 6	TTR	NH2-SLGISPFHEFAEVVFTANDSGPR-COOH	3	79, 103, 80
Control 6	PRKDC	NH2-SLGPPQGEEDSVPR-COOH	1	95
Control 6	PABPC4	NH2-SLGYAYVNFQQPADAER-COOH	1	59
Control 6	F5	NH2-SLHLDNFSNR-COOH	1	51
Control 6	ITIH2	NH2-SLHVLDTFDGHFDGVPVVSK-COOH	1	90
Control 6	MTAP	NH2-SLLLTTIPQIGSMEWSETLHNMK-COOH	1	39
Control 6	TCP1	NH2-SLLVIPNTLAVNAAQDSTDLVAK-COOH	2	67, 46
Control 6	FASN	NH2-SLLVNPEGPTLMR-COOH	1	75
Control 6	KRT1	NH2-SLNNQFASFIDK-COOH	1	89
Control 6	UBA1	NH2-SLPAVQQGSLDEDLIR-COOH	1	67
Control 6	FARSA	NH2-SLQALGEVIEAELR-COOH	1	76
Control 6	Bt.110587	NH2-SLQDIFQEIESELKR-COOH	2	43, 77
Control 6	HSP90AA1	NH2-SLTNDWEDHLAVK-COOH	1	81
Control 6	UBA1	NH2-SLVASLAEPDFVVTDFAK-COOH	1	74
Control 6	VIM	NH2-SLYASSPGGVYATR-COOH	1	62
Control 6	ANXA11	NH2-SLYHDISGDTSGDYR-COOH	1	84
Control 6	FASN	NH2-SLYQSAGVAPESFEYIEAHGTGTK-COOH	2	105, 86
Control 6	MYH9	NH2-SMEAEMIQLQEELAAAER-COOH	1	129
Control 6	CKB	NH2-SMTEAEQQQLIDDHFLFDKPVSPLLLASGMAR-COOH	1	48
Control 6	RAP2C	NH2-SMVDELFAEIVR-COOH	1	78
Control 6	KPNB1	NH2-SNEILTAIIQGMR-COOH	1	66
Control 6	SMC1A	NH2-SNLMDAISFVLGEK-COOH	1	40
Control 6	DDX19B	NH2-SNLVDNTNQVEVLQR-COOH	1	73
Control 6	ACO1	NH2-SNLVGMGVIPLEYLPGENADTLGLTGR-COOH	1	102
Control 6	FASN	NH2-SNMGHPEPASGLAALAK-COOH	1	64
Control 6	SERPINA3-2	NH2-SNYELNDILSQLGIR-COOH	1	115
Control 6	LOC786258	NH2-SNYNFEKPFLWLAR-COOH	1	104
Control 6	EEF1B2	NH2-SPAGLQVLNDYLADK-COOH	1	58
Control 6	PPP2CB	NH2-SPDTNYLFMGDYVDR-COOH	1	91
Control 6	LOC100335345	NH2-SPEEGAETPVYLALLPSDAEGPHGEFISEK-COOH	1	77
Control 6	DYNC1H1	NH2-SPLVMDVLNIQGVQR-COOH	1	89
Control 6	ACO1	NH2-SPPFFEDLTLDLQPPK-COOH	2	45, 75
Control 6	C4BPA	NH2-SPPVIAHGQHK-COOH	1	55
Control 6	A2M	NH2-SPTSQEVMFLTIQVK-COOH	1	102
Control 6	RPS2	NH2-SPYQEFTDHLVK-COOH	1	55
Control 6	CCT5	NH2-SQDDEIGDGTTGVVVLAGALLEEAEQLLDR-COOH	2	35, 160
Control 6	C3	NH2-SQFPESWLWTVIEDLK-COOH	1	40
Control 6	LOC506828	NH2-SQGNTWLTAFVLK-COOH	1	93
Control 6	HSPA8	NH2-SQIHDIVLVGGSTR-COOH	1	90
Control 6	SPTAN1	NH2-SQLLGSAHEVQR-COOH	1	75
Control 6	TCP1	NH2-SQNVMAAASIANIVK-COOH	1	44
Control 6	GEMIN2	NH2-SQQLDSNVTMPK-COOH	1	54
Control 6	ADRM1	NH2-SQSAAVTPSSTTSSTR-COOH	1	39
Control 6	KRT10	NH2-SQYEQLAEQNR-COOH	1	53
Control 6	KRT10	NH2-SQYEQLAEQNRK-COOH	1	58
Control 6	SPP2	NH2-SRGEPLYEPSR-COOH	1	45
Control 6	CHD2	NH2-SSASESETEDSDDDK-COOH	2	24, 30
Control 6	AGT	NH2-SSAVDEEALWEQLVR-COOH	1	93
Control 6	TFRC	NH2-SSGLPNIPVQTISR-COOH	1	34
Control 6	HNRNPU	NH2-SSGPTSLFAVTVAPPGAR-COOH	1	59
Control 6	SND1	NH2-SSHYDELLAAEAR-COOH	1	58
Control 6	C3	NH2-SSVAVPYVIVPLK-COOH	1	73
Control 6	APOC2	NH2-STAAVTTYAGIITDQVFSVLSGKD-COOH	1	86
Control 6	HSPA8	NH2-STAGDTHLGGEDFDNR-COOH	2	121, 65
Control 6	EEF2	NH2-STAISLFYELSENDLNFIK-COOH	2	86, 41
Control 6	HNRPH2	NH2-STGEAFVQFASQEIAEK-COOH	1	86
Control 6	LARS	NH2-STGNFLTLTQAIDK-COOH	1	56
Control 6	CFB	NH2-STGSWSTLQTQDR-COOH	1	43
Control 6	SERPINA5	NH2-STHEQDFYVTPETVVR-COOH	1	39
Control 6	KRT9	NH2-STM<Mox>QELNSR-COOH	1	44
Control 6	KRT9	NH2-STMQELNSR-COOH	1	39
Control 6	Bt.110587	NH2-STSPPNHAEAIVK-COOH	1	41
Control 6	CLTC	NH2-SVDPTLALSVYLR-COOH	1	71
Control 6	LOC528040	NH2-SVFPESWFWK-COOH	1	50
Control 6	PDCD6IP	NH2-SVIEQGGIQTVDQLIK-COOH	1	103
Control 6	SERPINA1	NH2-SVLGDVGITEVFSDR-COOH	1	115
Control 6	CLTC	NH2-SVNESLNNLFITEEDYQALR-COOH	2	122, 63
Control 6	CPNE8	NH2-SVQLYGPTNFAPVINHVAR-COOH	1	87
Control 6	DYNC1I2	NH2-SVSTPSEAGSQDSGDGAVGSR-COOH	1	57
Control 6	YWHAZ	NH2-SVTEQGAELSNEER-COOH	1	99
Control 6	APOE	NH2-SWFEPLVEDMQR-COOH	1	36
Control 6	DYNC1H1	NH2-SWSHYTVPAGMTVIQWVSDFSER-COOH	1	44
Control 6	F5	NH2-SWWGNYWEPFLAR-COOH	1	39
Control 6	POTEF	NH2-SYELPDGQVITIGNER-COOH	1	79
Control 6	EIF3I	NH2-SYSSGGEDGYVR-COOH	1	45
Control 6	SLC1A5	NH2-SYSTTYEER-COOH	1	49
Control 6	F5	NH2-SYTIHYSDQGTDWKPYR-COOH	2	98, 52
Control 6	FN1	NH2-SYTITGLQPGTDYK-COOH	1	60
Control 6	VIM	NH2-SYVTTSTR-COOH	1	40
Control 6	PSMD3	NH2-TAAAAAEHSQR-COOH	1	60
Control 6	SCAMP3	NH2-TAAANAAAGAAENAFR-COOH	1	87
Control 6	DDX3X	NH2-TAAFLLPILSQIYSDGPGEALR-COOH	1	66
Control 6	LOC100140254	NH2-TAFDEAIAELDTLSEESYK-COOH	1	84
Control 6	MTHFD1	NH2-TAHLDEEVNKGDILVVATGQPEMVK-COOH	1	47
Control 6	MCM3	NH2-TAIHEVMEQGR-COOH	1	40
Control 6	RUVBL1	NH2-TALALAIAQELGSK-COOH	1	84
Control 6	RAB5C	NH2-TAMNVNEIFMAIAK-COOH	1	92
Control 6	MSN	NH2-TAMSTPHVAEPAENEQDEQDENGAEASADLR-COOH	1	122
Control 6	MSN	NH2-TANDMIHAENMR-COOH	1	79
Control 6	SPTAN1	NH2-TATDEAYKDPSNLQGK-COOH	1	55
Control 6	PKM	NH2-TATESFASDPILYRPVAVALDTK-COOH	1	79
Control 6	FERMT3	NH2-TATGDYIDSSWELR-COOH	1	61
Control 6	ACLY	NH2-TDEVAPAKK-COOH	1	44
Control 6	MTHFD1	NH2-TDPATLTDEEINR-COOH	1	69
Control 6	MTHFD1	NH2-TDPTTLTDEEINR-COOH	1	76
Control 6	HSP90AA1	NH2-TDTGEPMGR-COOH	1	33
Control 6	HNRNPK	NH2-TDYNASVSVPDSSGPER-COOH	1	76
Control 6	ITIH2	NH2-TEDHFSVVDFNHNVR-COOH	1	98
Control 6	ITIH2	NH2-TEDVDQVTVYSYK-COOH	1	100
Control 6	HABP2	NH2-TEFHEQSFGVQK-COOH	1	72
Control 6	FN1	NH2-TEIDKPSQMQVTDVQDNSISVR-COOH	1	96
Control 6	MYH9	NH2-TELEDTLDSTAAQQELR-COOH	1	127
Control 6	LGALS3BP	NH2-TELVVPSELVLLLAVDK-COOH	1	36
Control 6	MYH9	NH2-TEMEDLMSSKDDVGK-COOH	1	102
Control 6	DHX15	NH2-TEMQDNTYPEILR-COOH	1	55
Control 6	EIF3C	NH2-TEPTAQQNLALQLAEK-COOH	1	96
Control 6	IARS	NH2-TESAVSQMQSVIELGR-COOH	1	117
Control 6	CP	NH2-TESSTVTPTAPGETR-COOH	1	62
Control 6	CEP55	NH2-TETAAHSLPQQTK-COOH	1	36
Control 6	CPNE8	NH2-TEVIDNTLNPDFVR-COOH	1	104
Control 6	A2M	NH2-TEVLTSLYEEAVKEDNTIHWTRPQKPR-COOH	1	49
Control 6	ITIH2	NH2-TEVSIAPGAK-COOH	1	55
Control 6	A2M	NH2-TEVSNNHVLIYLDK-COOH	1	112
Control 6	PSMD7	NH2-TFEHVTSEIGAEEAEEVGVEHLLR-COOH	1	63
Control 6	MYH9	NH2-TFHIFYYLLSGAGEHLK-COOH	1	35
Control 6	FASN	NH2-TFSAEYNVNNLVSPVLFQEALWR-COOH	1	81
Control 6	DDX21	NH2-TFSFAIPLIEK-COOH	1	53
Control 6	PFN1	NH2-TFVNITPAEVGVLVGK-COOH	1	44
Control 6	SCAMP2	NH2-TGASFQQAQEEFSQGIFSSR-COOH	1	93
Control 6	PGM1	NH2-TGEHDFGAAFDGDGDR-COOH	1	71
Control 6	HRMT1L2	NH2-TGFSTSPESPYTHWK-COOH	1	37
Control 6	FERMT3	NH2-TGGGGGGSGNHPQGPDASAEGLNPYGLVAPR-COOH	1	42
Control 6	ATP6V1A	NH2-TGKPLSVELGPGIMGAIFDGIQRPLSDISSQTQSIYIPR-COOH	1	61
Control 6	EPRS	NH2-TGQEYKPGNPPAEIGQNISSNSSASILESK-COOH	1	72
Control 6	EEF2	NH2-TGTITTFEHAHNMR-COOH	1	85
Control 6	MYH9	NH2-THEAQIQEMR-COOH	1	45
Control 6	MTHFD1	NH2-THLSLSHNPEQK-COOH	1	78
Control 6	HLA-A	NH2-THMTHHAVSDHEATLR-COOH	2	34, 58
Control 6	EPRS	NH2-THMVVANTMEDFQK-COOH	1	36
Control 6	EZR	NH2-THNDIIHNENMR-COOH	1	55
Control 6	KRT1	NH2-THNLEPYFESFINNLR-COOH	2	90, 45
Control 6	ACLY	NH2-TIAIIAEGIPEALTR-COOH	1	67
Control 6	TUBA1C	NH2-TIGGGDDSFNTFFSETGAGK-COOH	1	143
Control 6	ITIH2	NH2-TILQMSLDHHIVTPLTAMVIENEAGDER-COOH	1	79
Control 6	ALDH1A1	NH2-TIPMDGNFFTYTR-COOH	1	56
Control 6	PSMD2	NH2-TITGFQTHTTPVLLAHGER-COOH	1	63
Control 6	UBC	NH2-TITLEVEPSDTIENVK-COOH	1	78
Control 6	DNAJA1	NH2-TIVITSHPGQIVK-COOH	1	46
Control 6	SPTAN1	NH2-TKQDEVNAAWQR-COOH	1	46
Control 6	TLN1	NH2-TLAESALQLLYTAK-COOH	1	78
Control 6	DHX15	NH2-TLATDILMGVLK-COOH	1	57
Control 6	LOC617696	NH2-TLEIPGNSDPNIIPEGDFK-COOH	1	66
Control 6	SERPIND1	NH2-TLESQLTPQAVER-COOH	1	62
Control 6	ACTR1B	NH2-TLFSNIVLSGGSTLFK-COOH	1	77
Control 6	ATIC	NH2-TLHPAVHAGILAR-COOH	1	35
Control 6	NUP93	NH2-TLITFAGMIPYR-COOH	1	47
Control 6	Bt.110587	NH2-TLLEAGHIAWASSGR-COOH	1	76
Control 6	FASN	NH2-TLLEGSGLESIISIIHSSLAEPR-COOH	2	104, 39
Control 6	UBR4	NH2-TLLPLLLESSTESVAEISSNSLER-COOH	1	49
Control 6	PLTP	NH2-TLLQIAVMPMLNER-COOH	1	44
Control 6	PSMC6	NH2-TLMELLNQMDGFDTLHR-COOH	1	75
Control 6	EDIL3	NH2-TLNMDMFTWEPR-COOH	1	52
Control 6	RPS7	NH2-TLTAVHDAILEDLVFPSEIVGK-COOH	1	43
Control 6	Bt.110587	NH2-TLVEQGFTVPEIQTTFGTIPAFK-COOH	1	70
Control 6	PSMC2	NH2-TMLELINQLDGFDPR-COOH	1	103
Control 6	PSMC1	NH2-TMLELLNQLDGFDSR-COOH	1	124
Control 6	PSMC5	NH2-TMLELLNQLDGFEATK-COOH	1	107
Control 6	PSMC3	NH2-TMLELLNQLDGFQPNTQVK-COOH	2	77, 55
Control 6	C3	NH2-TMQALPYNTQGNSNNYLHLSVPR-COOH	1	109
Control 6	RAP2A	NH2-TMVDELFAEIVR-COOH	1	64
Control 6	KRT1	NH2-TNAENEFVTIK-COOH	1	64
Control 6	PSMD7	NH2-TNDQMVVVYLASLIR-COOH	1	81
Control 6	VIM	NH2-TNEKVELQELNDR-COOH	1	87
Control 6	RPL18	NH2-TNSTFNQVVLK-COOH	1	57
Control 6	PSMD1	NH2-TPEASPEPK-COOH	1	56
Control 6	CDC42	NH2-TPFLLVGTQIDLR-COOH	1	60
Control 6	Bt.49145	NH2-TPGPGAQSALR-COOH	1	59
Control 6	AHSG	NH2-TPIVGQPSIPGGPVR-COOH	1	59
Control 6	MCM3	NH2-TPMENIGLQDSLLSR-COOH	1	38
Control 6	DYNC1H1	NH2-TPVIDADKPVSSQLR-COOH	1	72
Control 6	ANXA11	NH2-TPVLFDIYEIK-COOH	1	61
Control 6	DYNC1H1	NH2-TPVSITEHPK-COOH	1	37
Control 6	CLU	NH2-TPYHFPTM<Mox>EFTENNDR-COOH	1	32
Control 6	CLU	NH2-TPYHFPTMEFTENNDR-COOH	1	64
Control 6	CLU	NH2-TQIEQTNEER-COOH	1	65
Control 6	CLU	NH2-TQIEQTNEERK-COOH	1	50
Control 6	MYH9	NH2-TQLEELEDELQATEDAK-COOH	1	132
Control 6	Bt.110587	NH2-TQLNQNEYSQDFSAYNTK-COOH	1	133
Control 6	KIF5B	NH2-TQMLDQEELLASTR-COOH	1	75
Control 6	SPTBN1	NH2-TQTAIASEDMPNTLTEAEK-COOH	1	92
Control 6	PHGDH	NH2-TQTSDPAMLPTMIGLLAEAGVR-COOH	2	107, 44
Control 6	A2M	NH2-TQTVQAHYVLK-COOH	1	66
Control 6	RRM1	NH2-TRPAANPIQFTLNK-COOH	1	45
Control 6	TTR	NH2-TSESGELHGLTTEDK-COOH	1	135
Control 6	TTR	NH2-TSESGELHGLTTEDKFVEGLYK-COOH	2	45, 146
Control 6	F5	NH2-TSGLLGPTLYAEVGDIMK-COOH	2	87, 93
Control 6	CLTC	NH2-TSIDAYDNFDNISLAQR-COOH	1	124
Control 6	C3	NH2-TSQGLETQQR-COOH	1	97
Control 6	IMPDH2	NH2-TSSAQVEGGVHSLHSYEK-COOH	1	42
Control 6	FETUB	NH2-TSSQWVFGPAYFVEYLIK-COOH	2	45, 90
Control 6	ACLY	NH2-TTDGVYEGVAIGGDR-COOH	1	94
Control 6	ACLY	NH2-TTDGVYEGVAIGGDRYPGSTFMDHVLR-COOH	1	45
Control 6	RPS24	NH2-TTGFGMIYDSLDYAK-COOH	1	73
Control 6	ACTB	NH2-TTGIVMDSGDGVTHTVPIYEGYALPHAILR-COOH	2	76, 50
Control 6	DHX9	NH2-TTQVPQFILDDFIQNDR-COOH	1	94
Control 6	CYSTM1	NH2-TTVYVVEDQR-COOH	1	59
Control 6	ATIC	NH2-TVASPGVTVEEAVEHIDIGGVTLLR-COOH	1	68
Control 6	SERPINA3-2	NH2-TVEVPMMTLDLETPYFR-COOH	1	99
Control 6	POLR2A	NH2-TVITPDPNLSIDQVGVPR-COOH	1	73
Control 6	IGF2BP1	NH2-TVNELQNLTAAEVVVPR-COOH	1	101
Control 6	SCAMP1	NH2-TVQTAAANAASTAASSAAQNAFK-COOH	1	97
Control 6	HSPA8	NH2-TVTNAVVTVPAYFNDSQR-COOH	1	75
Control 6	MFGE8	NH2-TWGLHLFSWNPSYAR-COOH	1	71
Control 6	DYNC1H1	NH2-TYAEPLTAAMVEFYTMSQER-COOH	1	87
Control 6	PSMD11	NH2-TYEAALETIQNMSK-COOH	1	65
Control 6	HBA	NH2-TYFPHFDLSHGSAQVK-COOH	1	68
Control 6	CRISPLD1	NH2-TYIASFQNGIFSESLQNPPGGK-COOH	1	81
Control 6	TSPAN7	NH2-TYTDAMQTYNGNDER-COOH	1	94
Control 6	SLC3A2	NH2-VAEDEAEAAAAAK-COOH	1	73
Control 6	PSMC1	NH2-VAEEHAPSIVFIDEIDAIGTK-COOH	1	53
Control 6	TLN1	NH2-VAGSVTELIQAAEAMK-COOH	1	86
Control 6	HYOU1	NH2-VAIVKPGVPMEIVLNK-COOH	1	26
Control 6	ACTB	NH2-VAPEEHPVLLTEAPLNPK-COOH	1	108
Control 6	IMPDH2	NH2-VAQGVSGAVQDK-COOH	1	85
Control 6	GJA1	NH2-VAQTDGVNVDMHLK-COOH	1	53
Control 6	ADK	NH2-VAQWMIQQPHK-COOH	1	50
Control 6	EPRS	NH2-VASQGEVVR-COOH	1	55
Control 6	EPRS	NH2-VAVQGDVVR-COOH	1	62
Control 6	MFGE8	NH2-VAYSLNGHEFDFIHDVNKK-COOH	1	100
Control 6	MFGE8	NH2-VAYSNDSANWTEYQDPR-COOH	1	81
Control 6	XRCC5	NH2-VDEEQMK-COOH	1	34
Control 6	ADH5	NH2-VDEFVTHSLPFDQINEAFDLMHAGK-COOH	1	106
Control 6	LARS	NH2-VDIGDTIIYLVH-COOH	1	57
Control 6	CLTC	NH2-VDKLDASESLR-COOH	1	59
Control 6	GART	NH2-VDLGGFAGLFDLK-COOH	1	101
Control 6	ATP1A2	NH2-VDNSSLTGESEPQTR-COOH	1	73
Control 6	PSMC5	NH2-VDPLVSLMMVEK-COOH	1	77
Control 6	APOE	NH2-VEEQGNQMR-COOH	1	55
Control 6	HSPA1A	NH2-VEIIANDQGNR-COOH	1	53
Control 6	LOC528040	NH2-VEISQGHGHISLQK-COOH	1	57
Control 6	CNP	NH2-VELSEQQLQLWPSDVDK-COOH	1	113
Control 6	ALDH9A1	NH2-VEPVDASGTEK-COOH	1	51
Control 6	LOC100848359	NH2-VETGVLKPGMVVTFAPVNVTTEVK-COOH	2	86, 87
Control 6	ADK	NH2-VEYHAGGSTQNSIK-COOH	1	75
Control 6	EIF4G1	NH2-VEYTLGEESEAPGQR-COOH	1	44
Control 6	F13A1	NH2-VEYVIGLYPQENK-COOH	1	51
Control 6	CALM2	NH2-VFDKDGNGYISAAELR-COOH	1	115
Control 6	ARPC3	NH2-VFDPQNDKPSK-COOH	1	36
Control 6	EDIL3	NH2-VFQGNFDNDTHR-COOH	1	76
Control 6	A2M	NH2-VFQPFFVELTMPYSVIR-COOH	2	47, 68
Control 6	PGM1	NH2-VFQSSSNYAENFIQSIISTVEPAQR-COOH	1	76
Control 6	EIF3L	NH2-VFSDEVQQQAQLSTIR-COOH	1	61
Control 6	LOC528040	NH2-VFVSNPDGSPASK-COOH	1	47
Control 6	AARS	NH2-VGAEDADGIDMAYR-COOH	1	49
Control 6	TUBB1	NH2-VGALFQPDSFVHGNSGAGNNWAK-COOH	2	89, 100
Control 6	FASN	NH2-VGDPQELNGITR-COOH	1	63
Control 6	HBA	NH2-VGGHAAEYGAEALER-COOH	1	135
Control 6	VCAN	NH2-VGHDYQWIGLNDK-COOH	1	49
Control 6	TUBA1C	NH2-VGINYQPPTVVPGGDLAK-COOH	1	43
Control 6	A2M	NH2-VGLNFSPGQSFPASQAHLR-COOH	1	127
Control 6	SAMHD1	NH2-VGNIIDTMITDAFLK-COOH	1	62
Control 6	PSMD2	NH2-VGQAVDVVGQAGKPK-COOH	1	92
Control 6	DDX3Y	NH2-VGSTSENITQK-COOH	1	58
Control 6	XPNPEP1	NH2-VGVDPLIIPTDYWK-COOH	1	58
Control 6	CLTC	NH2-VGYTPDWIFLLR-COOH	1	59
Control 6	STOM	NH2-VIAAEGEMNASR-COOH	1	49
Control 6	RPL3	NH2-VIAHTQMR-COOH	1	40
Control 6	CCT4	NH2-VIDPATATSVDLR-COOH	1	76
Control 6	GAPDH	NH2-VIHDHFGIVEGLMTTVHAITATQK-COOH	3	114, 99, 97
Control 6	GAPDH	NH2-VIHDNFGIVEGLMTTVHAITATQK-COOH	3	108, 98, 123
Control 6	GAPDH	NH2-VIISAPSADAPMFVMGVNHEK-COOH	2	134, 90
Control 6	ACO1	NH2-VILQDFTGVPAVVDFAAMR-COOH	1	55
Control 6	ATP1A2	NH2-VIMVTGDHPITAK-COOH	1	52
Control 6	PSMD1	NH2-VINDKHDDVMAK-COOH	1	89
Control 6	SDCBP	NH2-VIQAQTAFSANPANPAILSEASAPIPHDGNLYPR-COOH	1	137
Control 6	NAMPT	NH2-VIQGDGVDINTLQEIVEGMK-COOH	1	39
Control 6	MYH9	NH2-VIQYLAHVASSHK-COOH	1	79
Control 6	MYH9	NH2-VISGVLQLGNIVFK-COOH	1	66
Control 6	SERPINA3-7	NH2-VIVPMMTLYLETPYFR-COOH	1	46
Control 6	SLC7A1	NH2-VIYAMAEDGLLFK-COOH	1	47
Control 6	LARS	NH2-VIYVLPMLTIK-COOH	1	32
Control 6	DYNC1H1	NH2-VKDDIESLHDK-COOH	1	57
Control 6	RAP1A	NH2-VKDTEDVPMILVGNK-COOH	1	69
Control 6	RALA	NH2-VKEDENVPFLLVGNK-COOH	1	47
Control 6	PPIA	NH2-VKEGMNIVEAMER-COOH	1	84
Control 6	MYH9	NH2-VKLQEMEGTVK-COOH	1	51
Control 6	HBB	NH2-VKVDEVGGEALGR-COOH	1	74
Control 6	PTGFRN	NH2-VLADSLHVGPSARPPPSLSLR-COOH	1	43
Control 6	RPLP0	NH2-VLALSVETDYTFPLAEK-COOH	1	57
Control 6	PPP2R1A	NH2-VLAMSGDPNYLHR-COOH	1	38
Control 6	KPNB1	NH2-VLANPGNSQVAR-COOH	1	44
Control 6	CCT6A	NH2-VLAQNSGFDLQETLVK-COOH	1	98
Control 6	RPL6	NH2-VLATVTKPVGGDK-COOH	1	61
Control 6	MYL6	NH2-VLDFEHFLPMLQTVAK-COOH	1	60
Control 6	SERPINA1	NH2-VLDPNTVFALVNYISFK-COOH	2	76, 85
Control 6	DDX17	NH2-VLEEANQAINPK-COOH	1	87
Control 6	FASN	NH2-VLFPATGYLSIVWK-COOH	1	72
Control 6	TLN1	NH2-VLGEAMTGISQNAK-COOH	1	66
Control 6	PPA1	NH2-VLGILAMIDEGETDWK-COOH	1	72
Control 6	CAD	NH2-VLGTSPEAIDSAENR-COOH	1	97
Control 6	PGAM2	NH2-VLIAAHGNSLR-COOH	1	38
Control 6	EIF3A	NH2-VLLATLSIPITPER-COOH	1	80
Control 6	GANAB	NH2-VLLVLELQGLQK-COOH	1	55
Control 6	PGK1	NH2-VLNNMEIGTSLFDEEGSK-COOH	1	84
Control 6	IGSF8	NH2-VLPDVLQVSAAPPGPR-COOH	1	96
Control 6	COPB1	NH2-VLQDLVMDILR-COOH	1	68
Control 6	FASN	NH2-VLQGDLVMNVYR-COOH	1	62
Control 6	DYNC1H1	NH2-VLRPQVTAVAQQNQGEVPEPQDMK-COOH	1	84
Control 6	HBA	NH2-VLSAADKGNVK-COOH	1	78
Control 6	SFT2D2	NH2-VLSGQDTEDR-COOH	1	42
Control 6	AGT	NH2-VLSSLQTIQGLLVAQGGASSQAR-COOH	1	62
Control 6	PRMT5	NH2-VLTNHIHTGHHSSMFWMR-COOH	1	92
Control 6	POSTN	NH2-VLTQIGTSIQDFIEAEDELSSFR-COOH	1	98
Control 6	IGLL1	NH2-VLTQPSSVSGSLGQR-COOH	1	65
Control 6	NME2	NH2-VMLGETNPADSKPGTIR-COOH	1	55
Control 6	ADK	NH2-VMPFVDILFGNEMEAAAFAR-COOH	1	68
Control 6	MYH9	NH2-VMQEQGTHPK-COOH	1	55
Control 6	CD63	NH2-VMSEFNNNFR-COOH	1	40
Control 6	DYNC1H1	NH2-VMSQEIQEQLHK-COOH	1	76
Control 6	EDIL3	NH2-VNAWTSGHNDQSQWLQVDLLVPTK-COOH	1	81
Control 6	PSMD6	NH2-VNEIVETNRPDSK-COOH	1	53
Control 6	TPP2	NH2-VNESSHYDLAFTDVHFKPGQIR-COOH	1	54
Control 6	DNAJA1	NH2-VNFPENGFLSPDK-COOH	1	54
Control 6	AHCY	NH2-VNIKPQVDR-COOH	1	55
Control 6	MYH9	NH2-VNKDDIQK-COOH	1	67
Control 6	PSMD13	NH2-VNPLSLVEIILHVVR-COOH	2	68, 71
Control 6	PPIA	NH2-VNPTVFFDIAVDGEPLGR-COOH	2	51, 90
Control 6	SULT1A1	NH2-VPFLEFSAPGVPTGVELLK-COOH	1	81
Control 6	C3	NH2-VPINDGNGEAILK-COOH	1	57
Control 6	CTPS	NH2-VPLLLEEQGVVDYFLR-COOH	2	79, 55
Control 6	AGT	NH2-VPLSANTYLLLIQPHHTPDLR-COOH	1	82
Control 6	GARS	NH2-VPLVAEKPLKEPK-COOH	1	25
Control 6	PRMT5	NH2-VPLVAPEDLRDDIIENAPTTHTEEYSGEEK-COOH	1	32
Control 6	GNA14	NH2-VPTTGIIEYPFDLENIIFR-COOH	1	65
Control 6	APLP2	NH2-VPYVAQEIQEEIDELLQEQR-COOH	1	92
Control 6	KRT9	NH2-VQALEEANNDLENK-COOH	1	108
Control 6	CCT2	NH2-VQDDEVGDGTTSVTVLAAELLR-COOH	1	135
Control 6	ITIH4	NH2-VQNDIDIYSLTVDSK-COOH	1	54
Control 6	APOA1	NH2-VQPYLDEFQK-COOH	1	58
Control 6	ACACA	NH2-VQQAELHTGSLPR-COOH	1	63
Control 6	CCT3	NH2-VQSGNINAAK-COOH	1	64
Control 6	APOA1	NH2-VREQLGPVTQEFWDNLEK-COOH	2	55, 109
Control 6	Bt.110587	NH2-VSALLTLAEQTGDWK-COOH	1	108
Control 6	Bt.110587	NH2-VSDSLIGVTQGYSVTVK-COOH	1	61
Control 6	FBLN1	NH2-VSEIEEEQEDPYLNDR-COOH	1	101
Control 6	APOA1	NH2-VSILAAIDEASK-COOH	1	63
Control 6	APOA1	NH2-VSILAAIDEASKK-COOH	1	81
Control 6	FBL	NH2-VSISEGDDKIEYR-COOH	1	71
Control 6	HSPB1	NH2-VSLDVNHFAPEELTVK-COOH	1	62
Control 6	TLN1	NH2-VSQMAQYFEPLTLAAVGAASK-COOH	1	79
Control 6	VCAN	NH2-VSVPTHPEAVGDASLTVVK-COOH	1	39
Control 6	A2M	NH2-VSVQLEASPAFLAVPEK-COOH	1	57
Control 6	FLNA	NH2-VTAQGPGLEPSGNIANK-COOH	1	59
Control 6	LOC617696	NH2-VTASDPLEALGSEGALSPGGLASLLR-COOH	2	74, 103
Control 6	PRPF19	NH2-VTDETSGCSLTCAQFHPDGLIFGTGTMDSQIK-COOH	1	38
Control 6	DYNC1H1	NH2-VTDFGDKVEDPTFLNQLQSGVNR-COOH	1	81
Control 6	MFGE8	NH2-VTFLGLQHWVPELAR-COOH	1	104
Control 6	HIST2H2AC	NH2-VTIAQGGVLPNIQAVLLPK-COOH	2	50, 67
Control 6	ITIH4	NH2-VTIGLLFWDGPGK-COOH	1	92
Control 6	CD97	NH2-VTLLSAVSSVFLSNTNTEK-COOH	1	43
Control 6	KRT14	NH2-VTM<Mox>QNLNDR-COOH	1	46
Control 6	KRT14	NH2-VTMQNLNDR-COOH	1	52
Control 6	A2M	NH2-VTNETLTLTFTVLQDIPVR-COOH	1	46
Control 6	ASS1	NH2-VTNVGDGTTHSTALELFLYLNEVAGK-COOH	1	46
Control 6	RGN	NH2-VTVDAPVSSVALR-COOH	1	83
Control 6	FN1	NH2-VTWAPPSSIELTNLLVR-COOH	1	71
Control 6	GAPDH	NH2-VVDLMAHMASK-COOH	1	68
Control 6	GAPDH	NH2-VVDLMVHMASK-COOH	1	65
Control 6	FASN	NH2-VVEVLAGHGHLYSR-COOH	1	75
Control 6	AHSG	NH2-VVHAVEVALATFNAESNGSYLQLVEISR-COOH	1	99
Control 6	TPI1	NH2-VVLAYEPVWAIGTGK-COOH	1	74
Control 6	ITIH2	NH2-VVNHSPQPQNVVFDVQIPK-COOH	1	73
Control 6	DDX20	NH2-VVNSYPLAHK-COOH	1	38
Control 6	LOC528040	NH2-VVPFVLLPLEIGK-COOH	1	49
Control 6	DSG2	NH2-VVPSFLPVDQGGSLVGR-COOH	1	35
Control 6	RCC1	NH2-VVQVSAGDSHTAALTDDGR-COOH	1	35
Control 6	PARP1	NH2-VVSEDFLQDVSASTK-COOH	1	90
Control 6	UXS1	NH2-VVSNFILQALQGEPLTVYGSGSQTR-COOH	1	84
Control 6	CCT4	NH2-VVSQYSSLLSPMSVNAVMK-COOH	1	84
Control 6	EIF2S1	NH2-VVTDTDETELAR-COOH	1	72
Control 6	FN1	NH2-VVTPLSPPTNLHLEANPDTGVLTVSWER-COOH	1	69
Control 6	PSMD7	NH2-VVVHPLVLLSVVDHFNR-COOH	2	47, 67
Control 6	FASN	NH2-VVVQVLAEEPEAVLK-COOH	1	61
Control 6	ARRDC1	NH2-VVYSPGEPLAGTVR-COOH	1	41
Control 6	MIF	NH2-VYINYYDMNAANVGWNNSTFA-COOH	1	30
Control 6	Bt.86815	NH2-VYNVTQHAVGIVVNK-COOH	1	41
Control 6	AP2M1	NH2-WARPPISMNFEVPFAPSGLK-COOH	1	38
Control 6	FASN	NH2-WDHSLAWDVPAAEDFPNGSGSPSAAIYNIDTSSESPDHYLVDHTLDGR-COOH	1	34
Control 6	GAPDH	NH2-WGDAGAEYVVESTGVFTTMEK-COOH	2	106, 85
Control 6	ACLY	NH2-WGDIEFPPPFGR-COOH	1	63
Control 6	APOM	NH2-WIYHLSDGSTDLR-COOH	1	50
Control 6	LOC506828	NH2-WLEESHIPATHTASHIFSPSK-COOH	1	69
Control 6	SERPINA10	NH2-WLIPFDPALTEMDTFYLDK-COOH	1	54
Control 6	CLTC	NH2-WLLLTGISAQQNR-COOH	1	79
Control 6	EEF2	NH2-WLPAGDALLQMITIHLPSPVTAQK-COOH	2	62, 37
Control 6	FASN	NH2-WLSTSIPEAQWHSSLAR-COOH	1	38
Control 6	FASN	NH2-WLSTSIPETQWQESLAR-COOH	1	36
Control 6	PSMD12	NH2-WSTLVEDYGMELR-COOH	1	55
Control 6	PGD	NH2-WTAISALEYGVPVTLIGEAVFAR-COOH	1	61
Control 6	LOC100850262	NH2-WTELGALDILQMLGR-COOH	1	107
Control 6	CCT5	NH2-WVGGPEIELIAIATGGR-COOH	2	101, 49
Control 6	APOE	NH2-WVQTLSEQVQEELLSSQVTQELR-COOH	1	91
Control 6	IGLL1	NH2-YAASSYLSLTSSDWK-COOH	1	117
Control 6	PTPRF	NH2-YANVIAYDHSR-COOH	1	54
Control 6	XRCC5	NH2-YAPTEAQLNAVDALIDSMSLAK-COOH	1	119
Control 6	ABCE1	NH2-YDDPPDWQEILTYFR-COOH	1	90
Control 6	UBA1	NH2-YDGQVAVFGSDLQER-COOH	1	47
Control 6	PGM1	NH2-YDYEEVEAEGANK-COOH	1	88
Control 6	KRT1	NH2-YEDEINKR-COOH	1	38
Control 6	HSP90AB1	NH2-YESLTDPSK-COOH	1	57
Control 6	HSP90AB1	NH2-YESLTDPSKLDSGK-COOH	1	77
Control 6	FGG	NH2-YETLISTHESTIR-COOH	1	39
Control 6	RGN	NH2-YFAGTMAEETAPAVLER-COOH	1	119
Control 6	TAGLN2	NH2-YGINTTDIFQTVDLWEGK-COOH	1	94
Control 6	ATIC	NH2-YGMNPHQTPAQLYTLQPK-COOH	1	42
Control 6	TRA2A	NH2-YGPLSGVNVVYDQR-COOH	1	65
Control 6	Bt.110587	NH2-YHQEYMGLDLK-COOH	1	55
Control 6	PTGFRN	NH2-YHSGDVR-COOH	1	35
Control 6	HNRNPA2B1	NH2-YHTINGHNAEVR-COOH	1	48
Control 6	HSP90AB1	NH2-YHTSQSGDEMTSLSEYVSR-COOH	1	165
Control 6	PRPF19	NH2-YIAENGTDPINNQPLSEEQLIDIK-COOH	2	57, 75
Control 6	HSP90AB1	NH2-YIDQEELNK-COOH	1	45
Control 6	TCP1	NH2-YINENLIVNTDELGR-COOH	1	81
Control 6	HSPA1A	NH2-YKAEDEVQR-COOH	1	59
Control 6	DYNC1H1	NH2-YKEEYAVLISEAQAIK-COOH	1	39
Control 6	ZRANB2	NH2-YKLDEDEDEDDADLSK-COOH	1	89
Control 6	MAT2A	NH2-YLDEDTIYHLQPSGR-COOH	1	81
Control 6	SARS	NH2-YLIATSEQPIAALHR-COOH	1	68
Control 6	RPL5	NH2-YLMEEDEDAYKK-COOH	1	57
Control 6	BCAP31	NH2-YMEENDQLKK-COOH	1	41
Control 6	PRKDC	NH2-YNFPVEVEVPMER-COOH	1	49
Control 6	TPP2	NH2-YNQPFFVTSLPDDK-COOH	1	64
Control 6	PRNP	NH2-YPGQGSPGGNR-COOH	1	39
Control 6	GGH	NH2-YPIYGVQWHPEK-COOH	1	48
Control 6	DYNC1H1	NH2-YPLIIDPSGQATEFIMNEYKDR-COOH	1	39
Control 6	DHX9	NH2-YQILPLHSQIPR-COOH	1	51
Control 6	SERPINF2	NH2-YQLDLVATLSQLGLQELFQAPDLR-COOH	1	114
Control 6	MATR3	NH2-YQLLQLVEPFGVISNHLILNK-COOH	1	50
Control 6	ADK	NH2-YSLKPNDQILAEEK-COOH	1	89
Control 6	GANAB	NH2-YSLLPFWYTLLYQAHR-COOH	1	86
Control 6	HSP90B1	NH2-YSQFINFPIYVWSSK-COOH	1	58
Control 6	RPS18	NH2-YSQVLANGLDNK-COOH	1	47
Control 6	OCLN	NH2-YSSGGNFETPSK-COOH	1	35
Control 6	CDK1	NH2-YSTPVDIWSIGTIFAELATK-COOH	1	65
Control 6	PTGFRN	NH2-YSVLIMAEKPVGDLSSPNETK-COOH	1	54
Control 6	CPB2	NH2-YTHGSGSESLYLAPGGSDDWIYDLGIK-COOH	1	49
Control 6	GNAS	NH2-YTTPEDATPEPGEDPR-COOH	1	54
Control 6	RAN	NH2-YVATLGVEVHPLVFHTNR-COOH	1	71
Control 6	ALDH1A1	NH2-YVLGNPLTPGVSQGPQIDKEQYEK-COOH	1	56
Control 6	Bt.99682	NH2-YVRPGGGFTPNFQLFEK-COOH	1	40
Control 6	Bt.12809	NH2-YVTSSPAPEPQDPSVYFVHSILTVAEEDWSK-COOH	1	100
Control 6	MTHFD1	NH2-YVVVTGITPTPLGEGK-COOH	1	80
Control 6	Bt.110587	NH2-YVYNYEAESSSGVPGTADSR-COOH	1	144
Control 6	C3	NH2-YYGGGYGSTQATFMVFQALAQYQK-COOH	1	76
Control 6	PSMD13	NH2-YYQTIGNHASYYK-COOH	1	56
Control 6	HSP90AA1	NH2-YYTSASGDEMVSLK-COOH	1	45

## Sheet: Control 7
Project	Gene Name	Modified Sequence	Modified Sequence Count	Mascot Scores
Control 7	EEF1E1	Ace-AAAAELSLLEK-COOH	1	54
Control 7	HNRNPM	Ace-AAGVEAAAEVAATEIK-COOH	1	61
Control 7	VTA1	Ace-AALAPLPPLPAQFK-COOH	1	40
Control 7	CAD	Ace-AALVLEDGSVLR-COOH	1	50
Control 7	PRMT5	Ace-AAM<Mox>AVGGAGGSR-COOH	1	49
Control 7	PRMT5	Ace-AAMAVGGAGGSR-COOH	3	68, 57, 40
Control 7	PSMD5	Ace-AAQALALLR-COOH	1	50
Control 7	RAN	Ace-AAQGEPQVQFK-COOH	1	38
Control 7	TRIM28	Ace-AASAAAASAAAASAASGSPGPGEGSAGGEKR-COOH	1	68
Control 7	FARSA	Ace-ADGQVAELLLR-COOH	1	62
Control 7	RBBP4	Ace-ADKEAAFDDAVEER-COOH	1	49
Control 7	CALM	Ace-ADQLTEEQIAEFK-COOH	1	58
Control 7	CALM2	Ace-ADQLTEEQIAEFQEAFSLFDKDGDGTITTK-COOH	1	60
Control 7	APRT	Ace-ADSELQLVEQR-COOH	1	59
Control 7	RPS12	Ace-AEEGIAAGGVMDVNTALQEVLK-COOH	2	53, 84
Control 7	NASP	Ace-AMESTATAAVAAELVSADK-COOH	1	44
Control 7	CFL1	Ace-ASGVAVSDGVIK-COOH	1	69
Control 7	RPLP1	Ace-ASVSELACIYSALILHDDEVTVTEDK-COOH	1	118
Control 7	PDCD6IP	Ace-ATFISVQLKK-COOH	1	55
Control 7	EIF4A3	Ace-ATTATMATSGSAR-COOH	1	56
Control 7	RUVBL2	Ace-ATVTATTKVPEIR-COOH	1	80
Control 7	TSG101	Ace-AVSESQLKK-COOH	1	47
Control 7	RAB11A	Ace-GTRDDEYDYLFK-COOH	1	34
Control 7	CHMP1A	Ace-MDDTLFQLK-COOH	1	58
Control 7	YWHAZ	Ace-MDKNELVQK-COOH	1	46
Control 7	DNM1L	Ace-MEALIPVINK-COOH	1	37
Control 7	PSMC4	Ace-MEEIGILVEK-COOH	1	51
Control 7	FASN	Ace-MEEVVIAGMSGK-COOH	1	77
Control 7	FASN	Ace-MEEVVITGMSGK-COOH	1	48
Control 7	TCP1	Ace-MEGPLSVFGDR-COOH	1	70
Control 7	KPNB1	Ace-MELITILEK-COOH	1	64
Control 7	STIP1	Ace-MEQVNELKEK-COOH	1	56
Control 7	SLC1A5	Ace-MVADPPRDSK-COOH	1	42
Control 7	PPIA	Ace-MVNPTVFFDIAVDGEPLGR-COOH	1	88
Control 7	PTMA	Ace-SDAAVDTSSEITTK-COOH	1	79
Control 7	MAPK1IP1L	Ace-SDEFSLADALPEHSPAK-COOH	1	94
Control 7	AHCY	Ace-SDKLPYK-COOH	1	38
Control 7	RPSA	Ace-SGALDVLQMKEEDVLK-COOH	1	90
Control 7	SDCBP	Ace-SLYPSLEDLK-COOH	1	44
Control 7	SDCBP	Ace-SLYPSLEDLKVDK-COOH	2	64, 74
Control 7	VARS	Ace-STLYVSPHPDAFPSLR-COOH	1	45
Control 7	RPS5	Ace-TEWETAAPAVAETPDIK-COOH	1	36
[truncated: 1,275 more rows]

## Sheet: Control 8
Project	Gene Name	Modified Sequence	Modified Sequence Count	Mascot Scores
[truncated: 2,125 more rows]

[truncated: 50 more sheets: Control 9, Control 10, Control 11, Control 12, Control 13, Control 14, Control 15, Control 16, Control 17, Control 18, Control 19, FADD 1, FADD 2, FADD 3, FADD 4, A20 1, A20 2, A20 3, NEMO 1, NEMO 2 …]
