# Supplementary material for: Trapping mammalian protein complexes in viral particles
Source: Nat Commun. 2016 Apr 28;7:11416. doi: 10.1038/ncomms11416 (PMC4853472; doi:10.1038/ncomms11416)
Supplement: Supplementary Data 5 — Protein Spectral Counts for AP-MS data on RNF41, A20 and on EGFP controls [file ncomms11416-s5.xlsx]

## Sheet: Legend
Protein Spectral Counts for AP-MS data on RNF41, A20 and on EGFP controls
All protein identifications with their spectral counts. The number of petide-to-spectra matches (at 99% confidence) are counted for each identified protein.

## Sheet: Protein spectral counts
Gene Name	A20 1	A20 2	A20 3	RNF41 1	RNF41 2	RNF41 3	EGFP 1	EGFP 2
AARS2	0	0	2	0	0	0	0	1
AASDHPPT	0	2	0	0	0	2	0	1
ABCD3	2	3	0	0	0	3	0	0
ABCE1	0	1	1	3	0	3	1	1
ABCF2	0	0	0	0	0	11	0	0
ABHD10	0	3	3	0	0	0	3	0
ABI1	0	0	1	0	0	0	0	0
ABRACL	0	0	0	0	0	0	1	1
ACAA1	0	0	2	0	0	1	0	0
ACAA2	0	0	5	0	0	0	0	0
ACACA	31	34	40	74	34	80	25	19
ACACB	0	0	4	0	0	0	0	0
ACAD9	0	0	0	0	0	1	0	1
ACADM	1	1	1	1	1	0	3	2
ACAT1	0	4	6	2	1	2	5	4
ACAT2	0	1	0	0	0	0	1	0
ACBD3	0	3	1	0	0	0	1	1
ACIN1	0	3	4	2	0	1	1	0
ACLY	0	2	3	4	1	4	6	2
ACO2	0	3	3	0	0	1	9	5
ACOT2	0	1	0	0	0	0	1	0
ACOT9	0	0	0	0	0	1	0	0
ACP1	0	0	1	0	0	0	1	1
ACSL3	0	0	0	0	0	3	0	0
ACSL4	0	1	1	0	0	0	0	1
ACTA2	8	3	4	2	7	30	2	2
ACTB	221	80	83	0	149	448	0	0
ACTBL2	1	0	0	0	0	0	0	0
ACTC1	0	0	0	0	0	1	0	0
ACTG1	37	26	24	20	15	20	29	30
ACTN1	0	0	3	0	0	0	1	1
ACTN4	10	6	6	0	2	7	10	9
ACTR10	0	0	0	0	0	1	0	0
ACTR1A	0	1	2	0	0	0	1	1
ACTR2	2	1	1	0	1	9	0	0
ACTR3	3	4	5	0	4	14	0	0
ADAR	0	0	1	0	0	0	0	0
ADD1	0	2	2	0	1	0	0	0
ADD3	0	1	0	0	0	0	0	0
ADH5	0	0	2	0	0	0	0	0
ADK	0	1	0	0	0	0	0	0
ADRM1	3	3	1	0	0	0	1	0
AFAP1	1	0	0	0	0	1	0	0
AGPAT1	0	1	0	0	0	0	0	0
AHCY	1	3	3	1	1	1	4	2
AHNAK	0	1	0	0	2	1	0	0
AHSA1	0	0	1	0	0	0	1	0
AHSG	0	0	0	0	0	1	0	0
AIF1L	0	0	0	0	4	4	0	0
AIFM1	0	0	0	3	2	1	0	1
AIMP1	0	1	1	0	0	0	1	0
AK2	1	2	3	1	0	2	7	2
AK3	0	0	0	0	0	0	1	1
AKAP12	0	2	1	0	0	0	0	1
AKAP17A	0	0	1	0	0	0	0	0
AKAP2	0	2	0	0	0	0	0	0
AKAP8	4	4	9	0	0	1	1	0
AKAP8L	0	1	2	0	0	0	0	0
AKR1A1	0	0	1	0	0	0	0	0
AKR1B1	0	2	1	0	0	1	0	2
AKR1B15	0	0	0	0	0	0	1	0
ALB	6	4	4	9	9	5	28	11
ALDH18A1	0	12	24	3	1	1	2	1
ALDH1B1	0	0	1	0	0	2	0	0
ALDH2	0	2	1	0	0	0	2	1
ALDH5A1	0	0	0	0	0	0	2	0
ALDH6A1	0	1	2	0	0	0	0	1
ALDH7A1	0	0	0	0	0	0	1	0
ALDH9A1	0	0	1	0	0	0	0	0
ALDOA	1	8	7	3	3	4	7	5
ALG5	0	0	0	0	0	0	0	1
ALKBH5	0	1	1	0	0	0	1	0
ALYREF	0	3	5	1	0	4	3	2
AMOT	2	7	7	0	1	12	0	0
ANKHD1	0	1	0	0	0	0	0	0
ANKIB1	1	0	0	0	0	0	0	0
ANKRD13A	2	0	0	0	0	0	0	0
ANKRD17	0	1	2	0	0	0	0	0
ANP32A	1	1	2	1	0	0	0	0
ANP32B	0	0	0	0	0	0	1	1
ANP32C	0	0	0	0	0	0	1	0
ANP32E	0	2	2	0	0	0	1	1
ANXA2P2	0	0	0	0	0	1	0	0
ANXA6	0	1	0	0	0	0	0	0
AP1B1	0	0	1	0	0	0	0	0
AP2A1	0	1	1	0	0	0	0	0
AP2A2	0	1	1	0	0	0	0	0
AP2B1	1	0	2	1	0	0	0	0
AP3D1	0	2	2	0	0	0	0	0
APEX1	0	3	5	0	0	0	4	2
API5	0	2	2	0	0	0	2	0
APMAP	0	0	1	0	0	0	1	0
APOA1	0	0	0	0	0	0	1	0
APOC3	0	0	0	0	0	0	1	0
APRT	0	1	0	0	0	0	0	1
ARCN1	0	0	1	0	0	0	0	1
ARF3	0	2	2	0	0	0	1	2
ARF4	1	0	2	0	0	3	0	0
ARG2	0	0	0	0	0	0	1	1
ARHGAP22	0	0	0	0	1	0	0	0
ARHGDIA	0	3	3	0	0	1	1	2
ARHGEF2	0	0	0	0	0	1	0	0
ARL1	0	1	1	0	0	1	0	0
ARL6IP1	0	0	1	0	0	0	0	0
ARL6IP4	0	1	1	3	1	0	2	1
ARL6IP5	0	1	0	0	0	1	4	3
ARL8A	0	1	0	0	1	1	1	0
ARPC1A	0	1	1	0	1	4	0	0
ARPC1B	0	1	0	0	0	10	0	0
ARPC2	2	1	0	0	3	10	0	0
ARPC3	1	1	2	0	1	2	0	0
ARPC4	1	0	2	0	0	11	0	0
ARPC5	0	1	0	0	2	3	0	0
ARPC5L	0	0	1	0	1	4	0	0
ASB6	0	0	0	2	1	1	0	0
ASCC2	0	0	1	0	0	0	0	0
ASCC3	0	0	0	1	0	0	0	0
ASNA1	5	1	0	0	0	0	0	0
ASNS	0	0	1	0	0	0	0	1
ASPH	0	2	2	0	0	0	0	0
ASUN	0	0	0	0	0	1	0	0
ATAD3A	1	0	1	2	0	0	0	0
ATAD3C	0	0	0	0	0	1	0	0
ATIC	0	5	6	0	0	0	1	1
ATL2	0	0	1	0	0	0	0	0
ATP1A1	16	9	9	0	1	9	0	1
ATP2A1	0	0	1	0	0	0	0	0
ATP2A2	0	2	0	0	0	2	1	1
ATP5A1	0	1	2	6	2	6	6	4
ATP5B	2	5	8	6	4	13	14	7
ATP5F1	0	0	0	0	0	2	0	0
ATP5H	0	0	0	0	0	1	0	0
ATP5J	0	0	0	0	0	0	1	1
ATP5O	0	1	0	0	0	0	0	0
ATP6V0A1	4	1	0	0	0	0	0	0
ATP6V0A2	1	0	0	0	0	0	0	0
ATP6V1A	4	2	2	0	0	2	0	0
ATP6V1B2	5	1	1	0	0	0	0	0
ATP6V1D	1	0	0	0	0	0	0	0
ATP6V1G1	2	0	0	0	0	0	0	0
ATP6V1H	2	0	1	0	0	1	0	0
ATPAF1	0	0	0	0	0	0	1	0
ATPIF1	2	3	3	2	2	0	2	2
ATXN10	0	1	3	1	0	0	0	0
ATXN2L	0	0	1	0	0	0	0	0
AZI1	0	0	0	0	0	1	0	0
AZI2	2	0	0	0	0	0	0	0
BAG2	3	0	0	1	0	1	0	0
BAG6	8	7	2	0	0	0	0	0
BANF1	1	3	4	4	1	1	1	1
BASP1	2	2	1	0	0	0	0	0
BAX	0	0	1	0	0	0	0	0
BCAS2	1	1	1	1	0	0	0	0
BCCIP	0	0	1	0	0	1	0	0
BCLAF1	0	18	24	16	10	3	2	2
BCOR	0	0	1	0	0	0	0	0
BID	0	1	1	0	0	0	0	0
BIRC2	13	7	7	0	0	0	0	0
BIRC6	0	0	0	144	96	66	0	0
BLVRA	0	0	1	0	0	0	0	0
BMS1	0	0	1	0	0	0	0	0
BOLA2	0	1	1	0	0	0	1	0
BPNT1	0	0	0	0	0	0	1	0
BRI3BP	0	1	1	0	0	0	0	1
BRIX1	0	0	1	0	0	0	0	0
BSG	8	5	4	0	0	3	0	0
BTF3	0	1	1	0	0	3	1	1
BUB3	0	1	2	0	0	0	1	2
BUD31	0	1	1	0	0	0	0	0
BYSL	0	1	0	0	0	0	0	0
BZW1	0	1	2	0	0	1	0	0
BZW2	0	1	1	0	0	0	0	0
C14orf142	0	0	1	0	0	0	1	0
C14orf166	0	2	2	0	0	0	1	0
C17orf85	0	0	1	0	0	0	0	0
C19orf10	0	1	1	0	0	0	1	1
C19orf43	0	1	2	0	0	0	0	0
C1orf21	1	1	0	0	0	0	0	0
C1QBP	4	6	7	6	6	15	3	4
C21orf33	0	2	4	0	0	0	5	2
C2orf47	0	0	0	2	1	0	0	0
C4A	0	0	0	0	0	1	0	0
C7orf50	0	0	0	0	0	1	0	0
C7orf55	0	0	0	0	0	0	0	1
CA2	0	2	4	3	0	0	12	4
CAAP1	0	1	0	0	0	0	0	0
CACNA2D1	1	0	0	0	0	0	0	0
CACNG6	0	0	0	0	0	0	1	0
CACYBP	0	3	4	118	57	25	3	1
CAD	0	2	1	0	0	2	1	1
CADM1	0	1	0	0	0	0	0	0
CALCOCO2	0	1	0	0	0	0	0	0
CALD1	2	2	3	0	0	15	0	1
CALM1	13	5	3	0	4	2	2	2
CALML3	0	0	0	1	0	0	0	0
CALR	3	15	15	2	2	1	11	10
CALU	0	3	6	0	0	0	6	1
CAND1	0	1	2	1	0	1	4	0
CANX	2	11	6	4	2	4	11	12
CAP1	0	1	2	0	0	0	2	0
CAPN15	1	0	0	0	0	0	0	0
CAPRIN1	0	0	0	0	0	1	0	0
CAPZA1	5	5	5	0	5	10	0	0
CAPZA2	0	1	0	0	1	7	0	0
CAPZB	2	3	4	0	7	14	0	0
CASC3	0	0	2	0	0	0	0	0
CAST	0	0	1	0	0	0	0	0
CAT	0	2	1	0	0	0	0	0
CBR1	0	1	3	0	0	0	3	0
CBR3	0	0	0	0	0	0	0	1
CBS	0	1	0	0	0	0	0	0
CBX3	0	1	2	0	0	0	0	0
CCAR1	0	1	3	0	0	0	2	1
CCAR2	0	1	1	0	0	0	0	0
CCDC12	0	0	2	0	0	0	0	1
CCDC124	0	0	1	0	0	0	0	0
CCDC138	0	0	0	0	0	1	0	0
CCDC47	0	1	2	0	0	1	0	0
CCDC58	0	1	1	0	0	0	1	0
CCDC6	0	0	0	0	0	0	0	1
CCNK	0	1	0	0	0	0	0	0
CCNY	1	0	0	0	0	0	0	0
CCT2	4	2	7	9	2	6	13	5
CCT3	0	5	3	5	1	2	4	3
CCT4	2	4	8	6	1	3	4	3
CCT5	0	2	8	5	3	5	7	5
CCT6A	2	4	8	5	1	3	5	0
CCT7	3	5	7	4	3	5	2	2
CCT8	0	2	3	3	1	2	8	5
CDC37	0	3	2	0	0	0	0	0
CDC40	0	0	2	0	0	0	0	0
CDC42	2	0	0	0	1	1	0	0
CDC5L	0	3	9	1	0	0	0	0
CDH2	1	0	0	0	0	0	0	0
CDK1	0	1	1	0	0	0	0	0
CDK12	0	0	0	0	0	0	1	0
CDK13	0	1	0	0	0	0	0	0
CDK9	0	1	1	0	0	0	1	1
CDKAL1	0	0	1	0	0	0	0	0
CDKN2A	0	0	1	1	2	1	1	0
CDKN2AIPNL	0	1	2	0	0	0	1	0
CDS2	0	1	0	0	0	0	0	0
CDV3	0	1	2	0	0	0	0	1
CECR5	0	0	1	0	0	1	1	1
CELF1	0	1	1	0	0	0	0	0
CENPV	0	0	1	0	0	0	0	0
CEP170	0	1	3	1	1	0	0	0
CEP97	0	0	0	2	1	3	0	0
CETN2	0	0	1	1	0	0	0	0
CETN3	0	0	1	0	0	0	0	0
CFL1	2	2	3	1	0	4	4	2
CFL2	0	0	2	0	0	0	0	0
CHCHD2	0	0	0	0	0	1	0	0
CHCHD2P9	0	0	0	0	0	0	1	1
CHCHD4	0	0	1	0	0	0	0	1
CHD3	0	1	1	0	0	1	0	0
CHD4	0	1	3	0	0	0	0	1
CHERP	0	0	2	0	0	0	0	0
CHMP4B	0	2	0	0	0	0	0	0
CHMP5	1	1	0	0	0	0	0	0
CHMP6	2	0	0	0	0	0	0	0
CHORDC1	0	1	0	0	0	0	2	0
CHP1	0	0	0	0	0	0	0	1
CHTOP	0	1	1	2	2	2	1	0
CIAPIN1	0	1	0	0	0	0	0	0
CIR1	0	2	1	1	0	1	0	0
CKAP4	0	2	3	0	0	0	0	2
CKAP5	0	0	1	1	1	4	1	0
CKB	8	6	11	8	4	8	7	4
CLASP2	0	0	0	1	0	0	0	0
CLCC1	0	1	0	0	0	0	0	0
CLEC16A	0	0	0	9	7	4	0	0
CLIC1	0	0	0	0	0	0	1	0
CLIC4	0	1	0	0	0	0	0	0
CLINT1	1	2	0	0	0	0	0	0
CLIP1	0	0	0	0	1	1	0	0
CLP1	0	0	1	0	0	0	0	0
CLPP	0	0	2	0	0	0	1	0
CLPX	0	0	1	0	0	0	0	1
CLTC	11	10	10	0	1	5	7	1
CMPK1	0	1	0	0	0	0	1	1
CNBP	0	0	0	0	0	1	0	0
CNN3	0	1	0	0	0	1	0	0
CNOT11	0	0	1	0	0	0	0	0
CNP	0	1	2	0	0	1	0	0
CNPY2	0	2	2	0	0	0	1	0
CNPY3	0	1	0	0	0	0	0	0
CNTN1	3	3	1	0	0	0	0	0
COA6	0	1	1	0	0	0	1	0
COG3	0	1	1	0	0	0	0	0
COIL	0	1	0	0	0	1	0	0
COMMD2	0	0	1	0	0	0	0	0
COMT	0	1	0	0	0	1	0	0
COPA	0	1	1	0	0	0	0	0
COPB1	0	2	2	0	0	1	0	0
COPB2	1	0	1	0	0	0	0	0
COPE	1	0	0	0	0	1	0	0
COPG1	0	2	0	0	0	1	0	0
COPG2	0	0	1	0	0	0	0	0
COPS3	0	1	0	0	0	0	0	0
COPS7B	0	0	1	0	0	0	0	0
COPZ1	1	1	1	0	0	0	0	0
CORO1C	4	1	2	0	2	0	0	0
COX17	0	1	1	0	0	1	1	1
COX5A	0	0	0	0	0	1	0	0
CP	0	1	0	1	0	0	1	1
CPNE1	0	0	1	0	0	0	0	0
CPOX	0	1	1	0	0	0	0	2
CPSF3	0	2	1	0	0	0	0	0
CPSF4	0	0	1	0	0	0	0	0
CPSF6	0	3	3	2	0	1	2	0
CPSF7	0	0	2	0	0	0	0	0
CRNKL1	0	0	1	0	0	0	0	0
CS	2	1	4	2	2	0	7	2
CSDE1	0	0	1	0	0	0	0	0
CSE1L	1	2	5	1	0	2	0	1
CSNK1A1	0	0	0	0	0	1	0	0
CSNK2A1	0	0	1	0	0	1	0	1
CSNK2A2	0	0	0	0	0	0	0	1
CSRP2	0	0	1	0	0	0	0	0
CSTB	0	1	1	0	0	0	0	0
CSTF2	0	0	0	0	0	0	1	0
CSTF3	0	0	1	0	0	0	0	0
CTCF	1	1	1	1	0	0	0	0
CTNNA1	4	5	5	0	3	2	0	0
CTNND1	1	4	2	0	1	0	0	0
CTPS1	0	1	2	0	0	0	0	0
CTTN	6	3	6	0	5	11	1	0
CUL1	1	1	0	0	0	0	0	0
CUL3	3	1	1	0	0	0	0	0
CUL5	0	1	0	0	0	0	0	0
CWC15	0	1	2	0	0	0	0	0
CYB5B	0	0	0	0	0	0	1	1
CYB5R3	0	1	0	0	0	0	1	1
CYCS	1	3	4	1	0	1	3	4
DAD1	0	0	0	0	0	0	1	0
DAP3	0	0	0	0	1	1	0	0
DAPK1	0	0	0	0	0	2	0	0
DARS	0	2	2	0	0	0	1	1
DARS2	0	2	1	0	0	0	1	1
DAZAP1	0	0	0	0	0	0	1	0
DBN1	66	25	22	0	22	50	3	2
DBNL	0	0	0	0	0	2	0	0
DCAKD	0	0	0	0	0	2	0	0
DCTN2	0	1	1	0	0	0	1	0
DCTPP1	1	2	1	0	0	0	1	1
DDB1	0	1	3	1	0	0	1	1
DDOST	0	0	0	0	0	1	1	0
DDX1	1	1	5	0	0	1	0	2
DDX10	0	0	2	0	0	0	0	0
DDX17	1	3	5	2	0	2	5	3
DDX20	0	0	5	0	0	3	0	0
DDX21	4	11	19	9	6	6	6	4
DDX23	0	1	2	0	0	0	0	0
DDX39A	0	0	0	0	0	4	0	0
DDX39B	0	0	3	2	1	2	2	1
DDX3X	1	1	1	0	1	3	1	1
DDX41	0	1	0	1	0	0	0	0
DDX42	0	1	1	0	0	0	0	1
DDX46	0	1	2	0	0	0	1	2
DDX5	1	0	2	5	3	6	0	0
DDX50	0	2	5	0	0	3	0	0
DDX52	0	0	1	0	0	0	0	0
DDX54	0	0	1	0	0	1	0	0
DDX6	0	1	1	0	0	0	1	0
DEK	0	0	0	1	0	0	0	0
DENR	0	1	1	0	0	0	1	1
DHRS7B	0	0	0	0	0	0	0	1
DHTKD1	0	0	0	0	0	0	0	1
DHX15	0	0	4	1	0	1	0	0
DHX16	0	1	0	0	0	0	0	0
DHX30	0	3	1	1	0	1	0	0
DHX36	0	0	1	0	0	1	0	0
DHX8	0	1	1	2	0	1	0	0
DHX9	1	4	12	5	2	5	2	3
DIABLO	7	8	3	10	6	4	1	0
DIS3	0	1	2	0	0	0	1	2
DKC1	2	0	1	1	0	0	0	0
DLAT	0	0	1	0	0	0	0	0
DLG4	1	0	0	0	0	0	0	0
DLST	0	2	2	0	1	0	1	1
DNAH8	0	0	0	1	1	0	0	0
DNAJA1	0	1	2	0	1	4	1	0
DNAJA2	0	2	1	1	1	1	0	1
DNAJA3	0	1	0	3	1	4	0	0
DNAJB1	0	0	0	0	0	0	0	1
DNAJB11	0	1	0	0	0	0	0	0
DNAJB12	0	0	0	0	0	1	0	1
DNAJB2	1	0	0	0	0	0	0	0
DNAJB6	0	1	1	0	0	0	0	0
DNAJC7	0	1	0	0	0	0	0	0
DNAJC8	0	1	2	0	0	0	1	1
DNAJC9	0	1	1	0	0	0	0	0
DNM1L	0	0	2	0	0	0	1	0
DNPH1	0	0	1	0	0	0	0	0
DOCK7	7	3	3	0	1	11	0	0
DPP8	1	0	0	0	0	0	0	0
DPY30	0	1	0	0	0	0	0	1
DRG1	0	1	0	0	0	0	0	0
DSG2	28	15	14	0	10	3	0	0
DSP	0	0	1	0	0	0	0	0
DUT	0	1	1	0	0	1	3	1
DYNC1H1	1	5	6	0	0	2	1	1
DYNC1I2	0	1	0	0	0	0	2	0
DYNC2H1	0	0	0	0	1	0	0	0
DYNLL1	0	0	1	1	4	2	0	0
DYNLL2	0	0	0	2	2	1	0	0
DYNLT1	0	0	2	0	0	0	0	0
EBNA1BP2	0	0	1	0	0	0	0	0
ECH1	0	2	2	1	0	1	0	0
ECHS1	0	1	3	3	2	3	5	0
ECI1	0	3	3	0	0	0	2	2
ECM29	0	1	1	0	0	1	0	0
EDC3	0	0	0	0	0	2	0	0
EDC4	0	0	1	0	0	0	1	0
EDF1	1	1	3	0	0	0	2	1
EEF1A1	6	7	10	12	7	7	8	8
EEF1A2	0	1	0	0	0	11	0	0
EEF1B2	2	3	2	3	0	2	3	2
EEF1D	0	2	3	0	0	0	4	1
EEF1E1	1	0	0	1	0	1	1	1
EEF1G	0	2	5	1	1	2	2	2
EEF2	1	6	7	6	1	11	11	2
EFNA5	1	0	0	0	0	0	0	0
EFR3A	0	0	0	0	0	1	0	0
EFTUD2	2	2	10	3	1	6	2	0
EIF1AY	0	0	0	0	0	0	0	1
EIF1B	0	1	0	0	0	0	0	0
EIF2D	0	1	0	0	0	0	0	0
EIF2S1	0	1	1	0	0	0	1	0
EIF2S2	0	1	2	2	0	1	0	1
EIF2S3	0	1	3	1	0	0	0	0
EIF3A	2	1	3	0	0	0	3	1
EIF3B	0	2	1	1	0	0	0	1
EIF3CL	2	4	4	1	0	3	1	2
EIF3D	0	0	0	0	0	0	1	0
EIF3E	2	0	2	1	0	1	0	0
EIF3F	0	1	1	0	0	2	0	0
EIF3G	0	1	5	0	0	0	3	1
EIF3H	0	2	1	0	0	0	1	1
EIF3I	0	1	1	0	0	0	0	0
EIF3J	0	1	2	0	0	0	0	1
EIF3L	0	1	1	0	0	0	1	0
EIF3M	2	3	2	1	1	0	0	0
EIF4A1	1	1	6	3	2	4	4	3
EIF4A3	0	7	12	10	1	3	6	0
EIF4B	2	2	3	0	0	0	1	1
EIF4E	0	1	1	0	0	0	0	0
EIF4E2	0	0	1	0	0	0	0	0
EIF4EBP2	0	1	1	0	0	0	0	0
EIF4G1	0	3	2	0	0	2	1	0
EIF4G2	0	0	1	0	0	1	0	0
EIF4H	0	0	1	0	0	0	2	1
EIF5	0	0	0	2	0	0	0	0
EIF5A	1	3	4	4	0	3	5	3
EIF5B	0	0	2	1	0	0	0	1
EIF6	0	1	2	0	0	0	0	2
ELAC2	0	1	2	0	0	0	0	1
ELAVL1	0	1	1	0	0	0	0	0
ELMSAN1	0	1	0	0	0	0	0	0
ELOVL1	0	0	1	1	0	1	0	0
ELOVL5	0	0	0	0	0	1	0	0
EMD	3	0	0	1	0	1	0	0
ENAH	0	3	4	0	0	0	1	1
ENO1	9	20	18	10	8	1	22	14
ENO3	0	1	1	0	1	0	0	0
ENSA	0	1	1	0	0	0	2	1
ENY2	0	0	1	0	0	0	1	0
EPB41	0	1	0	0	0	0	0	0
EPB41L2	9	7	2	0	0	0	1	1
EPB41L5	1	0	0	0	0	0	0	0
EPHA2	0	1	0	0	0	0	0	0
EPPK1	0	0	1	0	0	0	0	0
EPRS	0	2	3	1	0	2	1	3
ERAL1	0	0	0	0	0	1	0	0
ERBB2IP	2	0	0	0	0	0	0	0
ERH	1	3	2	5	2	2	3	0
ERICH5	1	0	0	0	0	0	0	0
ERLIN1	0	1	1	0	0	0	0	0
ERO1L	0	1	1	0	0	0	0	0
ERP29	0	0	1	0	0	0	3	0
ERP44	0	0	1	0	0	0	0	0
ESD	0	0	2	0	0	0	1	0
ESYT1	0	0	0	0	0	2	0	0
ETF1	0	1	1	0	0	0	0	0
ETFA	2	3	7	2	2	4	6	5
ETFB	0	0	1	0	0	0	4	4
EWSR1	1	2	3	1	1	0	3	4
EXOSC2	0	0	2	0	0	1	0	0
EXOSC3	0	0	0	0	0	1	0	0
EXOSC4	0	0	0	0	0	0	0	1
EXOSC6	0	1	0	0	0	0	0	0
EXOSC8	0	1	1	0	0	0	0	0
EZR	1	2	3	0	0	1	0	1
FABP5	0	0	0	0	0	0	1	0
FAHD1	0	0	1	0	0	0	0	1
FAIM	0	1	1	0	0	0	0	0
FAM101B	0	0	0	0	0	1	0	0
FAM126A	0	1	0	0	0	0	0	0
FAM129B	0	0	1	0	0	0	0	0
FAM98B	0	1	4	0	0	0	0	0
FANCD2	0	0	2	0	0	1	0	0
FANCI	0	1	0	0	0	0	0	1
FARP1	1	0	0	0	0	0	0	0
FARSA	1	1	0	1	0	0	1	0
FASN	1	7	7	2	1	5	8	6
FASTKD2	0	0	0	0	2	4	0	0
FASTKD5	0	0	0	0	0	1	0	0
FAU	1	0	0	1	0	0	1	0
FBL	2	2	2	0	0	1	0	0
FDXR	0	2	0	0	0	0	0	1
FEN1	0	3	3	0	0	0	1	1
FGFR1OP	0	1	3	0	0	1	0	0
FH	0	4	6	0	0	0	5	4
FIP1L1	0	0	2	0	0	0	0	0
FIS1	1	0	0	0	0	1	0	0
FKBP1A	0	2	2	0	0	0	1	1
FKBP3	0	0	1	0	0	0	0	0
FKBP4	1	6	5	0	0	1	3	4
FLII	0	0	0	0	0	13	0	0
FLNA	2	7	11	0	22	31	4	3
FLNB	8	20	16	0	22	30	0	0
FLOT1	3	4	2	0	0	0	0	0
FLOT2	2	2	1	0	1	0	0	0
FMNL2	0	1	0	0	0	0	0	0
FMR1	1	8	13	18	9	2	0	0
FNTA	0	0	1	0	0	0	0	0
FRYL	0	0	1	1	1	0	0	0
FSCN1	0	1	0	0	0	0	0	0
FTO	0	0	1	0	0	0	0	0
FTSJ3	0	2	1	0	0	0	0	0
FUBP1	0	2	4	0	0	0	5	3
FUNDC1	0	0	1	0	0	0	0	0
FUS	1	2	5	1	3	4	6	5
FXN	0	1	0	0	0	0	0	0
FXR1	0	3	6	9	4	1	0	0
FXR2	0	5	9	8	4	0	0	0
FYN	0	2	0	0	0	0	0	0
G3BP1	0	0	1	0	0	1	2	0
GAN	1	0	2	0	0	0	0	0
GANAB	1	9	10	0	0	5	16	7
GAPDH	1	7	11	1	3	5	4	4
GARS	0	0	4	0	0	0	4	2
GART	0	0	0	0	0	1	0	0
GCDH	0	1	0	0	0	0	0	0
GCN1L1	0	3	5	0	0	5	0	1
GDI1	0	2	2	0	0	0	0	0
GDI2	0	2	2	3	2	2	5	1
GEMIN2	0	0	0	0	0	2	0	0
GEMIN4	0	1	1	0	0	2	0	0
GEMIN5	0	1	0	0	0	0	0	0
GET4	2	0	1	0	0	0	0	0
GFM1	0	1	1	0	0	0	1	0
GIGYF2	1	1	0	0	0	0	0	0
GIPC1	0	1	0	0	0	0	0	0
GLB1	0	1	1	0	1	0	0	0
GLIPR2	1	0	0	0	1	0	0	0
GLO1	0	1	1	0	0	0	0	0
GLRX5	0	1	1	0	0	0	1	1
GLS	0	2	2	0	0	0	1	3
GLUD1	0	1	3	2	2	0	9	2
GMEB2	0	1	1	0	0	0	0	0
GMFB	0	1	0	0	0	0	0	0
GMPS	0	1	5	0	0	0	1	0
GNA11	1	0	0	0	0	0	0	0
GNA12	2	0	0	0	1	1	0	0
GNA14	0	0	0	0	0	1	0	0
GNAI1	4	0	0	0	0	0	0	0
GNAI2	11	1	2	0	4	9	0	0
GNAI3	9	3	5	0	5	2	0	0
GNAS	3	4	2	0	0	1	0	0
GNB1	5	1	0	0	0	0	0	0
GNB2	2	1	1	0	4	3	0	0
GNB2L1	1	3	1	0	1	5	1	0
GNG10	0	1	0	0	0	0	0	0
GNG12	3	2	1	0	2	0	0	0
GNG2	0	1	0	0	0	0	0	0
GNG5	1	1	0	0	2	0	0	0
GNG7	1	0	0	0	1	0	0	0
GNL3	1	1	1	1	1	6	0	2
GON4L	0	0	0	1	0	0	0	0
GOT1	0	0	2	0	0	0	0	0
GOT2	0	1	3	3	0	0	7	2
GPATCH4	0	1	2	0	0	2	0	0
GPATCH8	0	1	1	2	0	0	0	1
GPD1L	0	0	0	0	0	1	0	0
GPI	2	7	9	1	1	0	5	5
GPS1	0	0	0	0	0	0	1	0
GRHPR	0	0	1	0	0	0	0	0
GRK5	0	0	1	0	0	0	0	0
GRPEL1	1	1	1	0	1	2	2	3
GRSF1	0	0	0	0	0	0	0	1
GSN	2	2	1	0	0	4	0	0
GSTK1	0	0	0	0	0	0	1	1
GSTO1	0	1	0	0	0	0	0	0
GSTP1	0	4	6	0	0	1	6	4
GTF2F1	0	1	0	0	0	0	0	0
GTF2I	0	3	5	0	0	1	2	2
GTF3C2	0	0	0	0	0	1	0	0
GTF3C3	0	1	0	0	0	0	0	0
GTF3C4	0	1	1	0	0	2	0	1
GTF3C5	0	1	1	0	0	0	0	0
GTPBP3	0	0	2	0	0	0	0	0
GTPBP4	0	1	1	0	0	3	0	0
H1F0	0	2	4	0	0	0	0	0
H1FX	1	0	2	0	1	2	0	0
H2AFX	0	2	1	0	0	0	0	0
H2AFY	0	0	2	1	0	0	0	0
H2AFZ	1	1	0	2	0	1	0	0
H3F3A	0	1	2	3	0	1	0	0
HADH	0	2	5	1	0	0	2	0
HADHA	10	7	9	7	8	5	6	4
HADHB	4	4	3	2	1	0	1	1
HAX1	1	0	2	0	0	2	0	0
HCFC1	0	1	2	0	0	0	1	0
HDGF	0	4	5	0	0	0	3	1
HDGFRP2	0	1	1	0	0	0	0	0
HDLBP	0	2	1	0	0	0	1	2
HDX	0	1	2	0	0	0	0	0
HEATR1	0	0	1	0	0	0	0	0
HELZ	0	1	2	0	0	0	0	0
HERC1	0	1	2	0	0	0	0	0
HERC2	2	0	2	0	0	0	0	0
HES2	0	0	0	0	0	0	0	1
HIBADH	0	0	1	0	0	0	0	1
HIBCH	0	1	1	0	0	0	0	0
HINT2	0	1	1	0	0	0	1	0
HIST1H1C	0	2	1	3	3	0	2	2
HIST1H1D	0	2	2	0	0	0	0	0
HIST1H1E	3	0	0	0	0	0	0	0
HIST1H2AB	3	2	2	6	5	1	0	0
HIST1H2BJ	0	0	0	1	0	0	0	0
HIST1H2BK	4	2	2	8	4	2	3	1
HIST1H3A	2	0	0	0	0	0	0	0
HIST1H4A	5	2	2	8	6	3	0	2
HIST2H2AC	0	0	0	3	3	0	0	0
HIST2H3A	0	2	3	1	1	0	0	0
HK1	0	0	1	0	0	0	4	1
HLTF	0	0	1	0	0	0	0	0
HMBS	0	0	2	0	0	0	1	0
HMGA2	0	0	1	0	0	0	0	0
HMGB1	1	4	6	2	0	4	4	2
HMGB2	0	2	1	1	0	1	3	1
HMGN1	1	2	2	0	0	0	0	0
HMGN5	0	3	2	0	0	0	0	0
HNRNPA0	0	3	3	1	0	1	0	1
HNRNPA1	4	2	4	5	4	6	7	4
HNRNPA2B1	2	8	14	8	7	8	12	6
HNRNPA3	0	2	4	2	0	1	2	2
HNRNPAB	0	2	3	0	0	0	1	1
HNRNPC	1	5	5	0	2	2	4	2
HNRNPCL1	0	0	0	3	0	0	0	0
HNRNPD	3	3	2	2	0	4	2	3
HNRNPDL	0	0	1	1	0	0	0	0
HNRNPF	0	3	5	4	1	3	4	5
HNRNPH1	1	7	6	1	2	9	8	4
HNRNPH3	0	2	4	2	0	0	0	1
HNRNPK	3	8	15	7	6	8	13	11
HNRNPL	0	1	8	0	1	5	2	2
HNRNPM	7	6	11	11	5	4	4	2
HNRNPR	0	5	11	1	1	2	1	0
HNRNPU	1	6	6	3	3	6	5	3
HNRNPUL1	0	0	1	0	0	0	0	1
HNRNPUL2	0	0	1	0	0	0	0	0
HOMER1	0	0	0	8	5	0	0	0
HOMER2	0	0	0	6	2	0	0	0
HP1BP3	0	1	0	0	0	0	0	0
HPRT1	0	1	1	0	0	0	0	0
HRNR	0	9	3	1	1	0	0	2
HSBP1	0	2	2	1	1	0	0	0
HSD17B10	0	3	2	0	0	1	3	3
HSD17B4	0	0	2	0	0	0	1	0
HSDL2	0	3	3	1	0	1	1	1
HSP90AA1	10	11	14	14	9	11	15	13
HSP90AA4P	0	0	0	0	0	0	1	0
HSP90AB1	7	8	14	15	5	4	9	1
HSP90B1	1	5	16	2	0	5	9	9
HSPA1A	26	18	17	28	27	3	17	11
HSPA1L	0	0	1	0	0	0	1	1
HSPA4	0	7	11	0	1	2	12	7
HSPA4L	0	2	0	0	0	0	0	0
HSPA5	11	16	18	20	19	9	25	19
HSPA8	23	14	18	32	30	8	20	11
HSPA9	6	18	19	18	10	13	28	20
HSPD1	18	36	45	23	18	36	55	53
HSPE1	2	4	4	2	2	3	8	5
HSPH1	0	3	0	0	0	1	0	0
HTATSF1	0	1	1	0	0	0	1	2
HTRA2	0	0	1	0	0	0	0	0
HUWE1	7	3	1	0	0	0	0	0
HYOU1	0	8	7	0	0	3	6	7
HYPK	0	0	0	0	0	0	1	0
IARS	0	0	2	0	0	0	1	1
IARS2	0	2	3	0	0	0	1	3
IBA57	0	0	3	0	0	1	0	0
IDH1	0	1	1	0	0	0	0	0
IDH3A	0	2	2	0	0	1	0	3
IDH3B	0	0	2	0	0	0	0	2
IDH3G	0	2	1	0	0	1	1	2
IDI1	0	0	1	0	0	0	0	0
IFFO2	0	0	0	1	0	0	0	0
IFIT5	0	0	0	0	0	1	0	0
IFRD2	0	0	0	0	0	1	0	0
IGF1R	0	0	0	0	0	1	0	0
IGF2BP1	2	2	3	3	1	2	2	1
IGF2BP2	0	0	1	0	0	0	0	0
IGF2BP3	0	1	2	0	0	0	0	0
IK	0	0	1	0	0	0	0	0
IKBKAP	0	2	0	0	0	0	0	0
ILF2	2	3	6	3	0	3	2	1
ILF3	1	2	10	5	1	5	5	2
ILKAP	0	1	1	0	0	0	0	0
IMPDH2	0	0	0	1	0	1	0	0
INA	1	4	4	0	2	4	0	0
INF2	0	1	1	0	0	2	0	0
INIP	0	0	1	0	0	0	0	0
INTS3	0	0	0	0	0	1	0	0
IPO4	0	2	1	0	0	2	0	0
IPO5	1	4	6	2	0	4	1	1
IPO7	0	2	1	0	0	2	0	1
IPO9	1	1	1	0	0	0	0	0
IQGAP1	0	3	6	0	2	9	3	2
IQGAP2	0	1	1	0	0	9	0	0
IQGAP3	0	0	1	1	1	2	0	0
IRS4	16	11	14	27	24	23	1	3
ISOC1	0	0	1	0	0	0	0	0
ISOC2	0	1	1	0	0	1	0	0
ITPR1	1	1	1	0	0	1	0	0
ITPR2	4	4	3	0	2	9	0	0
ITPR3	4	5	1	0	3	12	0	0
JAGN1	0	0	0	0	0	0	1	1
JAK1	0	0	0	0	0	1	0	0
JUP	5	6	2	0	3	1	0	0
KANK1	0	0	0	0	1	3	0	0
KAT7	0	0	1	0	0	0	0	0
KCMF1	0	0	1	0	0	1	0	0
KCTD10	1	0	0	0	0	0	0	0
KHDRBS1	0	1	4	0	0	1	2	1
KHSRP	1	8	10	4	0	4	14	13
KIAA0020	0	0	1	0	0	0	0	0
KIAA0355	0	1	2	0	0	0	0	0
KIAA1211	0	0	0	0	0	1	0	0
KIAA1429	0	0	1	0	0	0	0	0
KIAA1524	0	0	0	0	0	1	0	0
KIAA1598	0	0	0	30	24	7	0	0
KIAA1671	0	0	0	0	3	0	0	0
KIDINS220	1	0	0	0	0	0	0	0
KIF23	0	2	2	0	1	0	0	0
KIF2C	0	1	1	0	0	0	0	0
KIF5B	0	0	0	0	0	0	0	1
KIFC3	0	0	0	1	0	0	0	0
KLHL12	1	0	0	0	0	0	0	0
KLHL7	1	0	1	0	0	0	0	0
KPNA2	0	0	3	1	0	5	2	0
KPNA4	0	0	1	0	0	2	0	0
KPNA5	0	0	2	0	0	0	0	0
KPNB1	1	2	5	3	1	6	3	2
KRT1	12	20	15	14	15	2	19	9
KRT10	17	28	20	6	6	0	9	2
KRT14	0	1	0	0	6	0	1	0
KRT16	0	0	2	0	2	0	1	0
KRT18	0	0	1	0	0	0	0	0
KRT2	4	28	16	0	0	0	10	3
KRT5	0	2	3	0	0	0	0	0
KRT6A	0	0	0	0	2	0	0	0
KRT75	0	0	0	1	0	0	0	0
KRT9	4	12	23	12	14	5	14	8
KTN1	0	2	1	0	0	1	1	2
L2HGDH	0	0	1	0	0	0	0	0
LAMTOR1	3	2	1	0	0	1	1	0
LAMTOR2	3	1	0	0	0	1	0	0
LAMTOR3	3	1	2	0	0	0	0	0
LAMTOR5	4	3	2	0	1	3	0	1
LAP3	0	0	2	0	0	0	2	1
LARP1	0	1	3	1	0	2	0	0
LARP4B	0	0	0	0	0	1	0	0
LARP7	0	0	1	0	0	0	1	0
LARS	0	1	0	0	0	0	0	0
LAS1L	0	0	1	0	0	0	0	0
LBR	0	0	1	0	0	0	0	0
LDHA	1	6	6	1	0	0	12	3
LDHB	1	2	7	3	2	2	10	5
LETM1	0	1	2	0	0	1	0	0
LIG1	0	1	0	0	0	0	0	0
LIG3	1	0	0	0	0	0	0	0
LIMA1	26	21	18	0	9	28	1	0
LIN7A	0	0	1	0	0	0	0	0
LMNA	1	0	2	0	0	0	0	0
LMNB1	1	3	6	2	0	1	0	0
LMO7	0	0	0	0	1	0	0	0
LNP	0	0	0	0	0	0	0	1
LONP1	1	1	5	0	0	0	2	2
LRCH3	0	0	0	0	0	4	0	0
LRPPRC	0	4	8	2	0	5	2	5
LRRC47	0	0	0	0	0	0	1	1
LRRC59	0	0	2	1	0	3	3	1
LRRFIP1	0	0	0	0	0	1	0	0
LRRFIP2	0	0	0	0	0	5	0	0
LSM2	0	1	1	0	0	0	0	0
LSM5	0	0	1	0	0	0	0	0
LSM7	0	0	1	0	0	0	0	0
LUC7L	0	1	0	0	0	0	0	0
LUC7L2	0	1	1	1	0	1	2	2
LUC7L3	0	2	5	1	0	1	2	2
LUZP1	0	0	0	0	0	1	0	0
LYAR	0	2	5	0	0	1	0	1
LYN	4	4	1	0	2	0	0	0
LYPLAL1	0	0	1	0	0	0	0	0
LZTS2	0	0	0	2	3	2	0	0
MACF1	0	1	2	0	0	1	0	0
MAD2L1	0	0	1	0	0	0	0	0
MAGED1	2	4	4	0	1	2	2	1
MAGOH	0	0	3	1	0	1	0	0
MANF	0	0	1	0	0	0	0	0
MAP1B	0	0	1	0	0	0	0	0
MAP4	0	3	4	0	0	1	0	0
MAP7	1	0	0	0	0	0	0	0
MAP7D3	0	0	0	0	1	0	0	0
MAPK1IP1L	1	1	1	0	0	0	0	0
MAPK3	0	0	0	0	0	0	1	1
MAPKAPK2	0	0	0	1	0	1	0	0
MAPRE1	0	4	3	0	0	0	2	1
MARCKS	5	7	8	2	1	5	13	5
MARCKSL1	2	4	2	0	2	2	2	2
MARK2	0	0	1	0	0	0	0	0
MARS	0	1	2	0	0	0	1	0
MAST3	0	0	0	0	1	0	0	0
MATR3	0	3	8	1	1	1	4	1
MAZ	0	0	0	0	0	2	0	0
MBD3	0	0	1	0	0	0	0	0
MCCC1	1	4	9	5	3	5	7	8
MCCC2	0	1	7	3	2	8	4	2
MCFD2	0	0	2	0	0	1	0	0
MCM2	0	0	1	0	0	0	0	0
MCM3	0	0	1	0	0	0	0	0
MCM6	0	1	1	0	0	0	0	0
MCTS1	0	0	0	0	0	0	2	1
MDC1	0	1	1	0	0	0	0	0
MDH1	0	1	2	0	0	0	0	1
MDH2	0	4	5	7	2	9	15	13
MDN1	0	0	0	0	0	4	0	0
MED4	0	0	0	0	0	1	0	0
MESDC2	0	0	1	0	0	0	1	1
METTL15	0	1	0	0	0	0	0	0
MFAP1	0	2	2	0	0	0	1	1
MIA3	0	0	0	0	0	0	1	1
MIF	0	1	0	1	1	0	1	0
MINA	0	0	2	0	0	0	0	0
MKI67	0	0	2	0	0	0	0	0
MMAB	0	0	1	0	0	0	1	0
MMTAG2	1	1	2	3	0	0	1	1
MNAT1	0	0	1	0	0	0	0	0
MOGS	0	0	1	0	0	1	0	0
MPI	0	0	1	0	0	0	0	0
MPP6	2	1	0	0	0	0	0	0
MPRIP	4	5	4	0	6	29	0	0
MPST	0	0	1	0	0	0	0	0
MRI1	0	0	0	0	0	0	1	0
MRPL10	0	0	0	1	0	2	0	0
MRPL12	0	2	0	0	0	2	2	1
MRPL21	0	0	0	0	0	1	0	0
MRPL41	0	0	0	0	0	1	0	0
MRPL44	0	0	0	0	0	1	0	0
MRPL46	0	0	1	0	0	0	0	0
MRPL49	0	0	1	0	0	0	0	0
MRPL53	0	1	1	0	0	0	0	0
MRPS12	0	0	0	0	0	1	0	0
MRPS2	0	1	0	0	0	0	0	0
MRPS21	0	0	0	0	0	1	0	0
MRPS31	0	1	2	1	1	1	0	0
MRPS36	0	0	1	0	0	0	0	0
MSH6	0	0	0	1	0	3	0	0
MSI1	0	1	1	1	1	0	0	0
MTAP	0	2	3	0	0	0	0	1
MTCH2	0	0	0	0	0	1	0	0
MTCL1	0	0	0	0	0	1	0	0
MTDH	0	0	2	0	0	1	1	1
MTG1	0	0	0	0	0	1	0	0
MTG2	0	0	0	0	0	2	0	0
MTHFD1	1	1	2	8	3	6	2	0
MTHFD1L	0	0	0	0	0	2	0	0
MTHFD2	0	1	1	2	0	0	2	1
MTPAP	0	0	1	0	0	0	0	0
MTPN	0	1	1	0	0	0	1	0
MTX2	0	0	0	0	0	1	0	0
MXRA7	0	0	0	0	0	0	2	1
MYADM	1	1	0	0	0	0	0	0
MYBBP1A	1	3	6	1	0	5	0	1
MYCBP2	1	2	1	0	0	0	0	0
MYH10	21	28	27	1	19	136	1	3
MYH14	0	0	0	0	0	25	0	0
MYH9	5	25	19	1	15	258	3	6
MYL12A	0	0	0	0	0	1	0	0
MYL12B	0	1	1	0	3	36	0	0
MYL6	0	4	3	0	0	17	1	0
MYL6B	1	0	0	0	0	2	0	0
MYO19	0	0	0	0	0	1	0	0
MYO1B	26	12	12	0	7	15	0	0
MYO1C	36	17	16	0	15	25	0	0
MYO1D	24	14	14	0	27	10	0	0
MYO1E	0	0	0	0	0	5	0	0
MYO5A	2	0	0	0	0	9	0	0
MYO5C	1	1	0	0	0	2	0	0
MYO6	21	12	15	0	2	19	0	0
MZT2B	0	1	0	0	0	0	0	0
NAA10	0	1	2	0	0	0	0	0
NAA15	0	1	1	0	0	1	2	2
NACA	1	0	1	1	1	0	3	0
NAF1	1	1	1	1	0	1	0	1
NAMPT	0	1	0	0	0	0	0	0
NAP1L1	4	1	2	1	2	3	7	2
NAP1L4	0	0	3	0	0	2	0	0
NARS	0	1	0	0	0	0	0	0
NASP	0	5	6	0	0	0	2	1
NAT10	1	1	1	0	0	1	0	0
NAV1	0	0	0	61	33	13	0	0
NBN	0	0	1	0	0	0	0	0
NBR1	1	1	0	0	0	0	0	0
NCAPD3	0	0	0	0	0	2	0	0
NCAPG	0	0	1	0	0	0	0	0
NCBP1	0	1	1	0	0	0	0	0
NCKAP1	0	0	1	0	0	0	0	0
NCKIPSD	0	0	0	0	0	1	0	0
NCL	8	6	7	4	6	17	14	6
NCR3LG1	1	0	0	0	0	0	0	0
NDFIP1	1	1	1	0	0	0	0	0
NDUFA8	0	1	1	1	1	1	0	0
NDUFAB1	0	0	0	0	0	1	0	0
NDUFS1	0	0	0	0	0	0	0	1
NDUFV2	0	1	1	0	0	0	0	0
NEFL	0	1	3	0	3	0	0	0
NEFM	8	11	11	1	15	8	1	1
NELFA	0	0	0	0	0	1	0	0
NENF	0	0	0	0	0	0	1	0
NES	0	0	0	0	1	0	0	0
NEURL4	1	0	0	0	0	0	0	0
NEXN	2	2	1	0	0	4	0	0
NGDN	0	0	1	1	0	0	0	0
NGLY1	4	3	1	0	0	0	0	0
NHP2L1	0	0	0	0	0	1	0	0
NIFK	0	1	2	0	0	0	0	0
NKAP	0	1	1	1	0	0	0	0
NME1	0	4	5	4	0	0	4	2
NME2	0	3	3	2	0	0	0	1
NME2P1	0	0	0	0	0	0	1	0
NMT1	0	2	0	0	0	0	0	0
NOC3L	0	0	1	0	0	0	0	0
NOLC1	14	7	4	5	9	4	2	1
NOM1	0	1	1	0	0	0	0	0
NONO	2	4	10	4	3	5	5	5
NOP14	0	0	1	0	0	0	0	0
NOP2	0	0	1	0	0	1	0	0
NOP56	2	5	5	0	0	0	0	0
NOP58	5	8	5	1	2	1	0	0
NPEPPS	0	1	0	0	0	0	1	1
NPLOC4	0	0	1	0	0	0	0	0
NPM1	3	4	11	8	3	8	4	6
NPM3	0	0	3	1	0	3	1	1
NRAS	2	0	0	0	0	1	0	0
NRD1	1	0	0	0	0	0	0	0
NSDHL	0	0	0	0	0	1	1	0
NSFL1C	0	1	1	0	0	0	0	0
NSUN2	0	2	2	0	0	0	0	0
NTPCR	0	0	1	0	0	2	0	0
NUBPL	0	0	0	0	0	1	0	0
NUCKS1	0	2	3	0	0	0	1	2
NUDC	0	3	2	0	0	0	1	2
NUDT19	0	0	0	0	0	0	1	1
NUDT21	0	0	2	0	0	0	2	0
NUDT5	0	0	0	0	0	0	0	1
NUMA1	0	0	4	0	0	0	0	0
NUP155	0	0	1	0	0	1	0	0
NUP214	0	1	1	0	0	0	0	0
NUP43	0	0	1	0	0	0	0	0
NUP62	0	1	0	0	0	0	0	0
NUP85	0	0	1	0	0	0	0	0
NUP93	0	1	0	0	1	1	0	0
NUTF2	0	0	1	0	0	0	0	0
NXN	0	0	1	0	0	0	0	0
OAT	0	1	3	2	0	2	6	6
OBSL1	0	0	1	0	0	0	0	0
OCC1	1	0	0	0	0	0	0	0
OGT	0	1	0	0	0	0	0	0
OPA1	0	0	1	0	0	0	0	0
OTUB1	0	0	0	0	0	0	1	0
OTUD5	0	1	0	0	0	0	0	0
OTUD6B	0	1	1	0	0	0	0	0
P4HA1	0	0	2	0	0	0	0	0
P4HB	1	10	10	1	1	3	10	6
PA2G4	0	2	3	1	0	1	4	2
PABPC1	1	4	4	3	1	4	1	1
PAFAH1B1	0	1	1	0	0	0	0	0
PAFAH1B2	0	0	0	0	0	0	1	1
PAFAH1B3	0	0	0	0	0	0	1	1
PAG1	4	2	0	0	1	0	0	0
PAICS	2	3	3	2	1	1	4	3
PAK2	0	0	0	0	0	0	1	0
PAK4	0	0	0	0	0	1	0	0
PALM	3	5	3	0	0	0	0	0
PARK7	1	6	2	1	0	1	1	0
PARP1	8	14	21	29	2	15	11	10
PAWR	0	2	0	0	0	1	0	0
PBRM1	0	0	1	0	0	0	0	0
PC	2	7	10	26	10	17	16	13
PCBP1	0	5	5	3	2	5	4	3
PCBP2	0	2	2	2	1	2	1	0
PCCA	1	2	2	6	1	1	2	2
PCCB	0	1	1	1	0	0	3	3
PCK1	0	0	0	0	0	0	1	0
PCK2	0	1	0	0	0	0	0	3
PCM1	0	1	0	0	0	3	0	0
PCMT1	1	2	3	0	0	0	2	1
PCNA	0	2	2	0	0	1	1	2
PCNP	0	1	1	0	0	0	0	1
PDAP1	0	0	0	0	0	0	1	0
PDCD5	0	0	1	0	0	0	2	1
PDCD6IP	0	2	1	0	0	1	1	0
PDE8A	0	1	0	0	0	0	0	0
PDHB	0	1	2	0	1	1	0	3
PDIA3	3	11	12	1	1	5	16	10
PDIA4	1	6	9	1	0	2	16	8
PDIA6	2	5	10	2	3	5	12	11
PDS5A	0	2	2	0	0	0	1	2
PEA15	0	2	1	0	0	0	0	0
PEAK1	0	0	0	0	1	0	0	0
PEBP1	0	1	2	0	0	0	0	1
PELP1	0	1	1	0	0	0	0	0
PEPD	0	1	0	0	0	0	0	0
PEX14	0	0	1	0	0	1	0	0
PEX19	2	2	1	0	0	0	0	0
PEX6	0	0	0	0	0	1	0	0
PFKP	0	1	0	0	0	0	0	0
PFN1	0	5	7	1	1	0	5	5
PFN2	0	1	1	0	0	0	1	0
PGAM1	0	2	5	0	1	0	7	2
PGAM2	1	0	0	1	0	1	0	0
PGAM5	0	0	1	0	0	0	0	0
PGD	1	3	3	0	0	0	2	2
PGK1	0	4	4	2	1	0	8	2
PGLS	0	0	1	0	0	1	0	0
PGM1	0	1	0	0	0	0	0	0
PGM2	0	1	0	0	0	0	0	0
PGRMC1	0	2	0	0	1	1	1	2
PGRMC2	0	2	2	0	0	0	1	2
PHB	0	0	0	0	0	2	0	0
PHB2	0	0	0	0	1	1	0	0
PHF3	0	0	1	0	0	0	0	0
PHF6	0	0	2	0	0	0	0	0
PHF8	0	1	0	0	0	0	0	0
PHGDH	1	5	2	3	1	3	4	4
PHPT1	0	1	1	0	0	0	0	0
PI4KA	6	3	0	0	0	0	0	0
PICALM	1	1	1	0	0	0	0	0
PIN1	0	0	1	0	0	0	0	0
PIN4	0	0	0	0	0	0	1	0
PITRM1	0	0	1	0	0	0	1	0
PJA2	0	5	1	0	0	0	0	0
PKM	4	6	8	5	4	5	9	11
PKP2	0	0	1	0	0	0	0	0
PLAA	0	1	1	0	0	0	0	0
PLCB3	0	1	1	0	0	0	0	0
PLEC	0	13	13	0	43	16	0	0
PLRG1	0	0	3	0	0	0	0	0
PLS1	0	0	0	0	0	1	0	0
PLS3	2	6	5	0	0	1	4	1
PMPCA	0	2	3	0	0	1	2	0
PMPCB	0	2	4	0	0	0	1	0
PNN	0	6	10	1	1	0	0	0
PNP	0	0	2	0	0	0	1	0
PNPO	0	0	1	0	0	0	0	0
PNPT1	0	0	2	0	0	0	1	0
POLB	0	0	1	0	0	0	0	0
POLDIP3	0	2	5	0	0	0	0	0
POLE3	0	0	2	0	0	0	0	0
POLR1C	0	1	1	0	0	0	0	0
POLR1D	0	0	0	0	0	1	0	0
POLR2A	0	0	2	0	0	0	0	0
POLR2B	0	0	1	0	0	0	0	0
POLR2D	0	0	1	0	0	0	0	0
POLR2G	0	0	1	0	0	0	0	0
POLR2H	0	2	2	0	0	1	0	0
POLR2I	0	0	1	0	0	0	0	0
POLR2J	0	0	1	0	0	0	0	0
POLR3A	0	1	0	0	0	0	0	0
POLR3B	0	1	0	0	0	0	0	0
POLRMT	0	1	1	1	0	1	0	0
PPA1	0	0	2	0	0	1	3	1
PPA2	0	1	0	0	0	0	1	0
PPAT	0	0	1	0	0	0	0	0
PPFIBP1	0	0	0	0	0	1	0	0
PPIA	8	1	2	6	4	4	11	7
PPIB	0	0	1	2	0	1	6	3
PPIF	1	0	1	1	1	1	2	1
PPIG	0	1	2	0	0	1	0	0
PPIH	0	0	0	0	0	0	1	0
PPIL4	1	0	0	0	0	0	0	0
PPM1F	0	0	1	0	0	0	0	0
PPM1G	0	2	3	0	0	0	1	2
PPP1CA	0	0	0	0	4	0	0	0
PPP1CB	0	0	0	0	0	1	0	0
PPP1CC	3	2	3	2	0	7	0	0
PPP1R10	0	1	1	0	0	0	0	0
PPP1R12A	1	2	3	0	5	10	0	0
PPP1R7	0	0	1	0	0	0	0	0
PPP1R9A	1	2	1	0	0	3	0	0
PPP1R9B	11	8	11	0	13	5	0	0
PPP2CA	0	1	2	0	0	0	0	0
PPP2CB	0	0	0	0	0	0	1	0
PPP2R1A	6	8	7	1	1	3	1	2
PPP4R4	0	0	0	0	0	0	0	1
PPP6C	0	0	0	0	0	1	0	0
PPT1	0	0	1	0	0	0	0	0
PRAF2	0	1	1	0	0	0	0	0
PRCC	0	1	1	0	0	0	0	0
PRDX1	1	1	3	5	1	2	3	4
PRDX2	0	2	0	0	0	4	2	3
PRDX3	0	0	0	2	1	5	3	0
PRDX4	0	0	1	0	0	0	1	0
PRDX5	0	2	1	0	0	0	7	2
PRDX6	1	4	2	1	2	3	6	4
PREP	0	1	0	0	0	0	0	0
PRKACA	0	0	0	0	0	1	0	0
PRKAR2A	0	1	2	0	0	1	0	0
PRKCSH	2	7	6	1	0	3	10	7
PRKDC	2	10	18	3	0	10	2	4
PRMT1	0	0	1	0	0	0	0	0
PRMT5	0	5	5	0	0	0	2	0
PRNP	1	0	0	0	0	0	0	0
PRPF19	0	3	5	1	0	3	4	3
PRPF3	0	0	2	0	0	0	0	0
PRPF38A	0	1	1	0	0	0	0	0
PRPF38B	0	0	0	0	0	0	0	1
PRPF4	0	1	2	0	0	0	0	0
PRPF40A	0	0	2	0	0	0	0	0
PRPF4B	0	0	1	1	0	1	0	0
PRPF6	0	0	2	0	0	0	0	0
PRPF8	0	6	18	3	0	5	0	2
PRRC2A	0	0	5	0	0	3	0	1
PRRC2B	0	1	1	0	0	0	0	0
PRRC2C	0	2	2	1	1	0	0	0
PSAT1	0	0	0	0	0	0	3	0
PSMA1	6	2	1	0	0	0	1	0
PSMA2	3	0	0	0	0	0	0	0
PSMA4	1	0	0	0	0	0	0	0
PSMA5	2	0	0	0	0	0	0	0
PSMA6	3	0	0	0	0	0	0	0
PSMA7	3	0	0	0	0	0	0	0
PSMB1	4	1	0	0	0	0	0	0
PSMB2	6	0	0	0	0	0	0	0
PSMB3	3	1	0	0	0	0	0	0
PSMB4	4	0	0	0	0	0	0	0
PSMB5	3	1	0	0	0	0	0	0
PSMB6	2	1	0	0	0	0	0	0
PSMB7	3	1	1	0	0	0	0	0
PSMC1	9	5	4	0	0	0	0	1
PSMC2	12	6	5	0	0	0	1	1
PSMC3	14	11	10	0	0	1	0	0
PSMC4	19	12	6	0	0	1	1	2
PSMC5	11	4	4	0	0	0	1	1
PSMC6	6	3	1	0	0	1	1	2
PSMD1	20	15	10	0	0	0	3	1
PSMD11	5	2	2	0	0	0	1	0
PSMD12	11	4	5	0	0	0	0	0
PSMD13	4	4	2	0	0	0	0	0
PSMD14	4	4	3	0	0	1	1	0
PSMD2	17	14	7	0	0	0	1	1
PSMD3	9	6	5	0	0	0	1	1
PSMD4	6	4	3	0	0	0	0	0
PSMD6	6	7	4	0	0	0	0	1
PSMD7	3	1	0	0	0	0	0	0
PSMD8	0	1	1	0	0	0	0	0
PSME3	0	1	0	0	0	0	2	1
PSMF1	0	0	0	0	0	1	0	0
PSMG1	0	0	0	0	0	0	0	1
PSPC1	0	3	2	0	0	0	0	0
PTBP1	2	7	10	7	3	5	8	10
PTBP2	0	0	2	0	0	0	0	0
PTCD3	0	0	0	0	0	1	0	0
PTGES3	0	0	1	0	0	1	0	1
PTMA	3	7	6	3	2	1	12	11
PTMS	0	1	2	0	0	0	2	2
PTPLAD1	1	2	3	0	0	1	0	1
PTPMT1	0	0	0	1	0	0	0	0
PTPN13	0	1	0	0	0	0	0	0
PTPRG	1	1	0	0	0	0	0	0
PTRH2	0	0	0	0	0	1	0	0
PUF60	0	1	3	1	0	1	0	0
PUM1	1	0	2	0	0	0	0	0
PUS1	0	0	0	0	0	0	1	0
PWP2	0	0	1	0	0	0	0	0
PYCR1	0	5	7	1	0	1	6	6
PYCR2	0	2	2	0	0	1	2	2
PYGL	0	1	0	0	0	0	0	0
QARS	0	2	4	0	0	1	0	0
RAB10	1	1	1	0	0	0	0	0
RAB14	0	0	1	0	0	0	0	0
RAB15	0	0	0	1	0	0	0	0
RAB1A	2	0	2	0	0	0	0	0
RAB1B	1	0	0	0	0	3	0	0
RAB1C	0	1	1	0	0	0	0	0
RAB21	0	1	0	0	0	1	1	0
RAB2A	0	0	1	0	0	0	2	1
RAB5A	0	1	1	0	0	0	0	0
RAB5C	1	0	1	0	0	0	1	1
RAB7A	1	1	3	0	0	0	2	1
RAB8A	1	1	1	0	0	0	0	1
RAC1	0	0	0	0	0	1	0	0
RAD23A	1	0	1	0	0	0	0	0
RAD23B	3	3	1	0	0	0	0	2
RAD50	0	1	1	0	0	0	0	0
RAE1	0	0	1	0	0	0	0	0
RAI14	0	4	2	0	6	25	0	0
RALA	0	0	1	0	0	0	0	0
RALB	2	0	0	0	0	0	0	0
RALY	0	0	1	0	0	0	0	0
RAN	1	2	1	0	1	2	1	1
RANBP1	0	1	1	0	0	1	2	3
RANBP2	0	0	1	0	0	0	0	2
RANBP3	0	0	0	0	0	0	1	0
RANGAP1	0	0	1	0	0	0	0	0
RAP1A	2	0	0	0	0	0	0	0
RAP1B	3	0	0	0	0	0	0	0
RAP2A	1	0	0	0	0	0	0	0
RAP2B	1	0	0	0	0	1	0	0
RARS	0	1	1	0	0	0	0	0
RARS2	0	0	1	0	0	0	0	0
RAVER1	0	0	1	0	0	0	0	0
RBBP4	0	2	4	0	0	0	2	0
RBBP6	0	1	2	0	0	0	0	0
RBBP7	0	3	2	1	0	0	0	0
RBFA	0	1	1	0	0	1	0	0
RBM10	0	1	2	0	0	0	0	0
RBM12	0	0	1	0	0	0	0	0
RBM15	0	1	0	0	0	0	0	0
RBM25	0	4	4	0	0	1	3	3
RBM26	0	0	0	0	0	0	0	1
RBM27	0	1	1	0	0	0	0	0
RBM39	3	3	3	3	2	6	2	4
RBM4	0	1	0	0	0	0	1	0
RBM8A	0	3	4	3	0	0	2	1
RBMX	0	2	4	2	0	1	2	4
RBMX2	0	0	1	0	0	0	0	0
RBX1	1	1	0	0	0	0	0	0
RCC1	0	1	2	0	0	0	0	0
RCC2	1	1	1	0	0	0	0	0
RCN1	0	1	2	0	0	0	4	3
RCN2	4	6	5	0	1	4	0	1
RCOR3	0	0	1	0	0	0	0	0
RDH11	0	1	0	0	0	0	0	0
RDX	0	2	0	0	0	0	0	0
RECQL	0	0	1	0	0	0	0	0
RER1	0	1	1	0	0	0	0	0
REXO2	0	0	1	0	0	0	0	0
RFC1	0	1	2	0	0	0	0	0
RFC2	0	1	1	0	0	1	1	0
RFC3	0	0	0	0	0	1	0	0
RFC4	0	2	1	0	0	4	0	0
RGPD3	0	1	0	0	0	0	0	0
RHOA	3	0	0	1	1	2	0	0
RIF1	0	0	0	0	0	1	0	0
RLIM	2	3	2	0	0	0	0	0
RMDN3	0	0	0	0	0	1	0	0
RNF115	1	1	0	0	0	0	0	0
RNF126	2	0	0	0	0	0	0	0
RNF219	0	12	12	0	0	1	0	0
RNF41	0	0	0	151	89	60	0	0
RNF5	1	1	1	0	0	0	0	0
RNH1	0	0	1	0	0	0	0	0
RNMTL1	0	1	0	1	0	1	0	0
RNPS1	0	1	1	2	0	0	0	0
RP2	4	2	1	0	1	0	0	0
RP9	0	0	0	0	1	0	0	0
RPA1	0	0	2	0	0	0	0	0
RPA2	0	0	1	0	0	0	0	0
RPA3	1	2	3	0	0	0	0	0
RPL10	0	1	1	1	0	5	0	0
RPL10A	2	0	0	2	1	1	2	0
RPL11	0	0	0	1	1	3	0	0
RPL12	1	3	4	2	1	5	1	1
RPL13	1	0	1	1	1	1	0	0
RPL13A	1	0	0	1	2	2	1	0
RPL14	0	0	0	1	1	0	0	0
RPL15	1	0	2	0	0	6	0	0
RPL17	0	5	2	3	2	3	1	1
RPL18	1	0	0	1	1	4	0	0
RPL18A	0	0	0	1	0	1	0	0
RPL19	0	1	1	1	1	0	1	1
RPL21	0	0	1	0	0	1	0	0
RPL22	1	0	0	0	0	2	1	0
RPL23	1	1	1	4	3	8	0	0
RPL23A	0	1	2	4	1	2	1	2
RPL24	2	0	0	2	1	0	1	0
RPL26	1	0	1	1	0	2	0	0
RPL27	1	0	1	1	1	1	0	0
RPL27A	0	0	0	1	0	1	0	0
RPL28	0	1	1	1	2	2	1	0
RPL29	1	0	0	1	0	1	1	0
RPL3	2	3	4	3	0	9	2	2
RPL30	1	1	1	2	1	3	0	0
RPL31	0	0	0	1	0	0	0	1
RPL32	0	0	0	1	0	2	0	0
RPL35	0	0	0	1	0	1	0	0
RPL35A	1	2	1	1	1	0	0	1
RPL36	1	0	0	0	0	0	1	0
RPL36A	0	0	0	0	0	1	0	0
RPL38	0	0	1	0	0	2	0	0
RPL4	1	1	2	2	0	10	1	1
RPL5	1	0	1	2	1	2	2	1
RPL6	4	2	3	5	3	7	2	0
RPL7	0	2	0	2	0	5	1	0
RPL7A	0	1	2	3	2	7	1	1
RPL8	0	0	1	1	0	6	1	0
RPL9	2	0	1	1	1	4	0	0
RPLP0	2	0	1	5	0	4	3	0
RPLP1	0	2	0	1	2	10	1	0
RPLP2	2	5	3	0	4	5	5	4
RPN1	0	0	0	1	0	5	2	1
RPN2	0	2	2	0	0	4	0	1
RPRD1A	0	1	1	0	0	0	1	0
RPS10	2	0	0	1	1	1	1	0
RPS11	0	1	2	0	0	2	1	1
RPS12	4	5	4	4	3	7	1	1
RPS13	1	0	0	3	3	3	1	1
RPS14	0	2	4	0	0	1	2	1
RPS15	0	1	4	2	1	4	2	2
RPS15A	0	0	0	0	0	1	0	0
RPS16	1	1	0	1	1	1	1	0
RPS17	0	2	3	1	1	1	1	1
RPS18	2	1	1	0	0	2	1	1
RPS19	1	1	0	3	0	1	4	1
RPS2	3	0	0	4	0	3	0	0
RPS20	1	1	1	2	0	1	2	2
RPS21	1	2	1	0	0	2	0	0
RPS23	0	0	0	2	1	1	1	0
RPS24	0	0	0	1	0	0	1	0
RPS25	0	0	0	3	1	2	1	1
RPS26	1	1	1	1	0	1	0	1
RPS27	0	1	1	1	0	1	2	0
RPS27A	0	0	0	0	0	2	0	0
RPS28	0	1	1	0	0	0	1	0
RPS3	3	3	3	3	2	7	0	1
RPS3A	0	1	1	3	1	1	0	1
RPS4X	1	2	1	4	0	2	2	1
RPS5	3	4	3	1	1	2	1	0
RPS6	0	1	1	0	0	1	3	2
RPS7	4	2	2	1	0	3	1	0
RPS8	1	2	2	0	2	2	3	3
RPS9	1	0	0	2	1	1	0	0
RPSA	3	3	2	1	2	3	3	1
RRAGA	1	0	0	0	0	0	0	0
RRAS	0	1	1	0	0	0	0	0
RRAS2	3	0	0	0	0	0	0	0
RRBP1	0	2	1	0	0	2	0	1
RRP1	0	0	2	0	0	0	0	0
RRP15	0	0	1	0	0	0	0	1
RRP1B	0	0	1	0	0	1	0	0
RRS1	0	0	1	0	0	0	0	0
RSL1D1	0	2	1	2	0	1	0	1
RSPRY1	2	0	0	0	0	3	0	0
RTCB	0	0	1	0	0	1	1	0
RTN4	0	1	1	0	0	1	2	1
RUVBL1	0	0	1	0	0	1	0	0
RUVBL2	0	3	3	0	0	0	0	2
SAAL1	0	2	1	0	0	0	0	0
SAE1	0	0	1	0	0	0	0	0
SAFB	0	3	6	0	0	0	0	0
SAFB2	0	0	0	0	0	0	0	1
SAP130	0	0	0	1	0	0	0	0
SAP18	0	2	3	2	0	0	0	0
SAR1A	0	0	1	0	0	0	0	0
SAR1B	0	1	0	0	0	0	0	0
SARNP	0	1	1	0	0	0	2	1
SARS	0	0	1	0	0	0	0	0
SART1	0	1	4	0	0	0	0	0
SCAF1	0	1	5	0	0	0	0	0
SCAF4	0	1	6	0	0	0	0	0
SCAMP3	0	1	1	0	0	1	0	0
SCCPDH	0	1	0	0	0	1	0	0
SCD	0	0	0	0	0	2	0	0
SCP2	0	0	0	0	0	0	0	1
SCRIB	1	0	0	0	0	0	0	0
SDAD1	0	0	1	0	0	0	0	0
SDCBP	1	0	0	0	0	0	0	0
SDCCAG3	1	0	0	1	1	0	0	0
SDF4	0	0	0	0	0	1	0	0
SEC13	0	1	2	0	0	1	1	1
SEC23A	0	0	1	0	0	0	1	0
SEC61B	0	1	1	0	1	1	1	0
SEC61G	0	1	1	0	0	0	0	1
SEH1L	0	1	0	0	0	0	0	0
SENP3	0	0	0	0	0	1	0	0
SEPT11	0	0	1	0	0	0	0	0
SEPT2	0	1	1	0	0	0	0	0
SEPT8	0	0	1	0	0	0	0	0
SERBP1	3	3	3	2	1	2	6	3
SERPINH1	1	4	5	1	1	1	2	2
SET	4	6	5	4	2	5	7	6
SF1	0	1	4	0	0	0	1	0
SF3A1	0	3	10	0	0	0	2	1
SF3A2	0	0	2	0	0	0	0	0
SF3A3	0	4	3	0	1	0	0	1
SF3B1	0	5	10	4	2	7	5	4
SF3B14	0	0	0	1	0	0	0	0
SF3B2	0	2	9	2	1	0	2	2
SF3B3	0	6	10	0	2	1	4	3
SF3B4	0	0	1	0	0	1	1	0
SF3B5	0	1	0	0	0	0	0	0
SFPQ	1	5	12	7	1	7	11	10
SGTA	0	1	0	0	0	0	1	1
SH3BGRL	0	2	0	0	0	0	0	0
SH3GL1	0	0	1	0	0	0	0	0
SHMT2	1	3	6	3	2	4	8	6
SHROOM3	1	0	0	0	0	0	0	0
SIPA1L1	0	0	0	1	2	0	0	0
SIPA1L3	0	0	0	0	1	0	0	0
SKIV2L2	0	4	4	0	0	3	0	0
SKP1	0	1	1	0	0	0	1	0
SLC12A2	0	0	0	0	0	0	0	1
SLC16A1	5	3	3	0	0	2	1	1
SLC1A5	1	0	1	1	1	2	0	1
SLC25A5	0	0	0	1	1	2	0	0
SLC25A6	0	0	0	0	0	1	0	0
SLC35F6	1	0	0	0	0	0	0	0
SLC38A2	1	0	0	0	0	0	0	0
SLC39A7	0	1	1	0	0	2	0	0
SLC3A2	0	0	1	0	0	0	0	1
SLC4A7	1	0	0	0	0	0	0	0
SLC7A5	0	1	0	0	0	1	0	0
SLIRP	0	0	2	0	0	0	0	0
SLTM	0	0	2	1	0	0	0	0
SMAP	0	1	1	0	0	0	1	1
SMARCC1	0	0	2	0	0	0	0	0
SMC1A	0	0	1	1	0	0	0	1
SMC2	0	0	0	0	0	0	1	1
SMC3	0	1	1	0	0	1	0	1
SMC4	0	1	1	0	0	0	0	0
SMN1	0	4	3	0	0	0	0	0
SMNDC1	0	1	1	0	0	0	0	0
SMU1	0	1	3	0	0	0	0	0
SNAP23	5	7	4	0	2	0	0	0
SNAPIN	0	1	0	0	0	0	0	0
SND1	0	4	5	0	0	1	4	4
SNRNP200	0	6	15	8	1	6	0	0
SNRNP40	0	0	1	0	0	0	0	0
SNRNP70	0	2	4	0	0	1	2	2
SNRPA	0	2	3	0	0	0	1	2
SNRPA1	0	1	3	0	0	1	1	0
SNRPB	0	1	1	0	0	0	1	1
SNRPB2	1	1	2	1	1	0	0	0
SNRPC	0	0	0	0	0	1	1	0
SNRPD1	2	3	4	0	1	1	1	1
SNRPD2	0	0	4	0	0	0	3	2
SNRPD3	0	3	2	2	1	0	2	1
SNRPE	0	1	0	0	0	0	0	1
SNRPF	0	3	5	0	1	0	2	2
SNW1	0	3	5	0	0	0	0	0
SNX2	0	2	1	0	0	0	0	0
SOD1	0	1	1	0	0	0	0	0
SOGA1	0	0	0	50	25	5	0	0
SOGA2	0	0	0	17	3	0	0	0
SON	0	1	1	0	0	3	0	0
SORD	0	0	0	0	0	0	1	1
SPAG7	0	0	1	0	0	0	0	0
SPC24	0	0	1	0	0	0	0	0
SPECC1	0	1	1	0	0	0	0	0
SPECC1L	0	1	0	0	4	3	0	0
SPTAN1	22	28	23	0	63	21	1	1
SPTBN1	9	19	16	0	54	21	0	0
SPTBN2	5	2	3	0	14	1	0	0
SPTLC1	0	0	0	0	0	1	1	0
SREK1	0	0	1	0	0	0	0	0
SRM	0	1	0	0	0	0	0	0
SRP14	0	0	1	1	1	0	1	1
SRP19	0	1	0	0	0	0	0	0
SRP54	0	0	0	1	0	0	0	0
SRP68	0	2	1	0	0	1	1	1
SRP72	0	1	1	0	0	0	0	0
SRP9	0	0	0	1	0	0	0	0
SRPRB	0	0	1	1	0	2	0	0
SRR	0	0	0	0	0	1	0	0
SRRM1	0	0	2	3	0	0	2	1
SRRM2	0	4	7	0	0	5	9	9
SRRT	0	1	4	0	0	0	1	1
SRSF1	0	0	0	0	1	2	2	3
SRSF10	0	0	1	0	0	0	0	0
SRSF11	0	0	0	0	0	2	1	0
SRSF2	1	4	5	2	3	2	4	2
SRSF3	0	1	0	1	0	1	2	1
SRSF4	1	1	2	1	0	2	2	3
SRSF5	0	0	1	0	0	0	1	1
SRSF7	0	0	0	1	0	0	0	0
SSB	0	5	4	0	0	1	8	2
SSBP1	4	1	3	0	0	1	2	1
SSFA2	3	3	3	0	2	2	0	0
SSR1	0	0	1	0	0	1	0	0
SSR4	0	0	0	0	0	1	0	1
SSRP1	0	1	2	0	0	0	0	0
ST13	0	2	3	1	2	1	4	2
STAG2	0	0	1	0	0	0	0	0
STIP1	0	3	4	4	0	2	3	1
STMN1	0	1	1	0	0	0	1	0
STOM	3	1	0	0	0	0	0	0
STOML2	0	0	1	0	0	0	0	0
STRAP	0	1	0	0	0	2	0	0
STRBP	0	0	1	0	0	1	0	0
STT3A	0	0	0	0	0	1	1	0
STUB1	1	0	1	0	0	0	0	0
STXBP3	1	0	0	0	0	1	0	0
SUB1	0	0	0	2	1	0	4	1
SUCLG1	0	0	0	0	0	1	0	0
SUCLG2	0	1	1	0	0	0	2	3
SUGT1	0	1	1	5	1	0	1	1
SUMO1	0	1	3	0	0	0	1	0
SUMO2	0	2	0	0	0	0	0	2
SUMO3	0	0	1	1	0	0	1	0
SUPT16H	0	3	3	0	0	0	0	0
SUPT6H	0	1	1	0	0	0	0	0
SUPV3L1	0	1	1	0	0	0	0	1
SURF4	0	1	1	2	1	2	1	1
SURF6	0	0	1	0	0	0	0	0
SVIL	0	2	2	0	0	2	0	0
SYAP1	0	0	1	0	0	0	0	0
SYF2	0	1	1	0	0	0	0	0
SYMPK	0	0	1	0	0	0	0	0
SYNCRIP	1	2	9	3	1	1	4	1
TACC1	0	0	0	0	1	5	0	0
TACO1	0	0	0	0	0	0	1	1
TAF15	2	2	3	0	0	0	1	2
TAGLN2	1	6	6	2	1	2	2	4
TAMM41	0	0	1	0	0	0	0	0
TARDBP	0	1	3	0	0	1	2	0
TARS	0	0	1	0	0	0	0	0
TAX1BP1	1	1	0	0	0	0	0	0
TBC1D15	0	0	1	0	0	0	0	0
TBCA	0	1	1	0	0	0	0	1
TBK1	3	0	0	0	0	0	0	0
TCEB1	0	1	0	1	0	0	0	0
TCEB2	0	0	0	3	0	1	1	0
TCERG1	0	0	2	0	0	0	0	0
TCOF1	1	7	8	1	0	2	5	3
TCP1	1	4	2	5	2	4	5	2
TFRC	1	1	2	0	0	0	1	0
THOC1	0	2	4	0	0	0	0	0
THOC2	0	0	2	0	0	0	1	1
THOC5	0	0	1	0	0	0	0	0
THOC6	0	0	2	0	0	0	0	0
THOC7	0	0	2	0	0	0	0	0
THRAP3	0	23	29	21	14	3	5	6
TIAL1	0	0	1	0	0	0	0	0
TIMELESS	0	1	0	0	0	0	0	0
TIMM13	0	0	2	0	0	0	0	0
TIMM44	0	0	0	1	0	1	2	1
TIMM50	0	0	0	1	0	3	0	0
TIMM8A	0	1	1	0	0	0	2	1
TJP1	0	1	1	0	1	0	0	0
TJP2	0	1	0	0	0	0	0	0
TKT	1	16	19	0	2	0	10	5
TLN1	1	4	3	0	0	0	2	2
TMED10	0	0	0	0	1	1	0	0
TMED2	2	1	1	0	0	1	1	1
TMOD1	2	1	1	0	0	5	0	0
TMOD2	1	0	0	0	0	3	0	0
TMOD3	4	4	8	0	5	18	0	0
TMPO	1	7	16	2	0	1	2	0
TMSB10	0	1	1	0	0	1	0	0
TMX1	0	0	0	0	0	0	1	0
TMX3	0	0	0	0	0	0	0	2
TNFAIP3	128	72	66	0	0	0	0	0
TNIP1	0	1	2	0	0	0	0	0
TNIP2	0	0	1	0	0	0	0	0
TNKS	0	1	0	0	0	0	0	0
TNPO1	0	2	2	0	0	0	0	1
TNPO3	0	1	0	0	0	0	0	0
TNRC6A	1	1	2	0	0	0	0	0
TNRC6B	0	3	2	0	0	0	0	0
TOM1	5	3	3	0	0	0	0	0
TOM1L2	5	3	6	0	0	2	0	0
TOMM20	1	0	0	0	0	0	0	0
TOMM22	0	0	0	0	0	1	0	0
TOMM70A	0	0	1	0	0	1	0	0
TOP1	0	1	4	2	0	0	0	0
TOP2A	0	2	3	0	0	0	0	0
TP53	0	3	5	1	0	1	0	0
TPD52L2	0	1	0	0	0	0	0	0
TPI1	0	9	7	1	0	0	3	3
TPM1	0	0	0	0	0	9	1	0
TPM2	0	0	0	0	1	0	0	0
TPM3	3	0	1	0	1	0	0	0
TPM4	0	3	1	0	0	5	0	0
TPR	0	0	1	0	0	0	1	0
TPT1	0	0	1	0	0	0	1	2
TPX2	0	0	1	0	0	0	0	0
TRA2B	0	0	0	1	0	0	1	0
TRAF2	9	4	7	0	0	0	0	0
TRAP1	1	5	6	1	2	4	14	9
TRIM27	0	0	1	0	0	0	0	0
TRIM28	2	5	6	4	2	2	5	7
TRIM37	0	0	0	0	0	1	0	0
TRIP13	0	0	1	0	0	0	0	0
TRMT1	0	0	0	0	0	1	0	0
TRMT10C	0	2	2	0	0	0	0	0
TRRAP	0	0	0	0	0	1	0	0
TSFM	0	1	1	0	0	0	1	0
TST	0	0	1	0	0	0	0	0
TTC1	0	0	0	0	0	2	0	0
TTC19	0	0	0	1	0	0	0	0
TTLL12	0	0	1	0	0	0	0	0
TUBA1B	7	5	6	2	7	3	8	6
TUBA1C	0	0	0	10	0	12	0	0
TUBA4B	1	1	0	2	1	0	0	0
TUBAL3	1	1	1	0	0	0	0	0
TUBB	8	10	11	17	3	18	8	6
TUBB4A	1	3	2	0	0	1	0	0
TUBB4B	0	0	0	2	6	2	1	0
TUBB6	0	0	0	1	0	0	0	0
TUBG1	0	0	1	0	0	0	0	0
TUBGCP2	1	0	0	0	0	0	0	0
TUFM	0	5	11	1	1	9	13	13
TWF1	0	0	0	0	0	1	0	0
TWF2	0	1	0	0	0	0	0	0
TXLNA	0	0	1	0	0	0	0	0
TXN	0	0	1	1	1	1	0	2
TXN2	0	0	0	0	0	0	0	1
TXNDC12	0	0	0	0	0	0	1	2
TXNDC5	1	0	0	0	0	1	4	2
TXNL1	0	0	1	0	0	0	0	0
U2AF1	1	2	2	1	1	2	2	2
U2AF2	0	3	3	1	1	2	2	4
U2SURP	0	2	5	0	0	0	0	0
UACA	0	0	0	0	0	5	0	0
UBA1	0	9	12	2	0	3	13	6
UBA2	0	0	1	0	0	1	0	0
UBA52	0	0	0	4	1	0	0	0
UBAC2	0	1	0	0	0	0	0	0
UBAP2L	1	1	2	0	1	1	0	0
UBB	7	2	1	0	0	0	1	1
UBE2D3	1	0	0	0	0	0	0	0
UBE2I	0	0	0	0	0	1	0	0
UBE2L3	0	1	2	0	0	0	1	1
UBE2N	0	0	0	0	0	0	2	1
UBE2V1	0	0	0	0	0	0	1	0
UBE3C	0	0	0	0	0	1	0	0
UBQLN2	0	2	0	0	0	0	0	0
UBR4	3	1	2	0	0	0	0	0
UBR5	2	3	1	1	0	1	0	0
UBTF	1	0	0	2	0	0	0	0
UBXN1	0	0	1	0	0	0	1	1
UBXN7	0	1	0	0	0	0	0	0
UCHL1	0	4	5	1	0	1	4	1
UCHL3	0	0	0	0	0	0	1	1
UCHL5	0	2	1	0	0	0	0	0
UCK2	0	0	1	0	0	0	0	0
UFL1	0	0	0	0	0	0	0	1
UGGT1	0	0	1	0	0	0	0	0
ULBP2	1	0	0	0	0	0	0	0
ULBP3	2	0	0	0	0	0	0	0
UNC45A	0	0	2	0	0	2	0	0
UPF1	0	1	2	0	0	0	0	0
UPF3B	0	1	2	0	0	0	0	0
UQCRC2	0	0	0	0	0	1	0	0
UQCRH	0	0	0	0	0	1	0	0
USMG5	0	0	0	1	0	0	1	1
USO1	0	0	1	0	0	0	0	1
USP14	0	1	1	0	0	0	0	0
USP25	1	2	0	0	0	0	0	0
USP39	0	0	4	0	0	0	0	0
USP42	0	5	12	0	0	0	0	0
USP5	1	1	1	0	0	0	0	1
USP7	1	0	1	0	0	1	0	0
USP9Y	0	1	1	0	0	1	0	0
UTP3	0	0	1	0	0	0	0	0
UTRN	0	0	2	0	0	0	0	0
VAMP2	0	0	1	0	0	0	0	0
VARS	0	0	1	0	0	0	0	0
VASP	0	1	0	0	0	0	0	0
VAT1	0	2	1	0	0	0	0	1
VCL	0	1	4	1	0	3	1	1
VCP	16	12	10	0	0	1	8	6
VIM	83	73	100	21	127	88	16	15
VPRBP	0	0	0	0	0	1	0	0
VPS35	0	2	2	0	0	0	0	0
VPS37C	1	0	0	0	0	0	0	0
VPS52	0	0	0	2	1	2	0	0
VRK1	0	0	1	0	0	0	0	0
VTA1	0	0	0	0	0	0	1	0
VTI1B	0	1	0	0	0	0	0	0
WARS	0	0	2	0	0	0	0	0
WBP11	0	1	0	0	0	0	0	0
WDHD1	0	0	0	0	0	0	0	1
WDR1	0	0	1	0	0	0	0	0
WDR12	0	0	2	0	0	0	0	0
WDR3	0	0	1	0	0	0	0	0
WDR6	5	1	2	6	5	8	0	0
WDR61	0	0	1	0	0	0	0	0
WIBG	0	0	0	0	0	0	1	1
WNK1	0	1	1	0	0	0	0	0
WRNIP1	4	0	0	0	0	0	0	0
WTAP	0	0	1	0	0	0	0	0
WWC3	0	0	0	1	0	0	0	0
XAB2	0	0	1	0	0	0	0	0
XIAP	1	0	2	0	0	0	0	0
XPO1	0	1	2	0	0	3	0	1
XPO5	0	1	2	0	0	2	0	0
XPOT	0	0	1	0	0	0	0	0
XRCC1	0	0	0	0	0	1	0	0
XRCC5	4	6	14	5	4	13	6	5
XRCC6	3	6	5	1	0	6	4	2
YARS	0	0	5	0	0	0	3	1
YARS2	0	0	1	0	0	0	0	0
YBX1	7	10	8	6	2	5	7	6
YBX3	0	3	3	0	0	0	4	3
YES1	3	3	2	0	1	4	0	0
YTHDF2	3	5	4	3	2	0	5	1
YTHDF3	1	4	2	0	0	1	1	1
YWHAB	4	11	11	2	2	5	4	4
YWHAE	10	11	9	4	3	7	9	6
YWHAG	3	1	3	0	0	2	1	0
YWHAH	5	3	3	1	0	1	0	0
YWHAQ	3	6	4	4	1	6	4	4
YWHAZ	7	8	7	4	6	4	5	4
ZC3H11A	0	1	2	0	0	1	0	0
ZC3H14	0	1	2	0	0	0	0	0
ZC3H18	0	0	2	0	0	0	0	0
ZC3H4	0	0	1	0	0	0	0	0
ZC3HAV1	0	1	1	0	0	0	1	0
ZFR	0	0	2	0	0	0	0	0
ZMAT2	0	0	1	0	0	0	0	0
ZMPSTE24	0	0	1	0	0	0	0	1
ZNF207	0	1	1	0	0	0	0	0
ZNF326	0	0	2	0	0	0	0	0
ZNF503	0	1	2	0	0	0	0	0
ZNF512	0	1	3	0	0	0	0	0
ZNF638	0	0	1	0	0	0	0	0
ZNF664	0	0	0	1	0	0	0	0
ZNF703	0	1	2	0	0	0	0	0
ZNF878	0	0	1	0	0	0	0	0
ZNF888	0	1	1	0	0	0	0	0
ZRANB2	0	0	1	0	0	0	0	2
ZSWIM8	0	0	0	1	0	0	0	0
ZYX	0	0	1	0	0	0	0	0
