# Supplementary material for: Trapping mammalian protein complexes in viral particles
Source: Nat Commun. 2016 Apr 28;7:11416. doi: 10.1038/ncomms11416 (PMC4853472; doi:10.1038/ncomms11416)
Supplement: Supplementary Data 6 — Peptide identifications for the AP-MS data on RNF41, A20 and EGFP controls. [file ncomms11416-s6.xlsx]

## Sheet: Legend
Peptide identifications for the AP-MS data on RNF41, A20 and EGFP controls.
All identified peptides for the individual experiments are shown on separate sheets. Peptide to spectrum matches (PSM) were at 99% confidence. Number of PSMs are presented in the 'modified sequence count' column. Associated MASCOT scores for all PSMs are included.

## Sheet: RNF41 1
Project	Gene Name	Modified Sequence	Modified Sequence Count	Mascot Scores
RNF41 1	SUGT1	Ace-AAAAAGTATSQR-COOH	1	68
RNF41 1	EEF1E1	Ace-AAAAELSLLEK-COOH	1	75
RNF41 1	NPM3	Ace-AAGTAAALAFLSQESR-COOH	1	57
RNF41 1	HNRNPM	Ace-AAGVEAAAEVAATEIK-COOH	1	51
RNF41 1	NGDN	Ace-AALGVLESDLPSAVTLLK-COOH	1	55
RNF41 1	FARSA	Ace-ADGQVAELLLR-COOH	1	67
RNF41 1	RBM8A	Ace-ADVLDLHEAGGEDFAMDEDGDESIHK-COOH	1	91
RNF41 1	RPS12	Ace-AEEGIAAGGVMDVNTALQEVLK-COOH	2	80, 98
RNF41 1	U2AF1	Ace-AEYLASIFGTEK-COOH	1	83
RNF41 1	BCAS2	Ace-AGTGLVAGEVVVDALPYFDQGYEAPGVR-COOH	1	72
RNF41 1	CACYBP	Ace-ASEELQK-COOH	2	43, 33
RNF41 1	PAICS	Ace-ATAEVLNIGK-COOH	1	39
RNF41 1	EIF4A3	Ace-ATTATMATSGSAR-COOH	1	76
RNF41 1	DHX8	Ace-AVAVAMAGALIGSEPGPAEELAK-COOH	2	79, 73
RNF41 1	ACTG1	Ace-EEEIAALVIDNGSGMCK-COOH	2	58, 42
RNF41 1	WDR6	Ace-MDALEDYVWPR-COOH	1	76
RNF41 1	EMD	Ace-MDNYADLSDTELTTLLR-COOH	1	63
RNF41 1	TCEB2	Ace-MDVFLMIR-COOH	1	43
RNF41 1	ELOVL1	Ace-MEAVVNLYQEVMK-COOH	1	46
RNF41 1	FMR1	Ace-MEELVVEVR-COOH	1	56
RNF41 1	FASN	Ace-MEEVVIAGMSGK-COOH	1	51
RNF41 1	CTCF	Ace-MEGDAVEAIVEESETFIK-COOH	1	57
RNF41 1	TCP1	Ace-MEGPLSVFGDR-COOH	1	56
RNF41 1	KPNB1	Ace-MELITILEK-COOH	1	57
RNF41 1	CSE1L	Ace-MELSDANLQTLTEYLK-COOH	1	69
RNF41 1	NAF1	Ace-MEVVEAAAAQLETLK-COOH	1	77
RNF41 1	LUC7L3	Ace-MISAAQLLDELMGR-COOH	1	82
RNF41 1	NAV1	Ace-MLGSSVK-COOH	1	55
RNF41 1	CCT7	Ace-MMPTPVILLK-COOH	1	52
RNF41 1	PPIA	Ace-MVNPTVFFDIAVDGEPLGR-COOH	1	91
RNF41 1	YTHDF2	Ace-SASSLLEQRPK-COOH	1	38
RNF41 1	PTMA	Ace-SDAAVDTSSEITTK-COOH	1	50
RNF41 1	ERH	Ace-SHTILLVQPTK-COOH	3	55, 51, 46
RNF41 1	PRPF19	Ace-SLICSISNEVPEHPCVSPVSNHVYER-COOH	1	109
RNF41 1	SRSF2	Ace-SYGRPPPDVEGMTSLK-COOH	1	35
RNF41 1	PPIA	Ace-VNPTVFFDIAVDGEPLGR-COOH	1	82
RNF41 1	IRS4	NH2-AAAAAAAAAASGAAIPPLIPPR-COOH	2	74, 44
RNF41 1	NDUFA8	NH2-AAAHHYGAQCDKPNK-COOH	1	65
RNF41 1	STIP1	NH2-AAALEFLNR-COOH	1	39
RNF41 1	EEF1G	NH2-AAAPAPEEEMDECEQALAAEPK-COOH	1	53
RNF41 1	PTMA	NH2-AAEDDEDDDVDTKK-COOH	1	86
RNF41 1	YWHAE	NH2-AAFDDAIAELDTLSEESYK-COOH	2	68, 82
RNF41 1	RPLP1	NH2-AAGVNVEPFWPGLFAK-COOH	1	38
RNF41 1	RPS25	NH2-AALQELLSK-COOH	1	54
RNF41 1	AIFM1	NH2-AALSASEGEEVPQDK-COOH	1	74
RNF41 1	SOGA1	NH2-AAQTGQVDGELIR-COOH	1	39
RNF41 1	FRYL	NH2-AAQTTIETAIHSLIETLK-COOH	1	65
RNF41 1	YWHAE	NH2-AASDIAMTELPPTHPIR-COOH	1	56
RNF41 1	SAP130	NH2-AATDDDLHR-COOH	1	40
RNF41 1	HSPD1	NH2-AAVEEGIVLGGGCALLR-COOH	1	63
RNF41 1	EWSR1	NH2-AAVEWFDGK-COOH	1	65
RNF41 1	ENO1	NH2-AAVPSGASTGIYEALELR-COOH	1	112
RNF41 1	IRS4	NH2-AAVSAFPTDSLER-COOH	1	58
RNF41 1	PRDX1	NH2-ADEGISFR-COOH	1	74
RNF41 1	PC	NH2-ADFAQACQDAGVR-COOH	1	54
RNF41 1	HSP90AB1	NH2-ADHGEPIGR-COOH	1	40
RNF41 1	ABCE1	NH2-ADIFMFDEPSSYLDVK-COOH	1	35
RNF41 1	KRT10	NH2-ADLEMQIESLTEELAYLK-COOH	1	32
RNF41 1	HSP90AA1	NH2-ADLINNLGTIAK-COOH	1	48
RNF41 1	HADHA	NH2-ADMVIEAVFEDLSLK-COOH	1	50
RNF41 1	PC	NH2-AEAEAQAEELSFPR-COOH	1	87
RNF41 1	MARCKS	NH2-AEDGATPSPSNETPK-COOH	1	40
RNF41 1	SOGA1	NH2-AEDNDSYASEIK-COOH	1	50
RNF41 1	MMTAG2	NH2-AEDQTESSCESHR-COOH	2	91, 38
RNF41 1	CANX	NH2-AEEDEILNR-COOH	1	52
RNF41 1	NKAP	NH2-AEEPSDLIGPEAPK-COOH	1	55
RNF41 1	THRAP3	NH2-AEEYTEETEER-COOH	1	62
RNF41 1	PKM	NH2-AEGSDVANAVLDGADCIMLSGETAK-COOH	2	40, 43
RNF41 1	KIFC3	NH2-AEIGQAIEEVNSNNQELLR-COOH	1	49
RNF41 1	CACYBP	NH2-AELLDNEKPAAVVAPITTGYTVK-COOH	9	37, 78, 45, 113, 63, 43, 47, 63, 124
RNF41 1	SOGA1	NH2-AEMDDMK-COOH	1	28
RNF41 1	BIRC6	NH2-AENGFQDNYSVVVASGLK-COOH	2	99, 55
RNF41 1	DDX21	NH2-AEPSEVDMNSPK-COOH	1	38
RNF41 1	PARP1	NH2-AEPVEVVAPR-COOH	1	54
RNF41 1	DIABLO	NH2-AESEQEAYLR-COOH	1	63
RNF41 1	KIAA1598	NH2-AESFAQEMFIEQNK-COOH	1	58
RNF41 1	CCT5	NH2-AFADALEVIPMALSENSGMNPIQTMTEVR-COOH	1	115
RNF41 1	CCT4	NH2-AFADAMEVIPSTLAENAGLNPISTVTELR-COOH	1	75
RNF41 1	ACADM	NH2-AFAGDIANQLATDAVQILGGNGFNTEYPVEK-COOH	1	86
RNF41 1	PCBP1	NH2-AFAMIIDK-COOH	1	53
RNF41 1	IRS4	NH2-AFDEDEDDPYVPMRPGVATPLVSSSDYMPMAPQNVSASK-COOH	1	69
RNF41 1	BIRC6	NH2-AFHDMGGVQLICNNMVTSTR-COOH	1	66
RNF41 1	HNRNPM	NH2-AFITNIPFDVK-COOH	1	39
RNF41 1	RPLP0	NH2-AFLADPSAFVAAAPVAAATTAAPAAAAAPAK-COOH	1	46
RNF41 1	PRDX3	NH2-AFQYVETHGEVCPANWTPDSPTIKPSPAASK-COOH	1	63
RNF41 1	HSPA1A	NH2-AFYPEEISSMVLTK-COOH	1	58
RNF41 1	DDX41	NH2-AGAASLDVIQEVEYVK-COOH	1	39
RNF41 1	WDR6	NH2-AGAGAPVVGSGSSGGGNAFTGLGPVSTLPSLHGK-COOH	1	34
RNF41 1	MDH2	NH2-AGAGSATLSMAYAGAR-COOH	1	50
RNF41 1	LRPPRC	NH2-AGDMENAENILTVMR-COOH	1	47
RNF41 1	ACTG1	NH2-AGFAGDDAPR-COOH	1	70
RNF41 1	SOGA2	NH2-AGGGATPVSSPSR-COOH	1	74
RNF41 1	HIST1H2AB	NH2-AGLQFPVGR-COOH	1	53
RNF41 1	USMG5	NH2-AGPESDAQYQFTGIK-COOH	1	61
RNF41 1	FXR2	NH2-AGYSTDESSSSSLHATR-COOH	1	82
RNF41 1	RPL3	NH2-AHLMEIQVNGGTVAEK-COOH	2	42, 33
RNF41 1	IRS4	NH2-AIGDGEDEMLFTR-COOH	1	96
RNF41 1	SF3B1	NH2-AIGPHDVLATLLNNLK-COOH	1	33
RNF41 1	KHSRP	NH2-AINQQTGAFVEISR-COOH	1	42
RNF41 1	VCL	NH2-AIPDLTAPVAAVQAAVSNLVR-COOH	1	25
RNF41 1	RPL24	NH2-AITGASLADIMAK-COOH	1	57
RNF41 1	PCBP2	NH2-AITIAGIPQSIIECVK-COOH	1	62
RNF41 1	RPSA	NH2-AIVAIENPADVSVISSR-COOH	1	90
RNF41 1	HSPA5	NH2-AKFEELNMDLFR-COOH	1	43
RNF41 1	HIST1H1C	NH2-ALAAAGYDVEK-COOH	1	55
RNF41 1	ALDOA	NH2-ALANSLACQGK-COOH	1	38
RNF41 1	CCT3	NH2-ALDDMISTLK-COOH	1	34
RNF41 1	FASN	NH2-ALGLGVEQLPVVFEDVVLHQATILPK-COOH	1	39
RNF41 1	SOGA2	NH2-ALLEDFR-COOH	1	34
RNF41 1	BIRC6	NH2-ALLELLR-COOH	1	35
RNF41 1	HSPD1	NH2-ALMLQGVDLLADAVAVTMGPK-COOH	2	155, 31
RNF41 1	ECHS1	NH2-ALNALCDGLIDELNQALK-COOH	2	57, 38
RNF41 1	UBA1	NH2-ALPAVQQNNLDEDLIR-COOH	1	53
RNF41 1	PGAM2	NH2-ALPFWNEEIVPQIK-COOH	1	57
RNF41 1	TUBB	NH2-ALTVPELTQQVFDAK-COOH	2	60, 54
RNF41 1	RPL14	NH2-ALVDGPCTQVR-COOH	1	35
RNF41 1	BIRC6	NH2-ALVEQMEK-COOH	1	49
RNF41 1	C1QBP	NH2-ALVLDCHYPEDEVGQEDEAESDIFSIR-COOH	1	40
RNF41 1	HADHB	NH2-AMDSDWFAENYMGR-COOH	1	52
RNF41 1	HIST1H2BK	NH2-AMGIM<Mox>NSFVNDIFER-COOH	1	50
RNF41 1	HIST1H2BK	NH2-AMGIMNSFVNDIFER-COOH	2	125, 85
RNF41 1	EIF5	NH2-AMGPLVLTEVLFNEK-COOH	2	76, 45
RNF41 1	CCT3	NH2-AMTGVEQWPYR-COOH	1	48
RNF41 1	PARP1	NH2-AMVEYEIDLQK-COOH	1	62
RNF41 1	FXR1	NH2-ANDQEPCGWWLAK-COOH	1	34
RNF41 1	TRA2B	NH2-ANGMELDGR-COOH	1	35
RNF41 1	NOLC1	NH2-ANGTSALTAQNGK-COOH	1	56
RNF41 1	IRS4	NH2-ANPLSLDSAR-COOH	1	54
RNF41 1	NAV1	NH2-APEAAVSEDGK-COOH	1	52
RNF41 1	NAV1	NH2-APEAAVSEDGKSDDELLSSK-COOH	1	83
RNF41 1	HSP90AA1	NH2-APFDLFENR-COOH	1	54
RNF41 1	HSPD1	NH2-APGFGDNRK-COOH	1	42
RNF41 1	YTHDF2	NH2-APGMNTIDQGMAALK-COOH	1	85
RNF41 1	DDX5	NH2-APILIATDVASR-COOH	1	46
RNF41 1	DDX21	NH2-APQVLVLAPTR-COOH	1	56
RNF41 1	AK2	NH2-APSVPAAEPEYPK-COOH	1	38
RNF41 1	RPL29	NH2-AQAAAPASVPAQAPK-COOH	1	35
RNF41 1	PTBP1	NH2-AQAALQAVNSVQSGNLALAASAAAVDAGMAMAGQSPVLR-COOH	1	94
RNF41 1	EIF3B	NH2-AQAVSEDAGGNEGR-COOH	1	45
RNF41 1	HADHB	NH2-AQDEGLLSDVVPFK-COOH	1	34
RNF41 1	CCT4	NH2-AQDIEAGDGTTSVVIIAGSLLDSCTK-COOH	1	60
RNF41 1	HSPA9	NH2-AQFEGIVTDLIR-COOH	1	40
RNF41 1	HSPA1A	NH2-AQIHDLVLVGGSTR-COOH	2	53, 42
RNF41 1	PARP1	NH2-AQNDLIWNIK-COOH	1	44
RNF41 1	MAPKAPK2	NH2-ARALEAAALAH-COOH	1	48
RNF41 1	THRAP3	NH2-ASESSKPWPDATYGTGSASR-COOH	2	61, 85
RNF41 1	MTHFD1	NH2-ASFITPVPGGVGPMTVAMLMQSTVESAK-COOH	1	71
RNF41 1	TCP1	NH2-ASGATILSTLANLEGEETFEAAMLGQAEEVVQER-COOH	1	75
RNF41 1	HIST1H1C	NH2-ASGPPVSELITK-COOH	1	39
RNF41 1	RPL6	NH2-ASITPGTILIILTGR-COOH	1	76
RNF41 1	PARP1	NH2-ASLCISTK-COOH	1	45
RNF41 1	HSPA9	NH2-ASNGDAWVEAHGK-COOH	1	35
RNF41 1	CEP170	NH2-ASVASEVSTTSSTSKPPTGR-COOH	1	61
RNF41 1	HSPA1A	NH2-ATAGDTHLGGEDFDNR-COOH	1	101
RNF41 1	HNRNPH3	NH2-ATENDIANFFSPLNPIR-COOH	1	54
RNF41 1	HNRNPF	NH2-ATENDIYNFFSPLNPVR-COOH	2	76, 40
RNF41 1	ACACA	NH2-ATLVDHGIR-COOH	1	44
RNF41 1	KIAA1598	NH2-ATQPETTEEVTDLK-COOH	1	78
RNF41 1	KIAA1598	NH2-ATQPETTEEVTDLKR-COOH	2	61, 55
RNF41 1	WDR6	NH2-ATSELILLPVTGLECVGDR-COOH	1	32
RNF41 1	BIRC6	NH2-ATTGAEETLMHDQVKPSSSK-COOH	1	129
RNF41 1	SRRM1	NH2-AVAAAAAAAVTPAAIAAATTTLAQEEPVAAPEPK-COOH	1	95
RNF41 1	CCT3	NH2-AVAQALEVIPR-COOH	1	84
RNF41 1	BIRC6	NH2-AVCGEMTR-COOH	1	41
RNF41 1	DHX30	NH2-AVDEAVILLQEIGVLDQR-COOH	1	96
RNF41 1	RPL10A	NH2-AVDIPHMDIEALK-COOH	1	43
RNF41 1	ATP5A1	NH2-AVDSLVPIGR-COOH	1	41
RNF41 1	TUBA1C	NH2-AVFVDLEPTVIDEVR-COOH	1	64
RNF41 1	CA2	NH2-AVQQPDGLAVLGIFLK-COOH	1	27
RNF41 1	CPSF6	NH2-AVSDASAGDYGSAIETLVTAISLIK-COOH	2	44, 59
RNF41 1	YWHAB	NH2-AVTEQGHELSNEER-COOH	2	83, 33
RNF41 1	RPL8	NH2-AVVGVVAGGGR-COOH	1	45
RNF41 1	DIABLO	NH2-AVYTLTSLYR-COOH	1	37
RNF41 1	ILF2	NH2-AYEKPPEK-COOH	1	39
RNF41 1	TUBA1B	NH2-AYHEQLSVAEITNACFEPANQMVK-COOH	2	76, 65
RNF41 1	TUBA1C	NH2-AYHEQLTVAEITNACFEPANQMVK-COOH	1	64
RNF41 1	ACACA	NH2-AYIAYELNSVQHR-COOH	1	65
RNF41 1	PC	NH2-AYVEANQMLGDLIK-COOH	1	96
RNF41 1	BANF1	NH2-AYVVLGQFLVLK-COOH	1	57
RNF41 1	ACACA	NH2-AYVWDNNK-COOH	1	37
RNF41 1	ALB	NH2-CCTESLVNR-COOH	1	72
RNF41 1	UBA52	NH2-CGHTNNLRPK-COOH	1	47
RNF41 1	BIRC6	NH2-CQYISAVDK-COOH	1	43
RNF41 1	SRSF2	NH2-DAEDAMDAMDGAVLDGR-COOH	1	98
RNF41 1	HSPA8	NH2-DAGTIAGLNVLR-COOH	1	56
RNF41 1	HSPA1A	NH2-DAGVIAGLNVLR-COOH	1	67
RNF41 1	CCT4	NH2-DALSDLALHFLNK-COOH	2	59, 59
RNF41 1	EIF2S2	NH2-DASDDLDDLNFFNQK-COOH	1	68
RNF41 1	HIST1H4A	NH2-DAVTYTEHAK-COOH	1	57
RNF41 1	ABCE1	NH2-DAYTHPQFVTDVMKPLQIENIIDQEVQTLSGGELQR-COOH	1	82
RNF41 1	SOGA1	NH2-DCNHLGALACQDPPGR-COOH	2	67, 34
RNF41 1	HSPD1	NH2-DDAMLLK-COOH	1	34
RNF41 1	BCLAF1	NH2-DDGVDYWAK-COOH	1	29
RNF41 1	RSL1D1	NH2-DDVAPESGDTTVK-COOH	1	38
RNF41 1	TOP1	NH2-DEDDADYKPK-COOH	1	40
RNF41 1	BIRC6	NH2-DEDLAGCSTACASLLTAVSR-COOH	1	88
RNF41 1	NPM1	NH2-DELHIVEAEAMNYEGSPIK-COOH	2	69, 70
RNF41 1	RPL9	NH2-DELILEGNDIELVSNSAALIQQATTVK-COOH	1	65
RNF41 1	RNF41	NH2-DELPNHNCIK-COOH	2	38, 39
RNF41 1	FMR1	NH2-DELSDWSLAPTEEER-COOH	1	49
RNF41 1	GPATCH8	NH2-DESTALQWPSELLIFTK-COOH	1	42
RNF41 1	DDX39B	NH2-DFLLKPELLR-COOH	1	30
RNF41 1	ACACA	NH2-DFTVASPAEFVTR-COOH	1	50
RNF41 1	BANF1	NH2-DFVAEPMGEKPVGSLAGIGEVLGK-COOH	2	52, 71
RNF41 1	DNAJA3	NH2-DGADIHSDLFISIAQALLGGTAR-COOH	1	79
RNF41 1	BIRC6	NH2-DGCMHCDADGLHSLSYHPALNAILAVTSR-COOH	1	68
RNF41 1	BIRC6	NH2-DGLKNTSHETAANHK-COOH	2	49, 43
RNF41 1	EEF1A1	NH2-DGNASGTTLLEALDCILPPTRPTDKPLR-COOH	2	94, 90
RNF41 1	AHCY	NH2-DGPLNMILDDGGDLTNLIHTK-COOH	1	53
RNF41 1	IRS4	NH2-DGQGTAGGHGSGGGQRPGGGHGSGGGQGPGDGHGSGGGK-COOH	1	50
RNF41 1	VIM	NH2-DGQVINETSQHHDDLE-COOH	1	60
RNF41 1	TAGLN2	NH2-DGTVLCELINALYPEGQAPVK-COOH	1	40
RNF41 1	RPL23	NH2-DGVFLYFEDNAGVIVNNK-COOH	1	33
RNF41 1	GPATCH8	NH2-DHAEEGTSEDGTKPDEK-COOH	1	70
RNF41 1	SOGA2	NH2-DHAPSIPTSPFGDSLESSTELR-COOH	1	36
RNF41 1	RNPS1	NH2-DHIMEIFSTYGK-COOH	1	36
RNF41 1	YWHAZ	NH2-DICNDVLSLLEK-COOH	1	65
RNF41 1	CCT8	NH2-DIDEVSSLLR-COOH	1	63
RNF41 1	CP	NH2-DIFTGLIGPMK-COOH	1	40
RNF41 1	ACACA	NH2-DIIVIGNDITYR-COOH	1	38
RNF41 1	CS	NH2-DILADLIPK-COOH	1	36
RNF41 1	SNRNP200	NH2-DILCGAADEVLAVLK-COOH	1	85
RNF41 1	RPS26	NH2-DISEASVFDAYVLPK-COOH	1	57
RNF41 1	RPS25	NH2-DKLNNLVLFDK-COOH	1	42
RNF41 1	XRCC5	NH2-DKPSGDTAAVFEEGGDVDDLLDMI-COOH	1	36
RNF41 1	RBM39	NH2-DLEEFFSTVGK-COOH	1	41
RNF41 1	BIRC6	NH2-DLEELGANPCLTNSK-COOH	1	85
RNF41 1	CACYBP	NH2-DLEEVK-COOH	1	41
RNF41 1	HOMER1	NH2-DLEGQLSDLEQR-COOH	1	58
RNF41 1	TUFM	NH2-DLEKPFLLPVEAVYSVPGR-COOH	1	46
RNF41 1	SOGA1	NH2-DLGSDFQPPDFR-COOH	1	46
RNF41 1	PRPF4B	NH2-DLLDQILMLDPAK-COOH	1	82
RNF41 1	BIRC6	NH2-DLNGILLLDTALQTPVSK-COOH	1	41
RNF41 1	HADHA	NH2-DLNSDMDSILASLK-COOH	1	69
RNF41 1	MATR3	NH2-DLSAAGIGLLAAATQSLSMPASLGR-COOH	1	104
RNF41 1	IRS4	NH2-DLSPSSAPAVASAAEPTLALSQVVAAASALAAAPGIGAAAAAAGFDSASAR-COOH	1	36
RNF41 1	ACTG1	NH2-DLTDYLMK-COOH	2	32, 38
RNF41 1	HNRNPDL	NH2-DLTEYLSR-COOH	1	34
RNF41 1	ACLY	NH2-DLVSSLTSGLLTIGDR-COOH	1	101
RNF41 1	ACTG1	NH2-DLYANTVLSGGTTMYPGIADR-COOH	3	134, 33, 73
RNF41 1	PC	NH2-DMAGLLKPTACTMLVSSLR-COOH	1	79
RNF41 1	RPS15	NH2-DMIILPEMVGSMVGVYNGK-COOH	2	74, 79
RNF41 1	ACACA	NH2-DMYDQVLK-COOH	1	39
RNF41 1	EIF4A1	NH2-DNGPDGM<Mox>EPEGVIESNWNEIVDSFDDMNLSESLLR-COOH	1	62
RNF41 1	HSPA5	NH2-DNHLLGTFDLTGIPPAPR-COOH	1	49
RNF41 1	HIST1H4A	NH2-DNIQGITKPAIR-COOH	2	47, 55
RNF41 1	VIM	NH2-DNLAEDIMR-COOH	1	32
RNF41 1	HSPA9	NH2-DNMALQR-COOH	1	38
RNF41 1	HSPA1A	NH2-DNNLLGR-COOH	1	34
RNF41 1	ETFA	NH2-DPEAPIFQVADYGIVADLFK-COOH	1	60
RNF41 1	STIP1	NH2-DPQALSEHLK-COOH	1	34
RNF41 1	BIRC6	NH2-DPQDTITSLILLPPDILDNR-COOH	2	83, 67
RNF41 1	ACACA	NH2-DPSLPLLELQDIMTSVSGR-COOH	3	68, 76, 54
RNF41 1	ATXN10	NH2-DPSQVENLASSLQLITECFR-COOH	1	62
RNF41 1	ACACA	NH2-DPTLTDELLNILTELTQLSK-COOH	1	61
RNF41 1	KIAA1598	NH2-DPTQHKEDEGEIQPENK-COOH	2	60, 52
RNF41 1	SERPINH1	NH2-DQAVENILVSPVVVASSLGLVSLGGK-COOH	1	49
RNF41 1	ATP5B	NH2-DQEGQDVLLFIDNIFR-COOH	2	81, 39
RNF41 1	PAICS	NH2-DQITAGNAAR-COOH	1	32
RNF41 1	KIAA1598	NH2-DQIVSVQEEK-COOH	1	58
RNF41 1	BIRC6	NH2-DQLMFDLLK-COOH	1	33
RNF41 1	HSPA9	NH2-DQLPADECNK-COOH	1	40
RNF41 1	KIAA1598	NH2-DQVAEKDPTQHK-COOH	2	56, 65
RNF41 1	WWC3	NH2-DRLQLIK-COOH	1	30
RNF41 1	BIRC6	NH2-DSDQFEWVTIEQSGELVYEAPETVAAEPPPIK-COOH	2	38, 31
RNF41 1	PARP1	NH2-DSEEAEIIR-COOH	1	53
RNF41 1	FMR1	NH2-DSIANATVLLDYHLNYLK-COOH	1	74
RNF41 1	HADHA	NH2-DSIFSNLTGQLDYQGFEK-COOH	1	86
RNF41 1	YWHAQ	NH2-DSTLIMQLLR-COOH	1	45
RNF41 1	NAV1	NH2-DSTPSSLDSDPLMAMLLK-COOH	1	98
RNF41 1	ACTG1	NH2-DSYVGDEAQSK-COOH	1	49
RNF41 1	NAV1	NH2-DTELLDLR-COOH	1	42
RNF41 1	BCLAF1	NH2-DTFEHDPSESIDEFNK-COOH	1	56
RNF41 1	NAV1	NH2-DTLPWPSAQQDQSK-COOH	1	45
RNF41 1	C1QBP	NH2-DTNYTLNTDSLDWALYDHLMDFLADR-COOH	1	35
RNF41 1	ACACA	NH2-DVDDGLQAAEEVGYPVMIK-COOH	2	62, 31
RNF41 1	MTHFD1	NH2-DVDGLTSINAGR-COOH	1	42
RNF41 1	FMR1	NH2-DVHEDSITVAFENNWQPDR-COOH	2	83, 63
RNF41 1	RPS12	NH2-DVIEEYFK-COOH	1	36
RNF41 1	RPS19	NH2-DVNQQEFVR-COOH	1	51
RNF41 1	IRS4	NH2-DVWQVIVKPR-COOH	2	39, 31
RNF41 1	SOGA1	NH2-DVYMEEDVYQLQELR-COOH	1	86
RNF41 1	PRDX3	NH2-DYGVLLEGSGLALR-COOH	1	62
RNF41 1	ENO1	NH2-DYPVVSIEDPFDQDDWGAWQK-COOH	1	52
RNF41 1	SOGA1	NH2-EAEVLPGLR-COOH	1	43
RNF41 1	CALML3	NH2-EAFSLFDK-COOH	1	40
RNF41 1	MARCKS	NH2-EAGEGGEAEAPAAEGGK-COOH	1	80
RNF41 1	EIF4A3	NH2-EANFTVSSMHGDMPQK-COOH	2	41, 64
RNF41 1	RPL7	NH2-EANNFLWPFK-COOH	1	54
RNF41 1	ACACA	NH2-EASFEYLQNEGER-COOH	1	50
RNF41 1	SOGA1	NH2-EAVSEVELGGNGLK-COOH	1	56
RNF41 1	RPL23	NH2-ECADLWPR-COOH	1	54
RNF41 1	RPS4X	NH2-ECLPLIIFLR-COOH	1	51
RNF41 1	BIRC6	NH2-EDDCEEPIEDMQLTSK-COOH	1	53
RNF41 1	KIAA1598	NH2-EDEGEIQPENK-COOH	1	58
RNF41 1	YBX1	NH2-EDGNEEDKENQGDETQGQQPPQR-COOH	1	70
RNF41 1	FXR2	NH2-EDLMGLAIGTHGANIQQAR-COOH	2	97, 58
RNF41 1	FXR1	NH2-EDLMGLAIGTHGSNIQQAR-COOH	2	54, 32
RNF41 1	RPLP0	NH2-EDLTEIR-COOH	1	41
RNF41 1	EEF2	NH2-EDLYLKPIQR-COOH	1	49
RNF41 1	TUBA1C	NH2-EDMAALEK-COOH	1	57
RNF41 1	KIAA1598	NH2-EDSIENVR-COOH	1	48
RNF41 1	HNRNPA1	NH2-EDSQRPGAHLTVK-COOH	1	47
RNF41 1	RBM8A	NH2-EDYDSVEQDGDEPGPQR-COOH	1	80
RNF41 1	VIM	NH2-EEAENTLQSFR-COOH	1	38
RNF41 1	ACACA	NH2-EEAISNMVVALK-COOH	1	57
RNF41 1	XRCC5	NH2-EEASGSSVTAEEAK-COOH	1	95
RNF41 1	TRIM28	NH2-EEETEAAIGAPPTATEGPETKPVLMALAEGPGAEGPR-COOH	1	48
RNF41 1	BCLAF1	NH2-EEEWDPEYTPK-COOH	1	44
RNF41 1	ACACA	NH2-EEFLIPIYHQVAVQFADLHDTPGR-COOH	2	50, 54
RNF41 1	ACACA	NH2-EEGIGPENLR-COOH	1	44
RNF41 1	PARP1	NH2-EELGFRPEYSASQLK-COOH	1	54
RNF41 1	SOGA1	NH2-EEQQHLLAESYSAVMELTR-COOH	2	42, 61
RNF41 1	SOGA1	NH2-EESALMCK-COOH	1	46
RNF41 1	SDCCAG3	NH2-EESDYHDLESVVQQVEQNLELMTK-COOH	1	46
RNF41 1	HNRNPA2B1	NH2-EESGKPGAHVTVK-COOH	2	33, 81
RNF41 1	SOGA1	NH2-EFELQSLSLQR-COOH	1	51
RNF41 1	HSPA5	NH2-EFFNGK-COOH	1	51
RNF41 1	PABPC1	NH2-EFSPFGTITSAK-COOH	1	33
RNF41 1	EEF2	NH2-EGIPALDNFLDK-COOH	1	52
RNF41 1	ENO1	NH2-EGLELLK-COOH	1	67
RNF41 1	HSP90AA1	NH2-EGLELPEDEEEK-COOH	1	41
RNF41 1	PPIA	NH2-EGMNIVEAMER-COOH	1	44
RNF41 1	ATP5B	NH2-EGNDLYHEMIESGVINLK-COOH	1	34
RNF41 1	BIRC6	NH2-EGNENLLSK-COOH	1	67
RNF41 1	PC	NH2-EGPEGFAR-COOH	1	38
RNF41 1	CS	NH2-EGSGIGAIDSNLDWSHNFTNMLGYTDHQFTELTR-COOH	1	42
RNF41 1	MCCC1	NH2-EGSIEIDIPVPK-COOH	1	39
RNF41 1	BIRC6	NH2-EGTEEQDTFVSVIYCSGTDR-COOH	1	66
RNF41 1	EEF1A1	NH2-EHALLAYTLGVK-COOH	1	31
RNF41 1	THRAP3	NH2-EHHFGSSGMTLHER-COOH	2	75, 48
RNF41 1	HSPA1A	NH2-EIAEAYLGYPVTNAVITVPAYFNDSQR-COOH	2	75, 65
RNF41 1	H3F3A	NH2-EIAQDFK-COOH	1	46
RNF41 1	PPP1CC	NH2-EIFLSQPILLELEAPLK-COOH	1	63
RNF41 1	HSPD1	NH2-EIGNIISDAMK-COOH	1	35
RNF41 1	TUBA1C	NH2-EIIDLVLDR-COOH	1	49
RNF41 1	ACLY	NH2-EILIPVFK-COOH	1	33
RNF41 1	NME2	NH2-EISLWFKPEELVDYK-COOH	1	35
RNF41 1	FXR2	NH2-EITEGDEVEVYSR-COOH	1	63
RNF41 1	TUBB	NH2-EIVHIQAGQCGNQIGAK-COOH	2	87, 46
RNF41 1	CACYBP	NH2-EKEKPSYDTETDPSEGLMNVLK-COOH	1	60
RNF41 1	FMR1	NH2-EKPDSVDGQQPLVNGVP-COOH	1	33
RNF41 1	SOGA1	NH2-EKPGLSSR-COOH	1	34
RNF41 1	CACYBP	NH2-EKPSYDTETDPSEGLM<Mox>NVLK-COOH	2	35, 72
RNF41 1	CACYBP	NH2-EKPSYDTETDPSEGLMNVLK-COOH	20	52, 85, 86, 64, 80, 32, 36, 40, 63, 52, 80, 41, 49, 58, 72, 56, 82, 72, 50, 45
RNF41 1	DDX21	NH2-ELANQVSK-COOH	1	42
RNF41 1	RPS19	NH2-ELAPYDENWFYTR-COOH	1	49
RNF41 1	DDX5	NH2-ELAQQVQQVAAEYCR-COOH	1	67
RNF41 1	DDX17	NH2-ELAQQVQQVADDYGK-COOH	1	45
RNF41 1	EIF4A3	NH2-ELAVQIQK-COOH	1	34
RNF41 1	STIP1	NH2-ELDPTNMTYITNQAAVYFEK-COOH	1	60
RNF41 1	HSPA5	NH2-ELEEIVQPIISK-COOH	1	33
RNF41 1	KIAA1598	NH2-ELEEQLENETLHK-COOH	2	59, 36
RNF41 1	LZTS2	NH2-ELELEACSQELQR-COOH	1	32
RNF41 1	YWHAH	NH2-ELETVCNDVLSLLDK-COOH	1	66
RNF41 1	HADHA	NH2-ELHSEFSEVMNEIWASDQIR-COOH	1	45
RNF41 1	HSP90AB1	NH2-ELISNASDALDK-COOH	1	39
RNF41 1	HSP90AA1	NH2-ELISNSSDALDK-COOH	1	51
RNF41 1	PARP1	NH2-ELLIFNK-COOH	1	31
RNF41 1	TP53	NH2-ELNEALELK-COOH	1	34
RNF41 1	SOGA1	NH2-ELQLVLAEAHDSLR-COOH	1	78
RNF41 1	SOGA1	NH2-ELYLLMEEEEINAQHSDNK-COOH	2	50, 99
RNF41 1	ACACA	NH2-EMAQYASNITSVLCQFPSQQIANILDSHAATLNR-COOH	1	70
RNF41 1	VIM	NH2-EMEENFAVEAANYQDTIGR-COOH	1	119
RNF41 1	SFPQ	NH2-EMEEQMR-COOH	1	30
RNF41 1	BIRC6	NH2-ENGADIFLYNANR-COOH	2	31, 40
RNF41 1	FXR2	NH2-ENISNAQALLEYHLSYLQEVEQLR-COOH	1	69
RNF41 1	PC	NH2-ENNVDAVHPGYGFLSER-COOH	2	52, 52
RNF41 1	FMR1	NH2-ENSTHFSQPNSTK-COOH	1	32
RNF41 1	FMR1	NH2-EPCCWWLAK-COOH	1	43
RNF41 1	SOGA2	NH2-EPGWLGEGASPGAGGGAPLQEELK-COOH	1	54
RNF41 1	SRRM1	NH2-EPSVQEATSTSDILK-COOH	1	36
RNF41 1	RPL17	NH2-EQIVPKPEEEVAQK-COOH	1	44
RNF41 1	CHTOP	NH2-EQLDNQLDAYMSK-COOH	1	37
RNF41 1	SOGA2	NH2-EQLEWQLGPAR-COOH	1	33
RNF41 1	SET	NH2-EQQEAIEHIDEVQNEIDR-COOH	1	90
RNF41 1	SOGA1	NH2-EQQESFSSLPPLGSQGLSK-COOH	1	87
RNF41 1	HSPA9	NH2-EQQIVIQSSGGLSK-COOH	1	61
RNF41 1	THRAP3	NH2-EQTFSGGTSQDTK-COOH	1	70
RNF41 1	HSP90AB1	NH2-EQVANSAFVER-COOH	1	50
RNF41 1	KIAA1598	NH2-ESAEALATK-COOH	1	57
RNF41 1	THRAP3	NH2-ESEFDDEPK-COOH	1	37
RNF41 1	RPS2	NH2-ESEIIDFFLGASLK-COOH	1	46
RNF41 1	NCL	NH2-ESFDGSVR-COOH	1	57
RNF41 1	IRS4	NH2-ESNTPAPSTQGLPDSWGIIAEPR-COOH	2	67, 103
RNF41 1	BIRC6	NH2-ESPEIEPLPFTLAHER-COOH	1	48
RNF41 1	SOGA2	NH2-ESPVHTTINDGLSSLFNIIDHSPVVQDPFQK-COOH	1	35
RNF41 1	TCEB2	NH2-ESSTVFELK-COOH	1	40
RNF41 1	PCBP1	NH2-ESTGAQVQVAGDMLPNSTER-COOH	1	70
RNF41 1	UBA52	NH2-ESTLHLVLR-COOH	1	32
RNF41 1	HIST1H2BJ	NH2-ESYSIYVYK-COOH	1	47
RNF41 1	HIST1H2BK	NH2-ESYSVYVYK-COOH	1	46
RNF41 1	HSPA9	NH2-ETAENYLGHTAK-COOH	1	38
RNF41 1	BIRC6	NH2-ETFTSWPHVGYR-COOH	1	78
RNF41 1	CCT5	NH2-ETGANLAICQWGFDDEANHLLLQNNLPAVR-COOH	1	81
RNF41 1	NAV1	NH2-ETGIGDVPLVILLDDLSEAGSISELVNGALTCK-COOH	1	91
RNF41 1	HSPA9	NH2-ETGVDLTK-COOH	1	46
RNF41 1	NAV1	NH2-ETIDFLK-COOH	2	42, 46
RNF41 1	CCT4	NH2-ETLLNSATTSLNSK-COOH	1	65
RNF41 1	NAV1	NH2-ETMHNMQLEVDLLK-COOH	2	67, 49
RNF41 1	VIM	NH2-ETNLDSLPLVDTHSK-COOH	1	42
RNF41 1	HOMER2	NH2-ETPSSTQASSVNGTDDEK-COOH	1	112
RNF41 1	ATP5A1	NH2-EVAAFAQFGSDLDAATQQLLSR-COOH	2	103, 126
RNF41 1	TUBB	NH2-EVDEQMLNVQNK-COOH	1	80
RNF41 1	EIF2S2	NH2-EVEPEPTEDK-COOH	1	36
RNF41 1	ACACA	NH2-EVFFMNTQSIVQLVQR-COOH	2	88, 83
RNF41 1	TCP1	NH2-EVGDGTTSVVIIAAELLK-COOH	1	105
RNF41 1	C1QBP	NH2-EVSFQSTGESEWK-COOH	1	53
RNF41 1	NAV1	NH2-EVTEGIVSTFNMHQQSCK-COOH	1	50
RNF41 1	PTMA	NH2-EVVEEAENGR-COOH	1	41
RNF41 1	BIRC6	NH2-EYDGNIR-COOH	1	35
RNF41 1	HNRNPD	NH2-EYFGGFGEVESIELPMDNK-COOH	1	48
RNF41 1	DNAJA2	NH2-EYHPDKNPNAGDK-COOH	1	34
RNF41 1	GOT2	NH2-EYLPIGGLAEFCK-COOH	1	43
RNF41 1	RPL31	NH2-EYTINIHK-COOH	1	35
RNF41 1	CCT8	NH2-FAEAFEAIPR-COOH	1	75
RNF41 1	CLEC16A	NH2-FAGLLQDMQVTGVEDDSR-COOH	1	89
RNF41 1	VIM	NH2-FANYIDK-COOH	1	38
RNF41 1	OAT	NH2-FAPPLVIK-COOH	1	33
RNF41 1	NONO	NH2-FAQPGSFEYEYAMR-COOH	1	35
RNF41 1	CKB	NH2-FCTGLTQIETLFK-COOH	1	72
RNF41 1	HSPA8	NH2-FDDAVVQSDMK-COOH	1	77
RNF41 1	C2orf47	NH2-FDLLEELVAK-COOH	1	34
RNF41 1	SERBP1	NH2-FDQLFDDESDPFEVLK-COOH	1	41
RNF41 1	RPS4X	NH2-FDTGNLCMVTGGANLGR-COOH	1	76
RNF41 1	PPIA	NH2-FEDENFILK-COOH	1	49
RNF41 1	MCCC2	NH2-FEEEGNPYYSSAR-COOH	1	55
RNF41 1	HSPA1A	NH2-FEELCSDLFR-COOH	1	64
RNF41 1	HSPA8	NH2-FEELNADLFR-COOH	1	46
RNF41 1	BIRC6	NH2-FEINAYDPAIVQQLILSGDPSSGVDSR-COOH	2	112, 129
RNF41 1	HNRNPM	NH2-FESPEVAER-COOH	1	39
RNF41 1	BIRC6	NH2-FETLTPR-COOH	1	39
RNF41 1	DNAH8	NH2-FEVEVTK-COOH	1	34
RNF41 1	SUGT1	NH2-FFQSFSDALIDEDPQAALEELTK-COOH	1	69
RNF41 1	PRPF8	NH2-FGDLILK-COOH	1	42
RNF41 1	HSPA1A	NH2-FGDPVVQSDMK-COOH	1	55
RNF41 1	NONO	NH2-FGQAATMEGIGAIGGTPPAFNR-COOH	1	101
RNF41 1	SFPQ	NH2-FGQGGAGPVGGQGPR-COOH	1	67
RNF41 1	HOMER1	NH2-FGQWADSR-COOH	1	39
RNF41 1	HNRNPU	NH2-FIEIAAR-COOH	1	33
RNF41 1	ACACA	NH2-FIIGSVSEDNSEDEISNLVK-COOH	1	64
RNF41 1	CLEC16A	NH2-FLAVDIYQMSLVEPDVSR-COOH	1	73
RNF41 1	BIRC6	NH2-FLDSGPNK-COOH	1	52
RNF41 1	VPS52	NH2-FLEQLQELDAK-COOH	1	36
RNF41 1	KRT1	NH2-FLEQQNQVLQTK-COOH	1	74
RNF41 1	SNRPD3	NH2-FLILPDMLK-COOH	1	40
RNF41 1	IQGAP3	NH2-FLNPAVVAPDAFDIVAMAAGGALAAPQR-COOH	1	67
RNF41 1	HSPE1	NH2-FLPLFDR-COOH	1	39
RNF41 1	BIRC6	NH2-FLSDIVR-COOH	1	38
RNF41 1	BIRC6	NH2-FLTEVGNSHIMK-COOH	2	51, 37
RNF41 1	PC	NH2-FLYECPWR-COOH	1	35
RNF41 1	DDX39B	NH2-FMQDPMEIFVDDETK-COOH	1	31
RNF41 1	RPL10	NH2-FNADEFEDMVAEK-COOH	1	100
RNF41 1	TUBB	NH2-FPGQLNADLR-COOH	1	70
RNF41 1	RPL23A	NH2-FPLTTESAMK-COOH	1	36
RNF41 1	NOP58	NH2-FQDTAEALAAFTALMEGK-COOH	1	65
RNF41 1	SAP18	NH2-FQIGDYLDIAITPPNR-COOH	1	79
RNF41 1	H3F3A	NH2-FQSAAIGALQEASEAYLVGLFEDTNLCAIHAK-COOH	1	76
RNF41 1	HIST2H3A	NH2-FQSSAVMALQEASEAYLVGLFEDTNLCAIHAK-COOH	1	79
RNF41 1	HSP90B1	NH2-FQSSHHPTDITSLDQYVER-COOH	1	48
RNF41 1	BIRC6	NH2-FSATVPPCWVEVQQEQQQR-COOH	2	63, 67
RNF41 1	CCT5	NH2-FSELTAEK-COOH	1	35
RNF41 1	THRAP3	NH2-FSGEEGEIEDDESGTENR-COOH	1	73
RNF41 1	DNAJA3	NH2-FSQLAEAYEVLSDEVK-COOH	1	42
RNF41 1	KRT1	NH2-FSSCGGGGGSFGAGGGFGSR-COOH	1	63
RNF41 1	KRT9	NH2-FSSSSGYGGGSSR-COOH	1	83
RNF41 1	RPS3	NH2-FVADGIFK-COOH	1	35
RNF41 1	MDH2	NH2-FVFSLVDAMNGK-COOH	1	59
RNF41 1	FAU	NH2-FVNVVPTFGK-COOH	1	35
RNF41 1	CEP97	NH2-FVQEEAFR-COOH	1	34
RNF41 1	GDI2	NH2-FVSISDLLVPK-COOH	1	29
RNF41 1	GOT2	NH2-FVTVQTISGTGALR-COOH	1	60
RNF41 1	TUBB	NH2-FWEVISDEHGIDPTGTYHGDSDLQLDR-COOH	1	40
RNF41 1	TUBB4B	NH2-FWEVISDEHGIDPTGTYHGDSDLQLER-COOH	1	60
RNF41 1	PARP1	NH2-FYTLIPHDFGMK-COOH	1	41
RNF41 1	YBX1	NH2-GAEAANVTGPGGVPVQGSK-COOH	1	79
RNF41 1	BIRC6	NH2-GAFQTGQGPLDAQVK-COOH	1	56
RNF41 1	KPNB1	NH2-GALQYLVPILTQTLTK-COOH	1	57
RNF41 1	PC	NH2-GANAVGYTNYPDNVVFK-COOH	1	71
RNF41 1	TCP1	NH2-GANDFMCDEMER-COOH	1	39
RNF41 1	IRS4	NH2-GAQDVAGGSNPGAHNPSANLAR-COOH	2	121, 59
RNF41 1	BIRC6	NH2-GCDLLQEVSVTIR-COOH	2	42, 34
RNF41 1	MDH2	NH2-GCDVVVIPAGVPR-COOH	1	35
RNF41 1	H2AFZ	NH2-GDEELDSLIK-COOH	1	40
RNF41 1	THRAP3	NH2-GDFPTGK-COOH	1	34
RNF41 1	ARL6IP4	NH2-GDGEVLEEIVTK-COOH	1	50
RNF41 1	IRS4	NH2-GDNQAGGAAAAAAAPEPPPR-COOH	1	128
RNF41 1	SF3B1	NH2-GDTPGHATPGHGGATSSAR-COOH	2	46, 57
RNF41 1	HNRNPA0	NH2-GDVAEGDLIEHFSQFGTVEK-COOH	1	76
RNF41 1	FUS	NH2-GEATVSFDDPPSAK-COOH	1	53
RNF41 1	BIRC6	NH2-GEGESANQPEIDQHLAMMVALQEDIQCR-COOH	1	58
RNF41 1	BIRC6	NH2-GELESNLAVVNGANISVIQHESPADVQTPLIIQPEQR-COOH	1	34
RNF41 1	LDHB	NH2-GEMMDLQHGSLFLQTPK-COOH	1	58
RNF41 1	CLEC16A	NH2-GEPETQLPLTR-COOH	1	35
RNF41 1	HRNR	NH2-GEQHGSSSGSSSSYGQHGSGSR-COOH	1	28
RNF41 1	HNRNPA1	NH2-GFAFVTFDDHDSVDK-COOH	1	57
RNF41 1	HSP90AB1	NH2-GFEVVYMTEPIDEYCVQQLK-COOH	1	46
RNF41 1	HNRNPA2B1	NH2-GFGFVTFDDHDPVDK-COOH	1	45
RNF41 1	RBM8A	NH2-GFGSEEGSR-COOH	1	37
RNF41 1	FXR1	NH2-GFLEFVEDFIQVPR-COOH	1	102
RNF41 1	PARP1	NH2-GFSLLATEDK-COOH	1	39
RNF41 1	PARP1	NH2-GGAAVDPDSGLEHSAHVLEK-COOH	1	85
RNF41 1	BIRC6	NH2-GGELHFLQIGGTCDDIDEADILVDGSLSK-COOH	3	77, 31, 33
RNF41 1	KRT1	NH2-GGGGGGYGSGGSSYGSGGGSYGSGGGGGGGR-COOH	1	55
RNF41 1	HNRNPA2B1	NH2-GGGGNFGPGPGSNFR-COOH	1	40
RNF41 1	KRT9	NH2-GGGGSFGYSYGGGSGGGFSASSLGGGFGGGSR-COOH	1	129
RNF41 1	NAV1	NH2-GGPRPVSSSIDPSLLSTK-COOH	1	57
RNF41 1	PARP1	NH2-GGSDDSSKDPIDVNYEK-COOH	1	87
RNF41 1	KRT9	NH2-GGSGGSYGGGGSGGGYGGGSGSR-COOH	1	183
RNF41 1	ACACA	NH2-GGSWVVIDSSINPR-COOH	1	33
RNF41 1	RPS23	NH2-GHAVGDIPGVR-COOH	1	33
RNF41 1	RPLP0	NH2-GHLENNPALEK-COOH	1	34
RNF41 1	TUBB	NH2-GHYTEGAELVDSVLDVVR-COOH	2	100, 124
RNF41 1	CYCS	NH2-GIIWGEDTLMEYLENPK-COOH	1	75
RNF41 1	KIAA1598	NH2-GILGTLNK-COOH	1	38
RNF41 1	DHX9	NH2-GISHVIVDEIHER-COOH	1	55
RNF41 1	YWHAZ	NH2-GIVDQSQQAYQEAFEISK-COOH	1	94
RNF41 1	EIF4A3	NH2-GIYAYGFEKPSAIQQR-COOH	1	46
RNF41 1	CKAP5	NH2-GKPAAPGGAGNTGTK-COOH	1	66
RNF41 1	EFTUD2	NH2-GLAEDIENEVVQITWNR-COOH	1	82
RNF41 1	RPS13	NH2-GLAPDLPEDLYHLIK-COOH	1	50
RNF41 1	PC	NH2-GLAPVQAYLHIPDIIK-COOH	1	55
RNF41 1	RPL17	NH2-GLDVDSLVIEHIQVNK-COOH	1	34
RNF41 1	EIF4A3	NH2-GLDVPQVSLIINYDLPNNR-COOH	1	65
RNF41 1	PRDX1	NH2-GLFIIDDK-COOH	1	41
RNF41 1	SNRNP200	NH2-GLIEIISNAAEYENIPIR-COOH	1	98
RNF41 1	OAT	NH2-GLLNAIVIK-COOH	1	40
RNF41 1	SOGA1	NH2-GLQEQLSQER-COOH	1	45
RNF41 1	NCL	NH2-GLSEDTTEETLK-COOH	1	72
RNF41 1	RPS13	NH2-GLTPSQIGVILR-COOH	2	65, 25
RNF41 1	NME1	NH2-GLVGEIIK-COOH	1	36
RNF41 1	ATP5A1	NH2-GMSLNLEPDNVGVVVFGNDK-COOH	1	55
RNF41 1	ENO1	NH2-GNPTVEVDLFTSK-COOH	1	43
RNF41 1	RPLP0	NH2-GNVGFVFTK-COOH	1	36
RNF41 1	SLC1A5	NH2-GPAGDATVASEK-COOH	1	47
RNF41 1	HSPA8	NH2-GPAVGIDLGTTYSCVGVFQHGK-COOH	4	97, 79, 35, 91
RNF41 1	PARK7	NH2-GPGTSFEFALAIVEALNGK-COOH	1	53
RNF41 1	RPS16	NH2-GPLQSVQVFGR-COOH	1	52
RNF41 1	SF3B2	NH2-GPPPPPGDENR-COOH	1	44
RNF41 1	NPM1	NH2-GPSSVEDIK-COOH	1	43
RNF41 1	CLEC16A	NH2-GPTEDAQEDAEK-COOH	1	38
RNF41 1	TOP1	NH2-GPVFAPPYEPLPENVK-COOH	1	31
RNF41 1	NAV1	NH2-GPYAEVKPLSK-COOH	1	57
RNF41 1	PC	NH2-GQIGAPMPGK-COOH	1	65
RNF41 1	NAV1	NH2-GQLTNIVSPTAATTPR-COOH	1	62
RNF41 1	SURF4	NH2-GQNDLMGTAEDFADQFLR-COOH	2	81, 110
RNF41 1	ACACA	NH2-GQVLPAHTLLNTVDVELIYEGVK-COOH	2	62, 74
RNF41 1	THRAP3	NH2-GSFSDTGLGDGK-COOH	1	82
RNF41 1	PPIF	NH2-GSGDPSSSSSSGNPLVYLDVDANGKPLGR-COOH	1	55
RNF41 1	FXR1	NH2-GSNGAFYK-COOH	1	41
RNF41 1	KHSRP	NH2-GSPQQIDHAK-COOH	1	38
RNF41 1	PDIA6	NH2-GSTAPVGGGAFPTIVER-COOH	1	42
RNF41 1	BIRC6	NH2-GTEEICNGGMRPVVR-COOH	1	39
RNF41 1	BIRC6	NH2-GTGFGTGSTASGWDVEQALTK-COOH	2	54, 125
RNF41 1	RPS2	NH2-GTGIVSAPVPK-COOH	1	47
RNF41 1	HSPA8	NH2-GTLDPVEK-COOH	1	40
RNF41 1	PC	NH2-GTPLDTEVPMER-COOH	2	50, 40
RNF41 1	EIF4A3	NH2-GVAINFVK-COOH	1	35
RNF41 1	C1QBP	NH2-GVDNTFADELVELSTALEHQEYITFLEDLK-COOH	1	50
RNF41 1	SNRNP200	NH2-GVESVFDIMEMEDEER-COOH	1	56
RNF41 1	ACACA	NH2-GVISDILDWK-COOH	1	39
RNF41 1	HSPD1	NH2-GVMLAVDAVIAELK-COOH	2	61, 86
RNF41 1	HSPD1	NH2-GVMLAVDAVIAELKK-COOH	2	79, 72
RNF41 1	PKM	NH2-GVNLPGAAVDLPAVSEK-COOH	1	47
RNF41 1	ACIN1	NH2-GVPAGNSDTEGGQPGR-COOH	1	86
RNF41 1	HSP90B1	NH2-GVVDSDDLPLNVSR-COOH	1	65
RNF41 1	TRAP1	NH2-GVVDSEDIPLNLSR-COOH	1	71
RNF41 1	RNPS1	NH2-GYAYVEFENPDEAEK-COOH	1	37
RNF41 1	MDH2	NH2-GYLGPEQLPDCLK-COOH	1	57
RNF41 1	ACTG1	NH2-GYSFTTTAER-COOH	1	52
RNF41 1	SNRNP200	NH2-GYTLLSEGIDEMVGIIYKPK-COOH	1	79
RNF41 1	SHMT2	NH2-HADIVTTTTHK-COOH	1	63
RNF41 1	STIP1	NH2-HEANNPQLK-COOH	1	45
RNF41 1	BIRC6	NH2-HENFHGGLDAISVGDGLFTILTTLSK-COOH	1	71
RNF41 1	PC	NH2-HGEEVTPEDVLSAAMYPDVFAHFK-COOH	1	75
RNF41 1	GLUD1	NH2-HGGTIPIVPTAEFQDR-COOH	1	64
RNF41 1	THRAP3	NH2-HGLAHDEMK-COOH	1	61
RNF41 1	HSP90AA1	NH2-HGLEVIYMIEPIDEYCVQQLK-COOH	1	77
RNF41 1	KRT9	NH2-HGVQELEIELQSQLSK-COOH	2	93, 63
RNF41 1	ATPIF1	NH2-HHEEEIVHHK-COOH	2	56, 44
RNF41 1	BIRC6	NH2-HHVPQQCNK-COOH	1	51
RNF41 1	ENO1	NH2-HIADLAGNSEVILPVPAFNVINGGSHAGNK-COOH	1	99
RNF41 1	PCCA	NH2-HIEIQVLGDK-COOH	1	38
RNF41 1	HSP90AA1	NH2-HIYYITGETK-COOH	1	50
RNF41 1	NAV1	NH2-HLAETAEEK-COOH	1	68
RNF41 1	HSP90AB1	NH2-HLEINPDHPIVETLR-COOH	2	57, 70
RNF41 1	HSP90AA1	NH2-HLEINPDHSIIETLR-COOH	2	74, 50
RNF41 1	ACACA	NH2-HLEVQILADQYGNAISLFGR-COOH	1	84
RNF41 1	IRS4	NH2-HLGLVPLEPGGWLR-COOH	1	55
RNF41 1	SOGA1	NH2-HLQFVEEEAELLR-COOH	3	56, 65, 62
RNF41 1	HSP90AA1	NH2-HNDDEQYAWESSAGGSFTVR-COOH	1	48
RNF41 1	HNRNPH3	NH2-HNGPNDASDGTVR-COOH	1	88
RNF41 1	RBBP7	NH2-HPAKPDPSGECNPDLR-COOH	1	45
RNF41 1	HMGB1	NH2-HPDASVNFSEFSK-COOH	1	45
RNF41 1	PARP1	NH2-HPDVEVDGFSELR-COOH	1	52
RNF41 1	RPS10	NH2-HPELADK-COOH	1	46
RNF41 1	RPS4X	NH2-HPGSFDVVHVK-COOH	1	37
RNF41 1	CEP97	NH2-HPLFTQSQESSCDQNADWFIASDVAPQEK-COOH	1	29
RNF41 1	BIRC6	NH2-HPQHLHQQHHGDAAQHTR-COOH	2	48, 40
RNF41 1	RPL6	NH2-HQEGEIFDTEK-COOH	1	50
RNF41 1	BIRC6	NH2-HQEQHNIPFPCLLAGGLLTYK-COOH	2	55, 53
RNF41 1	BIRC6	NH2-HQEQHNIPFPCLLAGGLLTYKSPATSPISSNSHR-COOH	1	46
RNF41 1	ACTG1	NH2-HQGVMVGMGQK-COOH	1	52
RNF41 1	PTBP1	NH2-HQNVQLPR-COOH	1	40
RNF41 1	SRP9	NH2-HSDGNLCVK-COOH	1	34
RNF41 1	RPL12	NH2-HSGNITFDEIVNIAR-COOH	1	67
RNF41 1	KIAA1598	NH2-HSVDELQK-COOH	1	55
RNF41 1	HNRNPH1	NH2-HTGPNSPDTANDGFVR-COOH	1	64
RNF41 1	HADHA	NH2-HVAEDLGK-COOH	1	36
RNF41 1	DDX21	NH2-HVVLDEVDQMLDMGFADQVEEILSVAYK-COOH	1	98
RNF41 1	HSPA8	NH2-HWPFMVVNDAGRPK-COOH	1	60
RNF41 1	HSPA1A	NH2-HWPFQVINDGDKPK-COOH	1	52
RNF41 1	GOT2	NH2-IAAAILNTPDLR-COOH	1	73
RNF41 1	CCT5	NH2-IADGYEQAAR-COOH	1	59
RNF41 1	RPS19	NH2-IAGQVAAANK-COOH	1	55
RNF41 1	PTBP1	NH2-IAIPGLAGAGNSVLLVSNLNPER-COOH	2	74, 56
RNF41 1	RPL7	NH2-IALTDNALIAR-COOH	1	107
RNF41 1	BIRC6	NH2-IANATRPTIHLCEIVNEPQLER-COOH	1	41
RNF41 1	PARP1	NH2-IAPPEAPVTGYMFGK-COOH	1	44
RNF41 1	ACACA	NH2-IASSIVAQTAGIPTLPWSGSGLR-COOH	1	46
RNF41 1	EFTUD2	NH2-IAVEPVNPSELPK-COOH	1	75
RNF41 1	ECHS1	NH2-ICPVETLVEEAIQCAEK-COOH	1	64
RNF41 1	SET	NH2-IDFYFDENPYFENK-COOH	1	31
RNF41 1	HSP90AB1	NH2-IDIIPNPQER-COOH	1	42
RNF41 1	THRAP3	NH2-IDISPSTFR-COOH	1	34
RNF41 1	PTPMT1	NH2-IDPTVLLGALPLR-COOH	1	48
RNF41 1	ACACA	NH2-IDTGWLDR-COOH	1	74
RNF41 1	HOMER2	NH2-IEELEAELR-COOH	1	35
RNF41 1	KRT1	NH2-IEISELNR-COOH	1	36
RNF41 1	PKM	NH2-IENHEGVR-COOH	1	51
RNF41 1	MRPS31	NH2-IEPLSPELVAAASAVADSLPFDK-COOH	1	69
RNF41 1	HSPA5	NH2-IEWLESHQDADIEDFK-COOH	2	53, 116
RNF41 1	RPL18A	NH2-IFAPNHVVAK-COOH	1	43
RNF41 1	HOMER1	NH2-IFELTELR-COOH	1	45
RNF41 1	DHX15	NH2-IFEPPPPK-COOH	1	35
RNF41 1	PARP1	NH2-IFPPETSASVAATPPPSTASAPAAVNSSASADKPLSNMK-COOH	1	31
RNF41 1	BIRC6	NH2-IFSQMNNIMSK-COOH	1	37
RNF41 1	HNRNPD	NH2-IFVGGLSPDTPEEK-COOH	1	42
RNF41 1	ALDOA	NH2-IGEHTPSALAIMENANVLAR-COOH	1	58
RNF41 1	KHSRP	NH2-IGGGIDVPVPR-COOH	1	50
RNF41 1	EEF1A1	NH2-IGGIGTVPVGR-COOH	1	40
RNF41 1	ACACA	NH2-IGLAEEIR-COOH	1	38
RNF41 1	ACACA	NH2-IGSFGPQEDLLFLR-COOH	1	64
RNF41 1	MAGOH	NH2-IGSLIDVNQSK-COOH	1	53
RNF41 1	BIRC6	NH2-IGSTSGAEAANK-COOH	1	108
RNF41 1	H2AFY	NH2-IGVGAPVYMAAVLEYLTAEILELAGNAAR-COOH	1	71
RNF41 1	DDX21	NH2-IGVPSATEIIK-COOH	1	31
RNF41 1	EEF1A1	NH2-IGYNPDTVAFVPISGWNGDNMLEPSANMPWFK-COOH	1	57
RNF41 1	TUBA1C	NH2-IHFPLATYAPVISAEK-COOH	1	38
RNF41 1	ACACA	NH2-IHNANPELTDGQIQAMLR-COOH	2	101, 71
RNF41 1	ZNF664	NH2-IHTAEKPHK-COOH	1	35
RNF41 1	GLUD1	NH2-IIAEGANGPTTPEADK-COOH	1	78
RNF41 1	BAG2	NH2-IIDEVVNK-COOH	1	41
RNF41 1	MSH6	NH2-IIDFLSALEGFK-COOH	1	63
RNF41 1	ACACA	NH2-IIEEAPATIATPAVFEHMEQCAVK-COOH	1	65
RNF41 1	HNRNPK	NH2-IILDLISESPIK-COOH	1	75
RNF41 1	HSPA5	NH2-IINEPTAAAIAYGLDK-COOH	2	53, 104
RNF41 1	HSPA8	NH2-IINEPTAAAIAYGLDKK-COOH	1	53
RNF41 1	HSPA1A	NH2-IINEPTAAAIAYGLDR-COOH	2	83, 63
RNF41 1	PPIA	NH2-IIPGFMCQGGDFTR-COOH	1	57
RNF41 1	RPLP0	NH2-IIQLLDDYPK-COOH	1	61
RNF41 1	YWHAE	NH2-IISSIEQK-COOH	1	42
RNF41 1	HNRNPK	NH2-IITITGTQDQIQNAQYLLQNSVK-COOH	1	135
RNF41 1	CALR	NH2-IKDPDASKPEDWDER-COOH	1	33
RNF41 1	IRS4	NH2-IKPKPQKPTHEQR-COOH	2	57, 44
RNF41 1	KIAA1598	NH2-ILAIELENLK-COOH	1	53
RNF41 1	EFTUD2	NH2-ILAQVVGDVDTSLPR-COOH	1	37
RNF41 1	BIRC6	NH2-ILASEPDNAEGIHNFAPLGTITSSSPTAQPAEVLLQATPPHR-COOH	2	62, 61
RNF41 1	BIRC6	NH2-ILDLSNFEILAK-COOH	1	75
RNF41 1	RPL10A	NH2-ILGPGLNK-COOH	1	47
RNF41 1	CCT2	NH2-ILIANTGMDTDK-COOH	1	44
RNF41 1	VIM	NH2-ILLAELEQLK-COOH	1	56
RNF41 1	GPI	NH2-ILLANFLAQTEALMR-COOH	1	57
RNF41 1	ACACA	NH2-ILNVPQELYEK-COOH	1	39
RNF41 1	RPS7	NH2-ILPKPTR-COOH	1	23
RNF41 1	WDR6	NH2-ILQLLAETFHHK-COOH	1	32
RNF41 1	HNRNPK	NH2-ILSISADIETIGEILK-COOH	1	62
RNF41 1	RPL18	NH2-ILTFDQLALDSPK-COOH	1	77
RNF41 1	ASB6	NH2-ILVLTELLER-COOH	1	71
RNF41 1	DKC1	NH2-IMLPGVLR-COOH	1	26
RNF41 1	RPS3	NH2-IMLPWDPTGK-COOH	1	34
RNF41 1	CLEC16A	NH2-IMNNAAQPDGK-COOH	1	66
RNF41 1	TUBB	NH2-IMNTFSVVPSPK-COOH	1	39
RNF41 1	ATP5B	NH2-IMNVIGEPIDER-COOH	1	36
RNF41 1	HSPD1	NH2-IMQSSSEVGYDAMAGDFVNMVEK-COOH	2	74, 44
RNF41 1	CCT7	NH2-INALTAASEAACLIVSVDETIK-COOH	2	69, 51
RNF41 1	BIRC6	NH2-INATSHVIQHPMYGAGHK-COOH	2	70, 100
RNF41 1	TUBB4B	NH2-INVYYNEATGGK-COOH	1	38
RNF41 1	EIF5B	NH2-IPGMLIIDTPGHESFSNLR-COOH	1	65
RNF41 1	ACACA	NH2-IPVQAVWAGWGHASENPK-COOH	1	71
RNF41 1	LMNB1	NH2-IQELEDLLAK-COOH	1	31
RNF41 1	RAB15	NH2-IQIWDTAGQER-COOH	1	45
RNF41 1	XRCC5	NH2-IQPGSQQADFLDALIVSMDVIQHETIGK-COOH	1	67
RNF41 1	SHMT2	NH2-ISATSIFFESMPYK-COOH	1	84
RNF41 1	DHX9	NH2-ISAVSVAER-COOH	1	37
RNF41 1	BIRC6	NH2-ISCFGSGSCPHFLAAATKR-COOH	1	32
RNF41 1	TUBB	NH2-ISEQFTAMFR-COOH	1	66
RNF41 1	HIST1H4A	NH2-ISGLIYEETR-COOH	1	53
RNF41 1	CCT3	NH2-ISIPVDISDSDMMLNIINSSITTK-COOH	1	44
RNF41 1	RPL23	NH2-ISLGLPVGAVINCADNTGAK-COOH	1	106
RNF41 1	VIM	NH2-ISLPLPNFSSLNLR-COOH	1	32
RNF41 1	CACYBP	NH2-ISNYGWDQSDK-COOH	2	70, 55
RNF41 1	MCCC2	NH2-ISVMGGEQAANVLATITK-COOH	1	74
RNF41 1	TUBB	NH2-ISVYYNEATGGK-COOH	1	67
RNF41 1	SF3B14	NH2-ITAEEMYDIFGK-COOH	1	36
RNF41 1	RPS23	NH2-ITAFVPNDGCLNFIEENDEVLVAGFGR-COOH	1	78
RNF41 1	SLTM	NH2-ITDSEASKPK-COOH	1	37
RNF41 1	HNRNPF	NH2-ITGEAFVQFASQELAEK-COOH	1	53
RNF41 1	HSPA1A	NH2-ITITNDK-COOH	1	48
RNF41 1	PGK1	NH2-ITLPVDFVTADKFDENAK-COOH	1	53
RNF41 1	HSPA5	NH2-ITPSYVAFTPEGER-COOH	1	60
RNF41 1	TRIM28	NH2-IVAERPGTNSTGPAPMAPPR-COOH	1	37
RNF41 1	ACAT1	NH2-IVAFADAAVEPIDFPIAPVYAASMVLK-COOH	1	32
RNF41 1	CANX	NH2-IVDDWANDGWGLK-COOH	1	44
RNF41 1	RBMX	NH2-IVEVLLMK-COOH	1	25
RNF41 1	PC	NH2-IVGDLAQFMVQNGLSR-COOH	2	31, 93
RNF41 1	EIF2S3	NH2-IVLTNPVCTEVGEK-COOH	1	38
RNF41 1	CACYBP	NH2-IYEDGDDDM<Mox>K-COOH	1	34
RNF41 1	CACYBP	NH2-IYEDGDDDM<Mox>KR-COOH	1	59
RNF41 1	CACYBP	NH2-IYEDGDDDMK-COOH	1	56
RNF41 1	CACYBP	NH2-IYEDGDDDMKR-COOH	8	70, 57, 49, 49, 37, 62, 50, 48
RNF41 1	CACYBP	NH2-IYITLTGVHQVPTENVQVHFTER-COOH	18	127, 73, 54, 84, 61, 61, 52, 51, 34, 75, 75, 78, 74, 75, 31, 49, 42, 33
RNF41 1	CACYBP	NH2-KAELLDNEKPAAVVAPITTGYTVK-COOH	6	37, 66, 47, 44, 43, 36
RNF41 1	KIAA1598	NH2-KAESFAQEMFIEQNK-COOH	1	113
RNF41 1	RNMTL1	NH2-KAPSEASAQEQR-COOH	1	57
RNF41 1	BANF1	NH2-KDEDLFR-COOH	1	35
RNF41 1	ACTG1	NH2-KDLYANTVLSGGTTMYPGIADR-COOH	1	43
RNF41 1	HSPA9	NH2-KDSETGENIR-COOH	1	39
RNF41 1	RPL23A	NH2-KEAPAPPK-COOH	1	39
RNF41 1	DDX21	NH2-KEAQELSQNSAIK-COOH	1	66
RNF41 1	CFL1	NH2-KEDLVFIFWAPESAPLK-COOH	1	28
RNF41 1	SOGA1	NH2-KEEADNFNQK-COOH	1	78
RNF41 1	HIST1H2BK	NH2-KESYSVYVYK-COOH	1	53
RNF41 1	HSPA1A	NH2-KFGDPVVQSDMK-COOH	1	37
RNF41 1	TCOF1	NH2-KGAAPTPPGK-COOH	1	61
RNF41 1	PARP1	NH2-KGDEVDGVDEVAK-COOH	1	77
RNF41 1	BIRC6	NH2-KGELESNLAVVNGANISVIQHESPADVQTPLIIQPEQR-COOH	1	54
RNF41 1	THRAP3	NH2-KHGLAHDEMK-COOH	1	49
RNF41 1	HMGB1	NH2-KHPDASVNFSEFSK-COOH	1	52
RNF41 1	CACYBP	NH2-KIYEDGDDDMK-COOH	1	41
RNF41 1	VIM	NH2-KLLEGEESR-COOH	1	54
RNF41 1	ENO1	NH2-KLNVTEQEK-COOH	1	37
RNF41 1	BIRC6	NH2-KLPQGYR-COOH	1	55
RNF41 1	SOGA1	NH2-KLQYENR-COOH	1	45
RNF41 1	SOGA1	NH2-KPEPLSPASYHQPEGVAR-COOH	2	42, 58
RNF41 1	NAV1	NH2-KPISLGHPGSLK-COOH	1	60
RNF41 1	PARP1	NH2-KPPLLNNADSVQAK-COOH	1	42
RNF41 1	NAV1	NH2-KPPPATGTATVMQTGGSATLSK-COOH	2	41, 36
RNF41 1	CCT6A	NH2-KQDEPIDLFMIEIMEMK-COOH	1	36
RNF41 1	CANX	NH2-KTDAPQPDVK-COOH	1	43
RNF41 1	VIM	NH2-KVESLQEEIAFLK-COOH	1	38
RNF41 1	FMR1	NH2-KVPGVTAIDLDEDTCTFHIYGEDQDAVK-COOH	1	35
RNF41 1	FXR1	NH2-KVPGVTAIELDEDTGTFR-COOH	1	49
RNF41 1	ALB	NH2-KVPQVSTPTLVEVSR-COOH	2	49, 82
RNF41 1	PDIA6	NH2-LAAVDATVNQVLASR-COOH	1	84
RNF41 1	NAV1	NH2-LAELPPTPLR-COOH	2	65, 48
RNF41 1	NAV1	NH2-LAEYLVER-COOH	1	54
RNF41 1	POLRMT	NH2-LAFAEEVMDDILDSADQPLTGR-COOH	1	38
RNF41 1	UBA1	NH2-LAGTQPLEVLEAVQR-COOH	1	43
RNF41 1	CCT2	NH2-LALVTGGEIASTFDHPELVK-COOH	1	38
RNF41 1	ENO1	NH2-LAMQEFMILPVGAANFR-COOH	1	51
RNF41 1	RPL23A	NH2-LAPDYDALDVANK-COOH	1	56
RNF41 1	PDIA3	NH2-LAPEYEAAATR-COOH	1	43
RNF41 1	AP2B1	NH2-LAPPLVTLLSGEPEVQYVALR-COOH	1	41
RNF41 1	BIRC6	NH2-LAQEAVTLSTSLPLSSSSSVFVR-COOH	1	62
RNF41 1	CHTOP	NH2-LAQQMENRPSVQAALK-COOH	1	59
RNF41 1	SF3B2	NH2-LAQQQAALLMQQEER-COOH	1	42
RNF41 1	EIF3E	NH2-LASEILMQNWDAAMEDLTR-COOH	1	30
RNF41 1	KRT10	NH2-LASYLDK-COOH	1	47
RNF41 1	CCT8	NH2-LATNAAVTVLR-COOH	1	46
RNF41 1	RPL13	NH2-LATQLTGPVMPVR-COOH	1	36
RNF41 1	CKB	NH2-LAVEALSSLDGDLAGR-COOH	1	65
RNF41 1	TUBB	NH2-LAVNMVPFPR-COOH	1	34
RNF41 1	ZSWIM8	NH2-LAYQESEVAALLK-COOH	1	45
RNF41 1	TTC19	NH2-LAYQTDNKK-COOH	1	39
RNF41 1	SOGA1	NH2-LCLDNECADFR-COOH	1	71
RNF41 1	ACTG1	NH2-LCYVALDFEQEMATAASSSSLEK-COOH	2	36, 38
RNF41 1	RPL4	NH2-LDELYGTWR-COOH	1	42
RNF41 1	SOGA1	NH2-LDGGSAGSPSAAGPGFPAALHDFEMSGNMSDDMK-COOH	1	68
RNF41 1	MTHFD1	NH2-LDIDPETITWQR-COOH	1	47
RNF41 1	ACACA	NH2-LDLLEEK-COOH	1	39
RNF41 1	PC	NH2-LDNASAFQGAVISPHYDSLLVK-COOH	2	46, 61
RNF41 1	RNF41	NH2-LDNLM<Mox>SHLSDCEHNPK-COOH	2	57, 38
RNF41 1	RNF41	NH2-LDNLMSHLSDCEHNPK-COOH	17	45, 46, 45, 63, 39, 53, 32, 33, 45, 33, 31, 33, 28, 42, 43, 47, 42
RNF41 1	FMR1	NH2-LDVPEDLR-COOH	1	49
RNF41 1	EIF4A3	NH2-LDYGQHVVAGTPGR-COOH	1	57
RNF41 1	RPS9	NH2-LDYILGLK-COOH	1	38
RNF41 1	NAV1	NH2-LEALNSAHQLDQLR-COOH	2	64, 71
RNF41 1	BIRC6	NH2-LEEEHVTCLLQVLASYINPVSSAVNGEAQSSHETR-COOH	1	77
RNF41 1	TIMM44	NH2-LEESDVLQEAR-COOH	1	36
RNF41 1	SUGT1	NH2-LELLHPIIPEQSTFK-COOH	1	47
RNF41 1	NCL	NH2-LELQGPR-COOH	1	35
RNF41 1	NAV1	NH2-LELVESLDSDEVDLK-COOH	1	32
RNF41 1	YTHDF2	NH2-LENNENKPVTNSR-COOH	1	57
RNF41 1	CKB	NH2-LEQGQAIDDLMPAQK-COOH	1	42
RNF41 1	IRS4	NH2-LETADAPAR-COOH	1	59
RNF41 1	DIABLO	NH2-LETTWMTAVGLSEM<Mox>AAEAAYQTGADQASITAR-COOH	1	96
RNF41 1	DIABLO	NH2-LETTWMTAVGLSEMAAEAAYQTGADQASITAR-COOH	2	158, 79
RNF41 1	ETFA	NH2-LEVAPISDIIAIK-COOH	1	33
RNF41 1	BIRC6	NH2-LEVGLEQQAELMLK-COOH	6	43, 40, 62, 54, 58, 65
RNF41 1	PNN	NH2-LEVQAEEER-COOH	1	46
RNF41 1	PC	NH2-LEYKPIKK-COOH	1	24
RNF41 1	RPS9	NH2-LFEGNALLR-COOH	1	33
RNF41 1	HSPA9	NH2-LFEMAYK-COOH	1	46
RNF41 1	NAV1	NH2-LFHANEEEEPEKK-COOH	1	60
RNF41 1	HNRNPA3	NH2-LFIGGLSFETTDDSLR-COOH	1	43
RNF41 1	HNRNPA1	NH2-LFIGGLSFETTDESLR-COOH	1	89
RNF41 1	HNRNPA2B1	NH2-LFIGGLSFETTEESLR-COOH	1	62
RNF41 1	ILF3	NH2-LFPDTPLALDANK-COOH	1	42
RNF41 1	PABPC1	NH2-LFPLIQAMHPTLAGK-COOH	1	34
RNF41 1	NONO	NH2-LFVGNLPPDITEEEMR-COOH	1	46
RNF41 1	VIM	NH2-LGDLYEEEMR-COOH	1	44
RNF41 1	VPS52	NH2-LGELVDGLVVPSALVTAILEAPVTEPR-COOH	1	59
RNF41 1	HMGB2	NH2-LGEMWSEQSAK-COOH	1	33
RNF41 1	CKB	NH2-LGFSEVELVQMVVDGVK-COOH	2	102, 79
RNF41 1	U2AF2	NH2-LGGLTQAPGNPVLAVQINQDK-COOH	1	33
RNF41 1	CCT2	NH2-LGGSLADSYLDEGFLLDK-COOH	1	68
RNF41 1	PRKCSH	NH2-LGGSPTSLGTWGSWIGPDHDK-COOH	1	36
RNF41 1	CCT4	NH2-LGGTIDDCELVEGLVLTQK-COOH	1	58
RNF41 1	HSP90AB1	NH2-LGIHEDSTNR-COOH	1	38
RNF41 1	HSP90AB1	NH2-LGLGIDEDEVAAEEPNAAVPDEIPPLEGDEDASR-COOH	2	39, 67
RNF41 1	CDC5L	NH2-LGLLGLPAPK-COOH	1	32
RNF41 1	PUF60	NH2-LGLPPLTPEQQEALQK-COOH	1	43
RNF41 1	SOGA1	NH2-LGSSEEVR-COOH	1	48
RNF41 1	ACACA	NH2-LGTPELSTAER-COOH	1	71
RNF41 1	SOGA1	NH2-LGVPVVHDK-COOH	1	35
RNF41 1	MCCC1	NH2-LGVQTVAVYSEADR-COOH	2	60, 56
RNF41 1	SOGA1	NH2-LHEAPDNSEGPR-COOH	2	40, 41
RNF41 1	CIR1	NH2-LHEELSSSHHNR-COOH	1	41
RNF41 1	PTBP1	NH2-LHGKPIR-COOH	1	35
RNF41 1	SOGA1	NH2-LHPSESSWGGEER-COOH	1	51
RNF41 1	LDHB	NH2-LIAPVAEEEATVPNNK-COOH	1	60
RNF41 1	BIRC6	NH2-LIDILLR-COOH	1	44
RNF41 1	RPS20	NH2-LIDLHSPSEIVK-COOH	1	33
RNF41 1	FMR1	NH2-LIQEIVDK-COOH	1	54
RNF41 1	TUBA1C	NH2-LISQIVSSITASLR-COOH	1	69
RNF41 1	TCEB1	NH2-LISSDGHEFIVK-COOH	1	34
RNF41 1	SOGA2	NH2-LITDTDSFLHDAGLR-COOH	2	64, 50
RNF41 1	RPS25	NH2-LITPAVVSER-COOH	1	45
RNF41 1	HSPA9	NH2-LKEEISK-COOH	1	38
RNF41 1	BCLAF1	NH2-LKETGYVVERPSTTK-COOH	2	58, 71
RNF41 1	GON4L	NH2-LKEVVEK-COOH	1	34
RNF41 1	HNRNPCL1	NH2-LKGDDLQAIK-COOH	1	51
RNF41 1	ASCC3	NH2-LKPECSTEELLSILSDAEEYTDLPVR-COOH	1	38
RNF41 1	HOMER1	NH2-LKQEIDNAR-COOH	1	48
RNF41 1	RPL19	NH2-LLADQAEAR-COOH	1	54
RNF41 1	WDR6	NH2-LLAGEGPDVLVYSLDFGGHLR-COOH	1	38
RNF41 1	DEK	NH2-LLASANLEEVTMK-COOH	1	71
RNF41 1	MIF	NH2-LLCGLLAER-COOH	1	42
RNF41 1	ACIN1	NH2-LLDDLFR-COOH	1	51
RNF41 1	CCT7	NH2-LLDVVHPAAK-COOH	1	31
RNF41 1	BIRC6	NH2-LLDYVATVEDEAAAAK-COOH	2	78, 66
RNF41 1	VIM	NH2-LLEGEESR-COOH	1	53
RNF41 1	ACACA	NH2-LLETESFQMNR-COOH	1	76
RNF41 1	KPNA2	NH2-LLGASELPIVTPALR-COOH	1	54
RNF41 1	SRP54	NH2-LLGMGDIEGLIDK-COOH	1	44
RNF41 1	HSDL2	NH2-LLGTIYTAAEEIEAVGGK-COOH	1	47
RNF41 1	ACACA	NH2-LLLEAMDELEVAFNNTNVR-COOH	2	76, 75
RNF41 1	ACACA	NH2-LLLEDLVK-COOH	1	40
RNF41 1	SOGA1	NH2-LLLNELAK-COOH	1	42
RNF41 1	HIST1H2BK	NH2-LLLPGELAK-COOH	1	53
RNF41 1	RPS2	NH2-LLMMAGIDDCYTSAR-COOH	1	51
RNF41 1	RSL1D1	NH2-LLPSLIGR-COOH	1	33
RNF41 1	HSPA8	NH2-LLQDFFNGK-COOH	1	58
RNF41 1	HSPA1A	NH2-LLQDFFNGR-COOH	1	35
RNF41 1	VIM	NH2-LLQDSVDFSLADAINTEFK-COOH	4	86, 42, 38, 92
RNF41 1	SF3B1	NH2-LLVDVDESTLSPEEQK-COOH	1	45
RNF41 1	BIRC6	NH2-LLVEQAK-COOH	2	31, 32
RNF41 1	IGF2BP1	NH2-LLVPTQYVGAIIGK-COOH	1	74
RNF41 1	DDX5	NH2-LMEEIMSEK-COOH	1	51
RNF41 1	RPS3A	NH2-LMELHGEGSSSGK-COOH	1	32
RNF41 1	KRT1	NH2-LNDLEDALQQAK-COOH	1	62
RNF41 1	SET	NH2-LNEQASEEILK-COOH	1	49
RNF41 1	BIRC6	NH2-LNGLSSDSTIDILYQLGTTQDPGTK-COOH	1	124
RNF41 1	MTHFD2	NH2-LNNDDNVDGLLVQLPLPEHIDER-COOH	1	37
RNF41 1	BIRC6	NH2-LNSALCNR-COOH	1	38
RNF41 1	EIF4A1	NH2-LNSNTQVVLLSATMPSDVLEVTK-COOH	1	41
RNF41 1	IRS4	NH2-LNTEVASVVVQLLSIR-COOH	2	96, 126
RNF41 1	RPL23	NH2-LPAAGVGDMVMATVK-COOH	1	82
RNF41 1	BIRC6	NH2-LPCPEGLDPDTDDAPEVCR-COOH	1	88
RNF41 1	EIF5A	NH2-LPEGDLGK-COOH	1	32
RNF41 1	PRDX6	NH2-LPFPIIDDR-COOH	1	58
RNF41 1	PTBP1	NH2-LPIDVTEGEVISLGLPFGK-COOH	1	57
RNF41 1	BIRC6	NH2-LPMLYPEVIQQVSAPVVTSTTQEKPK-COOH	1	90
RNF41 1	SOGA1	NH2-LPNNPAFGFVSSEPGDPEK-COOH	1	90
RNF41 1	FXR1	NH2-LPPPPDIK-COOH	1	32
RNF41 1	NAV1	NH2-LQAGDAPSVGGSCR-COOH	1	52
RNF41 1	NAV1	NH2-LQEAANYIESPDR-COOH	1	84
RNF41 1	BIRC6	NH2-LQFDTFEMVSEDEDGK-COOH	1	64
RNF41 1	NAV1	NH2-LQHGSTETASPSIK-COOH	2	66, 47
RNF41 1	RNF41	NH2-LQIACDNAVFGCSAVVR-COOH	27	137, 122, 107, 73, 72, 130, 80, 136, 66, 124, 47, 122, 81, 131, 75, 131, 130, 47, 131, 55, 126, 121, 124, 116, 67, 92, 89
RNF41 1	FXR1	NH2-LQIDEQLR-COOH	1	48
RNF41 1	SOGA1	NH2-LQIGELSGK-COOH	1	54
RNF41 1	PARP1	NH2-LQLLEDDKENR-COOH	1	53
RNF41 1	ASB6	NH2-LQLPENFDIHPVGSLAEK-COOH	1	34
RNF41 1	NAV1	NH2-LQLYEPEWSDDMAK-COOH	1	80
RNF41 1	EIF4A1	NH2-LQMEAPHIIVGTPGR-COOH	1	58
RNF41 1	SOGA2	NH2-LQQQYASDK-COOH	1	46
RNF41 1	BIRC6	NH2-LQTDSNSWDEHVFELVLPK-COOH	2	77, 64
RNF41 1	DIABLO	NH2-LQVEEVHQLSR-COOH	2	84, 52
RNF41 1	PCCA	NH2-LQVEHPVTECITGLDLVQEMIR-COOH	1	63
RNF41 1	FXR1	NH2-LRPVNQNK-COOH	1	34
RNF41 1	UBR5	NH2-LSAVEAIANAISVVSSNGPGNR-COOH	1	54
RNF41 1	PRKDC	NH2-LSDFNDITNMLLLK-COOH	1	53
RNF41 1	HSPD1	NH2-LSDGVAVLK-COOH	1	33
RNF41 1	BIRC6	NH2-LSMTDDSKK-COOH	1	41
RNF41 1	PCCA	NH2-LSQYQEPLHLPGVR-COOH	1	39
RNF41 1	IRS4	NH2-LSSEVSGSGSGNFGEEGNPQGK-COOH	1	98
RNF41 1	PCCA	NH2-LSSQEAASSFGDDR-COOH	1	66
RNF41 1	BIRC6	NH2-LSYLLPSARPELGVGPGR-COOH	1	44
RNF41 1	SNRNP200	NH2-LTAIDILTTCAADIQR-COOH	2	65, 56
RNF41 1	HNRNPA2B1	NH2-LTDCVVMR-COOH	1	42
RNF41 1	ACACA	NH2-LTFLVAQK-COOH	1	46
RNF41 1	HSPA5	NH2-LTPEEIER-COOH	1	37
RNF41 1	BIRC6	NH2-LTPMEALLQTR-COOH	1	44
RNF41 1	KIAA1598	NH2-LTQQLEEER-COOH	1	61
RNF41 1	CCT2	NH2-LTSFIGAIAIGDLVK-COOH	1	35
RNF41 1	HOMER2	NH2-LTTALQESAASVEQWK-COOH	1	79
RNF41 1	LRRC59	NH2-LTTLPSDFCGLTHLVK-COOH	1	47
RNF41 1	TUBB6	NH2-LTTPTYGDLNHLVSATM<Mox>SGVTTSLR-COOH	1	34
RNF41 1	RPS12	NH2-LVEALCAEHQINLIK-COOH	1	31
RNF41 1	SRSF4	NH2-LVEDKPGSR-COOH	1	35
RNF41 1	SOGA1	NH2-LVEEEANLLSR-COOH	1	91
RNF41 1	NAV1	NH2-LVESDSDINANK-COOH	1	86
RNF41 1	NAV1	NH2-LVESDSDINANKEELLR-COOH	1	98
RNF41 1	MTHFD2	NH2-LVGDVDFEGVR-COOH	1	41
RNF41 1	IPO5	NH2-LVLEQVVTSIASVADTAEEK-COOH	2	52, 82
RNF41 1	BIRC6	NH2-LVLGVTDDGEGSHILQSPSANVLPTLPFHVLR-COOH	1	26
RNF41 1	HSPA1A	NH2-LVNHFVEEFK-COOH	1	50
RNF41 1	HSPA1A	NH2-LVNHFVEEFKR-COOH	1	39
RNF41 1	BIRC6	NH2-LVNILVQLPLSGNR-COOH	1	32
RNF41 1	SOGA2	NH2-LVPAAEEEELLR-COOH	1	58
RNF41 1	PCCB	NH2-LVPELDTIVPLESTK-COOH	1	28
RNF41 1	PRDX1	NH2-LVQAFQFTDK-COOH	1	65
RNF41 1	HSPD1	NH2-LVQDVANNTNEEAGDGTTTATVLAR-COOH	1	76
RNF41 1	RPS27	NH2-LVQSPNSYFMDVK-COOH	1	60
RNF41 1	HSP90AB1	NH2-LVSSPCCIVTSTYGWTANMER-COOH	2	72, 64
RNF41 1	HSP90AA1	NH2-LVTSPCCIVTSTYGWTANMER-COOH	1	75
RNF41 1	PCBP2	NH2-LVVPASQCGSLIGK-COOH	1	31
RNF41 1	PCBP1	NH2-LVVPATQCGSLIGK-COOH	1	35
RNF41 1	HSPA5	NH2-LYGSAGPPPTGEEDTAEKDEL-COOH	1	39
RNF41 1	TCEB2	NH2-LYKDDQLLDDGK-COOH	1	46
RNF41 1	ACACA	NH2-MADHYVPVPGGPNNNNYANVELILDIAK-COOH	1	39
RNF41 1	TUBB	NH2-MAVTFIGNSTAIQELFK-COOH	1	80
RNF41 1	PDIA4	NH2-MDATANDVPSDR-COOH	1	57
RNF41 1	HNRNPM	NH2-MEEESGAPGVPSGNGAPGPK-COOH	1	38
RNF41 1	HSPA9	NH2-MEEFKDQLPADECNK-COOH	1	61
RNF41 1	SFPQ	NH2-MEELHNQEMQK-COOH	1	56
RNF41 1	MTHFD1	NH2-MFGIPVVVAVNAFK-COOH	1	52
RNF41 1	ECH1	NH2-MFTAGIDLMDMASDILQPK-COOH	1	92
RNF41 1	HNRNPM	NH2-MGAGLGHGMDR-COOH	1	46
RNF41 1	HNRNPM	NH2-MGANSLER-COOH	1	43
RNF41 1	SFPQ	NH2-MGGGGAMNMGDPYGSGGQK-COOH	1	68
RNF41 1	BCLAF1	NH2-MIASDSHRPEVK-COOH	2	73, 46
RNF41 1	ALDH18A1	NH2-MIDLIIPR-COOH	1	40
RNF41 1	PARP1	NH2-MIFDVESMK-COOH	1	48
RNF41 1	EIF3CL	NH2-MIINEELMASLDQPTQTVVMHR-COOH	1	52
RNF41 1	MDH2	NH2-MISDAIPELK-COOH	1	34
RNF41 1	CCT2	NH2-MLPTIIADNAGYDSADLVAQLR-COOH	1	60
RNF41 1	BIRC6	NH2-MLSETSNPEDLIQTSSTEQLR-COOH	1	81
RNF41 1	NAV1	NH2-MLTFSNNVEPANGFLVR-COOH	1	93
RNF41 1	EIF4A3	NH2-MLVLDEADEMLNK-COOH	1	57
RNF41 1	ACACA	NH2-MMYGVSPWGDSPIDFEDSAHVPCPR-COOH	1	48
RNF41 1	CETN2	NH2-MNFGDFLTVMTQK-COOH	1	63
RNF41 1	IFFO2	NH2-MNLQTMVDTLQEAAQEADAIQEEMNEK-COOH	1	73
RNF41 1	DIABLO	NH2-MNSEEEDEVWQVIIGAR-COOH	2	136, 32
RNF41 1	BIRC6	NH2-MPITADLVAPILR-COOH	1	45
RNF41 1	PCCA	NH2-MPVIKPDIANWELSVK-COOH	1	42
RNF41 1	NPM1	NH2-MQASIEK-COOH	1	51
RNF41 1	C1QBP	NH2-MSGGWELELNGTEAK-COOH	1	88
RNF41 1	NPM1	NH2-MSVQPTVSLGGFEITPPVVLR-COOH	1	62
RNF41 1	NPM1	NH2-MTDQEAIQDLWQWR-COOH	2	53, 109
RNF41 1	KRT9	NH2-MTLDDFR-COOH	1	42
RNF41 1	NOLC1	NH2-MVATTKPK-COOH	1	43
RNF41 1	PARP1	NH2-MVDPEKPQLGMIDR-COOH	1	38
RNF41 1	HADHA	NH2-MVGVPAALDMMLTGR-COOH	1	63
RNF41 1	HSPA8	NH2-MVNHFIAEFK-COOH	1	37
RNF41 1	ERH	NH2-MYEEHLK-COOH	1	32
RNF41 1	DYNLL2	NH2-NADMSEDMQQDAVDCATQAMEK-COOH	2	104, 44
RNF41 1	DYNLL1	NH2-NADMSEEMQQDSVECATQALEK-COOH	1	107
RNF41 1	RPL17	NH2-NAESNAELK-COOH	1	60
RNF41 1	CCT6A	NH2-NAIDDGCVVPGAGAVEVAMAEALIK-COOH	2	78, 40
RNF41 1	HSPA1A	NH2-NALESYAFNMK-COOH	1	37
RNF41 1	BIRC6	NH2-NAQAPLALTESHLATLASSSQSPEAIK-COOH	4	59, 102, 89, 31
RNF41 1	BIRC6	NH2-NDSVLDMAR-COOH	1	39
RNF41 1	UCHL1	NH2-NEAIQAAHDAVAQEGQCR-COOH	1	48
RNF41 1	DDX21	NH2-NEEPSEEEIDAPKPK-COOH	2	73, 63
RNF41 1	YBX1	NH2-NEGSESAPEGQAQQR-COOH	1	100
RNF41 1	ACACA	NH2-NFDLTAIPCANHK-COOH	1	34
RNF41 1	RPL7A	NH2-NFGIGQDIQPK-COOH	1	44
RNF41 1	ACACA	NH2-NGIAFMGPPSQAMWALGDK-COOH	2	88, 46
RNF41 1	BIRC6	NH2-NGSQTVSVSVSQALDAR-COOH	2	81, 42
RNF41 1	NME1	NH2-NIIHGSDSVESAEK-COOH	1	82
RNF41 1	PRKDC	NH2-NILEESLCELVAK-COOH	1	46
RNF41 1	SOGA1	NH2-NINDGLSSLFSVVEHSGSTESVWK-COOH	2	56, 55
RNF41 1	XRCC6	NH2-NIYVLQELDNPGAK-COOH	1	46
RNF41 1	TUBA1C	NH2-NLDIERPTYTNLNR-COOH	1	51
RNF41 1	KRT75	NH2-NLDLDSIIAEVK-COOH	1	57
RNF41 1	YWHAQ	NH2-NLLSVAYK-COOH	1	31
RNF41 1	ACACA	NH2-NLLVTMLIDQLCGR-COOH	1	41
RNF41 1	HNRNPM	NH2-NLPFDFTWK-COOH	1	32
RNF41 1	HNRNPK	NH2-NLPLPPPPPPR-COOH	1	38
RNF41 1	NONO	NH2-NLPQYVSNELLEEAFSVFGQVER-COOH	1	75
RNF41 1	SFPQ	NH2-NLSPYVSNELLEEAFSQFGPIER-COOH	2	80, 55
RNF41 1	SOGA1	NH2-NMLVQESQQFK-COOH	2	52, 42
RNF41 1	RPL35A	NH2-NNTVTPGGKPNK-COOH	1	54
RNF41 1	HSP90AB1	NH2-NPDDITQEEYGEFYK-COOH	1	89
RNF41 1	ILF3	NH2-NPVMELNEK-COOH	1	33
RNF41 1	ILF2	NH2-NQDLAPNSAEQASILSLVTK-COOH	1	45
RNF41 1	EPRS	NH2-NQGGGLSSSGAGEGQGPK-COOH	1	96
RNF41 1	HNRNPA1	NH2-NQGGYGGSSSSSSYGSGR-COOH	1	123
RNF41 1	HSPA5	NH2-NQLTSNPENTVFDAK-COOH	1	52
RNF41 1	HSPA8	NH2-NQTAEKEEFEHQQK-COOH	2	51, 69
RNF41 1	HSPA1A	NH2-NQVALNPQNTVFDAK-COOH	1	81
RNF41 1	HSPA8	NH2-NQVAMNPTNTVFDAK-COOH	1	79
RNF41 1	SOGA2	NH2-NRLPEEEENHK-COOH	1	36
RNF41 1	TMPO	NH2-NRPPLPAGTNSK-COOH	1	43
RNF41 1	NAV1	NH2-NSEAQAVIQGALNASETTPK-COOH	1	80
RNF41 1	HSPA8	NH2-NSLESYAFNMK-COOH	1	54
RNF41 1	SIPA1L1	NH2-NSPSNLSSSSDTGSVGGTYR-COOH	1	72
RNF41 1	TUBB	NH2-NSSYFVEWIPNNVK-COOH	1	56
RNF41 1	ACACA	NH2-NSVSNFLHSLER-COOH	1	53
RNF41 1	RPL5	NH2-NSVTPDMMEEMYK-COOH	1	28
RNF41 1	HNRNPK	NH2-NTDEMVELR-COOH	1	65
RNF41 1	PARP1	NH2-NTHATTHNAYDLEVIDIFK-COOH	1	60
RNF41 1	BIRC6	NH2-NTSHETAANHKVAK-COOH	2	39, 34
RNF41 1	HSPA5	NH2-NTVVPTKK-COOH	1	47
RNF41 1	NAP1L1	NH2-NVDLLSDMVQEHDEPILK-COOH	1	34
RNF41 1	CLEC16A	NH2-NVGEEEDEEKGPTEDAQEDAEK-COOH	2	42, 88
RNF41 1	FMR1	NH2-NVPQEEEIMPPNSLPSNNSR-COOH	1	58
RNF41 1	KRT10	NH2-NVSTGDVNVEMNAAPGVDLTQLLNNMR-COOH	1	45
RNF41 1	BIRC6	NH2-NVYNSSIGVQSDEIDLSDVLSGNGK-COOH	2	111, 66
RNF41 1	SUGT1	NH2-NYAAALETFTEGQK-COOH	1	46
RNF41 1	YBX1	NH2-NYQQNYQNSESGEK-COOH	1	64
RNF41 1	HSP90AB1	NH2-PEEVHHGEEEVETFAFQAEIAQLMSLIINTFYSNK-COOH	1	57
RNF41 1	TMPO	NH2-PEFLEDPSVLTK-COOH	1	33
RNF41 1	RNF41	NH2-Q<Pyr>AVVVMACENQHMGDDM<Mox>VQEPGLVMIFAHGVEEI-COOH	1	28
RNF41 1	RNF41	NH2-Q<Pyr>AVVVMACENQHMGDDMVQEPGLVMIFAHGVEEI-COOH	3	66, 29, 37
RNF41 1	ACTG1	NH2-Q<Pyr>EYDESGPSIVHR-COOH	1	82
RNF41 1	ACACA	NH2-Q<Pyr>GPLHGMLINTPYVTK-COOH	2	56, 33
RNF41 1	ACLY	NH2-Q<Pyr>HFPATPLLDYALEVEK-COOH	1	40
RNF41 1	SFPQ	NH2-Q<Pyr>HHPPYHQQHHQGPPPGGPGGR-COOH	1	42
RNF41 1	TUBA4B	NH2-Q<Pyr>IFHPEQLITGK-COOH	1	53
RNF41 1	RPL6	NH2-Q<Pyr>LASGLLLVTGPLVLNR-COOH	1	35
RNF41 1	LZTS2	NH2-Q<Pyr>LEQELQQLSLELEAR-COOH	1	72
RNF41 1	CCT2	NH2-Q<Pyr>LIYNYPEQLFGAAGVMAIEHADFAGVER-COOH	1	30
RNF41 1	BIRC6	NH2-Q<Pyr>LLDSGLPSLLVR-COOH	1	57
RNF41 1	KIAA1598	NH2-Q<Pyr>LQLITSLK-COOH	1	55
RNF41 1	HOMER2	NH2-Q<Pyr>SEIIPQLMSECEYVSEK-COOH	1	44
RNF41 1	KIAA1598	NH2-Q<Pyr>SHLLLQSSIPDQQLLK-COOH	1	86
RNF41 1	HIST1H2BK	NH2-Q<Pyr>VHPDTGISSK-COOH	1	42
RNF41 1	SNRNP200	NH2-Q<Pyr>VLDLEDLVFTQGSHFMANK-COOH	1	44
RNF41 1	ACACA	NH2-Q<Pyr>VLIASHLPSYELR-COOH	1	50
RNF41 1	CCT2	NH2-Q<Pyr>VLLSAAEAAEVILR-COOH	1	92
RNF41 1	HSPA9	NH2-QAASSLQQASLK-COOH	1	87
RNF41 1	KIAA1598	NH2-QAEPVVVLDPVSTHEPQTK-COOH	2	73, 63
RNF41 1	SOGA2	NH2-QALQNELER-COOH	1	53
RNF41 1	RPL12	NH2-QAQIEVVPSASALIIK-COOH	1	29
RNF41 1	ACAT1	NH2-QAVLGAGLPISTPCTTINK-COOH	1	53
RNF41 1	HSPA9	NH2-QAVTNPNNTFYATK-COOH	1	68
RNF41 1	BIRC6	NH2-QDDVVQLELPVTEAQQLLSACLEK-COOH	2	74, 59
RNF41 1	CCT2	NH2-QDLMNIAGTTLSSK-COOH	1	43
RNF41 1	BIRC6	NH2-QDLSSSLTDDSK-COOH	1	75
RNF41 1	VIM	NH2-QDVDNASLAR-COOH	1	75
RNF41 1	MCCC1	NH2-QEGIIFIGPPPSAIR-COOH	1	38
RNF41 1	HNRNPA2B1	NH2-QEMQEVQSSR-COOH	1	69
RNF41 1	RHOA	NH2-QEPVKPEEGR-COOH	1	32
RNF41 1	ACTG1	NH2-QEYDESGPSIVHR-COOH	2	92, 91
RNF41 1	HNRNPM	NH2-QGGGGGGGSVPGIER-COOH	1	145
RNF41 1	PRDX1	NH2-QGGLGPMNIPLVSDPK-COOH	1	35
RNF41 1	NAV1	NH2-QGGLTPSR-COOH	1	33
RNF41 1	KRT9	NH2-QGVDADINGLR-COOH	1	84
RNF41 1	TUBA4B	NH2-QIFHPEQLITGK-COOH	1	32
RNF41 1	FMR1	NH2-QIGASSRPPPNR-COOH	1	33
RNF41 1	PARP1	NH2-QIQAAYSILSEVQQAVSQGSSDSQILDLSNR-COOH	2	102, 38
RNF41 1	KRT1	NH2-QISNLQQSISDAEQR-COOH	1	94
RNF41 1	HNRNPCL1	NH2-QKVDSLLENLEK-COOH	1	73
RNF41 1	BIRC6	NH2-QLLDSGLPSLLVR-COOH	2	62, 54
RNF41 1	KIAA1598	NH2-QLQLITSLK-COOH	1	65
RNF41 1	PPP2R1A	NH2-QLSQSLLPAIVELAEDAK-COOH	1	65
RNF41 1	ACACA	NH2-QLTEEDGVHSVIEENIK-COOH	1	57
RNF41 1	NAV1	NH2-QNLEETMSSLR-COOH	1	39
RNF41 1	DHX9	NH2-QPAIISQLDPVNER-COOH	1	49
RNF41 1	RPL4	NH2-QPYAVSELAGHQTSAESWGTGR-COOH	1	51
RNF41 1	KIAA1598	NH2-QQLELLEEDKK-COOH	2	41, 42
RNF41 1	PARP1	NH2-QQVPSGESAILDR-COOH	1	58
RNF41 1	VIM	NH2-QQYESVAAK-COOH	2	42, 52
RNF41 1	HOMER2	NH2-QSEIIPQLMSECEYVSEK-COOH	1	34
RNF41 1	KIAA1598	NH2-QSHLLLQSSIPDQQLLK-COOH	2	35, 57
RNF41 1	HSPD1	NH2-QSKPVTTPEEIAQVATISANGDK-COOH	1	39
RNF41 1	HSPD1	NH2-QSKPVTTPEEIAQVATISANGDKEIGNIISDAMK-COOH	1	45
RNF41 1	YWHAQ	NH2-QTIDNSQGAYQEAFDISK-COOH	1	33
RNF41 1	HSPA8	NH2-QTQTFTTYSDNQPGVLIQVYEGER-COOH	2	91, 35
RNF41 1	EEF1A1	NH2-QTVAVGVIK-COOH	1	40
RNF41 1	RPL28	NH2-QTYSTEPNNLK-COOH	1	42
RNF41 1	SUB1	NH2-QVAPEKPVK-COOH	1	58
RNF41 1	SUB1	NH2-QVAPEKPVKK-COOH	1	52
RNF41 1	VIM	NH2-QVDQLTNDK-COOH	1	57
RNF41 1	HIST1H2BK	NH2-QVHPDTGISSK-COOH	1	61
RNF41 1	SNRNP200	NH2-QVLDLEDLVFTQGSHFMANK-COOH	1	36
RNF41 1	SOGA1	NH2-QVLQTELERPR-COOH	1	43
RNF41 1	ACACA	NH2-QVNYEVDR-COOH	1	34
RNF41 1	ACACA	NH2-QVQAEVPGSPIFVMR-COOH	1	50
RNF41 1	VIM	NH2-QVQSLTCEVDALK-COOH	1	49
RNF41 1	DDX5	NH2-QVSDLISVLR-COOH	1	37
RNF41 1	LDHA	NH2-QVVESAYEVIK-COOH	1	48
RNF41 1	DIABLO	NH2-QYTSLLGK-COOH	1	56
RNF41 1	FMR1	NH2-RGPGYTSGTNSEASNASETESDHR-COOH	1	96
RNF41 1	HNRNPK	NH2-RPAEDMEEEQAFK-COOH	1	42
RNF41 1	CANX	NH2-RPDADLK-COOH	1	33
RNF41 1	YBX1	NH2-RPENPKPQDGK-COOH	1	41
RNF41 1	ACACA	NH2-RPGAALDPGCVLAK-COOH	1	33
RNF41 1	CDKN2A	NH2-RPGHDDGQRPSGGAAAAPR-COOH	1	36
RNF41 1	ILF3	NH2-RPMEEDGEEK-COOH	1	81
RNF41 1	BIRC6	NH2-RPTLAWLEDSSSCSDIPK-COOH	1	93
RNF41 1	RNF41	NH2-RPVTCEQGCGLEM<Mox>PK-COOH	2	71, 83
RNF41 1	RNF41	NH2-RPVTCEQGCGLEMPK-COOH	11	41, 75, 80, 87, 44, 79, 76, 32, 39, 31, 32
RNF41 1	RNF41	NH2-RPVTCEQGCGLEMPKDELPNHNCIK-COOH	2	46, 30
RNF41 1	ACACA	NH2-RVDPVYIHLAER-COOH	1	50
RNF41 1	BCLAF1	NH2-SAAMTLNER-COOH	1	39
RNF41 1	SERBP1	NH2-SAAQAAAQTNSNAAGK-COOH	1	93
RNF41 1	CLEC16A	NH2-SAAVETASLSPSLVPAR-COOH	1	90
RNF41 1	LDHB	NH2-SADTLWDIQK-COOH	1	35
RNF41 1	SOGA2	NH2-SAEPRPELGPGQETGTNSR-COOH	1	46
RNF41 1	ARL6IP4	NH2-SAGEEEDGPVLTDEQK-COOH	1	54
RNF41 1	PARP1	NH2-SANYCHTSQGDPIGLILLGEVALGNMYELK-COOH	1	72
RNF41 1	NAV1	NH2-SASSYSDIEEIATPDSSAPSSPK-COOH	1	61
RNF41 1	HSPA1A	NH2-SAVEDEGLK-COOH	1	52
RNF41 1	PARP1	NH2-SDAYYCTGDVTAWTK-COOH	1	62
RNF41 1	KRT9	NH2-SDLEMQYETLQEELMALK-COOH	1	44
RNF41 1	ACACA	NH2-SDMNTVLNYIFSHAQVTK-COOH	1	78
RNF41 1	PA2G4	NH2-SDQDYILK-COOH	1	36
RNF41 1	NAV1	NH2-SEGTPAWYMHGER-COOH	1	46
RNF41 1	NEFM	NH2-SEMEEALTAITEELAVSMK-COOH	1	41
RNF41 1	HIST1H1C	NH2-SETAPAAPAAAPPAEK-COOH	1	51
RNF41 1	CACYBP	NH2-SFDLLVK-COOH	14	33, 44, 33, 40, 37, 43, 42, 37, 41, 42, 34, 44, 34, 38
RNF41 1	HOMER2	NH2-SFLEVLDGK-COOH	1	52
RNF41 1	SUGT1	NH2-SFMESGGTVLSTNWSDVGK-COOH	1	88
RNF41 1	NAV1	NH2-SFVKPPSLANLDK-COOH	2	34, 29
RNF41 1	HSPA8	NH2-SFYPEEVSSMVLTK-COOH	2	65, 69
RNF41 1	EEF1A1	NH2-SGDAAIVDMVPGKPMCVESFSDYPPLGR-COOH	1	39
RNF41 1	ENO1	NH2-SGETEDTFIADLVVGLCTGQIK-COOH	2	81, 109
RNF41 1	KRT1	NH2-SGGGFSSGSAGIINYQR-COOH	1	81
RNF41 1	KRT9	NH2-SGGGGGGGLGSGGSIR-COOH	1	80
RNF41 1	TUBB	NH2-SGPFGQIFRPDNFVFGQSGAGNNWAK-COOH	1	45
RNF41 1	CALR	NH2-SGTIFDNFLITNDEAYAEEFGNETWGVTK-COOH	1	31
RNF41 1	PABPC1	NH2-SGVGNIFIK-COOH	1	49
RNF41 1	NAV1	NH2-SGYMSDSDLMGK-COOH	1	37
RNF41 1	HNRNPA1	NH2-SHFEQWGTLTDCVVMR-COOH	1	62
RNF41 1	BIRC6	NH2-SIASAIVNELKK-COOH	1	46
RNF41 1	THRAP3	NH2-SIFQHIQSAQSQR-COOH	1	80
RNF41 1	MCCC1	NH2-SIMAAAGVPVVEGYHGEDQSDQCLK-COOH	1	70
RNF41 1	HSPA1A	NH2-SINPDEAVAYGAAVQAAILMGDK-COOH	1	84
RNF41 1	HSPA8	NH2-SINPDEAVAYGAAVQAAILSGDK-COOH	1	85
RNF41 1	RPL3	NH2-SINPLGGFVHYGEVTNDFVMLK-COOH	1	38
RNF41 1	SOGA2	NH2-SIPSGVSGGFAGPGVAEDVR-COOH	1	85
RNF41 1	KRT1	NH2-SKAEAESLYQSK-COOH	1	44
RNF41 1	CACYBP	NH2-SKIETEIK-COOH	1	45
RNF41 1	NAV1	NH2-SLAESGLSWFSESEEK-COOH	1	121
RNF41 1	KRT1	NH2-SLDLDSIIAEVK-COOH	1	74
RNF41 1	ANP32A	NH2-SLDLFNCEVTNLNDYR-COOH	1	70
RNF41 1	KIAA1598	NH2-SLDPENSETELER-COOH	1	53
RNF41 1	MYH10	NH2-SLEAEILQLQEELASSER-COOH	1	81
RNF41 1	RPS2	NH2-SLEEIYLFSLPIK-COOH	1	61
RNF41 1	LMNB1	NH2-SLEGDLEDLKDQIAQLEASLAAAK-COOH	1	51
RNF41 1	ALYREF	NH2-SLGTADVHFER-COOH	1	41
RNF41 1	PRKDC	NH2-SLGTIQQCCDAIDHLCR-COOH	1	66
RNF41 1	PYCR1	NH2-SLLINAVEASCIR-COOH	1	81
RNF41 1	KRT1	NH2-SLNNQFASFIDK-COOH	1	71
RNF41 1	PC	NH2-SLPDLGLR-COOH	1	36
RNF41 1	ATP5B	NH2-SLQDIIAILGMDELSEEDK-COOH	2	49, 64
RNF41 1	HSP90AA1	NH2-SLTNDWEDHLAVK-COOH	1	84
RNF41 1	NAV1	NH2-SLTNLSFLTDSEK-COOH	1	77
RNF41 1	RNF41	NH2-SLVESGCPASIVNELIENAHER-COOH	26	74, 161, 112, 69, 161, 108, 112, 118, 104, 76, 109, 113, 106, 110, 65, 106, 88, 105, 103, 104, 55, 76, 74, 57, 58, 57
RNF41 1	SOGA1	NH2-SLYGDLDSALSAEELADAPHSR-COOH	1	108
RNF41 1	SOGA2	NH2-SLYGDVDSPLPTGEAGGPPSTR-COOH	1	100
RNF41 1	CKB	NH2-SMTEAEQQQLIDDHFLFDKPVSPLLLASGMAR-COOH	1	46
RNF41 1	BIRC6	NH2-SMVSTIMK-COOH	1	40
RNF41 1	SMC1A	NH2-SNLMDAISFVLGEK-COOH	1	68
RNF41 1	EEF1B2	NH2-SPAGLQVLNDYLADK-COOH	1	71
RNF41 1	NACA	NH2-SPASDTYIVFGEAK-COOH	1	62
RNF41 1	BIRC6	NH2-SPATSPISSNSHR-COOH	2	59, 55
RNF41 1	NOLC1	NH2-SPAVKPAAAPK-COOH	1	31
RNF41 1	IRS4	NH2-SPFEDSR-COOH	1	39
RNF41 1	CAND1	NH2-SPLMSEFQSQISSNPELAAIFESIQK-COOH	1	43
RNF41 1	THRAP3	NH2-SPLQSVVVR-COOH	1	34
RNF41 1	THRAP3	NH2-SPPSTGSTYGSSQK-COOH	1	80
RNF41 1	THRAP3	NH2-SPSELFAQHIVTIVHHVK-COOH	1	42
RNF41 1	CCT5	NH2-SQDDEIGDGTTGVVVLAGALLEEAEQLLDR-COOH	1	52
RNF41 1	HSPA5	NH2-SQIFSTASDNQPTVTIK-COOH	1	113
RNF41 1	HSPA8	NH2-SQIHDIVLVGGSTR-COOH	1	53
RNF41 1	HOMER1	NH2-SQNEQEAFR-COOH	1	33
RNF41 1	TCP1	NH2-SQNVMAAASIANIVK-COOH	1	50
RNF41 1	KRT10	NH2-SQYEQLAEQNR-COOH	1	59
RNF41 1	BCLAF1	NH2-SSFYPDGGDQETAK-COOH	1	31
RNF41 1	NAV1	NH2-SSGIPVKPVNGR-COOH	1	30
RNF41 1	HNRNPU	NH2-SSGPTSLFAVTVAPPGAR-COOH	1	93
RNF41 1	EEF1B2	NH2-SSILLDVKPWDDETDMAK-COOH	1	76
RNF41 1	IRS4	NH2-SSPLGQNDNSEYVPMLPGK-COOH	1	43
RNF41 1	DDX17	NH2-SSQSSSQQFSGIGR-COOH	1	76
RNF41 1	HSPA8	NH2-STAGDTHLGGEDFDNR-COOH	2	40, 47
RNF41 1	EEF2	NH2-STAISLFYELSENDLNFIK-COOH	2	65, 51
RNF41 1	H3F3A	NH2-STELLIR-COOH	1	42
RNF41 1	PFN1	NH2-STGGAPTFNVTVTK-COOH	1	47
RNF41 1	KRT9	NH2-STMQELNSR-COOH	1	65
RNF41 1	HSPA9	NH2-STNGDTFLGGEDFDQALLR-COOH	1	88
RNF41 1	BCLAF1	NH2-STSESFIQHIVSLVHHVK-COOH	1	43
RNF41 1	SOGA1	NH2-STSSQTVGLASVGTQTIR-COOH	1	72
RNF41 1	EEF1A1	NH2-STTTGHLIYK-COOH	1	46
RNF41 1	IRS4	NH2-STVIGPGELWMQVDDCVVAQNMHELFLEK-COOH	1	45
RNF41 1	PRDX1	NH2-SVDETLR-COOH	1	44
RNF41 1	YBX1	NH2-SVGDGETVEFDVVEGEK-COOH	1	57
RNF41 1	ACACA	NH2-SVHSSVPLLNSK-COOH	1	41
RNF41 1	RNF41	NH2-SVNPNLQNLEETIEYNEILEWVNSLQPAR-COOH	8	96, 120, 94, 88, 79, 103, 50, 46
RNF41 1	NAV1	NH2-SVQPEVELSSGGGDEGADEPR-COOH	1	96
RNF41 1	LARP1	NH2-SVQPQSHKPQPTR-COOH	1	38
RNF41 1	PRRC2C	NH2-SVSHGSNHTQKPDEQR-COOH	1	31
RNF41 1	SOGA1	NH2-SVSSMSEFESLLDCSPYLAGGDAR-COOH	1	104
RNF41 1	YWHAZ	NH2-SVTEQGAELSNEER-COOH	1	86
RNF41 1	PC	NH2-SVVEFLQGYIGVPHGGFPEPFR-COOH	1	64
RNF41 1	RNF41	NH2-SVVQQQQTR-COOH	3	50, 41, 53
RNF41 1	RNF41	NH2-SVVTVAHLRPVPR-COOH	4	35, 44, 32, 26
RNF41 1	RNF41	NH2-SWPQGLATLETR-COOH	13	68, 74, 55, 47, 45, 40, 42, 56, 50, 51, 62, 45, 38
RNF41 1	RPL32	NH2-SYCAEIAHNVSSK-COOH	1	45
RNF41 1	ACTG1	NH2-SYELPDGQVITIGNER-COOH	1	86
RNF41 1	CACYBP	NH2-SYSM<Mox>IVNNLLKPISVEGSSK-COOH	2	94, 67
RNF41 1	CACYBP	NH2-SYSMIVNNLLKPISVEGSSK-COOH	15	131, 80, 29, 56, 29, 63, 56, 47, 43, 62, 71, 81, 81, 72, 64
RNF41 1	IGF2BP1	NH2-TADEVPLK-COOH	1	37
RNF41 1	BIRC6	NH2-TAEIVYAATTSLR-COOH	2	68, 41
RNF41 1	YWHAQ	NH2-TAFDEAIAELDTLNEDSYK-COOH	1	32
RNF41 1	TXN	NH2-TAFQEALDAAGDK-COOH	1	50
RNF41 1	DDX21	NH2-TAITVEHLAIK-COOH	1	38
RNF41 1	HSPD1	NH2-TALLDAAGVASLLTTAEVVVTEIPK-COOH	1	91
RNF41 1	DDX5	NH2-TAQEVETYR-COOH	1	39
RNF41 1	ACACA	NH2-TAQIMFQAYGDK-COOH	1	35
RNF41 1	PKM	NH2-TATESFASDPILYRPVAVALDTK-COOH	1	30
RNF41 1	TPI1	NH2-TATPQQAQEVHEK-COOH	1	57
RNF41 1	SLC25A5	NH2-TAVAPIER-COOH	1	42
RNF41 1	TUBB	NH2-TAVCDIPPR-COOH	1	37
RNF41 1	CCT3	NH2-TAVETAVLLLR-COOH	1	52
RNF41 1	BIRC6	NH2-TCPVESLSAINQVEALNNLNK-COOH	1	107
RNF41 1	BIRC6	NH2-TCVDTYTNR-COOH	1	50
RNF41 1	ACACA	NH2-TCVFEK-COOH	1	42
RNF41 1	RBM39	NH2-TDASSASSFLDSDELER-COOH	1	100
RNF41 1	ACACA	NH2-TDCDIEDDR-COOH	1	71
RNF41 1	ACACA	NH2-TDCNHIFLNFVPTVIMDPSK-COOH	1	61
RNF41 1	MCCC2	NH2-TDFGIFR-COOH	1	33
RNF41 1	RPS4X	NH2-TDITYPAGFMDVISIDK-COOH	1	52
RNF41 1	CKB	NH2-TDLNPDNLQGGDDLDPNYVLSSR-COOH	1	86
RNF41 1	PRPF8	NH2-TDMIQALGGVEGILEHTLFK-COOH	1	39
RNF41 1	THRAP3	NH2-TDSEKPFR-COOH	1	48
RNF41 1	MTHFD1	NH2-TDTESELDLISR-COOH	1	73
RNF41 1	XRCC5	NH2-TDTLEDLFPTTK-COOH	1	49
RNF41 1	CACYBP	NH2-TDTVLILCR-COOH	2	61, 59
RNF41 1	HNRNPK	NH2-TDYNASVSVPDSSGPER-COOH	1	75
RNF41 1	PRPF8	NH2-TEDPDLPAFYFDPLINPISHR-COOH	1	55
RNF41 1	THRAP3	NH2-TEELEEESFPER-COOH	1	54
RNF41 1	RPS3	NH2-TEIIILATR-COOH	1	28
RNF41 1	DDB1	NH2-TEPATGFIDGDLIESFLDISRPK-COOH	1	38
RNF41 1	ALDH18A1	NH2-TEYGDLELCIEVVDNVQDAIDHIHK-COOH	1	60
RNF41 1	HSPA5	NH2-TFAPEEISAMVLTK-COOH	1	88
RNF41 1	ACACA	NH2-TFEDFVR-COOH	1	32
RNF41 1	NME1	NH2-TFIAIKPDGVQR-COOH	1	35
RNF41 1	PPP1CC	NH2-TFTDCFNCLPIAAIVDEK-COOH	1	90
RNF41 1	RPL27A	NH2-TGAAPIIDVVR-COOH	1	47
RNF41 1	SOGA1	NH2-TGDLDSKPDPSR-COOH	2	90, 50
RNF41 1	FXR2	NH2-TGGPAYGPSSDVSTASETESEK-COOH	1	59
RNF41 1	NCL	NH2-TGISDVFAK-COOH	1	60
RNF41 1	P4HB	NH2-TGPAATTLPDGAAAESLVESSEVAVIGFFK-COOH	1	30
RNF41 1	RPL30	NH2-TGVHHYSGNNIELGTACGK-COOH	1	75
RNF41 1	BIRC6	NH2-TGVKPDASDQEPEGLTLLVPDIQK-COOH	3	37, 81, 40
RNF41 1	MTHFD1	NH2-THLSLSHNPEQK-COOH	1	42
RNF41 1	KRT1	NH2-THNLEPYFESFINNLR-COOH	1	60
RNF41 1	RPS5	NH2-TIAECLADELINAAK-COOH	1	61
RNF41 1	ACLY	NH2-TIAIIAEGIPEALTR-COOH	1	67
RNF41 1	BCLAF1	NH2-TIAPQNAPR-COOH	1	47
RNF41 1	TUBA1C	NH2-TIGGGDDSFNTFFSETGAGK-COOH	1	106
RNF41 1	RPN1	NH2-TILPAAAQDVYYR-COOH	1	41
RNF41 1	TUBA1C	NH2-TIQFVDWCPTGFK-COOH	1	43
RNF41 1	ACACA	NH2-TIQVENSHLILTGAGALNK-COOH	1	64
RNF41 1	UBA52	NH2-TITLEVEPSDTIENVK-COOH	1	46
RNF41 1	HSPA5	NH2-TKPYIQVDIGGGQTK-COOH	1	49
RNF41 1	BIRC6	NH2-TLHLPVSTTLSDVLDR-COOH	1	50
RNF41 1	KRT1	NH2-TLLEGEESR-COOH	1	37
RNF41 1	HOMER1	NH2-TLLEILDGK-COOH	1	52
RNF41 1	HSPD1	NH2-TLNDELEIIEGMK-COOH	1	77
RNF41 1	UBA52	NH2-TLSDYNIQK-COOH	1	39
RNF41 1	HSPA8	NH2-TLSSSTQASIEIDSLYEGIDFYTSITR-COOH	6	72, 43, 37, 50, 37, 78
RNF41 1	HSPA1A	NH2-TLSSSTQASLEIDSLFEGIDFYTSITR-COOH	2	42, 40
RNF41 1	HADH	NH2-TLSTIATSTDAASVVHSTDLVVEAIVENLK-COOH	1	81
RNF41 1	UBTF	NH2-TLTELILDAQEHVK-COOH	1	39
RNF41 1	HSP90AA1	NH2-TLTIVDTGIGMTK-COOH	1	65
RNF41 1	SOGA1	NH2-TLVQEDSADLK-COOH	1	45
RNF41 1	SOGA2	NH2-TMGTQTVQTISVGLQTEALR-COOH	1	42
RNF41 1	HOMER1	NH2-TPDVTQNSEPR-COOH	1	78
RNF41 1	NAV1	NH2-TPLAPLAPNLGKPSR-COOH	2	37, 45
RNF41 1	ALDH18A1	NH2-TPLFDQIIDMLR-COOH	1	53
RNF41 1	MSI1	NH2-TPLPSAPVLPELTAIPLTAYGPMAAAAAAAAVVR-COOH	1	82
RNF41 1	NAV1	NH2-TPPVAVTSPITHTAQSALK-COOH	2	72, 55
RNF41 1	RPS20	NH2-TPVEPEVAIHR-COOH	1	42
RNF41 1	MTHFD1	NH2-TPVPSDIDISR-COOH	1	40
RNF41 1	BIRC6	NH2-TQGESISEQGSTDNESCTNSELNSPLVR-COOH	1	149
RNF41 1	PHGDH	NH2-TQTSDPAMLPTMIGLLAEAGVR-COOH	2	84, 71
RNF41 1	RNF41	NH2-TSAEHKHQLAEQK-COOH	3	60, 82, 54
RNF41 1	BIRC6	NH2-TSDISTLGHLVITTQGGYVK-COOH	2	130, 63
RNF41 1	ATP5A1	NH2-TSIAIDTIINQK-COOH	1	35
RNF41 1	BIRC6	NH2-TSIGWLR-COOH	1	51
RNF41 1	NAV1	NH2-TSLDVSNSAEPGFLAPGAR-COOH	2	126, 36
RNF41 1	PC	NH2-TSTAPAASPNVR-COOH	1	44
RNF41 1	RPS3A	NH2-TSYAQHQQVR-COOH	1	44
RNF41 1	FMR1	NH2-TTDGSLQIR-COOH	1	34
RNF41 1	RPS24	NH2-TTGFGMIYDSLDYAK-COOH	1	72
RNF41 1	NAV1	NH2-TTPAPVNQTDR-COOH	1	46
RNF41 1	HSPA9	NH2-TTPSVVAFTADGER-COOH	1	69
RNF41 1	HSPA1A	NH2-TTPSYVAFTDTER-COOH	1	53
RNF41 1	DHX9	NH2-TTQVPQFILDDFIQNDR-COOH	1	62
RNF41 1	ACACA	NH2-TTVEYLIK-COOH	1	37
RNF41 1	CLEC16A	NH2-TTYNHPLAER-COOH	1	48
RNF41 1	PC	NH2-TVAIYSEQDTGQMHR-COOH	2	38, 99
RNF41 1	PPIB	NH2-TVDNFVALATGEK-COOH	1	81
RNF41 1	SNRPB2	NH2-TVEQTATTTNK-COOH	1	61
RNF41 1	HSPD1	NH2-TVIIEQSWGSPK-COOH	1	61
RNF41 1	LRPPRC	NH2-TVLDQQQTPSR-COOH	1	46
RNF41 1	HADHA	NH2-TVLGTPEVLLGALPGAGGTQR-COOH	1	50
RNF41 1	KIAA1598	NH2-TVLNSEVLEQR-COOH	1	73
RNF41 1	FXR2	NH2-TVMDGGLESDGPNMTENGLEDESRPQR-COOH	1	103
RNF41 1	MRPL10	NH2-TVPFLPLLGGCIDDTILSR-COOH	1	37
RNF41 1	HSBP1	NH2-TVQDLTSVVQTLLQQMQDK-COOH	1	57
RNF41 1	NAV1	NH2-TVQNVLDLR-COOH	1	36
RNF41 1	SOGA1	NH2-TVSVGLQTDPPR-COOH	1	48
RNF41 1	HIST1H4A	NH2-TVTAMDVVYALK-COOH	2	71, 64
RNF41 1	HIST1H4A	NH2-TVTAMDVVYALKR-COOH	1	31
RNF41 1	HSPA8	NH2-TVTNAVVTVPAYFNDSQR-COOH	2	39, 37
RNF41 1	HSPA5	NH2-TWNDPSVQQDIK-COOH	1	32
RNF41 1	ERH	NH2-TYADYESVNECMEGVCK-COOH	1	78
RNF41 1	ST13	NH2-VAAIEALNDGELQK-COOH	1	60
RNF41 1	SRPRB	NH2-VADGGGAGGTFQPYLDTLR-COOH	1	37
RNF41 1	PARP1	NH2-VADGMVFGALLPCEECSGQLVFK-COOH	1	36
RNF41 1	ILF3	NH2-VADNLAIQLAAVTEDK-COOH	1	56
RNF41 1	NOLC1	NH2-VADNSFDAK-COOH	1	35
RNF41 1	CCT2	NH2-VAEIEHAEK-COOH	1	50
RNF41 1	NOLC1	NH2-VAGGAAPSKPASAK-COOH	1	49
RNF41 1	SUMO3	NH2-VAGQDGSVVQFK-COOH	1	40
RNF41 1	ACTG1	NH2-VAPEEHPVLLTEAPLNPK-COOH	2	90, 46
RNF41 1	NAV1	NH2-VAPGPSSGSTPGQVPGSSALSSPR-COOH	1	42
RNF41 1	IMPDH2	NH2-VAQGVSGAVQDK-COOH	1	55
RNF41 1	SNRPD3	NH2-VAQLEQVYIR-COOH	1	47
RNF41 1	CCT6A	NH2-VATAQDDITGDGTTSNVLIIGELLK-COOH	1	37
RNF41 1	NAV1	NH2-VATLTSQLSANANLVAAFEQSLVNMTSR-COOH	2	159, 33
RNF41 1	MDH2	NH2-VAVLGASGGIGQPLSLLLK-COOH	1	49
RNF41 1	RPS17	NH2-VCEEIAIIPSK-COOH	1	55
RNF41 1	RPL30	NH2-VCTLAIIDPGDSDIIR-COOH	1	64
RNF41 1	MDH2	NH2-VDFPQDQLTALTGR-COOH	1	36
RNF41 1	BIRC6	NH2-VDISSTEGYDLFITQLK-COOH	1	72
RNF41 1	BIRC6	NH2-VDISSTEGYDLFITQLKDGLK-COOH	2	92, 48
RNF41 1	NPM1	NH2-VDNDENEHQLSLR-COOH	1	117
RNF41 1	ACACA	NH2-VDPVYIHLAER-COOH	1	36
RNF41 1	SOGA2	NH2-VDSITAAGGEGPFPTSR-COOH	1	77
RNF41 1	C1QBP	NH2-VEEQEPELTSTPNFVVEVIK-COOH	1	45
RNF41 1	AIFM1	NH2-VEHHDHAVVSGR-COOH	1	67
RNF41 1	HSPA1A	NH2-VEIIANDQGNR-COOH	2	83, 36
RNF41 1	BIRC6	NH2-VEIMAQCEEWIADIQQYSSDK-COOH	1	68
RNF41 1	BIRC6	NH2-VEIMAQCEEWIADIQQYSSDKR-COOH	1	73
RNF41 1	RPL24	NH2-VELCSFSGYK-COOH	1	51
RNF41 1	PARP1	NH2-VEMLDNLLDIEVAYSLLR-COOH	1	59
RNF41 1	RBMX	NH2-VEQATKPSFESGR-COOH	1	51
RNF41 1	LUC7L2	NH2-VEQLGAEGNVEESQK-COOH	1	77
RNF41 1	MMTAG2	NH2-VESGGPGTSAASAR-COOH	1	86
RNF41 1	EEF1A1	NH2-VETGVLKPGMVVTFAPVNVTTEVK-COOH	2	73, 47
RNF41 1	ACACA	NH2-VEVGTEVTDYR-COOH	1	54
RNF41 1	SET	NH2-VEVTEFEDIK-COOH	1	47
RNF41 1	EEF2	NH2-VFDAIMNFK-COOH	1	42
RNF41 1	PC	NH2-VFDYSEYWEGAR-COOH	1	65
RNF41 1	RPS3A	NH2-VFEVSLADLQNDEVAFR-COOH	1	63
RNF41 1	HNRNPCL1	NH2-VFIGNLNTLVVK-COOH	1	49
RNF41 1	BCLAF1	NH2-VFKEENQK-COOH	1	39
RNF41 1	HIST1H4A	NH2-VFLENVIR-COOH	1	51
RNF41 1	TRIM28	NH2-VFPGSTTEDYNLIVIER-COOH	1	72
RNF41 1	PARP1	NH2-VFSATLGLVDIVK-COOH	1	39
RNF41 1	HIST1H2AB	NH2-VGAGAPVYLAAVLEYLTAEILELAGNAAR-COOH	4	123, 113, 112, 96
RNF41 1	HIST2H2AC	NH2-VGAGAPVYMAAVLEYLTAEILELAGNAAR-COOH	3	97, 111, 75
RNF41 1	H2AFZ	NH2-VGATAAVYSAAILEYLTAEVLELAGNASK-COOH	1	117
RNF41 1	HSPD1	NH2-VGEVIVTK-COOH	1	46
RNF41 1	HSPD1	NH2-VGGTSDVEVNEK-COOH	1	60
RNF41 1	TUBA1C	NH2-VGINYQPPTVVPGGDLAK-COOH	1	31
RNF41 1	HSPD1	NH2-VGLQVVAVK-COOH	1	62
RNF41 1	FMR1	NH2-VGPNAPEEK-COOH	1	36
RNF41 1	HNRNPM	NH2-VGQTIER-COOH	1	52
RNF41 1	CA2	NH2-VGSAKPGLQK-COOH	1	32
RNF41 1	CCT6A	NH2-VHAELADVLTEAVVDSILAIK-COOH	1	85
RNF41 1	HNRNPF	NH2-VHIEIGPDGR-COOH	1	38
RNF41 1	BIRC6	NH2-VIDGTSGATLQASALSAKPGGQVK-COOH	1	54
RNF41 1	GNL3	NH2-VIEASDVVLEVLDAR-COOH	1	61
RNF41 1	PPIB	NH2-VIFGLFGK-COOH	1	48
RNF41 1	HSPA9	NH2-VINEPTAAALAYGLDK-COOH	1	81
RNF41 1	GAPDH	NH2-VIPELNGK-COOH	1	32
RNF41 1	BIRC6	NH2-VITDPSLSK-COOH	1	46
RNF41 1	HNRNPM	NH2-VKEDPDGEHAR-COOH	2	60, 51
RNF41 1	ILF2	NH2-VKPAPDETSFSEALLK-COOH	1	43
RNF41 1	RPL6	NH2-VLATVTKPVGGDK-COOH	1	54
RNF41 1	KRT10	NH2-VLDELTLTK-COOH	1	36
RNF41 1	MYBBP1A	NH2-VLDLVEVLVTK-COOH	1	59
RNF41 1	HSPA5	NH2-VLEDSDLK-COOH	1	42
RNF41 1	SHMT2	NH2-VLELVSITANK-COOH	1	31
RNF41 1	HSPA9	NH2-VLENAEGAR-COOH	1	36
RNF41 1	RPL11	NH2-VLEQLTGQTPVFSK-COOH	1	59
RNF41 1	PTBP1	NH2-VLFSSNGGVVK-COOH	1	57
RNF41 1	RBM39	NH2-VLGVPIIVQASQAEK-COOH	1	45
RNF41 1	ACACA	NH2-VLIANNGIAAVK-COOH	1	47
RNF41 1	TIMM50	NH2-VLLDLSAFLK-COOH	1	47
RNF41 1	SRP14	NH2-VLLESEQFLTELTR-COOH	1	91
RNF41 1	HSPE1	NH2-VLLPEYGGTK-COOH	1	54
RNF41 1	PGK1	NH2-VLNNMEIGTSLFDEEGAK-COOH	1	46
RNF41 1	CLASP2	NH2-VLNTGSDVEEAVADALK-COOH	1	38
RNF41 1	SOGA1	NH2-VLPSEGDDFLEVNSMK-COOH	1	85
RNF41 1	ILF3	NH2-VLQDMGLPTGAEGR-COOH	1	45
RNF41 1	ATP5A1	NH2-VLSIGDGIAR-COOH	1	39
RNF41 1	CKB	NH2-VLTPELYAELR-COOH	1	51
RNF41 1	RPL35	NH2-VLTVINQTQK-COOH	1	51
RNF41 1	FMR1	NH2-VLVASSVVAGESQKPELK-COOH	1	70
RNF41 1	TRIM28	NH2-VLVNDAQK-COOH	1	40
RNF41 1	DNAJA3	NH2-VMIPVPAGVEDGQTVR-COOH	1	33
RNF41 1	NME1	NH2-VMLGETNPADSKPGTIR-COOH	1	34
RNF41 1	AIFM1	NH2-VMPNAIVQSVGVSSGK-COOH	1	36
RNF41 1	MYH9	NH2-VMQEQGTHPK-COOH	1	37
RNF41 1	SRRM1	NH2-VNLEVIKPWITK-COOH	1	27
RNF41 1	ACACA	NH2-VNNADDFPNLFR-COOH	1	89
RNF41 1	PPIA	NH2-VNPTVFFDIAVDGEPLGR-COOH	1	41
RNF41 1	NAV1	NH2-VNSNSLDLPSSSDTTHASK-COOH	2	55, 102
RNF41 1	RPL23A	NH2-VNTLIRPDGEK-COOH	1	32
RNF41 1	NAV1	NH2-VPGGPPASNLR-COOH	1	56
RNF41 1	FMR1	NH2-VPGVTAIDLDEDTCTFHIYGEDQDAVK-COOH	1	42
RNF41 1	FXR2	NH2-VPGVTAIELGEETCTFR-COOH	1	58
RNF41 1	BIRC6	NH2-VPNSSVNQTEPQVSSSHNPTSTEEQQLYWAK-COOH	1	54
RNF41 1	RPL7A	NH2-VPPAINQFTQALDR-COOH	2	54, 49
RNF41 1	ALB	NH2-VPQVSTPTLVEVSR-COOH	5	75, 37, 55, 30, 36
RNF41 1	GDI2	NH2-VPSTEAEALASSLMGLFEK-COOH	2	66, 82
RNF41 1	ACACA	NH2-VQAERPDTMLGVVCGALHVADVSLR-COOH	1	72
RNF41 1	ATAD3A	NH2-VQDAVQQHQQK-COOH	2	35, 62
RNF41 1	HNRNPR	NH2-VQESTKGPDEAK-COOH	1	63
RNF41 1	KPNB1	NH2-VQHQDALQISDVVMASLLR-COOH	1	50
RNF41 1	KHSRP	NH2-VQQACEMVMDILR-COOH	1	33
RNF41 1	ACACA	NH2-VQQAELHTGSLPR-COOH	2	107, 37
RNF41 1	HSPA9	NH2-VQQTVQDLFGR-COOH	1	44
RNF41 1	CACYBP	NH2-VRDALTAEK-COOH	1	37
RNF41 1	ACACA	NH2-VSALNSVHCEHVEDEGESR-COOH	1	88
RNF41 1	BIRC6	NH2-VSDTPSITAK-COOH	1	49
RNF41 1	IRS4	NH2-VSPPPAPSPPK-COOH	1	40
RNF41 1	BIRC6	NH2-VSVTTNTTDSVSDEEK-COOH	3	70, 68, 74
RNF41 1	IGF2BP1	NH2-VSYIPDEQIAQGPENGR-COOH	1	42
RNF41 1	PHGDH	NH2-VTADVINAAEK-COOH	1	37
RNF41 1	HSPD1	NH2-VTDALNATR-COOH	1	55
RNF41 1	PCCA	NH2-VTEDTSSVLR-COOH	1	52
RNF41 1	SYNCRIP	NH2-VTEGLTDVILYHQPDDK-COOH	2	50, 50
RNF41 1	HOMER1	NH2-VTELECVSSQANAVHTHK-COOH	1	69
RNF41 1	HSPA5	NH2-VTHAVVTVPAYFNDAQR-COOH	2	62, 67
RNF41 1	HIST1H2AB	NH2-VTIAQGGVLPNIQAVLLPK-COOH	1	76
RNF41 1	BIRC6	NH2-VTMFLQSPCPLYK-COOH	1	57
RNF41 1	KRT10	NH2-VTMQNLNDR-COOH	1	62
RNF41 1	SAP18	NH2-VTQEEIK-COOH	1	47
RNF41 1	C2orf47	NH2-VTSLPDNHK-COOH	1	35
RNF41 1	ARL6IP4	NH2-VVDPETGR-COOH	1	44
RNF41 1	CA2	NH2-VVDVLDSIK-COOH	1	39
RNF41 1	PC	NH2-VVHSYEELEENYTR-COOH	1	38
RNF41 1	WDR6	NH2-VVPINTPTAAVDQTLFPGK-COOH	1	29
RNF41 1	PARP1	NH2-VVSEDFLQDVSASTK-COOH	1	41
RNF41 1	EIF3M	NH2-VVVSHSTHR-COOH	1	52
RNF41 1	SRSF3	NH2-VYVGNLGNNGNK-COOH	1	38
RNF41 1	SRSF7	NH2-VYVGNLGTGAGK-COOH	1	46
RNF41 1	BIRC6	NH2-WAMLEQIR-COOH	1	40
RNF41 1	CACYBP	NH2-WDYLTQVEK-COOH	10	43, 60, 43, 33, 42, 43, 43, 43, 33, 43
RNF41 1	THRAP3	NH2-WEGLVYAPPGK-COOH	1	60
RNF41 1	IRS4	NH2-WFQPVANAADAEAVR-COOH	1	63
RNF41 1	RNF41	NH2-WGGM<Mox>ISTPDAVLQAVIK-COOH	3	37, 47, 36
RNF41 1	RNF41	NH2-WGGMISTPDAVLQAVIK-COOH	20	72, 48, 71, 51, 77, 64, 61, 57, 55, 86, 57, 86, 36, 70, 69, 75, 58, 56, 37, 34
RNF41 1	RNF41	NH2-WGGMISTPDAVLQAVIKR-COOH	1	97
RNF41 1	HNRNPA3	NH2-WGTLTDCVVMR-COOH	1	60
RNF41 1	BIRC6	NH2-WNSVFPKPGTLVQCLR-COOH	2	59, 45
RNF41 1	UBTF	NH2-WSQEDMLTLLECMK-COOH	1	40
RNF41 1	XRCC5	NH2-YAPTEAQLNAVDALIDSMSLAK-COOH	1	49
RNF41 1	KRT9	NH2-YCGQLQM<Mox>IQEQISNLEAQITDVR-COOH	2	80, 103
RNF41 1	EIF5A	NH2-YDCGEEILITVLSAMTEEAAVAIK-COOH	1	80
RNF41 1	ABCE1	NH2-YDDPPDWQEILTYFR-COOH	1	37
RNF41 1	KRT1	NH2-YEDEINKR-COOH	1	44
RNF41 1	EIF5A	NH2-YEDICPSTHNMDVPNIK-COOH	2	48, 42
RNF41 1	KRT1	NH2-YEELQITAGR-COOH	1	36
RNF41 1	HSP90AA1	NH2-YESLTDPSK-COOH	1	58
RNF41 1	BCLAF1	NH2-YFLHDDR-COOH	1	44
RNF41 1	SYNCRIP	NH2-YGGPPPDSVYSGQQPSVGTEIFVGK-COOH	1	39
RNF41 1	TAGLN2	NH2-YGINTTDIFQTVDLWEGK-COOH	1	139
RNF41 1	BIRC6	NH2-YGLYSSPFDPVLFDLEMSGSSCK-COOH	2	86, 55
RNF41 1	EEF1B2	NH2-YGPADVEDTTGSGATDSK-COOH	1	70
RNF41 1	HNRNPA2B1	NH2-YHTINGHNAEVR-COOH	1	46
RNF41 1	HSP90AB1	NH2-YHTSQSGDEMTSLSEYVSR-COOH	1	40
RNF41 1	ALB	NH2-YICENQDSISSK-COOH	1	38
RNF41 1	HSP90AA1	NH2-YIDQEELNK-COOH	1	39
RNF41 1	ENO1	NH2-YISPDQLADLYK-COOH	1	68
RNF41 1	HSPA1A	NH2-YKAEDEVQR-COOH	1	58
RNF41 1	RPL26	NH2-YKEETIEK-COOH	1	37
RNF41 1	YWHAZ	NH2-YLAEVAAGDDKK-COOH	1	47
RNF41 1	RPL5	NH2-YLMEEDEDAYKK-COOH	1	53
RNF41 1	EIF4A3	NH2-YLPPATQVVLISATLPHEILEMTNK-COOH	1	54
RNF41 1	NME2	NH2-YMNSGPVVAMVWEGLNVVK-COOH	1	53
RNF41 1	HNRNPU	NH2-YNILGTNTIMDK-COOH	1	64
RNF41 1	ACTA2	NH2-YPIEHGIITNWDDMEK-COOH	2	48, 31
RNF41 1	RPL13A	NH2-YQAVTATLEEK-COOH	1	55
RNF41 1	BCLAF1	NH2-YQGDGIVEDEEETMENNEEK-COOH	2	69, 35
RNF41 1	BCLAF1	NH2-YQGDGIVEDEEETMENNEEKK-COOH	1	53
RNF41 1	NAV1	NH2-YQLQSQEETK-COOH	1	50
RNF41 1	RPL27	NH2-YSVDIPLDK-COOH	1	44
RNF41 1	ALDOA	NH2-YTPSGQAGAAASESLFVSNHAY-COOH	1	60
RNF41 1	DHX9	NH2-YTQVGPDHNR-COOH	1	54
RNF41 1	EEF2	NH2-YVEPIEDVPCGNIVGLVGVDQFLVK-COOH	1	68
RNF41 1	MTHFD1	NH2-YVVVTGITPTPLGEGK-COOH	1	51
RNF41 1	RNF41	NH2-YYENYVAK-COOH	3	45, 45, 39
RNF41 1	THRAP3	NH2-YYLHDDR-COOH	1	40
RNF41 1	RPL6	NH2-YYPTEDVPR-COOH	1	36
RNF41 1	EEF1A1	NH2-YYVTIIDAPGHR-COOH	2	54, 60

## Sheet: RNF41 2
Project	Gene Name	Modified Sequence	Modified Sequence Count	Mascot Scores
RNF41 2	SUGT1	Ace-AAAAAGTATSQR-COOH	1	60
RNF41 2	HNRNPM	Ace-AAGVEAAAEVAATEIK-COOH	1	73
RNF41 2	CALM1	Ace-ADQLTEEQIAEFK-COOH	1	54
RNF41 2	RPS12	Ace-AEEGIAAGGVMDVNTALQEVLK-COOH	2	69, 55
RNF41 2	RPL13A	Ace-AEVQVLVLDGR-COOH	1	61
RNF41 2	U2AF1	Ace-AEYLASIFGTEK-COOH	1	63
RNF41 2	DBN1	Ace-AGVSFSGHR-COOH	1	54
RNF41 2	CACYBP	Ace-ASEELQK-COOH	1	37
RNF41 2	RPLP1	Ace-ASVSELACIYSALILHDDEVTVTEDK-COOH	2	104, 100
RNF41 2	PAICS	Ace-ATAEVLNIGK-COOH	1	33
RNF41 2	ACTB	Ace-DDDIAALVVDNGSGMCK-COOH	11	63, 83, 68, 51, 68, 58, 73, 64, 65, 75, 55
RNF41 2	ACTG1	Ace-EEEIAALVIDNGSGM<Mox>CK-COOH	1	82
RNF41 2	ACTG1	Ace-EEEIAALVIDNGSGMCK-COOH	13	92, 86, 78, 69, 76, 78, 69, 92, 97, 94, 80, 84, 87
RNF41 2	PTBP1	Ace-MDGIVPDIAVGTK-COOH	1	41
RNF41 2	NUP93	Ace-MDTEGFGELLQQAEQLAAETEGISELPHVER-COOH	1	31
RNF41 2	LAMTOR5	Ace-MEATLEQHLEDTMK-COOH	1	45
RNF41 2	ACTG1	Ace-MEEEIAALVIDNGSGMCK-COOH	1	32
RNF41 2	FMR1	Ace-MEELVVEVR-COOH	1	48
RNF41 2	KPNB1	Ace-MELITILEK-COOH	1	57
RNF41 2	JUP	Ace-MEVMNLMEQPIK-COOH	1	40
RNF41 2	PPIA	Ace-MVNPTVFFDIAVDGEPLGR-COOH	1	67
RNF41 2	CAPZB	Ace-SDQQLDCALDLMR-COOH	1	33
RNF41 2	HIST1H1C	Ace-SETAPAAPAAAPPAEK-COOH	1	39
RNF41 2	GNG5	Ace-SGSSSVAAMK-COOH	1	46
RNF41 2	HSPA8	Ace-SKGPAVGIDLGTTYSCVGVFQHGK-COOH	1	91
RNF41 2	SNRPF	Ace-SLPLNPKPFLNGLTGKPVMVK-COOH	1	23
RNF41 2	SRSF2	Ace-SYGRPPPDVEGMTSLK-COOH	1	44
RNF41 2	PPIA	Ace-VNPTVFFDIAVDGEPLGR-COOH	1	58
RNF41 2	IRS4	NH2-AAAAAAAAAASGAAIPPLIPPR-COOH	1	78
RNF41 2	HSPA1A	NH2-AAAIGIDLGTTYSCVGVFQHGK-COOH	2	57, 50
RNF41 2	EEF1G	NH2-AAAPAPEEEMDECEQALAAEPK-COOH	1	35
RNF41 2	DBN1	NH2-AAAPQAWAGPMEEPPQAQAPPR-COOH	2	48, 50
RNF41 2	MARCKSL1	NH2-AAATPESQEPQAK-COOH	1	50
RNF41 2	PTMA	NH2-AAEDDEDDDVDTK-COOH	1	103
RNF41 2	PTMA	NH2-AAEDDEDDDVDTKK-COOH	1	104
RNF41 2	MARCKS	NH2-AAEEPSKVEEK-COOH	1	65
RNF41 2	YWHAE	NH2-AAFDDAIAELDTLSEESYK-COOH	2	87, 78
RNF41 2	CS	NH2-AALPSHVVTMLDNFPTNLHPMSQLSAAVTALNSESNFAR-COOH	1	59
RNF41 2	RAI14	NH2-AAMTDAMVPR-COOH	1	42
RNF41 2	FRYL	NH2-AAQTTIETAIHSLIETLK-COOH	1	68
RNF41 2	ENO1	NH2-AAVPSGASTGIYEALELR-COOH	2	120, 81
RNF41 2	GNB2	NH2-ACGDSTLTQITAGLDPVGR-COOH	1	34
RNF41 2	SOGA1	NH2-ACTGDSWTQNTPNEYIK-COOH	1	52
RNF41 2	MYO1D	NH2-ADFVLMDTVSMPEFMANLR-COOH	1	78
RNF41 2	LIMA1	NH2-ADHPPAEVTSHAASGAK-COOH	1	60
RNF41 2	AHNAK	NH2-ADIDVSGPK-COOH	1	49
RNF41 2	KRT10	NH2-ADLEMQIESLTEELAYLK-COOH	1	42
RNF41 2	MYH10	NH2-ADMEDLMSSK-COOH	1	33
RNF41 2	ERH	NH2-ADTQTYQPYNK-COOH	1	60
RNF41 2	SPTAN1	NH2-ADVVESWIGEK-COOH	1	44
RNF41 2	KIAA1671	NH2-AEAPLHDPDLDFLEVAK-COOH	1	57
RNF41 2	THRAP3	NH2-AEEYTEETEER-COOH	1	46
RNF41 2	AHNAK	NH2-AEGPEVDVNLPK-COOH	1	43
RNF41 2	PKM	NH2-AEGSDVANAVLDGADCIMLSGETAK-COOH	1	51
RNF41 2	FLNA	NH2-AEISFEDR-COOH	1	31
RNF41 2	SPTBN1	NH2-AELFTQSCADLDK-COOH	1	69
RNF41 2	CACYBP	NH2-AELLDNEKPAAVVAPITTGYTVK-COOH	4	71, 44, 33, 39
RNF41 2	BIRC6	NH2-AENGFQDNYSVVVASGLK-COOH	1	100
RNF41 2	ACTR3	NH2-AEPEDHYFLLTEPPLNTPENR-COOH	1	35
RNF41 2	PARP1	NH2-AEPVEVVAPR-COOH	1	41
RNF41 2	HSPA4	NH2-AESEEMETSQAGSK-COOH	1	52
RNF41 2	DIABLO	NH2-AESEQEAYLR-COOH	1	59
RNF41 2	KIAA1598	NH2-AESFAQEMFIEQNK-COOH	1	63
RNF41 2	KRT10	NH2-AETECQNTEYQQLLDIK-COOH	1	72
RNF41 2	CTNNA1	NH2-AEVQNLGGELVVSGVDSAMSLIQAAK-COOH	1	69
RNF41 2	CCT5	NH2-AFADALEVIPMALSENSGMNPIQTMTEVR-COOH	1	94
RNF41 2	ACADM	NH2-AFAGDIANQLATDAVQILGGNGFNTEYPVEK-COOH	1	100
RNF41 2	SPTBN1	NH2-AFEDEMSGR-COOH	1	33
RNF41 2	FLNA	NH2-AFGPGLQGGSAGSPAR-COOH	1	71
RNF41 2	BIRC6	NH2-AFHDMGGVQLICNNMVTSTR-COOH	2	44, 55
RNF41 2	PRDX3	NH2-AFQYVETHGEVCPANWTPDSPTIKPSPAASK-COOH	1	35
RNF41 2	C1QBP	NH2-AFVDFLSDEIK-COOH	1	49
RNF41 2	HSPA1A	NH2-AFYPEEISSMVLTK-COOH	1	45
RNF41 2	ACTB	NH2-AGFAGDDAPR-COOH	2	65, 44
RNF41 2	SOGA2	NH2-AGGGATPVSSPSR-COOH	1	41
RNF41 2	FLNA	NH2-AGNNMLLVGVHGPR-COOH	1	43
RNF41 2	PLEC	NH2-AGTLSITEFADMLSGNAGGFR-COOH	1	50
RNF41 2	GNB2	NH2-AGVLAGHDNR-COOH	1	42
RNF41 2	RPL7A	NH2-AGVNTVTTLVENK-COOH	1	41
RNF41 2	ST13	NH2-AIDLFTDAIK-COOH	1	48
RNF41 2	SOGA1	NH2-AIDVLVADANGFTAGLR-COOH	1	39
RNF41 2	ST13	NH2-AIEINPDSAQPYK-COOH	1	55
RNF41 2	IRS4	NH2-AIGDGEDEMLFTR-COOH	1	52
RNF41 2	TUBB	NH2-AILVDLEPGTMDSVR-COOH	1	56
RNF41 2	SPTAN1	NH2-AINVQEEK-COOH	1	44
RNF41 2	RPL24	NH2-AITGASLADIMAK-COOH	1	58
RNF41 2	PCBP2	NH2-AITIAGIPQSIIECVK-COOH	1	33
RNF41 2	PCBP1	NH2-AITIAGVPQSVTECVK-COOH	1	42
RNF41 2	RPSA	NH2-AIVAIENPADVSVISSR-COOH	2	69, 63
RNF41 2	HSPA5	NH2-AKFEELNMDLFR-COOH	1	44
RNF41 2	DLST	NH2-AKPAEAPAAAAPK-COOH	1	50
RNF41 2	HIST1H1C	NH2-ALAAAGYDVEK-COOH	1	59
RNF41 2	PDIA6	NH2-ALDLFSDNAPPPELLEIINEDIAK-COOH	1	32
RNF41 2	KRT14	NH2-ALEEANADLEVK-COOH	1	38
RNF41 2	KRT10	NH2-ALEESNYELEGK-COOH	1	44
RNF41 2	NCL	NH2-ALELTGLK-COOH	1	38
RNF41 2	MYH9	NH2-ALEQQVEEMK-COOH	1	33
RNF41 2	SPTBN2	NH2-ALGAAAAGPELAELQEMWK-COOH	1	39
RNF41 2	FASN	NH2-ALGLGVEQLPVVFEDVVLHQATILPK-COOH	1	52
RNF41 2	SPTAN1	NH2-ALINADELASDVAGAEALLDR-COOH	2	116, 129
RNF41 2	HSPD1	NH2-ALMLQGVDLLADAVAVTMGPK-COOH	1	112
RNF41 2	ECHS1	NH2-ALNALCDGLIDELNQALK-COOH	1	43
RNF41 2	FLNA	NH2-ALTQTGGPHVK-COOH	1	35
RNF41 2	HIST1H2BK	NH2-AMGIMNSFVNDIFER-COOH	1	104
RNF41 2	AIF1L	NH2-ANESSPKPVGPPPER-COOH	2	91, 87
RNF41 2	NOLC1	NH2-ANGTSALTAQNGK-COOH	1	74
RNF41 2	IRS4	NH2-ANPLSLDSAR-COOH	1	33
RNF41 2	PPP1R9B	NH2-APDVAPEEVDESK-COOH	1	58
RNF41 2	NAV1	NH2-APEAAVSEDGK-COOH	1	48
RNF41 2	NAV1	NH2-APEAAVSEDGKSDDELLSSK-COOH	1	57
RNF41 2	HSP90AA1	NH2-APFDLFENR-COOH	1	37
RNF41 2	YTHDF2	NH2-APGMNTIDQGMAALK-COOH	1	52
RNF41 2	DDX5	NH2-APILIATDVASR-COOH	1	35
RNF41 2	FUS	NH2-APKPDGPGGGPGGSHMGGNYGDDR-COOH	2	62, 65
RNF41 2	RAI14	NH2-APPPPISPTQLSDVSSPR-COOH	1	57
RNF41 2	SOGA1	NH2-APSPTSSAGEEGTK-COOH	1	79
RNF41 2	KRT14	NH2-APSTYGGGLSVSSSR-COOH	1	49
RNF41 2	FLNB	NH2-APSVATVGSICDLNLK-COOH	1	74
RNF41 2	MAGED1	NH2-APTADTQTQNVNQAK-COOH	1	100
RNF41 2	HSPA9	NH2-AQFEGIVTDLIR-COOH	1	45
RNF41 2	HSPA1A	NH2-AQIHDLVLVGGSTR-COOH	1	51
RNF41 2	PPP1R9B	NH2-AQLEQSVEENK-COOH	1	47
RNF41 2	SPTBN1	NH2-AQTLPTSVVTITSESSPGK-COOH	1	78
RNF41 2	NEFM	NH2-AQVQLDSDHLEEDIHR-COOH	2	43, 56
RNF41 2	HSPA1A	NH2-ARFEELCSDLFR-COOH	1	46
RNF41 2	HSPA8	NH2-ARFEELNADLFR-COOH	1	49
RNF41 2	CTTN	NH2-ASAGHAVSIAQDDAGADDWETDPDFVNDVSEK-COOH	1	26
RNF41 2	THRAP3	NH2-ASESSKPWPDATYGTGSASR-COOH	2	83, 50
RNF41 2	TCP1	NH2-ASGATILSTLANLEGEETFEAAMLGQAEEVVQER-COOH	1	65
RNF41 2	HIST1H1C	NH2-ASGPPVSELITK-COOH	1	40
RNF41 2	KRT14	NH2-ASLENSLEETK-COOH	1	52
RNF41 2	PC	NH2-ASPSPTDPVVPAVPIGPPPAGFR-COOH	1	38
RNF41 2	PPP1R9B	NH2-ASSLNENVDHSALLK-COOH	1	36
RNF41 2	HSPA1A	NH2-ATAGDTHLGGEDFDNR-COOH	2	96, 43
RNF41 2	TPM2	NH2-ATDAEADVASLNR-COOH	1	49
RNF41 2	KIAA1598	NH2-ATQPETTEEVTDLK-COOH	1	69
RNF41 2	KIAA1598	NH2-ATQPETTEEVTDLKR-COOH	2	48, 56
RNF41 2	WDR6	NH2-ATSELILLPVTGLECVGDR-COOH	1	39
RNF41 2	BIRC6	NH2-ATTGAEETLMHDQVKPSSSK-COOH	3	37, 98, 60
RNF41 2	CCT3	NH2-AVAQALEVIPR-COOH	1	58
RNF41 2	RPL10A	NH2-AVDIPHMDIEALK-COOH	1	34
RNF41 2	ATP5A1	NH2-AVDSLVPIGR-COOH	1	38
RNF41 2	ACTB	NH2-AVFPSIVGRPR-COOH	2	48, 44
RNF41 2	TUBA1B	NH2-AVFVDLEPTVIDEVR-COOH	1	86
RNF41 2	DIABLO	NH2-AVSLVTDSTSTFLSQTTYALIEAITEYTK-COOH	1	83
RNF41 2	MYO1D	NH2-AWEGNYLASKPDTPQTSGTFVPVANELK-COOH	2	80, 43
RNF41 2	FLNA	NH2-AYGPGIEPTGNMVK-COOH	1	34
RNF41 2	TUBA1B	NH2-AYHEQLSVAEITNACFEPANQMVK-COOH	1	44
RNF41 2	ALB	NH2-CCTESLVNR-COOH	1	73
RNF41 2	UBA52	NH2-CGHTNNLRPK-COOH	1	35
RNF41 2	PPP1R9B	NH2-CPAGQQPPQHR-COOH	2	44, 33
RNF41 2	MYH10	NH2-DAASLESQLQDTQELLQEETR-COOH	1	91
RNF41 2	SRSF2	NH2-DAEDAMDAMDGAVLDGR-COOH	1	88
RNF41 2	IRS4	NH2-DAEIPEGAAR-COOH	1	52
RNF41 2	FLNA	NH2-DAGEGGLSLAIEGPSK-COOH	1	55
RNF41 2	FLNB	NH2-DAGEGLLAVQITDQEGKPK-COOH	1	47
RNF41 2	HSPA8	NH2-DAGTIAGLNVLR-COOH	1	40
RNF41 2	HSPA5	NH2-DAGTIAGLNVMR-COOH	1	55
RNF41 2	HSPA1A	NH2-DAGVIAGLNVLR-COOH	1	69
RNF41 2	PLEC	NH2-DALDGPAAEAEPEHSFDGLR-COOH	2	63, 53
RNF41 2	SPTBN1	NH2-DALLSALSIQNYHLECNETK-COOH	1	45
RNF41 2	CCT4	NH2-DALSDLALHFLNK-COOH	1	71
RNF41 2	SPTBN1	NH2-DASVAEAWLLGQEPYLSSR-COOH	2	61, 50
RNF41 2	HIST1H4A	NH2-DAVTYTEHAK-COOH	1	58
RNF41 2	HSPD1	NH2-DDAMLLK-COOH	1	45
RNF41 2	SPTBN1	NH2-DDEEMNTWIQAISSAISSDK-COOH	2	76, 87
RNF41 2	MYH10	NH2-DELADEITNSASGK-COOH	1	48
RNF41 2	NPM1	NH2-DELHIVEAEAMNYEGSPIK-COOH	2	56, 87
RNF41 2	RNF41	NH2-DELPNHNCIK-COOH	2	42, 32
RNF41 2	PDHB	NH2-DFLIPIGK-COOH	1	33
RNF41 2	RPL9	NH2-DFNHINVELSLLGK-COOH	1	47
RNF41 2	MYH9	NH2-DFSALESQLQDTQELLQEENR-COOH	2	60, 101
RNF41 2	BANF1	NH2-DFVAEPMGEKPVGSLAGIGEVLGK-COOH	1	38
RNF41 2	AIF1L	NH2-DFVNMMLGK-COOH	1	34
RNF41 2	DNAJA3	NH2-DGADIHSDLFISIAQALLGGTAR-COOH	1	42
RNF41 2	BIRC6	NH2-DGCMHCDADGLHSLSYHPALNAILAVTSR-COOH	1	44
RNF41 2	MYL12B	NH2-DGFIDKEDLHDMLASLGK-COOH	1	40
RNF41 2	PLEC	NH2-DGHNLISLLEVLSGDSLPR-COOH	2	74, 106
RNF41 2	SPTBN1	NH2-DGMAFNALIHK-COOH	1	55
RNF41 2	EEF1A1	NH2-DGNASGTTLLEALDCILPPTRPTDKPLR-COOH	3	68, 72, 92
RNF41 2	DSG2	NH2-DGNGEVTDKPVK-COOH	1	51
RNF41 2	AHCY	NH2-DGPLNMILDDGGDLTNLIHTK-COOH	1	38
RNF41 2	GNB2L1	NH2-DGQAMLWDLNEGK-COOH	1	51
RNF41 2	IRS4	NH2-DGQGTAGGHGSGGGQRPGGGHGSGGGQGPGDGHGSGGGK-COOH	1	47
RNF41 2	VIM	NH2-DGQVINETSQHHDDLE-COOH	4	69, 38, 75, 27
RNF41 2	FLNB	NH2-DGSCSAEYIPFAPGDYDVNITYGGAHIPGSPFR-COOH	1	47
RNF41 2	SRSF1	NH2-DGTGVVEFVR-COOH	1	45
RNF41 2	MYO1C	NH2-DGTIDFTPGSELLITK-COOH	1	43
RNF41 2	TAGLN2	NH2-DGTVLCELINALYPEGQAPVKK-COOH	1	53
RNF41 2	FASTKD2	NH2-DIALSLPQLPR-COOH	1	33
RNF41 2	YWHAZ	NH2-DICNDVLSLLEK-COOH	1	68
RNF41 2	KRT9	NH2-DIENQYETQITQIEHEVSSSGQEVQSSAK-COOH	1	94
RNF41 2	CS	NH2-DILADLIPK-COOH	1	33
RNF41 2	SNRNP200	NH2-DILCGAADEVLAVLK-COOH	1	34
RNF41 2	TMOD3	NH2-DLDEDELLGNLSETELK-COOH	1	38
RNF41 2	FLNB	NH2-DLDIIDNYDYSHTVK-COOH	1	45
RNF41 2	RBM39	NH2-DLEEFFSTVGK-COOH	1	43
RNF41 2	CKB	NH2-DLFDPIIEDR-COOH	1	35
RNF41 2	SYNCRIP	NH2-DLFEDELVPLFEK-COOH	1	59
RNF41 2	SOGA1	NH2-DLGSDFQPPDFR-COOH	1	62
RNF41 2	GRPEL1	NH2-DLLEVADVLEK-COOH	1	45
RNF41 2	PLEC	NH2-DLLPSDMAVALLEAQAGTGHIIDPATSAR-COOH	2	70, 68
RNF41 2	ACTR2	NH2-DLMVGDEASELR-COOH	1	42
RNF41 2	BIRC6	NH2-DLNGILLLDTALQTPVSK-COOH	2	65, 89
RNF41 2	HADHA	NH2-DLNSDMDSILASLK-COOH	1	76
RNF41 2	SPTAN1	NH2-DLNSQADSLMTSSAFDTSQVK-COOH	2	93, 56
RNF41 2	SOGA1	NH2-DLPEWEPR-COOH	1	32
RNF41 2	MATR3	NH2-DLSAAGIGLLAAATQSLSMPASLGR-COOH	1	58
RNF41 2	MYH10	NH2-DLSEELEALK-COOH	1	43
RNF41 2	IRS4	NH2-DLSPSSAPAVASAAEPTLALSQVVAAASALAAAPGIGAAAAAAGFDSASAR-COOH	1	81
RNF41 2	SPTAN1	NH2-DLSSVQTLLTK-COOH	1	63
RNF41 2	ACTB	NH2-DLTDYLMK-COOH	5	32, 47, 36, 38, 36
RNF41 2	SPTAN1	NH2-DLTSWVTEMK-COOH	1	46
RNF41 2	ACLY	NH2-DLVSSLTSGLLTIGDR-COOH	1	95
RNF41 2	ACTB	NH2-DLYANTVLSGGTTM<Mox>YPGIADR-COOH	1	55
RNF41 2	ACTB	NH2-DLYANTVLSGGTTMYPGIADR-COOH	38	159, 83, 138, 102, 129, 49, 68, 140, 58, 168, 69, 159, 47, 159, 86, 154, 97, 188, 100, 158, 90, 163, 94, 154, 103, 168, 93, 179, 81, 87, 62, 73, 117, 39, 65, 92, 58, 75
RNF41 2	DSG2	NH2-DMAGAQAAAVALNEEFLR-COOH	2	70, 78
RNF41 2	SPTAN1	NH2-DMDDEESWIK-COOH	1	37
RNF41 2	CTNND1	NH2-DMDLTEVITGTLWNLSSHDSIK-COOH	1	43
RNF41 2	RPS15	NH2-DMIILPEMVGSMVGVYNGK-COOH	1	75
RNF41 2	HADHB	NH2-DNGIRPSSLEQMAK-COOH	1	37
RNF41 2	HSPA5	NH2-DNHLLGTFDLTGIPPAPR-COOH	1	38
RNF41 2	HIST1H4A	NH2-DNIQGITKPAIR-COOH	2	62, 57
RNF41 2	VIM	NH2-DNLAEDIMR-COOH	3	41, 39, 42
RNF41 2	DSG2	NH2-DNWISVDSVTSEIK-COOH	1	47
RNF41 2	BIRC6	NH2-DPQDTITSLILLPPDILDNR-COOH	2	67, 37
RNF41 2	ACACA	NH2-DPSLPLLELQDIMTSVSGR-COOH	1	71
RNF41 2	PKM	NH2-DPVQEAWAEDVDLR-COOH	1	44
RNF41 2	SERPINH1	NH2-DQAVENILVSPVVVASSLGLVSLGGK-COOH	1	59
RNF41 2	MYO1C	NH2-DQAVMISGESGAGK-COOH	1	88
RNF41 2	MYO1B	NH2-DQDKDQCILITGESGAGK-COOH	1	43
RNF41 2	ATP5B	NH2-DQEGQDVLLFIDNIFR-COOH	1	93
RNF41 2	KIAA1598	NH2-DQIVSVQEEK-COOH	1	49
RNF41 2	KIAA1598	NH2-DQVAEKDPTQHK-COOH	2	57, 77
RNF41 2	RPS13	NH2-DSHGVAQVR-COOH	1	37
RNF41 2	HADHA	NH2-DSIFSNLTGQLDYQGFEK-COOH	1	102
RNF41 2	ARPC2	NH2-DSIVHQAGMLK-COOH	1	34
RNF41 2	LZTS2	NH2-DSLDENEATMCQAYEER-COOH	1	62
RNF41 2	SPTBN2	NH2-DSLNEAWADLLELLDTR-COOH	1	115
RNF41 2	MAP7D3	NH2-DSNLHSSTDKEQAER-COOH	1	56
RNF41 2	ACTB	NH2-DSYVGDEAQSK-COOH	1	67
RNF41 2	ACTB	NH2-DSYVGDEAQSKR-COOH	2	67, 49
RNF41 2	CLTC	NH2-DTELAEELLQWFLQEEK-COOH	1	74
RNF41 2	SPTAN1	NH2-DTEQVDNWMSK-COOH	1	36
RNF41 2	BCLAF1	NH2-DTFEHDPSESIDEFNK-COOH	3	81, 47, 92
RNF41 2	DSG2	NH2-DTGEIYTTSVTLDR-COOH	1	52
RNF41 2	NAV1	NH2-DTLPWPSAQQDQSK-COOH	1	37
RNF41 2	SPTBN1	NH2-DVAEEIANYRPTLDTLHEQASALPQEHAESPDVR-COOH	1	43
RNF41 2	ACACA	NH2-DVDDGLQAAEEVGYPVMIK-COOH	1	61
RNF41 2	SPTAN1	NH2-DVDEIEAWISEK-COOH	1	35
RNF41 2	SPTAN1	NH2-DVDETISWIK-COOH	1	36
RNF41 2	MTHFD1	NH2-DVDGLTSINAGR-COOH	1	41
RNF41 2	FLNA	NH2-DVDIIDHHDNTYTVK-COOH	1	42
RNF41 2	SPTBN1	NH2-DVEDEILWVGER-COOH	1	69
RNF41 2	SPTBN2	NH2-DVEDEILWVTER-COOH	1	42
RNF41 2	FMR1	NH2-DVHEDSITVAFENNWQPDR-COOH	1	32
RNF41 2	RPS12	NH2-DVIEEYFK-COOH	1	33
RNF41 2	SPTBN1	NH2-DVSSVELLMNNHQGIK-COOH	2	52, 45
RNF41 2	SPTAN1	NH2-DVTGAEALLER-COOH	1	70
RNF41 2	IRS4	NH2-DVWQVIVKPR-COOH	2	41, 31
RNF41 2	ENO1	NH2-DYPVVSIEDPFDQDDWGAWQK-COOH	1	33
RNF41 2	KRT1	NH2-DYQELMNTK-COOH	1	40
RNF41 2	JUP	NH2-EAADAIDAEGASAPLMELLHSR-COOH	1	41
RNF41 2	SPTAN1	NH2-EAALTSEEVGADLEQVEVLQK-COOH	1	106
RNF41 2	IRS4	NH2-EADSSSDYVNMDFTK-COOH	1	70
RNF41 2	SPTAN1	NH2-EAFLNTEDKGDSLDSVEALIK-COOH	2	76, 111
RNF41 2	CALM1	NH2-EAFSLFDK-COOH	1	38
RNF41 2	CALM1	NH2-EAFSLFDKDGDGTITTK-COOH	2	55, 76
RNF41 2	FLNB	NH2-EAFTNKPNVFTVVTR-COOH	2	34, 39
RNF41 2	SPTAN1	NH2-EAIVTSEELGQDLEHVEVLQK-COOH	2	79, 125
RNF41 2	PGRMC1	NH2-EALKDEYDDLSDLTAAQQETLSDWESQFTFK-COOH	1	43
RNF41 2	SPTAN1	NH2-EANQQQQFNR-COOH	1	54
RNF41 2	GLIPR2	NH2-EAQQYSEALASTR-COOH	1	52
RNF41 2	CAPZA1	NH2-EASDPQPEEADGGLK-COOH	1	62
RNF41 2	ACACA	NH2-EASFEYLQNEGER-COOH	1	38
RNF41 2	SOGA1	NH2-EAVSEVELGGNGLK-COOH	1	52
RNF41 2	ACAT1	NH2-EAYMGNVLQGGEGQAPTR-COOH	1	47
RNF41 2	RPL23	NH2-ECADLWPR-COOH	1	74
RNF41 2	BIRC6	NH2-EDDCEEPIEDMQLTSK-COOH	1	61
RNF41 2	KIAA1598	NH2-EDEGEIQPENK-COOH	1	46
RNF41 2	SNAP23	NH2-EDEMEENLTQVGSILGNLK-COOH	2	62, 39
RNF41 2	DBN1	NH2-EDENAEPVGTTYQK-COOH	1	58
RNF41 2	BIRC6	NH2-EDILCGPVWLASGLDLSGHAGMLTLTSPK-COOH	1	56
RNF41 2	MYL12B	NH2-EDLHDMLASLGK-COOH	1	39
RNF41 2	FXR2	NH2-EDLMGLAIGTHGANIQQAR-COOH	2	83, 85
RNF41 2	MYH9	NH2-EDQSILCTGESGAGK-COOH	1	33
RNF41 2	HNRNPA1	NH2-EDSQRPGAHLTVK-COOH	1	38
RNF41 2	HNRNPA1	NH2-EDTEEHHLR-COOH	1	48
RNF41 2	VIM	NH2-EEAENTLQSFR-COOH	1	68
RNF41 2	XRCC5	NH2-EEASGSSVTAEEAK-COOH	1	94
RNF41 2	NOLC1	NH2-EEEIEVDSR-COOH	1	46
RNF41 2	NEFM	NH2-EEEPEAEEEEVAAK-COOH	1	40
RNF41 2	TRIM28	NH2-EEETEAAIGAPPTATEGPETKPVLMALAEGPGAEGPR-COOH	1	55
RNF41 2	ACACA	NH2-EEFLIPIYHQVAVQFADLHDTPGR-COOH	1	69
RNF41 2	NEFM	NH2-EEGEQEEGETEAEAEGEEAEAK-COOH	1	84
RNF41 2	FLNA	NH2-EEGPYEVEVTYDGVPVPGSPFPLEAVAPTKPSK-COOH	1	57
RNF41 2	NEFM	NH2-EEIAEYR-COOH	1	32
RNF41 2	DOCK7	NH2-EEIILTPIEVAIEDMQK-COOH	1	64
RNF41 2	SPTAN1	NH2-EELITNWEQIR-COOH	1	50
RNF41 2	SOGA1	NH2-EEQQHLLAESYSAVMELTR-COOH	1	78
RNF41 2	DBN1	NH2-EESAADWALYTYEDGSDDLK-COOH	1	69
RNF41 2	THRAP3	NH2-EESAASGGAAYTK-COOH	1	65
RNF41 2	SDCCAG3	NH2-EESDYHDLESVVQQVEQNLELMTK-COOH	1	57
RNF41 2	HNRNPA2B1	NH2-EESGKPGAHVTVK-COOH	2	37, 49
RNF41 2	CLEC16A	NH2-EESVHLVR-COOH	1	33
RNF41 2	DSG2	NH2-EETPFFLLTGYALDAR-COOH	1	85
RNF41 2	SPTAN1	NH2-EFSMMFK-COOH	1	37
RNF41 2	CAPZA1	NH2-EGAAHAFAQYNMDQFTPVK-COOH	1	42
RNF41 2	SPTBN1	NH2-EGEDMIAEEHFGSEK-COOH	2	57, 31
RNF41 2	PAG1	NH2-EGGEAEESATDTTSETNKR-COOH	1	45
RNF41 2	ENO1	NH2-EGLELLK-COOH	1	47
RNF41 2	HSP90AA1	NH2-EGLELPEDEEEK-COOH	1	57
RNF41 2	ACACA	NH2-EGLPLMVFANWR-COOH	1	41
RNF41 2	PPIA	NH2-EGMNIVEAMER-COOH	1	40
RNF41 2	SPTBN1	NH2-EGMQLISEKPETEAVVK-COOH	2	50, 47
RNF41 2	FLNA	NH2-EGPYSISVLYGDEEVPR-COOH	1	79
RNF41 2	MCCC1	NH2-EGSIEIDIPVPK-COOH	1	34
RNF41 2	ACACA	NH2-EGSLSPASVGSDTLSDLGISSLQDGLALHIR-COOH	1	55
RNF41 2	SIPA1L3	NH2-EHSNPSPSQDTDGTK-COOH	1	53
RNF41 2	HSPA8	NH2-EIAEAYLGK-COOH	1	35
RNF41 2	HSPA1A	NH2-EIAEAYLGYPVTNAVITVPAYFNDSQR-COOH	2	83, 35
RNF41 2	MYO1B	NH2-EICELTGIDQSVLER-COOH	1	71
RNF41 2	NEFM	NH2-EIEAEIQALR-COOH	1	35
RNF41 2	SPTBN1	NH2-EIEELQSQAQALSQEGK-COOH	1	77
RNF41 2	PPP1CA	NH2-EIFLSQPILLELEAPLK-COOH	1	36
RNF41 2	TUBA1B	NH2-EIIDLVLDR-COOH	1	51
RNF41 2	SPTBN2	NH2-EIQGHEPR-COOH	1	51
RNF41 2	EIF3M	NH2-EISFDTMQQELQIGADDVEAFVIDAVR-COOH	1	46
RNF41 2	ACTB	NH2-EITALAPSTMK-COOH	7	46, 50, 50, 48, 46, 45, 34
RNF41 2	TUBB	NH2-EIVHIQAGQCGNQIGAK-COOH	2	70, 42
RNF41 2	GNAI2	NH2-EIYTHFTCATDTK-COOH	1	30
RNF41 2	CACYBP	NH2-EKEKPSYDTETDPSEGLMNVLK-COOH	3	51, 31, 49
RNF41 2	SPTAN1	NH2-EKEPIAASTNR-COOH	2	45, 53
RNF41 2	VIM	NH2-EKLQEEMLQR-COOH	3	45, 65, 50
RNF41 2	CACYBP	NH2-EKPSYDTETDPSEGLM<Mox>NVLK-COOH	1	57
RNF41 2	CACYBP	NH2-EKPSYDTETDPSEGLMNVLK-COOH	10	66, 122, 66, 98, 67, 47, 48, 46, 45, 43
RNF41 2	HNRNPU	NH2-EKPYFPIPEEYTFIQNVPLEDR-COOH	1	50
RNF41 2	SF3B3	NH2-ELAAEMAAAFLNENLPESIFGAPK-COOH	2	53, 44
RNF41 2	DDX21	NH2-ELANQVSK-COOH	1	38
RNF41 2	SPTBN2	NH2-ELDDLEQWIQER-COOH	1	62
RNF41 2	SPTBN1	NH2-ELEAENYHDIK-COOH	1	56
RNF41 2	MYH9	NH2-ELEDATETADAMNR-COOH	1	82
RNF41 2	KIAA1598	NH2-ELEEQLENETLHK-COOH	1	72
RNF41 2	LZTS2	NH2-ELELEACSQELQR-COOH	1	41
RNF41 2	HSPA1A	NH2-ELEQVCNPIISGLYQGAGGPGPGGFGAQGPK-COOH	1	76
RNF41 2	KIF23	NH2-ELFDVVANPLVNDLIHGK-COOH	1	51
RNF41 2	HADHA	NH2-ELHSEFSEVMNEIWASDQIR-COOH	1	68
RNF41 2	HSP90AB1	NH2-ELISNASDALDK-COOH	1	38
RNF41 2	MYH10	NH2-ELQAQIAELQEDFESEK-COOH	1	63
RNF41 2	SOGA1	NH2-ELQLVLAEAHDSLR-COOH	1	67
RNF41 2	MYO1D	NH2-ELYERPPHLFAIADAAYK-COOH	3	62, 43, 44
RNF41 2	SOGA1	NH2-ELYLLMEEEEINAQHSDNK-COOH	1	57
RNF41 2	VIM	NH2-EM<Mox>EENFAVEAANYQDTIGR-COOH	1	98
RNF41 2	VIM	NH2-EMEENFAVEAANYQDTIGR-COOH	30	126, 91, 77, 114, 73, 39, 78, 70, 73, 39, 102, 54, 116, 79, 122, 56, 100, 83, 97, 77, 100, 133, 79, 136, 97, 52, 60, 43, 32, 30
RNF41 2	BIRC6	NH2-ENGADIFLYNANR-COOH	1	61
RNF41 2	PC	NH2-ENNVDAVHPGYGFLSER-COOH	1	38
RNF41 2	FMR1	NH2-ENSTHFSQPNSTK-COOH	1	84
RNF41 2	SOGA2	NH2-EPGWLGEGASPGAGGGAPLQEELK-COOH	1	41
RNF41 2	RP9	NH2-EPPEQELQR-COOH	1	41
RNF41 2	PLEC	NH2-EQELQQTLQQEQSVLDQLR-COOH	1	99
RNF41 2	RPL17	NH2-EQIVPKPEEEVAQK-COOH	1	34
RNF41 2	SPECC1L	NH2-EQLLGVQQHLSNTLK-COOH	1	66
RNF41 2	SOGA1	NH2-EQQESFSSLPPLGSQGLSK-COOH	1	45
RNF41 2	DBN1	NH2-EQQIEEHRR-COOH	1	38
RNF41 2	HSPA9	NH2-EQQIVIQSSGGLSK-COOH	1	51
RNF41 2	DBN1	NH2-EQSIFGDHR-COOH	1	41
RNF41 2	THRAP3	NH2-EQTFSGGTSQDTK-COOH	1	74
RNF41 2	HSP90AB1	NH2-EQVANSAFVER-COOH	1	52
RNF41 2	DBN1	NH2-EREQQIEEHR-COOH	2	41, 62
RNF41 2	PPP1R9B	NH2-ERPGEQSEVAQLIQQTLEQER-COOH	1	77
RNF41 2	PLEC	NH2-ESADPLGAWLQDAR-COOH	1	39
RNF41 2	KIAA1598	NH2-ESAEALATK-COOH	1	74
RNF41 2	THRAP3	NH2-ESEFDDEPK-COOH	1	35
RNF41 2	NCL	NH2-ESFDGSVR-COOH	1	30
RNF41 2	IRS4	NH2-ESNTPAPSTQGLPDSWGIIAEPR-COOH	1	109
RNF41 2	BIRC6	NH2-ESPEIEPLPFTLAHER-COOH	1	32
RNF41 2	RP2	NH2-ESRPENEEERPK-COOH	1	48
RNF41 2	BIRC6	NH2-ETFTSWPHVGYR-COOH	1	42
RNF41 2	FLNA	NH2-ETGEHLVHVK-COOH	1	37
RNF41 2	NAV1	NH2-ETIDFLK-COOH	1	48
RNF41 2	CEP97	NH2-ETISQATSEK-COOH	1	33
RNF41 2	VIM	NH2-ETNLDSLPLVDTHSK-COOH	4	55, 53, 44, 32
RNF41 2	ACTN4	NH2-ETTDTDTADQVIASFK-COOH	1	36
RNF41 2	LMO7	NH2-EVAATEEDVTR-COOH	1	60
RNF41 2	SPTBN1	NH2-EVDDLEQWIAER-COOH	1	61
RNF41 2	ARPC1A	NH2-EVDEKPASTPWGSK-COOH	1	39
RNF41 2	TCP1	NH2-EVGDGTTSVVIIAAELLK-COOH	1	48
RNF41 2	C1QBP	NH2-EVSFQSTGESEWK-COOH	1	45
RNF41 2	NAV1	NH2-EVTEGIVSTFNMHQQSCK-COOH	1	36
RNF41 2	SPTBN1	NH2-EVVAGSHELGQDYEHVTMLQER-COOH	2	85, 87
RNF41 2	PLEC	NH2-EYGSCSHHYQQLLQSLEQGAQEESR-COOH	1	67
RNF41 2	DNAJA2	NH2-EYHPDKNPNAGDK-COOH	1	59
RNF41 2	NEFL	NH2-EYQDLLNVK-COOH	1	45
RNF41 2	GNAI2	NH2-EYQLNDSAAYYLNDLER-COOH	1	74
RNF41 2	GNAI3	NH2-EYQLNDSASYYLNDLDR-COOH	1	95
RNF41 2	VIM	NH2-FADLSEAANR-COOH	1	86
RNF41 2	CCT8	NH2-FAEAFEAIPR-COOH	1	67
RNF41 2	CLEC16A	NH2-FAGLLQDMQVTGVEDDSR-COOH	1	117
RNF41 2	ITPR3	NH2-FANTMEFVEDYLNNVVSEAVPFANEEK-COOH	1	49
RNF41 2	SPTBN1	NH2-FATDGEGYKPCDPQVIR-COOH	1	40
RNF41 2	HSPA8	NH2-FDDAVVQSDMK-COOH	2	68, 37
RNF41 2	TUBA1B	NH2-FDGALNVDLTEFQTNLVPYPR-COOH	1	87
RNF41 2	C2orf47	NH2-FDLLEELVAK-COOH	1	40
RNF41 2	PPP1R9B	NH2-FDSKPAPSAQPAPPPHPPSR-COOH	1	41
RNF41 2	SPTAN1	NH2-FEEFQTDMAAHEER-COOH	1	33
RNF41 2	HSPA1A	NH2-FEELCSDLFR-COOH	1	39
RNF41 2	HSPA8	NH2-FEELNADLFR-COOH	1	70
RNF41 2	BIRC6	NH2-FEINAYDPAIVQQLILSGDPSSGVDSR-COOH	1	88
RNF41 2	ARPC2	NH2-FENAAAGNKPEAVEVTFADFDGVLYHISNPNGDK-COOH	1	45
RNF41 2	BIRC6	NH2-FETLTPR-COOH	1	44
RNF41 2	DNAH8	NH2-FEVEVTK-COOH	1	35
RNF41 2	MPRIP	NH2-FGMLDATDGPGTEDAALR-COOH	1	111
RNF41 2	CAPZA2	NH2-FIIHAPPGEFNEVFNDVR-COOH	1	46
RNF41 2	CAPZA1	NH2-FITHAPPGEFNEVFNDVR-COOH	1	55
RNF41 2	DSG2	NH2-FLDDLGLK-COOH	1	47
RNF41 2	BIRC6	NH2-FLDSGPNK-COOH	1	36
RNF41 2	KRT1	NH2-FLEQQNQVLQTK-COOH	1	88
RNF41 2	PLEC	NH2-FLEVQYLTGGLIEPDTPGR-COOH	1	54
RNF41 2	SNRPD3	NH2-FLILPDMLK-COOH	1	34
RNF41 2	IQGAP3	NH2-FLNPAVVAPDAFDIVAMAAGGALAAPQR-COOH	1	29
RNF41 2	HSPE1	NH2-FLPLFDR-COOH	1	33
RNF41 2	BIRC6	NH2-FLSGTSPHGTNQHSPQVGPTATQAMQEFLTR-COOH	2	31, 33
RNF41 2	BIRC6	NH2-FLTEVGNSHIMK-COOH	1	48
RNF41 2	SPTBN1	NH2-FMELLEPLNER-COOH	1	48
RNF41 2	DDX39B	NH2-FMQDPMEIFVDDETK-COOH	1	28
RNF41 2	BIRC6	NH2-FNPNLYNDGK-COOH	1	43
RNF41 2	TUBB4B	NH2-FPGQLNADLR-COOH	1	52
RNF41 2	SPTBN2	NH2-FQIQDISVETEDNK-COOH	1	35
RNF41 2	RAI14	NH2-FQQAQEELAEMK-COOH	1	39
RNF41 2	HIST2H3A	NH2-FQSSAVMALQEASEAYLVGLFEDTNLCAIHAK-COOH	1	82
RNF41 2	BIRC6	NH2-FSATVPPCWVEVQQEQQQR-COOH	2	43, 45
RNF41 2	MPRIP	NH2-FSLCILTPEK-COOH	1	39
RNF41 2	KRT9	NH2-FSSSSGYGGGSSR-COOH	1	48
RNF41 2	INA	NH2-FSTSGLSISGLNPLPNPSYLLPPR-COOH	2	73, 31
RNF41 2	ATP5B	NH2-FTQAGSEVSALLGR-COOH	1	36
RNF41 2	TUBB4B	NH2-FWEVISDEHGIDPTGTYHGDSDLQLER-COOH	1	33
RNF41 2	YBX1	NH2-GAEAANVTGPGGVPVQGSK-COOH	1	39
RNF41 2	FLNB	NH2-GAGIGGLGITVEGPSESK-COOH	1	61
RNF41 2	FLNA	NH2-GAGTGGLGLAVEGPSEAK-COOH	1	34
RNF41 2	H1FX	NH2-GAPAAATAPAPTAHK-COOH	1	50
RNF41 2	MYO1C	NH2-GAPVGGHILSYLLEK-COOH	2	64, 32
RNF41 2	IRS4	NH2-GAQDVAGGSNPGAHNPSANLAR-COOH	2	64, 118
RNF41 2	CAPZB	NH2-GCWDSIHVVEVQEK-COOH	1	40
RNF41 2	EWSR1	NH2-GDATVSYEDPPTAK-COOH	1	45
RNF41 2	MYO1B	NH2-GDFLFSSDHLIEMATK-COOH	2	68, 52
RNF41 2	ARL6IP4	NH2-GDGEVLEEIVTK-COOH	1	37
RNF41 2	MYH9	NH2-GDLPFVVPR-COOH	1	49
RNF41 2	IRS4	NH2-GDNQAGGAAAAAAAPEPPPR-COOH	2	112, 41
RNF41 2	MYO1D	NH2-GDPIGGHINNYLLEK-COOH	1	43
RNF41 2	SF3B1	NH2-GDTPGHATPGHGGATSSAR-COOH	2	45, 37
RNF41 2	MARCKSL1	NH2-GDVTAEEAAGASPAK-COOH	1	74
RNF41 2	MYO1C	NH2-GDVVLQSDHVIETLTK-COOH	1	87
RNF41 2	FUS	NH2-GEATVSFDDPPSAK-COOH	1	49
RNF41 2	MYO1C	NH2-GEELLSPLNLEQAAYAR-COOH	1	47
RNF41 2	SPTBN1	NH2-GEQVSQNGLPAEQGSPR-COOH	1	104
RNF41 2	MPRIP	NH2-GFAAMEETHQK-COOH	1	48
RNF41 2	ARPC5	NH2-GFESPSDNSSAMLLQWHEK-COOH	2	53, 36
RNF41 2	PLEC	NH2-GFFDPNTHENLTYR-COOH	1	44
RNF41 2	FXR1	NH2-GFLEFVEDFIQVPR-COOH	1	91
RNF41 2	HNRNPK	NH2-GGDLMAYDR-COOH	1	31
RNF41 2	PLEC	NH2-GGELVYTDSEAR-COOH	1	47
RNF41 2	HNRNPA2B1	NH2-GGGGNFGPGPGSNFR-COOH	1	41
RNF41 2	RPS3	NH2-GGKPEPPAMPQPVPTA-COOH	1	36
RNF41 2	RPS23	NH2-GHAVGDIPGVR-COOH	1	43
RNF41 2	TUBB4B	NH2-GHYTEGAELVDSVLDVVR-COOH	1	130
RNF41 2	MYO1D	NH2-GIIAILDDACMNVGK-COOH	2	67, 105
RNF41 2	MYO1C	NH2-GIISILDEECLRPGEATDLTFLEK-COOH	1	77
RNF41 2	DHX9	NH2-GISHVIVDEIHER-COOH	1	37
RNF41 2	YWHAZ	NH2-GIVDQSQQAYQEAFEISK-COOH	1	73
RNF41 2	PLEC	NH2-GIYQSLEGAVQAGQLK-COOH	1	80
RNF41 2	CKAP5	NH2-GKPAAPGGAGNTGTK-COOH	1	55
RNF41 2	RPS13	NH2-GLAPDLPEDLYHLIK-COOH	2	48, 54
RNF41 2	RPL17	NH2-GLDVDSLVIEHIQVNK-COOH	1	50
RNF41 2	ETFA	NH2-GLLPEELTPLILATQK-COOH	1	22
RNF41 2	NCL	NH2-GLSEDTTEETLK-COOH	1	60
RNF41 2	FLNA	NH2-GLVEPVDVVDNADGTQTVNYVPSR-COOH	1	75
RNF41 2	ATP5A1	NH2-GMSLNLEPDNVGVVVFGNDK-COOH	1	34
RNF41 2	SPTAN1	NH2-GNAMVEEGHFAAEDVK-COOH	1	128
RNF41 2	DSG2	NH2-GNNVEKPLELR-COOH	1	32
RNF41 2	LIMA1	NH2-GNYDEGFGHRPHK-COOH	3	76, 33, 88
RNF41 2	SLC1A5	NH2-GPAGDATVASEK-COOH	1	39
RNF41 2	HSPA8	NH2-GPAVGIDLGTTYSCVGVFQHGK-COOH	3	110, 102, 51
RNF41 2	SSFA2	NH2-GPDPAAAPYSTQK-COOH	1	40
RNF41 2	SF3B2	NH2-GPPPPPGDENR-COOH	1	33
RNF41 2	CTTN	NH2-GPVSGTEPEPVYSMEAADYR-COOH	1	104
RNF41 2	NAV1	NH2-GPYAEVKPLSK-COOH	1	51
RNF41 2	HRNR	NH2-GPYESGSGHSSGLGHR-COOH	1	133
RNF41 2	NAV1	NH2-GQLTNIVSPTAATTPR-COOH	1	32
RNF41 2	SURF4	NH2-GQNDLMGTAEDFADQFLR-COOH	1	70
RNF41 2	ACACA	NH2-GQVLPAHTLLNTVDVELIYEGVK-COOH	2	79, 52
RNF41 2	THRAP3	NH2-GSFSDTGLGDGK-COOH	1	77
RNF41 2	PPIF	NH2-GSGDPSSSSSSGNPLVYLDVDANGKPLGR-COOH	1	55
RNF41 2	IRS4	NH2-GSGGGQGSNGQGSSSHSSGGNQCSGEGQGSR-COOH	1	81
RNF41 2	DAP3	NH2-GSPLGEVVEQGITR-COOH	1	52
RNF41 2	NEFM	NH2-GSPSTVSSSYK-COOH	1	44
RNF41 2	BIRC6	NH2-GTGFGTGSTASGWDVEQALTK-COOH	2	36, 120
RNF41 2	PC	NH2-GTPLDTEVPMER-COOH	1	51
RNF41 2	ACTR3	NH2-GVDDLDFFIGDEAIEKPTYATK-COOH	1	59
RNF41 2	C1QBP	NH2-GVDNTFADELVELSTALEHQEYITFLEDLK-COOH	1	43
RNF41 2	ACACA	NH2-GVISDILDWK-COOH	1	42
RNF41 2	HSPD1	NH2-GVMLAVDAVIAELKK-COOH	2	76, 67
RNF41 2	PKM	NH2-GVNLPGAAVDLPAVSEK-COOH	1	44
RNF41 2	KANK1	NH2-GVNTEAVSQVEAAVMAVPR-COOH	1	73
RNF41 2	TRAP1	NH2-GVVDSEDIPLNLSR-COOH	1	79
RNF41 2	ALDOA	NH2-GVVPLAGTNGETTTQGLDGLSER-COOH	1	67
RNF41 2	EIF4A1	NH2-GYDVIAQAQSGTGK-COOH	1	36
RNF41 2	ACTB	NH2-GYSFTTTAER-COOH	3	56, 48, 35
RNF41 2	BIRC6	NH2-GYSLASLLAK-COOH	1	29
RNF41 2	SHMT2	NH2-HADIVTTTTHK-COOH	1	61
RNF41 2	SPTAN1	NH2-HALLEADVAAHQDR-COOH	1	63
RNF41 2	PPP1R9B	NH2-HAVTEAEIQQLK-COOH	1	80
RNF41 2	SPTBN1	NH2-HEVSASTQSTPASSR-COOH	1	96
RNF41 2	PC	NH2-HGEEVTPEDVLSAAMYPDVFAHFK-COOH	1	60
RNF41 2	PGAM1	NH2-HGESAWNLENR-COOH	1	41
RNF41 2	GLUD1	NH2-HGGTIPIVPTAEFQDR-COOH	1	63
RNF41 2	CKB	NH2-HGGYKPSDEHK-COOH	1	44
RNF41 2	THRAP3	NH2-HGLAHDEMK-COOH	1	64
RNF41 2	HSP90AA1	NH2-HGLEVIYMIEPIDEYCVQQLK-COOH	1	46
RNF41 2	KRT9	NH2-HGVQELEIELQSQLSK-COOH	2	109, 76
RNF41 2	ATPIF1	NH2-HHEEEIVHHK-COOH	2	58, 54
RNF41 2	BIRC6	NH2-HHVPQQCNK-COOH	2	54, 44
RNF41 2	ENO1	NH2-HIADLAGNSEVILPVPAFNVINGGSHAGNK-COOH	1	51
RNF41 2	MYO1D	NH2-HIDYFNNQIIVDLVEQQHK-COOH	1	71
RNF41 2	SIPA1L1	NH2-HIGNDIVTIVFQEPGAQPFSPK-COOH	1	32
RNF41 2	NAV1	NH2-HLAETAEEK-COOH	1	69
RNF41 2	HSP90AB1	NH2-HLEINPDHPIVETLR-COOH	2	38, 66
RNF41 2	HSP90AA1	NH2-HLEINPDHSIIETLR-COOH	2	52, 33
RNF41 2	SOGA1	NH2-HLQFVEEEAELLR-COOH	1	40
RNF41 2	MYO1D	NH2-HLQVNVTNPVQCSLHGK-COOH	2	44, 42
RNF41 2	SF3A3	NH2-HLTHENVQR-COOH	1	60
RNF41 2	NEFM	NH2-HNHDLSSYQDTIQQLENELR-COOH	2	98, 107
RNF41 2	RPS10	NH2-HPELADK-COOH	1	34
RNF41 2	BIRC6	NH2-HPQHLHQQHHGDAAQHTR-COOH	1	34
RNF41 2	SPTAN1	NH2-HQAFEAELSANQSR-COOH	1	66
RNF41 2	SPTAN1	NH2-HQALQAEIAGHEPR-COOH	1	48
RNF41 2	RPL6	NH2-HQEGEIFDTEK-COOH	1	62
RNF41 2	BIRC6	NH2-HQEQHNIPFPCLLAGGLLTYK-COOH	3	61, 55, 36
RNF41 2	BIRC6	NH2-HQEQHNIPFPCLLAGGLLTYKSPATSPISSNSHR-COOH	1	84
RNF41 2	ACTB	NH2-HQGVM<Mox>VGMGQK-COOH	1	54
RNF41 2	ACTB	NH2-HQGVMVGM<Mox>GQK-COOH	1	42
RNF41 2	ACTB	NH2-HQGVMVGMGQK-COOH	3	65, 61, 44
RNF41 2	SPTBN1	NH2-HQILEQAVEDYAETVHQLSK-COOH	1	68
RNF41 2	SPTAN1	NH2-HQLLEADISAHEDR-COOH	1	69
RNF41 2	SIPA1L1	NH2-HQSDGNEIAHTR-COOH	1	61
RNF41 2	BIRC6	NH2-HSPNCPFVKGEHTQNVPLSVTLATSPAQFPCTDGTDR-COOH	1	28
RNF41 2	KIAA1598	NH2-HSVDELQK-COOH	1	62
RNF41 2	HNRNPH1	NH2-HTGPNSPDTANDGFVR-COOH	1	71
RNF41 2	FLNB	NH2-HVGNQQYNVTYVVK-COOH	1	48
RNF41 2	MPRIP	NH2-HVHPTTAPDVTSSLPEEK-COOH	1	40
RNF41 2	DDX21	NH2-HVVLDEVDQMLDMGFADQVEEILSVAYK-COOH	1	61
RNF41 2	HSPA8	NH2-HWPFMVVNDAGRPK-COOH	1	42
RNF41 2	HSPA1A	NH2-HWPFQVINDGDKPK-COOH	1	35
RNF41 2	MYO1D	NH2-HYAGDVVYSVIGFIDK-COOH	1	51
RNF41 2	SPTBN1	NH2-HYASEEIK-COOH	1	33
RNF41 2	SPTAN1	NH2-IAALQAFADQLIAAGHYAK-COOH	1	73
RNF41 2	MYH10	NH2-IAECSSQLAEEEEK-COOH	1	99
RNF41 2	CCT5	NH2-IAILTCPFEPPKPK-COOH	1	60
RNF41 2	MYH10	NH2-IAQLEEELEEEQSNMELLNDR-COOH	1	50
RNF41 2	MYH9	NH2-IAQLEEQLDNETK-COOH	1	38
RNF41 2	MYO6	NH2-IAQSEAELISDEAQADLALR-COOH	1	72
RNF41 2	ACACA	NH2-IASSIVAQTAGIPTLPWSGSGLR-COOH	1	37
RNF41 2	EFTUD2	NH2-IAVEPVNPSELPK-COOH	1	45
RNF41 2	LIMA1	NH2-IAWPPPTELGSSGSALEEGIK-COOH	2	67, 40
RNF41 2	ECHS1	NH2-ICPVETLVEEAIQCAEK-COOH	1	34
RNF41 2	SPTBN1	NH2-IDDIFER-COOH	1	35
RNF41 2	SET	NH2-IDFYFDENPYFENK-COOH	1	47
RNF41 2	UBAP2L	NH2-IDLAVLLGK-COOH	1	58
RNF41 2	ACACA	NH2-IDTGWLDR-COOH	1	36
RNF41 2	HNRNPA2B1	NH2-IDTIEIITDR-COOH	1	47
RNF41 2	YWHAB	NH2-IEAELQDICNDVLELLDK-COOH	1	79
RNF41 2	SPTAN1	NH2-IEDLGAAMEEALILDNK-COOH	2	101, 75
RNF41 2	CAPZA1	NH2-IEGYEDQVLITEHGDLGNSR-COOH	1	47
RNF41 2	MRPS31	NH2-IEPLSPELVAAASAVADSLPFDK-COOH	1	72
RNF41 2	HSPA5	NH2-IEWLESHQDADIEDFK-COOH	1	47
RNF41 2	FLOT2	NH2-IGEAEAAVIEAMGK-COOH	1	63
RNF41 2	MYO1D	NH2-IGELVGVLVNHFK-COOH	2	67, 42
RNF41 2	EEF1A1	NH2-IGGIGTVPVGR-COOH	1	42
RNF41 2	IQGAP1	NH2-IGGILANELSVDEAALHAAVIAINEAIDR-COOH	1	69
RNF41 2	FLNB	NH2-IGNLQTDLSDGLR-COOH	1	101
RNF41 2	PPP2R1A	NH2-IGPILDNSTLQSEVKPILEK-COOH	1	43
RNF41 2	RPL12	NH2-IGPLGLSPK-COOH	1	34
RNF41 2	SSFA2	NH2-IGSMSSVTSNK-COOH	1	39
RNF41 2	DDX21	NH2-IGVPSATEIIK-COOH	1	41
RNF41 2	TUBA1B	NH2-IHFPLATYAPVISAEK-COOH	1	38
RNF41 2	ACACA	NH2-IHNANPELTDGQIQAMLR-COOH	1	34
RNF41 2	DNAJA1	NH2-IHQIGPGMVQQIQSVCMECQGHGER-COOH	1	48
RNF41 2	SPECC1L	NH2-IHQMEENQHSTSEELQATLQELADLQQITQELNSENER-COOH	1	56
RNF41 2	KRT16	NH2-IIAATIENAQPILQIDNAR-COOH	1	38
RNF41 2	GLUD1	NH2-IIAEGANGPTTPEADK-COOH	1	48
RNF41 2	DYNC2H1	NH2-IIAPAEQK-COOH	1	31
RNF41 2	ACTB	NH2-IIAPPERK-COOH	1	28
RNF41 2	MCCC1	NH2-IIEEAPAPGIK-COOH	1	31
RNF41 2	ARPC2	NH2-IIEETLALK-COOH	1	37
RNF41 2	CAPZA1	NH2-IIENAENEYQTAISENYQTMSDTTFK-COOH	1	60
RNF41 2	MYH9	NH2-IIGLDQVAGMSETALPGAFK-COOH	1	65
RNF41 2	GNAI3	NH2-IIHEDGYSEDECK-COOH	1	39
RNF41 2	MYO1B	NH2-IIIAEVVNK-COOH	1	51
RNF41 2	HSPA5	NH2-IINEPTAAAIAYGLDK-COOH	1	68
RNF41 2	HSPA8	NH2-IINEPTAAAIAYGLDKK-COOH	2	35, 73
RNF41 2	HSPA5	NH2-IINEPTAAAIAYGLDKR-COOH	2	73, 87
RNF41 2	HSPA1A	NH2-IINEPTAAAIAYGLDR-COOH	2	81, 80
RNF41 2	ACACA	NH2-IIQQAGQVWFPDSAFK-COOH	1	64
RNF41 2	GAPDH	NH2-IISNASCTTNCLAPLAK-COOH	1	84
RNF41 2	HNRNPK	NH2-IITITGTQDQIQNAQYLLQNSVK-COOH	1	85
RNF41 2	DDX21	NH2-IKDHIQNGK-COOH	1	59
RNF41 2	MYO1D	NH2-ILAAILHLGNLK-COOH	1	62
RNF41 2	KIAA1598	NH2-ILAIELENLK-COOH	1	52
RNF41 2	IQGAP1	NH2-ILAIGLINEALDEGDAQK-COOH	1	39
RNF41 2	BIRC6	NH2-ILASEPDNAEGIHNFAPLGTITSSSPTAQPAEVLLQATPPHR-COOH	1	64
RNF41 2	RPLP2	NH2-ILDSVGIEADDDR-COOH	1	83
RNF41 2	PLEC	NH2-ILITIVEEVETLR-COOH	1	75
RNF41 2	VIM	NH2-ILLAELEQLK-COOH	8	51, 33, 39, 38, 49, 46, 59, 38
RNF41 2	GPI	NH2-ILLANFLAQTEALMR-COOH	1	62
RNF41 2	GNA12	NH2-ILLLGAGESGK-COOH	1	56
RNF41 2	TMOD3	NH2-ILPVFDEPPNPTNVEESLK-COOH	1	45
RNF41 2	WDR6	NH2-ILQLLAETFHHK-COOH	1	40
RNF41 2	HNRNPK	NH2-ILSISADIETIGEILK-COOH	1	69
RNF41 2	RPL18	NH2-ILTFDQLALDSPK-COOH	1	81
RNF41 2	PPP1R12A	NH2-ILVDNLCDMEMVNK-COOH	1	48
RNF41 2	ASB6	NH2-ILVLTELLER-COOH	1	49
RNF41 2	RPS3	NH2-IMLPWDPTGK-COOH	1	35
RNF41 2	CLEC16A	NH2-IMNNAAQPDGK-COOH	1	61
RNF41 2	TUBB4B	NH2-IMNTFSVVPSPK-COOH	1	46
RNF41 2	HSPD1	NH2-IMQSSSEVGYDAMAGDFVNMVEK-COOH	2	63, 51
RNF41 2	PPP1CA	NH2-IMRPTDVPDQGLLCDLLWSDPDK-COOH	1	77
RNF41 2	CCT7	NH2-INALTAASEAACLIVSVDETIK-COOH	1	50
RNF41 2	BIRC6	NH2-INATSHVIQHPMYGAGHK-COOH	2	66, 95
RNF41 2	TUBB4B	NH2-INVYYNEATGGK-COOH	1	47
RNF41 2	CANX	NH2-IPDPEAVKPDDWDEDAPAK-COOH	1	33
RNF41 2	TMED10	NH2-IPDQLVILDMK-COOH	1	34
RNF41 2	ATP5B	NH2-IPSAVGYQPTLATDMGTMQER-COOH	1	54
RNF41 2	ACACA	NH2-IPVQAVWAGWGHASENPK-COOH	1	40
RNF41 2	HSPD1	NH2-IQEIIEQLDVTTSEYEK-COOH	1	79
RNF41 2	XRCC5	NH2-IQPGSQQADFLDALIVSMDVIQHETIGK-COOH	1	47
RNF41 2	RAI14	NH2-IQQLQEILQDLQK-COOH	1	70
RNF41 2	BIRC6	NH2-ISCFGSGSCPHFLAAATKR-COOH	1	46
RNF41 2	PPP1R9B	NH2-ISELEGNLQTLR-COOH	1	66
RNF41 2	LIMA1	NH2-ISENSYSLDDLEIGPGQLSSSTFDSEK-COOH	1	60
RNF41 2	KIAA1598	NH2-ISHMVIEEVNFMQNHLEIEK-COOH	2	63, 48
RNF41 2	RPL23	NH2-ISLGLPVGAVINCADNTGAK-COOH	1	96
RNF41 2	VIM	NH2-ISLPLPNFSSLNLR-COOH	2	38, 28
RNF41 2	CACYBP	NH2-ISNYGWDQSDK-COOH	2	64, 51
RNF41 2	CACYBP	NH2-ISNYGWDQSDKFVK-COOH	1	37
RNF41 2	GNAI3	NH2-ISQSNYIPTQQDVLR-COOH	1	61
RNF41 2	HNRNPL	NH2-ISRPGDSDDSR-COOH	1	31
RNF41 2	HSPD1	NH2-ISSIQSIVPALEIANAHR-COOH	2	100, 80
RNF41 2	RPS8	NH2-ISSLLEEQFQQGK-COOH	1	68
RNF41 2	MCCC2	NH2-ISVMGGEQAANVLATITK-COOH	1	82
RNF41 2	HNRNPF	NH2-ITGEAFVQFASQELAEK-COOH	1	53
RNF41 2	HSPA1A	NH2-ITITNDK-COOH	1	48
RNF41 2	PGK1	NH2-ITLPVDFVTADKFDENAK-COOH	1	58
RNF41 2	HSPA5	NH2-ITPSYVAFTPEGER-COOH	1	60
RNF41 2	ACACA	NH2-ITSENPDEGFKPSSGTVQELNFR-COOH	1	74
RNF41 2	PPP1R12A	NH2-ITTGSSSAGTQSSTSNR-COOH	1	137
RNF41 2	TRIM28	NH2-IVAERPGTNSTGPAPMAPPR-COOH	1	46
RNF41 2	MYO6	NH2-IVEANPLLEAFGNAK-COOH	1	43
RNF41 2	PC	NH2-IVGDLAQFMVQNGLSR-COOH	1	44
RNF41 2	MYH10	NH2-IVGLDQVTGMTETAFGSAYK-COOH	2	90, 75
RNF41 2	PHB2	NH2-IVQAEGEAEAAK-COOH	1	37
RNF41 2	DSG2	NH2-IVSLEPAYPPVFYLNK-COOH	1	29
RNF41 2	SPTBN1	NH2-IVSSSDVGHDEYSTQSLVK-COOH	1	51
RNF41 2	CACYBP	NH2-IYEDGDDDM<Mox>K-COOH	1	19
RNF41 2	CACYBP	NH2-IYEDGDDDMK-COOH	1	68
RNF41 2	CACYBP	NH2-IYEDGDDDMKR-COOH	6	72, 60, 42, 65, 32, 54
RNF41 2	CACYBP	NH2-IYITLTGVHQVPTENVQVHFTER-COOH	13	38, 57, 63, 77, 37, 55, 60, 73, 61, 75, 34, 75, 62
RNF41 2	CACYBP	NH2-KAELLDNEKPAAVVAPITTGYTVK-COOH	3	49, 26, 67
RNF41 2	FXR1	NH2-KDELSDWSLAGEDDR-COOH	1	60
RNF41 2	ACTB	NH2-KDLYANTVLSGGTTMYPGIADR-COOH	3	103, 175, 41
RNF41 2	SOGA1	NH2-KEEADNFNQK-COOH	1	68
RNF41 2	CLIP1	NH2-KEIETLK-COOH	1	34
RNF41 2	SPTAN1	NH2-KFEEFQTDMAAHEER-COOH	1	36
RNF41 2	HSPA1A	NH2-KFGDPVVQSDMK-COOH	1	98
RNF41 2	FLNB	NH2-KGEITGEVHMPSGK-COOH	1	51
RNF41 2	FLNA	NH2-KGEITGEVR-COOH	1	51
RNF41 2	SPTAN1	NH2-KIEDLGAAMEEALILDNK-COOH	1	85
RNF41 2	MYH10	NH2-KLDGETTDLQDQIAELQAQIDELK-COOH	1	65
RNF41 2	VIM	NH2-KLLEGEESR-COOH	1	59
RNF41 2	NEFL	NH2-KLLEGEETR-COOH	1	34
RNF41 2	ENO1	NH2-KLNVTEQEK-COOH	1	56
RNF41 2	CALR	NH2-KPEDWDEEMDGEWEPPVIQNPEYK-COOH	2	27, 31
RNF41 2	NAV1	NH2-KPPPATGTATVMQTGGSATLSK-COOH	1	62
RNF41 2	BIRC6	NH2-KQDLSSSLTDDSK-COOH	1	73
RNF41 2	CORO1C	NH2-KQEIVAEK-COOH	1	50
RNF41 2	MYH10	NH2-KQELEEILHDLESR-COOH	1	68
RNF41 2	DBN1	NH2-KQQTLEAEEAK-COOH	1	89
RNF41 2	HSPA5	NH2-KSDIDEIVLVGGSTR-COOH	1	53
RNF41 2	VIM	NH2-KVESLQEEIAFLK-COOH	2	41, 36
RNF41 2	ALB	NH2-KVPQVSTPTLVEVSR-COOH	3	35, 47, 54
RNF41 2	KRT14	NH2-LAADDFR-COOH	1	48
RNF41 2	NEFL	NH2-LAAEDATNEK-COOH	1	49
RNF41 2	PLEC	NH2-LAAEQELIR-COOH	1	38
RNF41 2	DBN1	NH2-LAASGEGGLQELSGHFENQK-COOH	2	59, 89
RNF41 2	PDIA6	NH2-LAAVDATVNQVLASR-COOH	1	68
RNF41 2	DIABLO	NH2-LAEAQIEELR-COOH	1	47
RNF41 2	NAV1	NH2-LAELPPTPLR-COOH	1	78
RNF41 2	NAV1	NH2-LAEYLVER-COOH	1	36
RNF41 2	CCT2	NH2-LALVTGGEIASTFDHPELVK-COOH	1	47
RNF41 2	ENO1	NH2-LAMQEFMILPVGAANFR-COOH	1	59
RNF41 2	RPL23A	NH2-LAPDYDALDVANK-COOH	1	59
RNF41 2	IRS4	NH2-LAPSPARPR-COOH	1	34
RNF41 2	CHTOP	NH2-LAQQMENRPSVQAALK-COOH	2	42, 33
RNF41 2	RPLP2	NH2-LASVPAGGAVAVSAAPGSAAPAAGSAPAAAEEK-COOH	1	60
RNF41 2	KRT14	NH2-LASYLDK-COOH	1	46
RNF41 2	RPL13	NH2-LATQLTGPVMPVR-COOH	1	51
RNF41 2	ACTA2	NH2-LCYVALDFENEM<Mox>ATAASSSSLEK-COOH	2	38, 46
RNF41 2	ACTB	NH2-LCYVALDFEQEM<Mox>ATAASSSSLEK-COOH	3	72, 86, 88
RNF41 2	ACTB	NH2-LCYVALDFEQEMATAASSSSLEK-COOH	30	102, 137, 95, 130, 106, 107, 90, 111, 151, 115, 130, 112, 145, 101, 120, 137, 90, 133, 112, 155, 100, 136, 116, 90, 83, 84, 31, 62, 38, 105
RNF41 2	SOGA1	NH2-LDGGSAGSPSAAGPGFPAALHDFEMSGNMSDDMK-COOH	1	33
RNF41 2	MTHFD1	NH2-LDIDPETITWQR-COOH	1	43
RNF41 2	ACACA	NH2-LDLLEEK-COOH	1	38
RNF41 2	PC	NH2-LDNASAFQGAVISPHYDSLLVK-COOH	1	41
RNF41 2	RNF41	NH2-LDNLM<Mox>SHLSDCEHNPK-COOH	1	34
RNF41 2	RNF41	NH2-LDNLMSHLSDCEHNPK-COOH	9	51, 67, 53, 38, 65, 34, 36, 43, 32
RNF41 2	FMR1	NH2-LDVPEDLR-COOH	1	60
RNF41 2	RPS9	NH2-LDYILGLK-COOH	1	41
RNF41 2	SPTAN1	NH2-LEAELAAHEPAIQGVLDTGK-COOH	2	39, 43
RNF41 2	SPTBN1	NH2-LEDLEVIQHR-COOH	1	33
RNF41 2	PLEC	NH2-LEDLLQDAQDEK-COOH	1	51
RNF41 2	SPTAN1	NH2-LEESLEYQQFVANVEEEEAWINEK-COOH	1	53
RNF41 2	ARHGAP22	NH2-LEETVHHER-COOH	1	58
RNF41 2	PPP1R9B	NH2-LEGYWGEAQSLCQAVDEHLR-COOH	1	91
RNF41 2	PPP1R9B	NH2-LELFPVELEK-COOH	1	37
RNF41 2	DBN1	NH2-LELLAAYEEVIR-COOH	1	76
RNF41 2	NCL	NH2-LELQGPR-COOH	1	35
RNF41 2	YTHDF2	NH2-LENNENKPVTNSR-COOH	1	89
RNF41 2	CKB	NH2-LEQGQAIDDLMPAQK-COOH	1	60
RNF41 2	DIABLO	NH2-LETTWMTAVGLSEMAAEAAYQTGADQASITAR-COOH	1	36
RNF41 2	ETFA	NH2-LEVAPISDIIAIK-COOH	1	30
RNF41 2	CAPZB	NH2-LEVEANNAFDQYR-COOH	1	60
RNF41 2	BIRC6	NH2-LEVGLEQQAELMLK-COOH	5	31, 42, 40, 74, 83
RNF41 2	HSPA9	NH2-LFEMAYK-COOH	1	39
RNF41 2	NAV1	NH2-LFHANEEEEPEKK-COOH	1	46
RNF41 2	HNRNPA1	NH2-LFIGGLSFETTDESLR-COOH	1	89
RNF41 2	HNRNPA2B1	NH2-LFIGGLSFETTEESLR-COOH	1	45
RNF41 2	PABPC1	NH2-LFPLIQAMHPTLAGK-COOH	1	52
RNF41 2	NONO	NH2-LFVGNLPPDITEEEMR-COOH	1	46
RNF41 2	VIM	NH2-LGDLYEEEMR-COOH	1	60
RNF41 2	VPS52	NH2-LGELVDGLVVPSALVTAILEAPVTEPR-COOH	1	28
RNF41 2	CKB	NH2-LGFSEVELVQMVVDGVK-COOH	1	81
RNF41 2	U2AF2	NH2-LGGLTQAPGNPVLAVQINQDK-COOH	1	85
RNF41 2	HSP90AB1	NH2-LGIHEDSTNR-COOH	1	38
RNF41 2	MYO1B	NH2-LGNIEFKPESR-COOH	1	39
RNF41 2	FLNB	NH2-LGSAADFLLDISETDLSSLTASIK-COOH	2	71, 68
RNF41 2	SOGA1	NH2-LGSSEEVR-COOH	1	78
RNF41 2	MYO1C	NH2-LGTDEISPR-COOH	1	74
RNF41 2	SOGA1	NH2-LHEAPDNSEGPR-COOH	1	41
RNF41 2	VIM	NH2-LHEEEIQELQAQIQEQHVQIDVDVSKPDLTAALR-COOH	15	79, 127, 73, 63, 61, 59, 62, 85, 78, 109, 28, 103, 91, 90, 51
RNF41 2	SPTAN1	NH2-LHELNQK-COOH	1	37
RNF41 2	PTBP1	NH2-LHGKPIR-COOH	1	40
RNF41 2	FLNB	NH2-LIALLEVLSQK-COOH	1	82
RNF41 2	YWHAE	NH2-LICCDILDVLDK-COOH	1	75
RNF41 2	GNB2	NH2-LIIWDSYTTNK-COOH	1	41
RNF41 2	SPTAN1	NH2-LIQSHPESAEDLQEK-COOH	1	69
RNF41 2	BIRC6	NH2-LISEQKDDK-COOH	1	45
RNF41 2	RPS25	NH2-LITPAVVSER-COOH	1	41
RNF41 2	PLEC	NH2-LKAEAELLQQQK-COOH	1	45
RNF41 2	SPTAN1	NH2-LKDLNSQADSLMTSSAFDTSQVK-COOH	1	41
RNF41 2	HSPA9	NH2-LKEEISK-COOH	1	46
RNF41 2	HOMER1	NH2-LKQEIDNAR-COOH	1	58
RNF41 2	MPRIP	NH2-LLAEETAATISAIEAMK-COOH	1	54
RNF41 2	MIF	NH2-LLCGLLAER-COOH	1	51
RNF41 2	RPS17	NH2-LLDFGSLSNLQVTQPTVGMNFK-COOH	1	47
RNF41 2	SPTBN1	NH2-LLDPEDISVDHPDEK-COOH	1	57
RNF41 2	PLEC	NH2-LLDPEDVDVPQPDEK-COOH	1	47
RNF41 2	SPTBN2	NH2-LLDPEDVNVDQPDEK-COOH	1	68
RNF41 2	BIRC6	NH2-LLDYVATVEDEAAAAK-COOH	2	74, 50
RNF41 2	PLEC	NH2-LLEAAAQSTK-COOH	1	41
RNF41 2	VIM	NH2-LLEGEESR-COOH	2	57, 47
RNF41 2	CTNNA1	NH2-LLEPLVTQVTTLVNTNSK-COOH	1	54
RNF41 2	RPS16	NH2-LLEPVLLLGK-COOH	1	58
RNF41 2	SPTBN2	NH2-LLEVLSGEILPKPTK-COOH	1	50
RNF41 2	HIST1H2BK	NH2-LLLPGELAK-COOH	1	39
RNF41 2	JUP	NH2-LLNDEDPVVVTK-COOH	1	45
RNF41 2	MAST3	NH2-LLQDAHER-COOH	1	44
RNF41 2	HSPA8	NH2-LLQDFFNGK-COOH	1	58
RNF41 2	HSPA1A	NH2-LLQDFFNGR-COOH	1	54
RNF41 2	VIM	NH2-LLQDSVDFSLADAINTEFK-COOH	24	105, 65, 94, 52, 121, 64, 63, 132, 64, 106, 71, 117, 47, 129, 134, 53, 131, 51, 122, 77, 104, 34, 67, 69
RNF41 2	SPTAN1	NH2-LLVGSEDYGR-COOH	1	49
RNF41 2	DDX5	NH2-LMEEIMSEK-COOH	1	39
RNF41 2	RPS3A	NH2-LMELHGEGSSSGK-COOH	1	34
RNF41 2	KRT1	NH2-LNDLEDALQQAK-COOH	1	58
RNF41 2	SET	NH2-LNEQASEEILK-COOH	1	50
RNF41 2	BIRC6	NH2-LNGLSSDSTIDILYQLGTTQDPGTK-COOH	1	69
RNF41 2	MYL12B	NH2-LNGTDPEDVIR-COOH	1	45
RNF41 2	PPP1CA	NH2-LNLDSIIGR-COOH	1	58
RNF41 2	IRS4	NH2-LNTEVASVVVQLLSIR-COOH	2	99, 117
RNF41 2	RPL23	NH2-LPAAGVGDMVMATVK-COOH	1	72
RNF41 2	BIRC6	NH2-LPCPEGLDPDTDDAPEVCR-COOH	1	71
RNF41 2	ACACA	NH2-LPELLLK-COOH	1	43
RNF41 2	PRDX6	NH2-LPFPIIDDR-COOH	1	58
RNF41 2	PTBP1	NH2-LPIDVTEGEVISLGLPFGK-COOH	1	34
RNF41 2	BIRC6	NH2-LPMLYPEVIQQVSAPVVTSTTQEKPK-COOH	2	39, 64
RNF41 2	SOGA1	NH2-LPNNPAFGFVSSEPGDPEK-COOH	1	77
RNF41 2	FXR1	NH2-LPPPPDIK-COOH	1	34
RNF41 2	HNRNPU	NH2-LQAALDDEEAGGRPAMEPGNGSLDLGGDSAGR-COOH	1	54
RNF41 2	PLEC	NH2-LQAEEAER-COOH	1	50
RNF41 2	NAV1	NH2-LQAGDAPSVGGSCR-COOH	1	48
RNF41 2	SPTBN1	NH2-LQALDTGWNELHK-COOH	1	40
RNF41 2	NOLC1	NH2-LQANGPVAK-COOH	1	32
RNF41 2	VIM	NH2-LQDEIQNMK-COOH	1	52
RNF41 2	NAV1	NH2-LQEAANYIESPDR-COOH	1	39
RNF41 2	PLEC	NH2-LQEAGILSAEELQR-COOH	1	45
RNF41 2	VIM	NH2-LQEEMLQR-COOH	3	67, 41, 37
RNF41 2	BIRC6	NH2-LQFDTFEMVSEDEDGK-COOH	2	63, 30
RNF41 2	NAV1	NH2-LQHGSTETASPSIK-COOH	1	75
RNF41 2	RNF41	NH2-LQIACDNAVFGCSAVVR-COOH	8	43, 101, 58, 51, 57, 53, 57, 47
RNF41 2	PLEC	NH2-LQMEAGLCEEQLNQADALLQSDVR-COOH	1	38
RNF41 2	EIF4A1	NH2-LQMEAPHIIVGTPGR-COOH	1	47
RNF41 2	MYH9	NH2-LQQELDDLLVDLDHQR-COOH	1	92
RNF41 2	MYH10	NH2-LQQELDDLTVDLDHQR-COOH	1	91
RNF41 2	SPTAN1	NH2-LQQSHPLSATQIQVK-COOH	1	67
RNF41 2	SPTAN1	NH2-LQTASDESYKDPTNIQSK-COOH	2	101, 56
RNF41 2	BIRC6	NH2-LQTDSNSWDEHVFELVLPK-COOH	2	88, 66
RNF41 2	BIRC6	NH2-LQWEIVANVLEDTVK-COOH	1	64
RNF41 2	NEFM	NH2-LRDDTEAAIR-COOH	1	37
RNF41 2	DBN1	NH2-LREDENAEPVGTTYQK-COOH	1	91
RNF41 2	RCN2	NH2-LSEEEILENPDLFLTSEATDYGR-COOH	1	36
RNF41 2	ACTN4	NH2-LSGSNPYTTVTPQIINSK-COOH	1	40
RNF41 2	HOMER1	NH2-LTAALLESTANVK-COOH	1	53
RNF41 2	PLEC	NH2-LTAEDLFEAR-COOH	1	60
RNF41 2	SPTBN2	NH2-LTLEQGQQLVAEGHPGASQASAR-COOH	1	53
RNF41 2	MDH2	NH2-LTLYDIAHTPGVAADLSHIETK-COOH	1	39
RNF41 2	RPS8	NH2-LTPEEEEILNK-COOH	1	35
RNF41 2	HSPA5	NH2-LTPEEIER-COOH	1	41
RNF41 2	BIRC6	NH2-LTPMEALLQTR-COOH	1	45
RNF41 2	HOMER2	NH2-LTTALQESAASVEQWK-COOH	1	79
RNF41 2	SPTBN1	NH2-LTTLELLEVR-COOH	1	84
RNF41 2	FLNA	NH2-LTVSSLQESGLK-COOH	1	36
RNF41 2	RPL14	NH2-LVAIVDVIDQNR-COOH	1	101
RNF41 2	SOGA1	NH2-LVEEEANLLSR-COOH	1	54
RNF41 2	NAV1	NH2-LVESDSDINANK-COOH	1	70
RNF41 2	TPM3	NH2-LVIIEGDLER-COOH	1	32
RNF41 2	NAV1	NH2-LVLSGPSGTGK-COOH	1	36
RNF41 2	RAN	NH2-LVLVGDGGTGK-COOH	1	56
RNF41 2	HSPA1A	NH2-LVNHFVEEFK-COOH	2	38, 42
RNF41 2	BIRC6	NH2-LVNILVQLPLSGNR-COOH	1	58
RNF41 2	PRDX1	NH2-LVQAFQFTDK-COOH	1	38
RNF41 2	HSPD1	NH2-LVQDVANNTNEEAGDGTTTATVLAR-COOH	2	110, 81
RNF41 2	SPTBN1	NH2-LVSDGNINSDR-COOH	1	65
RNF41 2	FLNB	NH2-LVSPGSANETSSILVESVTR-COOH	1	103
RNF41 2	SPTBN2	NH2-LVSQDNFGLELAAVEAAVR-COOH	1	69
RNF41 2	PCBP1	NH2-LVVPATQCGSLIGK-COOH	1	37
RNF41 2	HSPA5	NH2-LYGSAGPPPTGEEDTAEKDEL-COOH	1	37
RNF41 2	IGF2BP1	NH2-LYIGNLNESVTPADLEK-COOH	1	39
RNF41 2	ACACA	NH2-MADHYVPVPGGPNNNNYANVELILDIAK-COOH	1	41
RNF41 2	SPTBN1	NH2-MAETVDTSEMVNGATEQR-COOH	1	113
RNF41 2	VIM	NH2-MALDIEIATYR-COOH	2	54, 65
RNF41 2	DBN1	NH2-MAPTPIPTR-COOH	1	55
RNF41 2	BCLAF1	NH2-MAPVPLDDSNRPASLTK-COOH	1	46
RNF41 2	PDIA3	NH2-MDATANDVPSPYEVR-COOH	1	75
RNF41 2	TACC1	NH2-MEEDGSTVLGLLESSAEK-COOH	1	37
RNF41 2	MYH10	NH2-MEEEILLLEDQNSK-COOH	1	69
RNF41 2	HNRNPM	NH2-MEEESGAPGVPSGNGAPGPK-COOH	1	57
RNF41 2	SFPQ	NH2-MEELHNQEMQK-COOH	1	42
RNF41 2	HADHA	NH2-MGLVDQLVEPLGPGLKPPEER-COOH	1	80
RNF41 2	RNF41	NH2-MGYDVTR-COOH	1	28
RNF41 2	SPTBN1	NH2-MHTTFEHDIQALGTQVR-COOH	1	79
RNF41 2	BCLAF1	NH2-MIASDSHRPEVK-COOH	2	73, 42
RNF41 2	MYO1D	NH2-MISEFTWPNHDLPSDK-COOH	2	46, 61
RNF41 2	BIRC6	NH2-MLSETSNPEDLIQTSSTEQLR-COOH	2	100, 51
RNF41 2	EIF4A3	NH2-MLVLDEADEMLNK-COOH	1	69
RNF41 2	ACACA	NH2-MMYGVSPWGDSPIDFEDSAHVPCPR-COOH	1	52
RNF41 2	DIABLO	NH2-MNSEEEDEVWQVIIGAR-COOH	1	126
RNF41 2	BIRC6	NH2-MPITADLVAPILR-COOH	1	84
RNF41 2	PCCA	NH2-MPVIKPDIANWELSVK-COOH	1	47
RNF41 2	HADHA	NH2-MQLLEIITTEK-COOH	1	45
RNF41 2	AMOT	NH2-MQQALVQLQAACEK-COOH	1	43
RNF41 2	MYH9	NH2-MQQNIQELEEQLEEEESAR-COOH	1	85
RNF41 2	KRT1	NH2-MSGECAPNVSVSVSTSHTTISGGGSR-COOH	1	78
RNF41 2	C1QBP	NH2-MSGGWELELNGTEAK-COOH	1	66
RNF41 2	MYO1C	NH2-MSLLQLVEILQSK-COOH	1	50
RNF41 2	CCT7	NH2-MVVDAVMMLDDLLQLK-COOH	2	39, 37
RNF41 2	SPTBN1	NH2-MWEVLESTTQTK-COOH	1	44
RNF41 2	DYNLL2	NH2-NADMSEDMQQDAVDCATQAMEK-COOH	2	84, 60
RNF41 2	DYNLL1	NH2-NADMSEEMQQDSVECATQALEK-COOH	2	116, 60
RNF41 2	CORO1C	NH2-NADPILISLK-COOH	1	51
RNF41 2	BIRC6	NH2-NAQAPLALTESHLATLASSSQSPEAIK-COOH	2	58, 30
RNF41 2	CTTN	NH2-NASTFEDVTQVSSAYQK-COOH	1	143
RNF41 2	BIRC6	NH2-NCAASGSDPTDLNSPLLFGR-COOH	1	71
RNF41 2	GNG7	NH2-NDPLLVGVPASENPFK-COOH	1	52
RNF41 2	PPP1R9B	NH2-NEDVDPMAASAEYELEK-COOH	1	61
RNF41 2	DDX21	NH2-NEEPSEEEIDAPKPK-COOH	1	52
RNF41 2	YBX1	NH2-NEGSESAPEGQAQQR-COOH	1	99
RNF41 2	ARL8A	NH2-NELHNLLDKPQLQGIPVLVLGNK-COOH	1	21
RNF41 2	ACACA	NH2-NFDLTAIPCANHK-COOH	1	34
RNF41 2	DYNLL1	NH2-NFGSYVTHETK-COOH	2	40, 43
RNF41 2	MYO1C	NH2-NFHIFYQLLEGGEEETLR-COOH	1	49
RNF41 2	ACACA	NH2-NGIAFMGPPSQAMWALGDK-COOH	1	51
RNF41 2	FLNB	NH2-NGSCGVSYIAQEPGNYEVSIK-COOH	1	33
RNF41 2	BIRC6	NH2-NGSQTVSVSVSQALDAR-COOH	1	40
RNF41 2	MYH10	NH2-NILAEQLQAETELFAEAEEMR-COOH	1	64
RNF41 2	SOGA1	NH2-NINDGLSSLFSVVEHSGSTESVWK-COOH	2	79, 63
RNF41 2	NOLC1	NH2-NKPGPYSSVPPPSAPPPK-COOH	1	59
RNF41 2	HNRNPK	NH2-NLPLPPPPPPR-COOH	1	38
RNF41 2	NONO	NH2-NLPQYVSNELLEEAFSVFGQVER-COOH	2	90, 56
RNF41 2	VIM	NH2-NLQEAEEWYK-COOH	1	47
RNF41 2	CAPZB	NH2-NLSDLIDLVPSLCEDLLSSVDQPLK-COOH	1	85
RNF41 2	TKT	NH2-NMAEQIIQEIYSQIQSK-COOH	2	68, 43
RNF41 2	KRT1	NH2-NMQDMVEDYR-COOH	1	63
RNF41 2	RPL35A	NH2-NNTVTPGGKPNK-COOH	1	39
RNF41 2	HSP90AA1	NH2-NPDDITNEEYGEFYK-COOH	1	83
RNF41 2	PEAK1	NH2-NPKPCSEAASSQK-COOH	1	51
RNF41 2	BIRC6	NH2-NPSPCFK-COOH	1	35
RNF41 2	SPTAN1	NH2-NQALNTDNYGHDLASVQALQR-COOH	1	116
RNF41 2	HNRNPA1	NH2-NQGGYGGSSSSSSYGSGR-COOH	1	115
RNF41 2	HSPA5	NH2-NQLTSNPENTVFDAK-COOH	1	47
RNF41 2	HSPA5	NH2-NQLTSNPENTVFDAKR-COOH	1	88
RNF41 2	HSPA8	NH2-NQTAEKEEFEHQQK-COOH	2	70, 56
RNF41 2	HSPA1A	NH2-NQVALNPQNTVFDAK-COOH	1	69
RNF41 2	HSPA8	NH2-NQVAMNPTNTVFDAK-COOH	1	88
RNF41 2	HSPA8	NH2-NQVAMNPTNTVFDAKR-COOH	2	81, 52
RNF41 2	FASTKD2	NH2-NQVLPLSDVDTTSATDIQR-COOH	1	43
RNF41 2	NAV1	NH2-NSEAQAVIQGALNASETTPK-COOH	2	67, 74
RNF41 2	MYO1D	NH2-NSMIALVDNLASK-COOH	1	43
RNF41 2	RPL5	NH2-NSVTPDMMEEMYK-COOH	1	32
RNF41 2	MYH9	NH2-NTDQASMPDNTAAQK-COOH	1	41
RNF41 2	MYH10	NH2-NTDQASMPENTVAQK-COOH	1	61
RNF41 2	SPTAN1	NH2-NTTGVTEEALK-COOH	1	37
RNF41 2	HSPA9	NH2-NTTIPTKK-COOH	1	34
RNF41 2	HSPA5	NH2-NTVVPTKK-COOH	1	49
RNF41 2	NAP1L1	NH2-NVDLLSDMVQEHDEPILK-COOH	2	67, 99
RNF41 2	CDC42	NH2-NVFDEAILAALEPPEPK-COOH	1	58
RNF41 2	CLEC16A	NH2-NVGEEEDEEKGPTEDAQEDAEK-COOH	2	65, 42
RNF41 2	FMR1	NH2-NVPQEEEIMPPNSLPSNNSR-COOH	1	69
RNF41 2	BIRC6	NH2-NVYNSSIGVQSDEIDLSDVLSGNGK-COOH	3	61, 80, 68
RNF41 2	KRT9	NH2-NYSPYYNTIDDLKDQIVDLTVGNNK-COOH	1	76
RNF41 2	PRDX6	NH2-PGGLLLGDVAPNFEANTTVGR-COOH	1	36
RNF41 2	NDUFA8	NH2-PGIVELPTLEELK-COOH	1	29
RNF41 2	SEC61B	NH2-PGPTPSGTNVGSSGR-COOH	1	48
RNF41 2	RNF41	NH2-Q<Pyr>AVVVMACENQHMGDDM<Mox>VQEPGLVMIFAHGVEEI-COOH	2	32, 25
RNF41 2	RNF41	NH2-Q<Pyr>AVVVMACENQHMGDDMVQEPGLVMIFAHGVEEI-COOH	2	47, 32
RNF41 2	VIM	NH2-Q<Pyr>DVDNASLAR-COOH	2	42, 36
RNF41 2	SPTAN1	NH2-Q<Pyr>EAFLLNEDLGDSLDSVEALLK-COOH	2	54, 47
RNF41 2	MPRIP	NH2-Q<Pyr>EISSLKDELQTALR-COOH	1	33
RNF41 2	SPTAN1	NH2-Q<Pyr>ETFDAGLQAFQQEGIANITALK-COOH	1	46
RNF41 2	ACTB	NH2-Q<Pyr>EYDESGPSIVHR-COOH	2	92, 52
RNF41 2	GNG5	NH2-Q<Pyr>FCLQNAQHDPLLTGVSSSTNPFRPQK-COOH	1	54
RNF41 2	MCCC2	NH2-Q<Pyr>FSSADEAALKEPIIK-COOH	1	51
RNF41 2	MYO1D	NH2-Q<Pyr>HTEQEASYGR-COOH	1	56
RNF41 2	SPTBN1	NH2-Q<Pyr>IEAQEKPR-COOH	1	37
RNF41 2	TUBA4B	NH2-Q<Pyr>IFHPEQLITGK-COOH	1	39
RNF41 2	MYO1C	NH2-Q<Pyr>KGDVVLQSDHVIETLTK-COOH	1	30
RNF41 2	RPL6	NH2-Q<Pyr>LASGLLLVTGPLVLNR-COOH	1	33
RNF41 2	MYH9	NH2-Q<Pyr>LLQANPILEAFGNAK-COOH	1	43
RNF41 2	MYH10	NH2-Q<Pyr>LLQANPILESFGNAK-COOH	1	54
RNF41 2	SPTBN1	NH2-Q<Pyr>LMHSGHPSEK-COOH	1	32
RNF41 2	KIAA1598	NH2-Q<Pyr>LQLITSLK-COOH	1	59
RNF41 2	SPTBN1	NH2-Q<Pyr>LWGLLIEETEK-COOH	1	43
RNF41 2	SPTBN1	NH2-Q<Pyr>LWGLLIEETEKR-COOH	1	51
RNF41 2	VIM	NH2-Q<Pyr>QYESVAAK-COOH	1	50
RNF41 2	KIAA1598	NH2-Q<Pyr>SHLLLQSSIPDQQLLK-COOH	1	63
RNF41 2	HIST1H2BK	NH2-Q<Pyr>VHPDTGISSK-COOH	1	58
RNF41 2	ACACA	NH2-Q<Pyr>VLIASHLPSYELR-COOH	1	45
RNF41 2	VIM	NH2-Q<Pyr>VQSLTCEVDALK-COOH	1	56
RNF41 2	ATP1A1	NH2-QAADMILLDDNFASIVTGVEEGR-COOH	1	70
RNF41 2	KIAA1598	NH2-QAEPVVVLDPVSTHEPQTK-COOH	2	45, 53
RNF41 2	KIAA1598	NH2-QAVEEMMDR-COOH	1	52
RNF41 2	RNF41	NH2-QAVVVMACENQHMGDDMVQEPGLVMIFAHGVEEI-COOH	1	41
RNF41 2	DDX21	NH2-QDAQSLHGDIPQK-COOH	1	58
RNF41 2	BIRC6	NH2-QDDVVQLELPVTEAQQLLSACLEK-COOH	1	55
RNF41 2	SPTAN1	NH2-QDEVNAAWQR-COOH	1	55
RNF41 2	SPTAN1	NH2-QDLEDSLQAQQYFADANEAESWMR-COOH	1	26
RNF41 2	VIM	NH2-QDVDNASLAR-COOH	1	54
RNF41 2	PLEC	NH2-QEELYSELQAR-COOH	1	40
RNF41 2	HNRNPA2B1	NH2-QEMQEVQSSR-COOH	1	67
RNF41 2	RHOA	NH2-QEPVKPEEGR-COOH	1	36
RNF41 2	PLEC	NH2-QEQIQAMPLADSQAVR-COOH	1	83
RNF41 2	DSG2	NH2-QESTSVLLQQSEK-COOH	1	66
RNF41 2	SPTAN1	NH2-QETFDAGLQAFQQEGIANITALK-COOH	1	42
RNF41 2	ACTB	NH2-QEYDESGPSIVHR-COOH	4	105, 89, 77, 49
RNF41 2	SPTAN1	NH2-QFQDAGHFDAENIK-COOH	1	41
RNF41 2	MYO1D	NH2-QHTEQEASYGR-COOH	1	58
RNF41 2	SPTBN1	NH2-QIEAQEKPR-COOH	1	50
RNF41 2	FMR1	NH2-QIGASSRPPPNR-COOH	1	33
RNF41 2	PARP1	NH2-QIQAAYSILSEVQQAVSQGSSDSQILDLSNR-COOH	1	55
RNF41 2	KRT1	NH2-QISNLQQSISDAEQR-COOH	1	89
RNF41 2	MYO1C	NH2-QKGDVVLQSDHVIETLTK-COOH	1	62
RNF41 2	HNRNPC	NH2-QKVDSLLENLEK-COOH	1	39
RNF41 2	PLEC	NH2-QLAEGTAQQR-COOH	1	57
RNF41 2	TMOD3	NH2-QLETVLDDLDPENALLPAGFR-COOH	1	34
RNF41 2	GNAI3	NH2-QLFVLAGSAEEGVMTPELAGVIK-COOH	1	29
RNF41 2	LZTS2	NH2-QLQDDFAQLLQER-COOH	1	37
RNF41 2	NEFM	NH2-QLSDIEER-COOH	1	51
RNF41 2	ACACA	NH2-QLTEEDGVHSVIEENIK-COOH	2	82, 105
RNF41 2	PNN	NH2-QQDSQPEEVMDVLEMVENVK-COOH	1	31
RNF41 2	KIAA1598	NH2-QQLELLEEDKK-COOH	1	42
RNF41 2	SPTBN2	NH2-QQQLPDGTGR-COOH	1	33
RNF41 2	IRS4	NH2-QQQMPPPPPPPPPPPPAGGTGGK-COOH	1	35
RNF41 2	VIM	NH2-QQYESVAAK-COOH	1	41
RNF41 2	HSPD1	NH2-QSKPVTTPEEIAQVATISANGDK-COOH	1	86
RNF41 2	HSPD1	NH2-QSKPVTTPEEIAQVATISANGDKEIGNIISDAMK-COOH	1	78
RNF41 2	PLEC	NH2-QSSEAEIQAK-COOH	1	44
RNF41 2	LIMA1	NH2-QSSSTNYTNELK-COOH	1	72
RNF41 2	HSPA8	NH2-QTQTFTTYSDNQPGVLIQVYEGER-COOH	1	147
RNF41 2	RPL28	NH2-QTYSTEPNNLK-COOH	1	36
RNF41 2	SUB1	NH2-QVAPEKPVKK-COOH	1	32
RNF41 2	VIM	NH2-QVDQLTNDK-COOH	1	59
RNF41 2	HIST1H2BK	NH2-QVHPDTGISSK-COOH	1	45
RNF41 2	KRT9	NH2-QVLDNLTMEK-COOH	1	42
RNF41 2	SPTAN1	NH2-QWELLLEK-COOH	1	36
RNF41 2	DIABLO	NH2-QYTSLLGK-COOH	1	41
RNF41 2	PLEC	NH2-REEAAVDAQQQK-COOH	1	68
RNF41 2	FMR1	NH2-RGPGYTSGTNSEASNASETESDHR-COOH	1	82
RNF41 2	PLEC	NH2-RLEEQAAQHK-COOH	2	38, 46
RNF41 2	HNRNPK	NH2-RPAEDMEEEQAFK-COOH	1	43
RNF41 2	CDKN2A	NH2-RPGHDDGQRPSGGAAAAPR-COOH	2	40, 37
RNF41 2	BIRC6	NH2-RPTLAWLEDSSSCSDIPK-COOH	1	69
RNF41 2	RNF41	NH2-RPVTCEQGCGLEM<Mox>PK-COOH	1	73
RNF41 2	RNF41	NH2-RPVTCEQGCGLEMPK-COOH	9	90, 85, 41, 82, 33, 74, 53, 53, 52
RNF41 2	VIM	NH2-RQVDQLTNDK-COOH	2	44, 47
RNF41 2	SERBP1	NH2-SAAQAAAQTNSNAAGK-COOH	1	99
RNF41 2	CLEC16A	NH2-SAAVETASLSPSLVPAR-COOH	1	60
RNF41 2	SPTAN1	NH2-SADESGQALLAAGHYASDEVR-COOH	2	90, 116
RNF41 2	PLEC	NH2-SAEAELQSK-COOH	1	39
RNF41 2	SPTBN2	NH2-SAELGCTVDEVESLIK-COOH	1	60
RNF41 2	CTTN	NH2-SAVGHEYQSK-COOH	1	65
RNF41 2	HSPA9	NH2-SDIGEVILVGGMTR-COOH	1	48
RNF41 2	SPECC1L	NH2-SDIQDLLESVR-COOH	1	38
RNF41 2	KRT9	NH2-SDLEMQYETLQEELMALK-COOH	2	51, 77
RNF41 2	ACACA	NH2-SDMNTVLNYIFSHAQVTK-COOH	1	69
RNF41 2	GNG12	NH2-SDPLLIGIPTSENPFK-COOH	1	32
RNF41 2	NAV1	NH2-SEGTPAWYMHGER-COOH	1	28
RNF41 2	KRT6A	NH2-SEIDHVKK-COOH	1	45
RNF41 2	KRT1	NH2-SEIDNVKK-COOH	1	36
RNF41 2	LIMA1	NH2-SEISENTDASGK-COOH	1	57
RNF41 2	NEFM	NH2-SEMEEALTAITEELAVSMK-COOH	2	68, 136
RNF41 2	HSPA1A	NH2-SENVQDLLLLDVAPLSLGLETAGGVMTALIK-COOH	1	112
RNF41 2	HSPA8	NH2-SENVQDLLLLDVTPLSLGIETAGGVMTVLIK-COOH	1	73
RNF41 2	DBN1	NH2-SESEVEEAAAIIAQRPDNPR-COOH	2	76, 46
RNF41 2	CACYBP	NH2-SFDLLVK-COOH	2	33, 40
RNF41 2	SPECC1L	NH2-SFDSASQVPNPAAAAIPR-COOH	1	31
RNF41 2	HOMER2	NH2-SFLEVLDGK-COOH	1	57
RNF41 2	DDX3X	NH2-SFLLDLLNATGK-COOH	1	63
RNF41 2	HSPA8	NH2-SFYPEEVSSMVLTK-COOH	2	63, 45
RNF41 2	ENO1	NH2-SGETEDTFIADLVVGLCTGQIK-COOH	1	126
RNF41 2	KRT9	NH2-SGGGGGGGLGSGGSIR-COOH	1	76
RNF41 2	TUBB4B	NH2-SGPFGQIFRPDNFVFGQSGAGNNWAK-COOH	1	44
RNF41 2	CAPZB	NH2-SGSGTMNLGGSLTR-COOH	1	77
RNF41 2	BIRC6	NH2-SIASAIVNELK-COOH	1	54
RNF41 2	BIRC6	NH2-SIASAIVNELKK-COOH	1	46
RNF41 2	YWHAQ	NH2-SICTTVLELLDK-COOH	1	87
RNF41 2	NAV1	NH2-SIGSPESTPK-COOH	1	38
RNF41 2	HSPA1A	NH2-SINPDEAVAYGAAVQAAILMGDK-COOH	2	93, 89
RNF41 2	HSPA8	NH2-SINPDEAVAYGAAVQAAILSGDK-COOH	3	114, 110, 54
RNF41 2	MYO1D	NH2-SIPASDLPQVR-COOH	1	40
RNF41 2	SOGA2	NH2-SIPSGVSGGFAGPGVAEDVR-COOH	1	129
RNF41 2	TUBA1B	NH2-SIQFVDWCPTGFK-COOH	1	40
RNF41 2	KRT1	NH2-SKAEAESLYQSK-COOH	1	55
RNF41 2	PLEC	NH2-SLAAEEEAAR-COOH	1	38
RNF41 2	LDHB	NH2-SLADELALVDVLEDK-COOH	2	84, 58
RNF41 2	KRT1	NH2-SLDLDSIIAEVK-COOH	1	64
RNF41 2	KIAA1598	NH2-SLDPENSETELER-COOH	1	67
RNF41 2	NES	NH2-SLETEILESLK-COOH	1	42
RNF41 2	NAV1	NH2-SLGLALTHSFGPSLADTDLSPMDGISTCGPK-COOH	1	35
RNF41 2	SPTAN1	NH2-SLGYDLPMVEEGEPDPEFEAILDTVDPNR-COOH	1	77
RNF41 2	KRT1	NH2-SLNNQFASFIDK-COOH	1	82
RNF41 2	PLEC	NH2-SLQEEHVAVAQLR-COOH	1	70
RNF41 2	HSP90AA1	NH2-SLTNDWEDHLAVK-COOH	1	42
RNF41 2	RNF41	NH2-SLVESGCPASIVNELIENAHER-COOH	20	85, 108, 171, 104, 106, 123, 118, 110, 51, 109, 44, 118, 111, 96, 83, 94, 69, 55, 49, 49
RNF41 2	PLEC	NH2-SLVPAAELLESR-COOH	1	33
RNF41 2	VIM	NH2-SLYASSPGGVYATR-COOH	1	37
RNF41 2	SOGA1	NH2-SLYGDLDSALSAEELADAPHSR-COOH	1	75
RNF41 2	MYH9	NH2-SMEAEMIQLQEELAAAER-COOH	1	69
RNF41 2	SPTBN1	NH2-SNAHYNLQNAFNLAEQHLGLTK-COOH	2	39, 32
RNF41 2	MYO1D	NH2-SNCVLEAFGNAK-COOH	1	37
RNF41 2	TMOD3	NH2-SNDPVATAFAEMLK-COOH	1	49
RNF41 2	NEFM	NH2-SNHEEEVADLLAQIQASHITVER-COOH	1	79
RNF41 2	NAV1	NH2-SNSIPTHEAAFELYSGSQMGSTLSLAERPK-COOH	1	60
RNF41 2	NACA	NH2-SPASDTYIVFGEAK-COOH	1	52
RNF41 2	BIRC6	NH2-SPATSPISSNSHR-COOH	1	58
RNF41 2	NOLC1	NH2-SPAVKPAAAPK-COOH	1	35
RNF41 2	IRS4	NH2-SPFEDSR-COOH	1	44
RNF41 2	THRAP3	NH2-SPLQSVVVR-COOH	1	40
RNF41 2	GNAI3	NH2-SPLTICYPEYTGSNTYEEAAAYIQCQFEDLNR-COOH	1	32
RNF41 2	DBN1	NH2-SPSDSSTASTPVAEQIER-COOH	1	102
RNF41 2	THRAP3	NH2-SPSELFAQHIVTIVHHVK-COOH	2	45, 36
RNF41 2	CCT5	NH2-SQDDEIGDGTTGVVVLAGALLEEAEQLLDR-COOH	1	83
RNF41 2	HSPA5	NH2-SQIFSTASDNQPTVTIK-COOH	1	60
RNF41 2	HSPA8	NH2-SQIHDIVLVGGSTR-COOH	2	73, 47
RNF41 2	RAI14	NH2-SQMTQEASDEAEDMK-COOH	2	44, 72
RNF41 2	SPTBN1	NH2-SQNIVTDSSSLSAEAIR-COOH	1	92
RNF41 2	PLEC	NH2-SQVMDEATALQLR-COOH	1	37
RNF41 2	KRT10	NH2-SQYEQLAEQNR-COOH	1	62
RNF41 2	ARPC5L	NH2-SSEIEQAVQSLDR-COOH	1	46
RNF41 2	BCLAF1	NH2-SSFYPDGGDQETAK-COOH	1	30
RNF41 2	NAV1	NH2-SSGIPVKPVNGR-COOH	1	30
RNF41 2	HNRNPU	NH2-SSGPTSLFAVTVAPPGAR-COOH	1	68
RNF41 2	SPTAN1	NH2-SSLSSAQADFNQLAELDR-COOH	1	74
RNF41 2	ITPR2	NH2-SSNYENGEIGESQVK-COOH	1	36
RNF41 2	IRS4	NH2-SSPLGQNDNSEYVPMLPGK-COOH	2	59, 34
RNF41 2	HSPA8	NH2-STAGDTHLGGEDFDNR-COOH	1	56
RNF41 2	HNRNPH1	NH2-STGEAFVQFASQEIAEK-COOH	1	53
RNF41 2	CAPZB	NH2-STLNEIYFGK-COOH	1	39
RNF41 2	KRT9	NH2-STMQELNSR-COOH	1	40
RNF41 2	HSPA9	NH2-STNGDTFLGGEDFDQALLR-COOH	1	74
RNF41 2	BCLAF1	NH2-STSESFIQHIVSLVHHVK-COOH	1	53
RNF41 2	SOGA1	NH2-STSSQTVGLASVGTQTIR-COOH	1	63
RNF41 2	IRS4	NH2-STVIGPGELWMQVDDCVVAQNMHELFLEK-COOH	1	32
RNF41 2	TJP1	NH2-SVASSQPAKPTK-COOH	1	44
RNF41 2	RNF41	NH2-SVNPNLQNLEETIEYNEILEWVNSLQPAR-COOH	5	80, 96, 41, 86, 44
RNF41 2	PRRC2C	NH2-SVSHGSNHTQKPDEQR-COOH	1	40
RNF41 2	SOGA1	NH2-SVSSMSEFESLLDCSPYLAGGDAR-COOH	1	48
RNF41 2	YWHAZ	NH2-SVTEQGAELSNEER-COOH	1	53
RNF41 2	RNF41	NH2-SVVQQQQTR-COOH	1	37
RNF41 2	RNF41	NH2-SVVTVAHLRPVPR-COOH	3	29, 39, 34
RNF41 2	RNF41	NH2-SWPQGLATLETR-COOH	4	47, 59, 52, 44
RNF41 2	ACTB	NH2-SYELPDGQVITIGNER-COOH	8	90, 74, 38, 98, 108, 77, 82, 55
RNF41 2	CACYBP	NH2-SYSM<Mox>IVNNLLKPISVEGSSK-COOH	1	66
RNF41 2	CACYBP	NH2-SYSMIVNNLLKPISVEGSSK-COOH	2	79, 94
RNF41 2	CACYBP	NH2-SYSMIVNNLLKPISVEGSSKK-COOH	2	52, 50
RNF41 2	BIRC6	NH2-TAEIVYAATTSLR-COOH	1	55
RNF41 2	YWHAB	NH2-TAFDEAIAELDTLNEESYK-COOH	1	60
RNF41 2	YWHAZ	NH2-TAFDEAIAELDTLSEESYK-COOH	2	67, 85
RNF41 2	TXN	NH2-TAFQEALDAAGDK-COOH	1	49
RNF41 2	BIRC6	NH2-TAIENATVAFFLQCISCHPNNQK-COOH	1	74
RNF41 2	HSPD1	NH2-TALLDAAGVASLLTTAEVVVTEIPK-COOH	1	100
RNF41 2	SPTBN1	NH2-TALPAQSAATLPAR-COOH	1	60
RNF41 2	GNG12	NH2-TASTNNIAQAR-COOH	1	61
RNF41 2	SPTAN1	NH2-TATDEAYKDPSNLQGK-COOH	2	87, 65
RNF41 2	PKM	NH2-TATESFASDPILYRPVAVALDTK-COOH	1	45
RNF41 2	SLC25A5	NH2-TAVAPIER-COOH	1	40
RNF41 2	BIRC6	NH2-TCPVESLSAINQVEALNNLNK-COOH	1	111
RNF41 2	BIRC6	NH2-TCVDTYTNR-COOH	2	37, 57
RNF41 2	DBN1	NH2-TDAAVEMK-COOH	1	52
RNF41 2	ACACA	NH2-TDCDIEDDR-COOH	1	65
RNF41 2	ACACA	NH2-TDCNHIFLNFVPTVIMDPSK-COOH	1	34
RNF41 2	BIRC6	NH2-TDDGQITEHAQSLVLDTLCWLAGVHSNGPGSSK-COOH	1	64
RNF41 2	NEFM	NH2-TDISTALK-COOH	1	34
RNF41 2	THRAP3	NH2-TDSEKPFR-COOH	1	40
RNF41 2	ITPR3	NH2-TDSFVPR-COOH	1	60
RNF41 2	MTHFD1	NH2-TDTESELDLISR-COOH	1	48
RNF41 2	XRCC5	NH2-TDTLEDLFPTTK-COOH	1	38
RNF41 2	HNRNPK	NH2-TDYNASVSVPDSSGPER-COOH	1	55
RNF41 2	THRAP3	NH2-TEELEEESFPER-COOH	1	52
RNF41 2	MYH9	NH2-TELEDTLDSTAAQQELR-COOH	1	83
RNF41 2	MYH10	NH2-TELEDTLDTTAAQQELR-COOH	1	87
RNF41 2	HOMER1	NH2-TELNQTIQELEETLK-COOH	1	54
RNF41 2	ALDH18A1	NH2-TEYGDLELCIEVVDNVQDAIDHIHK-COOH	1	70
RNF41 2	HSPA5	NH2-TFAPEEISAMVLTK-COOH	2	72, 65
RNF41 2	FLNB	NH2-TFEMSDFIVDTR-COOH	1	36
RNF41 2	PPP1CA	NH2-TFTDCFNCLPIAAIVDEK-COOH	1	76
RNF41 2	PFN1	NH2-TFVNITPAEVGVLVGK-COOH	1	42
RNF41 2	GNB2	NH2-TFVSGACDASIK-COOH	1	67
RNF41 2	SOGA1	NH2-TGDLDSKPDPSR-COOH	2	42, 57
RNF41 2	PDIA6	NH2-TGEAIVDAALSALR-COOH	1	57
RNF41 2	NCL	NH2-TGISDVFAK-COOH	1	37
RNF41 2	P4HB	NH2-TGPAATTLPDGAAAESLVESSEVAVIGFFK-COOH	1	96
RNF41 2	PPP1R12A	NH2-TGSYGALAEITASK-COOH	1	38
RNF41 2	BIRC6	NH2-TGVKPDASDQEPEGLTLLVPDIQK-COOH	2	52, 73
RNF41 2	KRT1	NH2-THNLEPYFESFINNLR-COOH	1	64
RNF41 2	RPS5	NH2-TIAECLADELINAAK-COOH	1	84
RNF41 2	TUBA1B	NH2-TIGGGDDSFNTFFSETGAGK-COOH	1	98
RNF41 2	TUFM	NH2-TIGTGLVTNTLAMTEEEK-COOH	1	94
RNF41 2	MYO1D	NH2-TIPLYNLTGLSVSNGK-COOH	1	91
RNF41 2	FXR2	NH2-TKPSEDSLSGQK-COOH	1	68
RNF41 2	ADD1	NH2-TLASAGGPDNLVLLNPEK-COOH	1	51
RNF41 2	KIAA1598	NH2-TLEAEFNSPSPPTPEPGEGPR-COOH	2	97, 57
RNF41 2	MYO1C	NH2-TLFATEDALEVR-COOH	1	48
RNF41 2	YES1	NH2-TLKPGTMMPEAFLQEAQIMK-COOH	1	38
RNF41 2	LYN	NH2-TLKPGTMSVQAFLEEANLMK-COOH	1	34
RNF41 2	KRT1	NH2-TLLEGEESR-COOH	1	39
RNF41 2	HOMER1	NH2-TLLEILDGK-COOH	1	52
RNF41 2	HSPD1	NH2-TLNDELEIIEGMK-COOH	1	76
RNF41 2	HADHA	NH2-TLQEVTQLSQEAQR-COOH	1	37
RNF41 2	ACACA	NH2-TLRDPSLPLLELQDIMTSVSGR-COOH	2	81, 46
RNF41 2	HSPA1A	NH2-TLSSSTQASLEIDSLFEGIDFYTSITR-COOH	1	34
RNF41 2	ACTR3	NH2-TLTGTVIDSGDGVTHVIPVAEGYVIGSCIK-COOH	2	50, 43
RNF41 2	HSP90AA1	NH2-TLTIVDTGIGMTK-COOH	1	69
RNF41 2	NCL	NH2-TLVLSNLSYSATEETLQEVFEK-COOH	1	87
RNF41 2	LYN	NH2-TNADVMTALSQGYR-COOH	1	43
RNF41 2	KRT1	NH2-TNAENEFVTIK-COOH	1	40
RNF41 2	HOMER1	NH2-TPDVTQNSEPR-COOH	1	78
RNF41 2	CANX	NH2-TPELNLDQFHDK-COOH	1	43
RNF41 2	NAV1	NH2-TPLAPLAPNLGKPSR-COOH	2	38, 63
RNF41 2	MSI1	NH2-TPLPSAPVLPELTAIPLTAYGPMAAAAAAAAVVR-COOH	1	57
RNF41 2	CEP170	NH2-TPLTSADEHVHSK-COOH	1	52
RNF41 2	NAV1	NH2-TPPVAVTSPITHTAQSALK-COOH	2	59, 67
RNF41 2	SPTBN1	NH2-TQETPSAQMEGFLNR-COOH	1	43
RNF41 2	BIRC6	NH2-TQGESISEQGSTDNESCTNSELNSPLVRR-COOH	1	33
RNF41 2	SPTBN1	NH2-TQTAIASEDMPNTLTEAEK-COOH	1	80
RNF41 2	PHGDH	NH2-TQTSDPAMLPTMIGLLAEAGVR-COOH	1	34
RNF41 2	RNF41	NH2-TSAEHKHQLAEQK-COOH	2	85, 54
RNF41 2	BIRC6	NH2-TSDISTLGHLVITTQGGYVK-COOH	2	103, 62
RNF41 2	CLEC16A	NH2-TSGESEEIEMVIMER-COOH	1	73
RNF41 2	MYO1B	NH2-TSLLDNMIGVGDM<Mox>VLLEPLNEETFINNLK-COOH	1	48
RNF41 2	PC	NH2-TSTAPAASPNVR-COOH	1	51
RNF41 2	FMR1	NH2-TTDGSLQIR-COOH	1	52
RNF41 2	GNAI2	NH2-TTGIVETHFTFK-COOH	1	44
RNF41 2	ACTB	NH2-TTGIVMDSGDGVTHTVPIYEGYALPHAILR-COOH	1	44
RNF41 2	GLB1	NH2-TTLPQDCSNPAPLSSPLNGVHDR-COOH	1	44
RNF41 2	NAV1	NH2-TTPAPVNQTDR-COOH	1	52
RNF41 2	HSPA1A	NH2-TTPSYVAFTDTER-COOH	1	70
RNF41 2	PC	NH2-TVAIYSEQDTGQMHR-COOH	1	61
RNF41 2	ACACA	NH2-TVELSIPADPANLDSEAK-COOH	1	33
RNF41 2	SNRPB2	NH2-TVEQTATTTNK-COOH	1	35
RNF41 2	RPL28	NH2-TVGVEPAADGK-COOH	1	56
RNF41 2	HSPD1	NH2-TVIIEQSWGSPK-COOH	1	43
RNF41 2	HADHA	NH2-TVLGTPEVLLGALPGAGGTQR-COOH	2	51, 44
RNF41 2	FXR2	NH2-TVMDGGLESDGPNMTENGLEDESRPQR-COOH	1	104
RNF41 2	HSBP1	NH2-TVQDLTSVVQTLLQQMQDK-COOH	1	72
RNF41 2	CTTN	NH2-TVQGSGHQEHINIHK-COOH	1	72
RNF41 2	NAV1	NH2-TVQNVLDLR-COOH	1	53
RNF41 2	HIST1H4A	NH2-TVTAMDVVYALK-COOH	1	52
RNF41 2	HIST1H4A	NH2-TVTAMDVVYALKR-COOH	1	56
RNF41 2	ERH	NH2-TYADYESVNECMEGVCK-COOH	1	75
RNF41 2	VIM	NH2-TYSLGSALRPSTSR-COOH	1	46
RNF41 2	NOLC1	NH2-VADNSFDAK-COOH	1	40
RNF41 2	DBN1	NH2-VAEFFQGVDVIVNASSVEDIDAGAIGQR-COOH	2	52, 65
RNF41 2	CCT2	NH2-VAEIEHAEK-COOH	1	45
RNF41 2	NOLC1	NH2-VAGGAAPSKPASAK-COOH	2	45, 31
RNF41 2	FLNA	NH2-VANPSGNLTETYVQDR-COOH	1	74
RNF41 2	ACTB	NH2-VAPEEHPVLLTEAPLNPK-COOH	19	98, 47, 73, 41, 57, 44, 55, 51, 51, 45, 38, 38, 29, 40, 39, 39, 43, 32, 35
RNF41 2	DBN1	NH2-VASASAGSCDVPSPFNHRPGSHLDSHR-COOH	1	86
RNF41 2	HSPA8	NH2-VCNPIITK-COOH	1	43
RNF41 2	RPL30	NH2-VCTLAIIDPGDSDIIR-COOH	1	45
RNF41 2	MYH10	NH2-VDDDLGTIESLEEAK-COOH	1	49
RNF41 2	MDH2	NH2-VDFPQDQLTALTGR-COOH	1	50
RNF41 2	PLEC	NH2-VDGAEWGVDLPSVEAQLGSHR-COOH	1	62
RNF41 2	FLNB	NH2-VDIQTEDLEDGTCK-COOH	1	51
RNF41 2	BIRC6	NH2-VDISSTEGYDLFITQLKDGLK-COOH	1	80
RNF41 2	NPM1	NH2-VDNDENEHQLSLR-COOH	1	140
RNF41 2	NOP58	NH2-VDTMIVQAISLLDDLDK-COOH	2	41, 66
RNF41 2	SPTBN1	NH2-VDTVNHLADELINSGHSDAATIAEWK-COOH	1	109
RNF41 2	ACACA	NH2-VDWQENDFSK-COOH	1	29
RNF41 2	SPTAN1	NH2-VEDLFLTFAK-COOH	1	44
RNF41 2	MYH9	NH2-VEDMAELTCLNEASVLHNLK-COOH	1	33
RNF41 2	C1QBP	NH2-VEEQEPELTSTPNFVVEVIK-COOH	2	62, 46
RNF41 2	MYH10	NH2-VEGELEEMER-COOH	1	45
RNF41 2	AIFM1	NH2-VEHHDHAVVSGR-COOH	2	52, 70
RNF41 2	BIRC6	NH2-VEIMAQCEEWIADIQQYSSDK-COOH	2	65, 114
RNF41 2	BIRC6	NH2-VEIMAQCEEWIADIQQYSSDKR-COOH	1	99
RNF41 2	VIM	NH2-VELQELNDR-COOH	3	77, 58, 42
RNF41 2	FLNB	NH2-VEPAVDTSR-COOH	1	36
RNF41 2	VIM	NH2-VESLQEEIAFLK-COOH	2	93, 58
RNF41 2	VIM	NH2-VESLQEEIAFLKK-COOH	2	71, 38
RNF41 2	EEF1A1	NH2-VETGVLKPGMVVTFAPVNVTTEVK-COOH	2	82, 54
RNF41 2	ACACA	NH2-VEVGTEVTDYR-COOH	1	80
RNF41 2	EEF2	NH2-VFDAIMNFK-COOH	1	32
RNF41 2	ARPC3	NH2-VFDPQNDKPSK-COOH	1	55
RNF41 2	HIST1H4A	NH2-VFLENVIR-COOH	1	33
RNF41 2	PPP1R9B	NH2-VFQPPPPPPPAPSGDAPAEK-COOH	1	61
RNF41 2	HIST1H2AB	NH2-VGAGAPVYLAAVLEYLTAEILELAGNAAR-COOH	3	69, 104, 104
RNF41 2	HIST2H2AC	NH2-VGAGAPVYM<Mox>AAVLEYLTAEILELAGNAAR-COOH	1	87
RNF41 2	HIST2H2AC	NH2-VGAGAPVYMAAVLEYLTAEILELAGNAAR-COOH	2	57, 105
RNF41 2	SRSF2	NH2-VGDVYIPR-COOH	1	38
RNF41 2	HSPD1	NH2-VGEVIVTK-COOH	1	61
RNF41 2	HSPD1	NH2-VGLQVVAVK-COOH	1	36
RNF41 2	PPP1R12A	NH2-VGQTAFDVADEDILGYLEELQK-COOH	2	94, 105
RNF41 2	HNRNPM	NH2-VGQTIER-COOH	1	51
RNF41 2	FLNA	NH2-VGSAADIPINISETDLSLLTATVVPPSGR-COOH	1	118
RNF41 2	MYO1C	NH2-VGVQDFVLLENFTSEAAFIENLR-COOH	1	85
RNF41 2	CCT6A	NH2-VHAELADVLTEAVVDSILAIK-COOH	1	91
RNF41 2	FLNA	NH2-VHGPGIQSGTTNKPNK-COOH	2	40, 62
RNF41 2	KIAA1671	NH2-VHSEAISPAPEEK-COOH	1	46
RNF41 2	WDR6	NH2-VHSFTHEAPNQR-COOH	1	39
RNF41 2	BIRC6	NH2-VIDGTSGATLQASALSAKPGGQVK-COOH	1	62
RNF41 2	GNL3	NH2-VIEASDVVLEVLDAR-COOH	1	45
RNF41 2	SPTBN1	NH2-VIESTQDLGNDLAGVMALQR-COOH	1	119
RNF41 2	MYO1D	NH2-VIGFKPEEIQTVYK-COOH	1	37
RNF41 2	GAPDH	NH2-VIHDNFGIVEGLMTTVHAITATQK-COOH	2	84, 76
RNF41 2	ITPR3	NH2-VILNPVNAGQPLHASNYELSDNAGCK-COOH	1	45
RNF41 2	HSPA9	NH2-VINEPTAAALAYGLDK-COOH	1	85
RNF41 2	FXR1	NH2-VIQEIVDK-COOH	1	52
RNF41 2	MYO1D	NH2-VIVQQPGER-COOH	1	41
RNF41 2	HNRNPM	NH2-VKEDPDGEHAR-COOH	2	58, 43
RNF41 2	FLNB	NH2-VKVDPSHDASK-COOH	1	41
RNF41 2	FLNA	NH2-VKVEPSHDASK-COOH	1	61
RNF41 2	ILF3	NH2-VLAGETLSVNDPPDVLDR-COOH	1	75
RNF41 2	PLEC	NH2-VLALPEPSPAAPTLR-COOH	1	30
RNF41 2	RPL6	NH2-VLATVTKPVGGDK-COOH	1	46
RNF41 2	NAV1	NH2-VLDAEPPEMPPCR-COOH	1	33
RNF41 2	ATP5B	NH2-VLDSGAPIKIPVGPETLGR-COOH	1	23
RNF41 2	SHMT2	NH2-VLELVSITANK-COOH	1	48
RNF41 2	HSPA9	NH2-VLENAEGAR-COOH	1	51
RNF41 2	SPTAN1	NH2-VLETAEDIQER-COOH	1	59
RNF41 2	RBM39	NH2-VLGVPIIVQASQAEK-COOH	1	33
RNF41 2	SRP14	NH2-VLLESEQFLTELTR-COOH	1	52
RNF41 2	SOGA1	NH2-VLPSEGDDFLEVNSMK-COOH	1	81
RNF41 2	MYO1C	NH2-VLQALGSEPIQYAVPVVK-COOH	1	52
RNF41 2	CTNNA1	NH2-VLTDAVDDITSIDDFLAVSENHILEDVNK-COOH	1	73
RNF41 2	FMR1	NH2-VLVASSVVAGESQKPELK-COOH	1	46
RNF41 2	ITPR2	NH2-VNDFFQQTEDLYNEMK-COOH	1	28
RNF41 2	ENO3	NH2-VNQIGSVTESIQACK-COOH	1	36
RNF41 2	FLNA	NH2-VNQPASFAVSLNGAK-COOH	1	39
RNF41 2	SPTAN1	NH2-VNSLGETAER-COOH	1	68
RNF41 2	NAV1	NH2-VNSNSLDLPSSSDTTHASK-COOH	1	47
RNF41 2	PLEC	NH2-VPDVQDGVR-COOH	1	46
RNF41 2	NAV1	NH2-VPGGPPASNLR-COOH	1	47
RNF41 2	PLEC	NH2-VPLDEALQR-COOH	1	37
RNF41 2	RPL7A	NH2-VPPAINQFTQALDR-COOH	1	43
RNF41 2	HNRNPC	NH2-VPPPPPIAR-COOH	1	32
RNF41 2	KIAA1671	NH2-VPPTPPEK-COOH	1	37
RNF41 2	ALB	NH2-VPQVSTPTLVEVSR-COOH	3	41, 57, 90
RNF41 2	GDI2	NH2-VPSTEAEALASSLMGLFEK-COOH	2	70, 53
RNF41 2	FLNA	NH2-VPVHDVTDASK-COOH	1	55
RNF41 2	KRT9	NH2-VQALEEANNDLENK-COOH	1	81
RNF41 2	SPTBN2	NH2-VQAVDAVAAELAAER-COOH	1	74
RNF41 2	SPTBN1	NH2-VQAVVAVAR-COOH	1	31
RNF41 2	HNRNPR	NH2-VQESTKGPDEAK-COOH	1	67
RNF41 2	ACACA	NH2-VQQAELHTGSLPR-COOH	1	66
RNF41 2	HSPA9	NH2-VQQTVQDLFGR-COOH	1	42
RNF41 2	CACYBP	NH2-VRDALTAEK-COOH	1	44
RNF41 2	NOLC1	NH2-VREEEIEVDSR-COOH	1	33
RNF41 2	WDR6	NH2-VRPEPNGDLDLEAMVAVFGSK-COOH	1	55
RNF41 2	ACACA	NH2-VSALNSVHCEHVEDEGESR-COOH	1	76
RNF41 2	SPTBN1	NH2-VSEEAESQQQWDTSK-COOH	1	59
RNF41 2	PPIA	NH2-VSFELFADK-COOH	1	32
RNF41 2	TMOD3	NH2-VSLDPELEEALTSASDTELCDLAAILGMHNLITNTK-COOH	1	39
RNF41 2	BIRC6	NH2-VSSCTAAEGSFTSLTGLLEVEPLHFTCVSTSDGTR-COOH	1	34
RNF41 2	BIRC6	NH2-VSVTTNTTDSVSDEEK-COOH	1	79
RNF41 2	KIAA1598	NH2-VTAEADSSSPTGILATSESK-COOH	1	85
RNF41 2	FLNB	NH2-VTASGPGLSSYGVPASLPVDFAIDAR-COOH	1	40
RNF41 2	HSPA5	NH2-VTHAVVTVPAYFNDAQR-COOH	1	66
RNF41 2	HIST1H2AB	NH2-VTIAQGGVLPNIQAVLLPK-COOH	2	56, 63
RNF41 2	KRT14	NH2-VTMQNLNDR-COOH	1	48
RNF41 2	PC	NH2-VVEIAPAAHLDPQLR-COOH	1	48
RNF41 2	PC	NH2-VVHSYEELEENYTR-COOH	1	35
RNF41 2	PLEC	NH2-VVIVDPETGK-COOH	1	37
RNF41 2	HSPE1	NH2-VVLDDKDYFLFR-COOH	1	55
RNF41 2	FLNB	NH2-VVPCLVTPVTGR-COOH	1	43
RNF41 2	WDR6	NH2-VVPINTPTAAVDQTLFPGK-COOH	1	55
RNF41 2	MYO1D	NH2-VVSIIAELLSTK-COOH	1	57
RNF41 2	RPL19	NH2-VWLDPNETNEIANANSR-COOH	1	84
RNF41 2	HSPA5	NH2-VYEGERPLTK-COOH	1	45
RNF41 2	SPTBN2	NH2-WDELETTTQAK-COOH	1	35
RNF41 2	CACYBP	NH2-WDYLTQVEK-COOH	3	45, 47, 41
RNF41 2	THRAP3	NH2-WEGLVYAPPGK-COOH	1	64
RNF41 2	IRS4	NH2-WFQPVANAADAEAVR-COOH	1	90
RNF41 2	RNF41	NH2-WGGM<Mox>ISTPDAVLQAVIK-COOH	1	37
RNF41 2	RNF41	NH2-WGGMISTPDAVLQAVIK-COOH	16	91, 57, 63, 68, 53, 56, 47, 52, 41, 45, 61, 45, 52, 49, 42, 49
RNF41 2	SPTBN1	NH2-WLHGLESQIQSDDYGK-COOH	1	72
RNF41 2	DDX5	NH2-WNLDELPK-COOH	1	36
RNF41 2	BIRC6	NH2-WNSVFPKPGTLVQCLR-COOH	1	63
RNF41 2	KRT6A	NH2-WTLLQEQGTK-COOH	1	41
RNF41 2	XRCC5	NH2-YAPTEAQLNAVDALIDSMSLAK-COOH	1	54
RNF41 2	ALDOA	NH2-YASICQQNGIVPIVEPEILPDGDHDLK-COOH	2	38, 36
RNF41 2	KRT9	NH2-YCGQLQMIQEQISNLEAQITDVR-COOH	3	86, 91, 77
RNF41 2	KRT16	NH2-YCM<Mox>QLSQIQGLIGSVEEQLAQLR-COOH	1	78
RNF41 2	KRT10	NH2-YCVQLSQIQAQISALEEQLQQIR-COOH	2	120, 42
RNF41 2	GNAI2	NH2-YDEAASYIQSK-COOH	1	63
RNF41 2	RPL11	NH2-YDGIILPGK-COOH	1	49
RNF41 2	CAPZB	NH2-YDPPLEDGAMPSAR-COOH	1	54
RNF41 2	KRT1	NH2-YEDEINKR-COOH	1	49
RNF41 2	KRT1	NH2-YEELQITAGR-COOH	1	68
RNF41 2	SNRPD1	NH2-YFILPDSLPLDTLLVDVEPK-COOH	1	34
RNF41 2	DHX9	NH2-YGDGPRPPK-COOH	1	38
RNF41 2	BIRC6	NH2-YGLYSSPFDPVLFDLEMSGSSCK-COOH	1	75
RNF41 2	HNRNPA2B1	NH2-YHTINGHNAEVR-COOH	1	59
RNF41 2	ALB	NH2-YICENQDSISSK-COOH	1	37
RNF41 2	HSP90AA1	NH2-YIDQEELNK-COOH	1	47
RNF41 2	HSPA1A	NH2-YKAEDEVQR-COOH	1	58
RNF41 2	YWHAZ	NH2-YLAEVAAGDDKK-COOH	1	40
RNF41 2	PLEC	NH2-YLQDLLAWVEENQHR-COOH	2	42, 68
RNF41 2	MCCC1	NH2-YLSSVSSQETQGGPLAPMTGTIEK-COOH	1	47
RNF41 2	ALB	NH2-YLYEIAR-COOH	1	43
RNF41 2	FLNB	NH2-YMIGVTYGGDDIPLSPYR-COOH	1	66
RNF41 2	ACTA2	NH2-YPIEHGIITNWDDM<Mox>EK-COOH	1	32
RNF41 2	ACTA2	NH2-YPIEHGIITNWDDMEK-COOH	4	46, 35, 57, 44
RNF41 2	ACTB	NH2-YPIEHGIVTNWDDMEK-COOH	1	66
RNF41 2	RPL13A	NH2-YQAVTATLEEK-COOH	1	52
RNF41 2	BCLAF1	NH2-YQGDGIVEDEEETMENNEEK-COOH	1	53
RNF41 2	BCLAF1	NH2-YQGDGIVEDEEETMENNEEKK-COOH	1	36
RNF41 2	AIF1L	NH2-YSDEENLPEK-COOH	1	30
RNF41 2	RPL27	NH2-YSVDIPLDK-COOH	1	52
RNF41 2	FLNA	NH2-YTPVQQGPVGVNVTYGGDPIPK-COOH	1	76
RNF41 2	TRAP1	NH2-YVAQAHDKPR-COOH	1	79
RNF41 2	RPLP2	NH2-YVASYLLAALGGNSSPSAK-COOH	2	109, 42
RNF41 2	RNF41	NH2-YYENYVAK-COOH	1	36
RNF41 2	EEF1A1	NH2-YYVTIIDAPGHR-COOH	1	61

## Sheet: RNF41 3
Project	Gene Name	Modified Sequence	Modified Sequence Count	Mascot Scores
RNF41 3	IPO5	Ace-AAAAAEQQQFYLLLGNLLSPDNVVR-COOH	2	90, 83
RNF41 3	PPP2R1A	Ace-AAADGDDSLYPIAVLIDELR-COOH	1	71
RNF41 3	TOMM22	Ace-AAAVAAAGAGEPQSPDELLPK-COOH	1	59
RNF41 3	NPM3	Ace-AAGTAAALAFLSQESR-COOH	1	106
RNF41 3	HNRNPM	Ace-AAGVEAAAEVAATEIK-COOH	1	80
RNF41 3	CAD	Ace-AALVLEDGSVLR-COOH	1	75
RNF41 3	PGLS	Ace-AAPAPGLISVFSSSQELGAALAQLVAQR-COOH	1	52
RNF41 3	FGFR1OP	Ace-AATAAAVVAEEDTELRDLLVQTLENSGVLNR-COOH	1	45
RNF41 3	MTCH2	Ace-ADAASQVLLGSGLTILSQPLMYVK-COOH	1	88
RNF41 3	SKIV2L2	Ace-ADAFGDELFSVFEGDSTTAAGTK-COOH	1	65
RNF41 3	RBM39	Ace-ADDIDIEAMLEAPYKK-COOH	1	103
RNF41 3	NAP1L4	Ace-ADHSFSDGVPSDSVEAAK-COOH	1	39
RNF41 3	ALYREF	Ace-ADKMDMSLDDIIK-COOH	1	59
RNF41 3	TMSB10	Ace-ADKPDMGEIASFDK-COOH	1	59
RNF41 3	PPP1CC	Ace-ADLDKLNIDSIIQR-COOH	1	83
RNF41 3	CAPZA2	Ace-ADLEEQLSDEEKVR-COOH	1	48
RNF41 3	CALM1	Ace-ADQLTEEQIAEFK-COOH	1	43
RNF41 3	RPS12	Ace-AEEGIAAGGVMDVNTALQEVLK-COOH	4	62, 114, 97, 56
RNF41 3	RPL13A	Ace-AEVQVLVLDGR-COOH	1	57
RNF41 3	U2AF1	Ace-AEYLASIFGTEK-COOH	1	63
RNF41 3	U2AF1	Ace-AEYLASIFGTEKDK-COOH	1	45
RNF41 3	POLR2H	Ace-AGILFEDIFDVK-COOH	1	49
RNF41 3	PSMF1	Ace-AGLEVLFASAAPAITCR-COOH	1	54
RNF41 3	DBN1	Ace-AGVSFSGHR-COOH	1	51
RNF41 3	RPL11	Ace-AQDQGEKENPMR-COOH	1	48
RNF41 3	MYH9	Ace-AQQAADKYLYVDK-COOH	1	75
RNF41 3	CACYBP	Ace-ASEELQKDLEEVK-COOH	1	115
RNF41 3	CFL1	Ace-ASGVAVSDGVIK-COOH	1	70
RNF41 3	RPLP1	Ace-ASVSELACIYSALILHDDEVTVTEDK-COOH	2	93, 83
RNF41 3	RPLP1	Ace-ASVSELACIYSALILHDDEVTVTEDKINALIK-COOH	5	43, 101, 56, 54, 40
RNF41 3	LARP1	Ace-ATQVEPLLPGGATLLQAEEHGGLVR-COOH	1	31
RNF41 3	DHX8	Ace-AVAVAMAGALIGSEPGPAEELAK-COOH	1	52
RNF41 3	ARPC1B	Ace-AYHSFLVEPISCHAWNK-COOH	1	38
RNF41 3	ACTB	Ace-DDDIAALVVDNGSGM<Mox>CK-COOH	1	49
RNF41 3	ACTB	Ace-DDDIAALVVDNGSGMCK-COOH	16	80, 97, 78, 71, 92, 67, 59, 84, 88, 83, 85, 75, 92, 103, 82, 88
RNF41 3	ACTG1	Ace-EEEIAALVIDNGSGM<Mox>CK-COOH	1	54
RNF41 3	ACTG1	Ace-EEEIAALVIDNGSGMCK-COOH	17	37, 118, 70, 104, 105, 97, 86, 92, 81, 85, 86, 88, 62, 70, 80, 82, 79
RNF41 3	WDR6	Ace-MDALEDYVWPR-COOH	1	43
RNF41 3	YWHAE	Ace-MDDREDLVYQAK-COOH	1	50
RNF41 3	PTBP1	Ace-MDGIVPDIAVGTK-COOH	1	42
RNF41 3	GEMIN4	Ace-MDLGPLNICEEMTILHGGFLLAEQLFHPK-COOH	1	31
RNF41 3	EMD	Ace-MDNYADLSDTELTTLLR-COOH	1	57
RNF41 3	IPO7	Ace-MDPNTIIEALR-COOH	1	65
RNF41 3	NUP93	Ace-MDTEGFGELLQQAEQLAAETEGISELPHVER-COOH	1	73
RNF41 3	TCEB2	Ace-MDVFLMIR-COOH	1	63
RNF41 3	LAMTOR5	Ace-MEATLEQHLEDTMK-COOH	1	73
RNF41 3	FIS1	Ace-MEAVLNELVSVEDLLK-COOH	1	60
RNF41 3	ELOVL1	Ace-MEAVVNLYQEVMK-COOH	1	62
RNF41 3	ACTG1	Ace-MEEEIAALVIDNGSGMCK-COOH	1	64
RNF41 3	TOM1L2	Ace-MEFLLGNPFSTPVGQCLEK-COOH	2	51, 61
RNF41 3	TCP1	Ace-MEGPLSVFGDR-COOH	1	52
RNF41 3	ELOVL5	Ace-MEHFDASLSTYFK-COOH	1	34
RNF41 3	MDN1	Ace-MEHFLLEVAAAPLR-COOH	1	74
RNF41 3	KPNB1	Ace-MELITILEK-COOH	1	57
RNF41 3	CSE1L	Ace-MELSDANLQTLTEYLK-COOH	1	92
RNF41 3	NAF1	Ace-MEVVEAAAAQLETLK-COOH	1	78
RNF41 3	LUC7L3	Ace-MISAAQLLDELMGR-COOH	1	116
RNF41 3	HNRNPH1	Ace-MLGTEGGEGFVVK-COOH	1	67
RNF41 3	HNRNPH1	Ace-MMLGTEGGEGFVVK-COOH	1	46
RNF41 3	CCT7	Ace-MMPTPVILLK-COOH	1	47
RNF41 3	PABPC1	Ace-MNPSAPSYPMASLYVGDLHPDVTEAMLYEK-COOH	1	31
RNF41 3	RPS21	Ace-MQNDAGEFVDLYVPR-COOH	1	80
RNF41 3	PPIA	Ace-MVNPTVFFDIAVDGEPLGR-COOH	1	94
RNF41 3	CAPZB	Ace-SDQQLDCALDLMR-COOH	1	63
RNF41 3	RPSA	Ace-SGALDVLQMK-COOH	1	57
RNF41 3	ERH	Ace-SHTILLVQPTK-COOH	1	50
RNF41 3	ARPC1A	Ace-SLHQFLLEPITCHAWNR-COOH	1	67
RNF41 3	PRPF19	Ace-SLICSISNEVPEHPCVSPVSNHVYER-COOH	1	64
RNF41 3	ANXA2P2	Ace-STVHEILCK-COOH	1	46
RNF41 3	SLC25A5	Ace-TDAAVSFAK-COOH	1	43
RNF41 3	PPIA	Ace-VNPTVFFDIAVDGEPLGR-COOH	1	90
RNF41 3	SEC13	Ace-VSVINTVDTSHEDMIHDAQMDYYGTR-COOH	1	77
RNF41 3	IRS4	NH2-AAAAAAAAAASGAAIPPLIPPR-COOH	1	57
RNF41 3	IRS4	NH2-AAAAAAAAAASGAAIPPLIPPRR-COOH	1	30
RNF41 3	EEF1G	NH2-AAAPAPEEEMDECEQALAAEPK-COOH	1	92
RNF41 3	DBN1	NH2-AAAPQAWAGPMEEPPQAQAPPR-COOH	3	50, 63, 75
RNF41 3	YBX1	NH2-AADPPAENSSAPEAEQGGAE-COOH	1	29
RNF41 3	YWHAE	NH2-AAFDDAIAELDTLSEESYK-COOH	2	112, 88
RNF41 3	SF3B1	NH2-AAGLATMISTMRPDIDNMDEYVR-COOH	1	41
RNF41 3	RPLP1	NH2-AAGVNVEPFWPGLFAK-COOH	1	40
RNF41 3	MYO1B	NH2-AAHIFNEALVCHQIR-COOH	1	33
RNF41 3	PLEC	NH2-AALAHSEEVTASQVAATK-COOH	1	100
RNF41 3	RAI14	NH2-AAMTDAMVPR-COOH	1	94
RNF41 3	NONO	NH2-AAPGAEFAPNKR-COOH	1	37
RNF41 3	CSNK1A1	NH2-AAQQAASSSGQGQQAQTPTGK-COOH	1	97
RNF41 3	GTF3C2	NH2-AAQVALLYLQELAEELSTALPAPVSCPEGPK-COOH	1	47
RNF41 3	YWHAE	NH2-AASDIAMTELPPTHPIR-COOH	1	41
RNF41 3	MCCC2	NH2-AATGEEVSAEDLGGADLHCR-COOH	1	92
RNF41 3	UBA1	NH2-AAVATFLQSVQVPEFTPK-COOH	1	40
RNF41 3	HSPD1	NH2-AAVEEGIVLGGGCALLR-COOH	1	52
RNF41 3	PRPF8	NH2-AAVMHDILDMMPEGIK-COOH	1	47
RNF41 3	GNB2	NH2-ACGDSTLTQITAGLDPVGR-COOH	1	82
RNF41 3	PC	NH2-ADEAYLIGR-COOH	1	42
RNF41 3	PRDX1	NH2-ADEGISFR-COOH	1	66
RNF41 3	MYH9	NH2-ADEWLMK-COOH	2	35, 34
RNF41 3	MYH9	NH2-ADFCIIHYAGK-COOH	2	36, 45
RNF41 3	LIMA1	NH2-ADHPPAEVTSHAASGAK-COOH	2	63, 72
RNF41 3	HSP90AA1	NH2-ADLINNLGTIAK-COOH	1	45
RNF41 3	FLII	NH2-ADLTALFLPR-COOH	1	76
RNF41 3	MYH10	NH2-ADMEDLMSSK-COOH	1	59
RNF41 3	HADHA	NH2-ADMVIEAVFEDLSLK-COOH	1	75
RNF41 3	ASUN	NH2-ADPECCSILHGLVAAVETLCK-COOH	1	32
RNF41 3	RPS14	NH2-ADRDESSPYAAMLAAQDVAQR-COOH	1	75
RNF41 3	PC	NH2-AEAEAQAEELSFPR-COOH	1	101
RNF41 3	FKBP4	NH2-AEASSGDHPTDTEMKEEQK-COOH	1	62
RNF41 3	ARHGDIA	NH2-AEEYEFLTPVEEAPK-COOH	1	46
RNF41 3	TPM4	NH2-AEGDVAALNR-COOH	1	63
RNF41 3	PKM	NH2-AEGSDVANAVLDGADCIMLSGETAK-COOH	1	82
RNF41 3	GEMIN2	NH2-AELAGLKTM<Mox>AWVPAESAVEELMPR-COOH	1	49
RNF41 3	SPTBN1	NH2-AELFTQSCADLDK-COOH	1	68
RNF41 3	CACYBP	NH2-AELLDNEKPAAVVAPITTGYTVK-COOH	2	63, 130
RNF41 3	RPS3	NH2-AELNEFLTR-COOH	1	47
RNF41 3	ARPC4	NH2-AENFFILR-COOH	1	40
RNF41 3	BIRC6	NH2-AENGFQDNYSVVVASGLK-COOH	1	63
RNF41 3	PPP1R9A	NH2-AENNEYSVTGHYPLNLPSVTVTNLDTFGHLK-COOH	1	50
RNF41 3	MYL6B	NH2-AEPAVPQAPQK-COOH	1	36
RNF41 3	ACTR3	NH2-AEPEDHYFLLTEPPLNTPENR-COOH	1	50
RNF41 3	PARP1	NH2-AEPVEVVAPR-COOH	1	43
RNF41 3	MYO1E	NH2-AEQEEYVQEGIR-COOH	1	52
RNF41 3	CTNNA1	NH2-AEVQNLGGELVVSGVDSAMSLIQAAK-COOH	1	44
RNF41 3	CCT5	NH2-AFADALEVIPMALSENSGMNPIQTMTEVR-COOH	1	152
RNF41 3	IRS4	NH2-AFDEDEDDPYVPMRPGVATPLVSSSDYMPMAPQNVSASK-COOH	1	37
RNF41 3	TRAP1	NH2-AFLDALQNQAEASSK-COOH	1	65
RNF41 3	C1QBP	NH2-AFVDFLSDEIKEER-COOH	3	70, 103, 48
RNF41 3	RPS18	NH2-AGELTEDEVER-COOH	1	77
RNF41 3	ACTB	NH2-AGFAGDDAPR-COOH	22	76, 77, 74, 53, 76, 65, 56, 41, 74, 61, 78, 84, 90, 82, 83, 84, 83, 85, 87, 40, 75, 36
RNF41 3	DNAJB12	NH2-AGGTDAPSANGEAGGESTK-COOH	1	74
RNF41 3	MDN1	NH2-AGHWVVLDELNLASQSVLEGLNACFDHR-COOH	1	87
RNF41 3	SON	NH2-AGIEGPLLASDVGR-COOH	1	48
RNF41 3	MYH9	NH2-AGKLDPHLVLDQLR-COOH	1	46
RNF41 3	PKM	NH2-AGKPVICATQMLESMIK-COOH	1	49
RNF41 3	RRP1B	NH2-AGPGSLELCGLPSQK-COOH	1	34
RNF41 3	HNRNPR	NH2-AGPIWDLR-COOH	1	40
RNF41 3	FLNA	NH2-AGQSAAGAAPGGGVDTR-COOH	1	65
RNF41 3	KIAA1211	NH2-AGRPDPEPSEPSKEDQESSDR-COOH	1	50
RNF41 3	MYO6	NH2-AGSMKDPLLDDHGDFIR-COOH	1	51
RNF41 3	FLNB	NH2-AGSNMLLIGVHGPTTPCEEVSMK-COOH	1	64
RNF41 3	MYH9	NH2-AGVLAHLEEER-COOH	4	59, 62, 34, 36
RNF41 3	RPL7A	NH2-AGVNTVTTLVENK-COOH	1	49
RNF41 3	RPL7A	NH2-AGVNTVTTLVENKK-COOH	2	41, 52
RNF41 3	PSMD14	NH2-AGVPMEVMGLMLGEFVDDYTVR-COOH	1	55
RNF41 3	PLEC	NH2-AGVVGPELHEQLLSAEK-COOH	1	67
RNF41 3	FLNB	NH2-AHGPGLEGGLVGKPAEFTIDTK-COOH	1	50
RNF41 3	RPL3	NH2-AHLMEIQVNGGTVAEK-COOH	1	71
RNF41 3	AMOT	NH2-AHPPVTSAPLSPPQPNDLYK-COOH	1	37
RNF41 3	PPP1CC	NH2-AHQVVEDGYEFFAK-COOH	1	37
RNF41 3	DHX9	NH2-AIEPPPLDAVIEAEHTLR-COOH	1	43
RNF41 3	IRS4	NH2-AIGDGEDEMLFTR-COOH	1	61
RNF41 3	XRCC1	NH2-AIGSTSKPQESPK-COOH	1	49
RNF41 3	IPO5	NH2-AIGTEPDSDVLSEIMHSFAK-COOH	1	88
RNF41 3	RPS7	NH2-AIIIFVPVPQLK-COOH	1	47
RNF41 3	TUBB	NH2-AILVDLEPGTMDSVR-COOH	1	69
RNF41 3	VCL	NH2-AIPDLTAPVAAVQAAVSNLVR-COOH	1	51
RNF41 3	PCBP2	NH2-AITIAGIPQSIIECVK-COOH	1	77
RNF41 3	PCBP1	NH2-AITIAGVPQSVTECVK-COOH	1	50
RNF41 3	RAI14	NH2-AKAEDALSEMK-COOH	1	51
RNF41 3	RPL10	NH2-AKVDEFPLCGHMVSDEYEQLSSEALEAAR-COOH	1	42
RNF41 3	ARPC5	NH2-ALAAGGVGSIVR-COOH	1	32
RNF41 3	RPLP1	NH2-ALANVNIGSLICNVGAGGPAPAAGAAPAGGPAPSTAAAPAEEK-COOH	2	52, 75
RNF41 3	TXNDC5	NH2-ALAPTWEQLALGLEHSETVK-COOH	1	57
RNF41 3	ARPC5L	NH2-ALAVGGLGSIIR-COOH	1	62
RNF41 3	DBN1	NH2-ALDEVTSSQPPPLPPPPPPAQETQEPSPILDSEETR-COOH	2	87, 51
RNF41 3	PDIA6	NH2-ALDLFSDNAPPPELLEIINEDIAKR-COOH	1	38
RNF41 3	MYH10	NH2-ALEEALEAKEEFER-COOH	3	34, 59, 54
RNF41 3	MYH10	NH2-ALEEETKNHEAQIQDMR-COOH	2	62, 82
RNF41 3	MYH10	NH2-ALELDPNLYR-COOH	1	49
RNF41 3	NCL	NH2-ALELTGLK-COOH	1	58
RNF41 3	MYH9	NH2-ALEQQVEEMK-COOH	2	34, 45
RNF41 3	MYH10	NH2-ALEQQVEEMR-COOH	1	45
RNF41 3	RUVBL1	NH2-ALESSIAPIVIFASNR-COOH	1	36
RNF41 3	GPD1L	NH2-ALGITLIK-COOH	1	28
RNF41 3	MYL6B	NH2-ALGQNPTNAEVLK-COOH	1	49
RNF41 3	SRSF11	NH2-ALIVVPYAEGVIPDEAK-COOH	1	27
RNF41 3	GANAB	NH2-ALLDSLQLGPDSLTVHLIHEVTK-COOH	1	49
RNF41 3	HSPD1	NH2-ALMLQGVDLLADAVAVTMGPK-COOH	5	126, 109, 114, 119, 33
RNF41 3	ECHS1	NH2-ALNALCDGLIDELNQALK-COOH	2	66, 84
RNF41 3	PGAM2	NH2-ALPFWNEEIVPQIK-COOH	1	44
RNF41 3	GSTP1	NH2-ALPGQLKPFETLLSQNQGGK-COOH	1	41
RNF41 3	KPNB1	NH2-ALQSNIIPFCDEVMQLLLENLGNENVHR-COOH	1	31
RNF41 3	STIP1	NH2-ALSVGNIDDALQCYSEAIK-COOH	1	60
RNF41 3	RBFA	NH2-ALTDLLCTPEVSQELYDLNVELSK-COOH	1	39
RNF41 3	TUBB	NH2-ALTVPELTQQVFDAK-COOH	2	49, 70
RNF41 3	NCL	NH2-ALVATPGKK-COOH	1	37
RNF41 3	C1QBP	NH2-ALVLDCHYPEDEVGQEDEAESDIFSIR-COOH	4	97, 57, 59, 92
RNF41 3	HIST1H2BK	NH2-AMGIMNSFVNDIFER-COOH	1	68
RNF41 3	MYH10	NH2-AMVNKDDIQK-COOH	1	53
RNF41 3	AIF1L	NH2-ANESSPKPVGPPPER-COOH	2	99, 90
RNF41 3	RPL26	NH2-ANGTTVHVGIHPSK-COOH	1	61
RNF41 3	MYH9	NH2-ANLQIDQINTDLNLER-COOH	2	85, 35
RNF41 3	MDH2	NH2-ANTFVAELK-COOH	1	35
RNF41 3	IPO4	NH2-APAALPALCDLLASAADPQIR-COOH	1	93
RNF41 3	PTRH2	NH2-APDEETLIALLAHAK-COOH	1	37
RNF41 3	RPL18	NH2-APGTPHSHTKPYVR-COOH	2	45, 67
RNF41 3	DDX5	NH2-APILIATDVASR-COOH	1	67
RNF41 3	FUS	NH2-APKPDGPGGGPGGSHMGGNYGDDR-COOH	2	71, 38
RNF41 3	RAI14	NH2-APPPPISPTQLSDVSSPR-COOH	1	77
RNF41 3	MYH14	NH2-APPRPGPVPEAAQPFLFTPR-COOH	1	36
RNF41 3	MAGED1	NH2-APTADTQTQNVNQAK-COOH	1	104
RNF41 3	BCCIP	NH2-APVNTAELTDLLIQQNHIGSVIK-COOH	1	43
RNF41 3	CANX	NH2-APVPTGEVYFADSFDR-COOH	1	67
RNF41 3	RPL29	NH2-AQAAAPASVPAQAPK-COOH	1	58
RNF41 3	PTBP1	NH2-AQAALQAVNSVQSGNLALAASAAAVDAGMAMAGQSPVLR-COOH	1	52
RNF41 3	MYH14	NH2-AQAELENVSGALNEAESK-COOH	1	94
RNF41 3	LAMTOR2	NH2-AQALVQYLEEPLTQVAAS-COOH	1	54
RNF41 3	RRBP1	NH2-AQEQQQQMAELHSK-COOH	1	35
RNF41 3	TIMM50	NH2-AQGPQQQPGSEGPSYAK-COOH	1	86
RNF41 3	PPP1R9B	NH2-AQLEQSVEENKER-COOH	1	63
RNF41 3	PPP1R12A	NH2-AQLHDTNMELTDLK-COOH	1	57
RNF41 3	MYH14	NH2-AQMASAGQGKEEAVK-COOH	2	58, 50
RNF41 3	AMOT	NH2-AQPSSASYQPVPADPFAIVSR-COOH	1	46
RNF41 3	GSN	NH2-AQPVQVAEGSEPDGFWEALGGK-COOH	1	62
RNF41 3	PRKCSH	NH2-AQQEQELAADAFK-COOH	1	58
RNF41 3	AMOT	NH2-AQQMVEILSDENR-COOH	1	77
RNF41 3	MAPKAPK2	NH2-ARALEAAALAH-COOH	1	42
RNF41 3	HSPA8	NH2-ARFEELNADLFR-COOH	1	48
RNF41 3	EEF2	NH2-ARPFPDGLAEDIDKGEVSAR-COOH	1	46
RNF41 3	CTTN	NH2-ASAGHAVSIAQDDAGADDWETDPDFVNDVSEK-COOH	2	45, 99
RNF41 3	TRAP1	NH2-ASEPGLAQLLVDQIYENAMIAAGLVDDPR-COOH	1	110
RNF41 3	XRCC5	NH2-ASFEEASNQLINHIEQFLDTNETPYFMK-COOH	1	114
RNF41 3	RPL8	NH2-ASGNYATVISHNPETK-COOH	2	87, 64
RNF41 3	RPL6	NH2-ASITPGTILIILTGR-COOH	2	73, 90
RNF41 3	MYH10	NH2-ASRDEIFAQSK-COOH	1	44
RNF41 3	MYH9	NH2-ASREEILAQAK-COOH	1	45
RNF41 3	ARPC1B	NH2-ASSEGGTAAGAGLDSLHK-COOH	2	84, 62
RNF41 3	LIMA1	NH2-ASSLSESSPPK-COOH	1	62
RNF41 3	RAP2B	NH2-ASVDELFAEIVR-COOH	1	69
RNF41 3	FLNA	NH2-ATCAPQHGAPGPGPADASK-COOH	2	75, 75
RNF41 3	TPM1	NH2-ATDAEADVASLNR-COOH	1	70
RNF41 3	HNRNPH1	NH2-ATENDIYNFFSPLNPVR-COOH	1	89
RNF41 3	ARPC4	NH2-ATLQAALCLENFSSQVVER-COOH	2	110, 83
RNF41 3	MYBBP1A	NH2-ATLQEILPEVLK-COOH	1	35
RNF41 3	KIAA1598	NH2-ATQPETTEEVTDLKR-COOH	2	58, 62
RNF41 3	WDR6	NH2-ATSELILLPVTGLECVGDR-COOH	2	50, 63
RNF41 3	BIRC6	NH2-ATTGAEETLMHDQVKPSSSK-COOH	2	109, 61
RNF41 3	CCT3	NH2-AVAQALEVIPR-COOH	1	45
RNF41 3	RPL10A	NH2-AVDIPHMDIEALKK-COOH	1	31
RNF41 3	ATP5A1	NH2-AVDSLVPIGR-COOH	1	37
RNF41 3	ACTB	NH2-AVFPSIVGRPR-COOH	24	52, 48, 55, 43, 43, 46, 43, 53, 45, 40, 41, 50, 30, 42, 51, 34, 40, 48, 33, 39, 47, 38, 35, 34
RNF41 3	ATP1A1	NH2-AVFQANQENLPILK-COOH	1	55
RNF41 3	TUBA1C	NH2-AVFVDLEPTVIDEVR-COOH	2	78, 79
RNF41 3	MYH10	NH2-AVIYNPATQADWTAK-COOH	1	59
RNF41 3	AK2	NH2-AVLLGPPGAGK-COOH	1	43
RNF41 3	TUBB4B	NH2-AVLVDLEPGTMDSVR-COOH	1	72
RNF41 3	CPSF6	NH2-AVSDASAGDYGSAIETLVTAISLIK-COOH	1	115
RNF41 3	DIABLO	NH2-AVSLVTDSTSTFLSQTTYALIEAITEYTK-COOH	2	81, 91
RNF41 3	YWHAQ	NH2-AVTEQGAELSNEER-COOH	1	75
RNF41 3	YWHAB	NH2-AVTEQGHELSNEER-COOH	2	93, 51
RNF41 3	RPL8	NH2-AVVGVVAGGGR-COOH	1	40
RNF41 3	MYO1D	NH2-AWEGNYLASKPDTPQTSGTFVPVANELK-COOH	1	101
RNF41 3	FLNA	NH2-AWGPGLEGGVVGK-COOH	1	35
RNF41 3	RANBP1	NH2-AWVWNTHADFADECPKPELLAIR-COOH	1	43
RNF41 3	FLNA	NH2-AYGPGIEPTGNMVK-COOH	1	37
RNF41 3	TUBA1B	NH2-AYHEQLSVAEITNACFEPANQMVK-COOH	2	95, 80
RNF41 3	TUBA1C	NH2-AYHEQLTVAEITNACFEPANQMVK-COOH	2	33, 61
RNF41 3	PC	NH2-AYVEANQMLGDLIK-COOH	1	90
RNF41 3	ACACA	NH2-AYVWDNNKDLAEWLEK-COOH	1	39
RNF41 3	ALB	NH2-CCTESLVNR-COOH	1	46
RNF41 3	AHSG	NH2-CDSSPDSAEDVR-COOH	1	46
RNF41 3	ACTB	NH2-CDVDIRK-COOH	1	36
RNF41 3	CNBP	NH2-CGETGHVAINCSK-COOH	1	44
RNF41 3	MYH9	NH2-CIIPNHEK-COOH	1	34
RNF41 3	MYH10	NH2-CMLQDREDQSILCTGESGAGK-COOH	1	40
RNF41 3	MYH9	NH2-CNGVLEGIR-COOH	1	48
RNF41 3	ACTB	NH2-CPEALFQPSFLGMESCGIHETTFNSIMK-COOH	19	127, 86, 79, 80, 46, 101, 100, 34, 78, 79, 49, 101, 91, 49, 26, 66, 71, 52, 62
RNF41 3	FUS	NH2-CPNPTCENMNFSWR-COOH	1	82
RNF41 3	RBM39	NH2-CPSIAAAIAAVNALHGR-COOH	1	43
RNF41 3	MPRIP	NH2-CQNCFKPR-COOH	1	38
RNF41 3	MYH10	NH2-DAASLESQLQDTQELLQEETR-COOH	3	180, 120, 56
RNF41 3	SRSF4	NH2-DADDAVYELNGK-COOH	1	61
RNF41 3	SRSF2	NH2-DAEDAMDAMDGAVLDGR-COOH	1	41
RNF41 3	IRS4	NH2-DAEIPEGAAR-COOH	1	38
RNF41 3	FLNA	NH2-DAGEGGLSLAIEGPSK-COOH	1	51
RNF41 3	FLNB	NH2-DAGEGLLAVQITDQEGKPK-COOH	1	43
RNF41 3	HSPA1A	NH2-DAGVIAGLNVLR-COOH	1	59
RNF41 3	IFIT5	NH2-DALECLEQAEEIIQQEHSDKEEVR-COOH	1	51
RNF41 3	ATAD3C	NH2-DALNLAQMQEQTLQLEQQSK-COOH	1	62
RNF41 3	CCT4	NH2-DALSDLALHFLNK-COOH	2	63, 94
RNF41 3	KPNA4	NH2-DAQVVQVVLDGLSNILK-COOH	2	58, 57
RNF41 3	HIST1H4A	NH2-DAVTYTEHAK-COOH	1	40
RNF41 3	MPRIP	NH2-DAYELEVLLR-COOH	1	37
RNF41 3	ABCE1	NH2-DAYTHPQFVTDVMKPLQIENIIDQEVQTLSGGELQR-COOH	1	36
RNF41 3	DHX36	NH2-DCAVLSAIIDLIK-COOH	1	51
RNF41 3	BIRC6	NH2-DDAMSSFGVTPAVGGLSSGTVGEASTALSSAAQVALQSLSHAMASAEQQLQVLQEK-COOH	1	103
RNF41 3	XRCC5	NH2-DDEAAAVALSSLIHALDDLDMVAIVR-COOH	1	59
RNF41 3	ARPC2	NH2-DDETMYVESK-COOH	1	35
RNF41 3	TACC1	NH2-DEGAVISQISDISNR-COOH	1	76
RNF41 3	MYH9	NH2-DELADEIANSSGK-COOH	2	69, 60
RNF41 3	MYH10	NH2-DELADEITNSASGK-COOH	1	73
RNF41 3	RNF41	NH2-DELPNHNCIK-COOH	1	45
RNF41 3	ACACA	NH2-DEPIHILNVAIK-COOH	2	39, 54
RNF41 3	GNB2L1	NH2-DETNYGIPQR-COOH	1	43
RNF41 3	CAPZB	NH2-DETVSDCSPHIANIGR-COOH	1	81
RNF41 3	MTHFD1L	NH2-DFILPISDVR-COOH	1	42
RNF41 3	SLC25A6	NH2-DFLAGGIAAAISK-COOH	1	31
RNF41 3	PDHB	NH2-DFLIPIGK-COOH	1	31
RNF41 3	DDX39A	NH2-DFLLKPELLR-COOH	2	33, 26
RNF41 3	RPL9	NH2-DFNHINVELSLLGK-COOH	1	36
RNF41 3	MPRIP	NH2-DFTNEAPPAPLPDASASPLSPHR-COOH	2	54, 58
RNF41 3	ACACA	NH2-DFTVASPAEFVTR-COOH	1	50
RNF41 3	BANF1	NH2-DFVAEPMGEKPVGSLAGIGEVLGK-COOH	1	40
RNF41 3	AIF1L	NH2-DFVNMMLGK-COOH	1	46
RNF41 3	DNAJA3	NH2-DGADIHSDLFISIAQALLGGTAR-COOH	2	63, 73
RNF41 3	EEF2	NH2-DGAGFLINLIDSPGHVDFSSEVTAALR-COOH	2	38, 51
RNF41 3	PAK4	NH2-DGALTLLLDEFENMSVTR-COOH	1	58
RNF41 3	BIRC6	NH2-DGCMHCDADGLHSLSYHPALNAILAVTSR-COOH	1	33
RNF41 3	PDIA6	NH2-DGELPVEDDIDLSDVELDDLGKDEL-COOH	1	62
RNF41 3	MYL12B	NH2-DGFIDKEDLHDMLASLGK-COOH	6	72, 99, 45, 70, 33, 40
RNF41 3	PLEC	NH2-DGHNLISLLEVLSGDSLPR-COOH	2	102, 94
RNF41 3	CNN3	NH2-DGIILCELINK-COOH	1	42
RNF41 3	SPTBN1	NH2-DGLNEAWADLLELIDTR-COOH	2	92, 64
RNF41 3	EEF1A1	NH2-DGNASGTTLLEALDCILPPTRPTDKPLR-COOH	1	79
RNF41 3	AHCY	NH2-DGPLNMILDDGGDLTNLIHTK-COOH	1	32
RNF41 3	SLC39A7	NH2-DGPVRPQNAEEEKR-COOH	2	54, 34
RNF41 3	PRPF8	NH2-DGPYITAEEAVAVYTTTVHWLESR-COOH	1	48
RNF41 3	VIM	NH2-DGQVINETSQHHDDLE-COOH	3	68, 38, 41
RNF41 3	FLNB	NH2-DGSCSAEYIPFAPGDYDVNITYGGAHIPGSPFR-COOH	1	75
RNF41 3	MYO1C	NH2-DGTIDFTPGSELLITK-COOH	1	60
RNF41 3	TAGLN2	NH2-DGTVLCELINALYPEGQAPVK-COOH	1	43
RNF41 3	ITPR3	NH2-DGVEDHSPLMYHISLVDLLAACAEGK-COOH	1	40
RNF41 3	RPL23	NH2-DGVFLYFEDNAGVIVNNK-COOH	4	39, 33, 67, 44
RNF41 3	RPS21	NH2-DHASIQMNVAEVDK-COOH	1	67
RNF41 3	BIRC6	NH2-DHGDLLASCPEDEALTPGDECMDGILDESLLETCPIQSPLQVFAGMGGLALIAER-COOH	1	89
RNF41 3	MTG2	NH2-DHLGQEVIVLSALTGENLEQLLLHLK-COOH	2	44, 87
RNF41 3	MYH10	NH2-DHNIPGELER-COOH	1	34
RNF41 3	CAPZA1	NH2-DHYSNGFCTVYAK-COOH	1	30
RNF41 3	FASTKD2	NH2-DIALSLPQLPR-COOH	1	33
RNF41 3	CCT8	NH2-DIDEVSSLLR-COOH	1	35
RNF41 3	IFRD2	NH2-DIFGLGPVLLLDATALK-COOH	1	47
RNF41 3	MYO1E	NH2-DIILQSNPLLEAFGNAK-COOH	1	84
RNF41 3	XRCC6	NH2-DIISIAEDEDLR-COOH	1	65
RNF41 3	ACACA	NH2-DIIVIGNDITYR-COOH	1	58
RNF41 3	ACO2	NH2-DINQEVYNFLATAGAK-COOH	1	37
RNF41 3	RPS6	NH2-DIPGLTDTTVPR-COOH	1	61
RNF41 3	RPS26	NH2-DISEASVFDAYVLPK-COOH	1	54
RNF41 3	ATP2A2	NH2-DIVPGDIVEIAVGDKVPADIR-COOH	1	54
RNF41 3	MPRIP	NH2-DIYTELSIAK-COOH	1	57
RNF41 3	MYH9	NH2-DKADFCIIHYAGK-COOH	2	66, 91
RNF41 3	LRRC59	NH2-DKLDGNELDLSLSDLNEVPVK-COOH	2	50, 45
RNF41 3	SFPQ	NH2-DKLESEMEDAYHEHQANLLR-COOH	1	69
RNF41 3	RPS25	NH2-DKLNNLVLFDK-COOH	1	32
RNF41 3	CNP	NH2-DKPELQFPFLQDEDTVATLLECK-COOH	1	35
RNF41 3	TUFM	NH2-DKPHVNVGTIGHVDHGK-COOH	1	57
RNF41 3	XRCC5	NH2-DKPSGDTAAVFEEGGDVDDLLDMI-COOH	1	35
RNF41 3	CECR5	NH2-DLCFSPGLMEASHVVNDVNEAVQLVFR-COOH	1	74
RNF41 3	TMOD3	NH2-DLDEDELLGNLSETELK-COOH	1	75
RNF41 3	ITPR3	NH2-DLDFANDASSMLASAVEK-COOH	1	57
RNF41 3	RAI14	NH2-DLDGNIPLLLAVQNGHSEICHFLLDHGADVNSR-COOH	1	50
RNF41 3	FLNB	NH2-DLDIIDNYDYSHTVK-COOH	1	42
RNF41 3	MYH9	NH2-DLEAHIDSANK-COOH	2	86, 32
RNF41 3	MYH10	NH2-DLEAQIEAANK-COOH	1	33
RNF41 3	EEF2	NH2-DLEEDHACIPIK-COOH	1	32
RNF41 3	RBM39	NH2-DLEEFFSTVGK-COOH	1	45
RNF41 3	BIRC6	NH2-DLEELGANPCLTNSK-COOH	1	89
RNF41 3	MYH9	NH2-DLEGLSQR-COOH	1	45
RNF41 3	CKB	NH2-DLFDPIIEDR-COOH	1	39
RNF41 3	MYH9	NH2-DLGEELEALKTELEDTLDSTAAQQELR-COOH	10	31, 55, 150, 65, 45, 112, 51, 73, 41, 32
RNF41 3	TTC1	NH2-DLGNLVLRPFGLSTENFQIK-COOH	1	34
RNF41 3	SOGA1	NH2-DLGSDFQPPDFR-COOH	1	33
RNF41 3	SLC16A1	NH2-DLHDANTDLIGR-COOH	1	35
RNF41 3	RFC4	NH2-DLIDEGHAATQLVNQLHDVVVENNLSDK-COOH	2	64, 45
RNF41 3	DDX3X	NH2-DLLDLLVEAK-COOH	1	43
RNF41 3	PRPF4B	NH2-DLLDQILMLDPAKR-COOH	1	38
RNF41 3	GRPEL1	NH2-DLLEVADVLEK-COOH	1	46
RNF41 3	RPS27	NH2-DLLHPSPEEEK-COOH	1	42
RNF41 3	PLEC	NH2-DLLPSDMAVALLEAQAGTGHIIDPATSAR-COOH	1	59
RNF41 3	BIRC6	NH2-DLNGILLLDTALQTPVSK-COOH	1	84
RNF41 3	SRP68	NH2-DLPDVQELITQVR-COOH	1	51
RNF41 3	EDC3	NH2-DLPTSPVDLVINCLDCPENVFLR-COOH	2	31, 54
RNF41 3	MYH10	NH2-DLSEELEALKTELEDTLDTTAAQQELR-COOH	6	142, 85, 70, 70, 57, 77
RNF41 3	IRS4	NH2-DLSPSSAPAVASAAEPTLALSQVVAAASALAAAPGIGAAAAAAGFDSASAR-COOH	1	61
RNF41 3	SPTAN1	NH2-DLSSVQTLLTK-COOH	1	32
RNF41 3	ACTB	NH2-DLTDYLMK-COOH	17	38, 49, 38, 38, 35, 35, 35, 32, 34, 37, 36, 35, 38, 37, 38, 33, 44
RNF41 3	SRR	NH2-DLVDDIFTVTEDEIK-COOH	1	69
RNF41 3	FASN	NH2-DLVEAVAHILGIR-COOH	1	56
RNF41 3	ACLY	NH2-DLVSSLTSGLLTIGDR-COOH	1	79
RNF41 3	ACTB	NH2-DLYANTVLSGGTTM<Mox>YPGIADR-COOH	2	58, 31
RNF41 3	ACTB	NH2-DLYANTVLSGGTTMYPGIADR-COOH	40	93, 105, 149, 109, 149, 47, 138, 102, 154, 106, 179, 88, 140, 113, 145, 159, 112, 149, 109, 114, 125, 112, 154, 105, 168, 112, 188, 99, 168, 81, 163, 85, 128, 127, 168, 104, 118, 45, 135, 47
RNF41 3	DSG2	NH2-DMAGAQAAAVALNEEFLR-COOH	1	52
RNF41 3	PC	NH2-DMAGLLKPTACTMLVSSLR-COOH	1	89
RNF41 3	MYH9	NH2-DMFQETMEAMR-COOH	1	54
RNF41 3	RPS15	NH2-DMIILPEMVGSMVGVYNGK-COOH	2	74, 67
RNF41 3	FASTKD5	NH2-DMNSKPEFLETVFLLETMLGGPQYVK-COOH	1	72
RNF41 3	ATP1A1	NH2-DMTSEQLDDILK-COOH	1	54
RNF41 3	MYH10	NH2-DNFQETMEAMHIMGFSHEEILSMLK-COOH	1	89
RNF41 3	FLNA	NH2-DNGNGTYSCSYVPR-COOH	1	95
RNF41 3	HSPA5	NH2-DNHLLGTFDLTGIPPAPR-COOH	1	50
RNF41 3	HIST1H4A	NH2-DNIQGITKPAIR-COOH	2	59, 41
RNF41 3	VIM	NH2-DNLAEDIMR-COOH	2	32, 38
RNF41 3	NOLC1	NH2-DNQLSEVANK-COOH	1	49
RNF41 3	HSP90AA1	NH2-DNSTMGYMAAK-COOH	1	37
RNF41 3	ACACA	NH2-DNTCVVEFQFMLPTSHPNR-COOH	2	68, 88
RNF41 3	PPP2R1A	NH2-DNTIEHLLPLFLAQLKDECPEVR-COOH	1	72
RNF41 3	ARPC2	NH2-DNTINLIHTFR-COOH	1	36
RNF41 3	GANAB	NH2-DPAEGDGAQPEETPR-COOH	1	55
RNF41 3	ETFA	NH2-DPEAPIFQVADYGIVADLFK-COOH	1	59
RNF41 3	RPSA	NH2-DPEEIEKEEQAAAEK-COOH	1	47
RNF41 3	ERAL1	NH2-DPNTQSVGNPQR-COOH	1	76
RNF41 3	ACACA	NH2-DPSLPLLELQDIMTSVSGR-COOH	2	79, 79
RNF41 3	FASN	NH2-DPSQQELPR-COOH	1	47
RNF41 3	PKM	NH2-DPVQEAWAEDVDLR-COOH	1	77
RNF41 3	SERPINH1	NH2-DQAVENILVSPVVVASSLGLVSLGGK-COOH	1	92
RNF41 3	MYO1C	NH2-DQAVMISGESGAGK-COOH	1	65
RNF41 3	ATP5B	NH2-DQEGQDVLLFIDNIFR-COOH	2	120, 77
RNF41 3	MYL6	NH2-DQGTYEDYVEGLR-COOH	1	80
RNF41 3	IGF2BP1	NH2-DQTPDENDQVIVK-COOH	1	38
RNF41 3	TMOD1	NH2-DREDLVPYTGEK-COOH	1	46
RNF41 3	TMOD3	NH2-DREDYVPYTGEK-COOH	1	37
RNF41 3	ACTR3	NH2-DREVGIPPEQSLETAK-COOH	2	80, 34
RNF41 3	DHX30	NH2-DSGPLSDPITGKPYVPLLEAEEVR-COOH	1	65
RNF41 3	ARPC2	NH2-DSIVHQAGMLK-COOH	1	60
RNF41 3	KHDRBS1	NH2-DSLDPSFTHAMQLLTAEIEK-COOH	1	66
RNF41 3	GSN	NH2-DSQEEEKTEALTSAK-COOH	1	89
RNF41 3	PRRC2A	NH2-DSQSASGEERPPEADGK-COOH	1	59
RNF41 3	YWHAQ	NH2-DSTLIMQLLR-COOH	1	52
RNF41 3	ACTB	NH2-DSYVGDEAQSK-COOH	1	29
RNF41 3	ACTB	NH2-DSYVGDEAQSKR-COOH	15	59, 94, 62, 31, 33, 41, 37, 40, 50, 38, 59, 70, 40, 46, 65
RNF41 3	ARPC2	NH2-DTDAAVGDNIGYITFVLFPR-COOH	1	72
RNF41 3	CLTC	NH2-DTELAEELLQWFLQEEK-COOH	2	108, 76
RNF41 3	XRCC6	NH2-DTGIFLDLMHLK-COOH	2	62, 45
RNF41 3	PPIB	NH2-DTNGSQFFITTVK-COOH	1	63
RNF41 3	C1QBP	NH2-DTNYTLNTDSLDWALYDHLMDFLADR-COOH	1	32
RNF41 3	ACAA1	NH2-DTTPDELLSAVMTAVLK-COOH	1	52
RNF41 3	AMOT	NH2-DTTVISHSPNTSYDTALEAR-COOH	1	75
RNF41 3	MYO5C	NH2-DTVYDMLVEILR-COOH	1	67
RNF41 3	ACACA	NH2-DVDDGLQAAEEVGYPVMIK-COOH	2	77, 55
RNF41 3	FLNA	NH2-DVDIIDHHDNTYTVK-COOH	2	41, 38
RNF41 3	MYH14	NH2-DVEGIVGLEQVSSLGDGPPGGRPR-COOH	1	41
RNF41 3	JAK1	NH2-DVENIMVEEFVEGGPLDLFMHR-COOH	1	84
RNF41 3	MYH9	NH2-DVLLQVDDERR-COOH	1	33
RNF41 3	TUBA1C	NH2-DVNAAIATIK-COOH	1	43
RNF41 3	RPS19	NH2-DVNQQEFVR-COOH	1	37
RNF41 3	CAPZA1	NH2-DVQDSLTVSNEAQTAK-COOH	1	61
RNF41 3	RPS11	NH2-DVQIGDIVTVGECRPLSK-COOH	1	57
RNF41 3	IRS4	NH2-DVWQVIVKPR-COOH	1	39
RNF41 3	PRDX3	NH2-DYGVLLEGSGLALR-COOH	1	51
RNF41 3	RPS10	NH2-DYLHLPPEIVPATLR-COOH	1	41
RNF41 3	PPP1R9B	NH2-EAAAVAPPER-COOH	1	49
RNF41 3	YWHAE	NH2-EAAENSLVAYK-COOH	1	70
RNF41 3	P4HB	NH2-EADDIVNWLK-COOH	1	35
RNF41 3	CALD1	NH2-EAEGAPQVEAGK-COOH	1	60
RNF41 3	CALD1	NH2-EAEGAPQVEAGKR-COOH	1	62
RNF41 3	TUBB	NH2-EAESCDCLQGFQLTHSLGGGTGSGMGTLLISK-COOH	1	120
RNF41 3	SPTAN1	NH2-EAFLNTEDKGDSLDSVEALIK-COOH	2	81, 65
RNF41 3	MYL12B	NH2-EAFNMIDQNR-COOH	1	48
RNF41 3	CALM1	NH2-EAFSLFDKDGDGTITTK-COOH	1	33
RNF41 3	FLNB	NH2-EAFTNKPNVFTVVTR-COOH	1	31
RNF41 3	SRSF1	NH2-EAGDVCYADVYR-COOH	1	40
RNF41 3	RPS11	NH2-EAIEGTYIDKK-COOH	1	59
RNF41 3	PGRMC1	NH2-EALKDEYDDLSDLTAAQQETLSDWESQFTFK-COOH	1	109
RNF41 3	KCMF1	NH2-EAMDPIAELLSQLSGVR-COOH	1	64
RNF41 3	NCL	NH2-EAMEDGEIDGNK-COOH	1	31
RNF41 3	FLNB	NH2-EAMQQADDWLGVPQVITPEEIIHPDVDEHSVMTYLSQFPK-COOH	1	68
RNF41 3	CKAP5	NH2-EAMTAIAEACMLPWTAEQVVSMAFSQK-COOH	1	52
RNF41 3	EIF4A3	NH2-EANFTVSSMHGDMPQK-COOH	1	33
RNF41 3	RPL7	NH2-EANNFLWPFK-COOH	1	54
RNF41 3	MARCKS	NH2-EAPAEGEAAEPGSPTAAEGEAASAASSTSSPK-COOH	1	45
RNF41 3	MYH14	NH2-EAQAALAEAQEDLESER-COOH	1	104
RNF41 3	RAI14	NH2-EAQAELEDYRK-COOH	1	51
RNF41 3	CAPZA1	NH2-EASDPQPEEADGGLK-COOH	1	60
RNF41 3	ACACA	NH2-EASFEYLQNEGER-COOH	1	65
RNF41 3	CAPZA2	NH2-EATDPRPCEVENAVESWR-COOH	1	47
RNF41 3	PDIA3	NH2-EATNPPVIQEEKPK-COOH	2	53, 33
RNF41 3	FLNB	NH2-EATTDFTVDSRPLTQVGGDHIK-COOH	1	31
RNF41 3	MRPS12	NH2-EAVCFIPGEGHTLQEHQIVLVEGGR-COOH	1	32
RNF41 3	PRPF8	NH2-EAVVNTQELLDLLVK-COOH	1	65
RNF41 3	ACAT1	NH2-EAYMGNVLQGGEGQAPTR-COOH	1	85
RNF41 3	RPL23	NH2-ECADLWPR-COOH	1	68
RNF41 3	RPS27A	NH2-ECPSDECGAGVFMASHFDR-COOH	1	74
RNF41 3	DBN1	NH2-EDENAEPVGTTYQK-COOH	1	58
RNF41 3	YBX1	NH2-EDGNEEDKENQGDETQGQQPPQR-COOH	1	82
RNF41 3	ILF3	NH2-EDITQSAQHALR-COOH	1	35
RNF41 3	TPM4	NH2-EDKYEEEIK-COOH	1	48
RNF41 3	MYL12B	NH2-EDLHDMLASLGK-COOH	1	76
RNF41 3	EIF5A	NH2-EDLRLPEGDLGK-COOH	1	33
RNF41 3	RPLP0	NH2-EDLTEIR-COOH	1	62
RNF41 3	MYH9	NH2-EDQSILCTGESGAGK-COOH	5	85, 43, 54, 36, 45
RNF41 3	MYH9	NH2-EDQSILCTGESGAGKTENTK-COOH	1	38
RNF41 3	HNRNPA1	NH2-EDSQRPGAHLTVK-COOH	1	39
RNF41 3	VIM	NH2-EEAENTLQSFR-COOH	3	59, 55, 63
RNF41 3	XRCC5	NH2-EEASGSSVTAEEAK-COOH	1	73
RNF41 3	XRCC5	NH2-EEASGSSVTAEEAKK-COOH	2	99, 51
RNF41 3	HSP90B1	NH2-EEEAIQLDGLNASQIR-COOH	1	58
RNF41 3	ACTG1	NH2-EEEIAALVIDNGSGMCK-COOH	1	48
RNF41 3	ACACA	NH2-EEFLIPIYHQVAVQFADLHDTPGR-COOH	3	97, 52, 55
RNF41 3	ACACA	NH2-EEGIGPENLR-COOH	1	43
RNF41 3	MCFD2	NH2-EEGSEQAPLMSEDELINIIDGVLR-COOH	1	59
RNF41 3	DOCK7	NH2-EEIILTPIEVAIEDMQK-COOH	1	72
RNF41 3	HNRNPH1	NH2-EEIVQFFSGLEIVPNGITLPVDFQGR-COOH	2	119, 87
RNF41 3	HNRNPF	NH2-EEIVQFFSGLEIVPNGITLPVDPEGK-COOH	1	88
RNF41 3	BIRC6	NH2-EELLKLPCPEGLDPDTDDAPEVCR-COOH	2	63, 53
RNF41 3	MARCKS	NH2-EELQANGSAPAADKEEPAAAGSGAASPSAAEK-COOH	1	36
RNF41 3	ACACA	NH2-EENKSDMNTVLNYIFSHAQVTK-COOH	3	45, 59, 40
RNF41 3	DBN1	NH2-EESAADWALYTYEDGSDDLK-COOH	1	58
RNF41 3	HNRNPA2B1	NH2-EESGKPGAHVTVK-COOH	2	45, 63
RNF41 3	HNRNPA2B1	NH2-EESGKPGAHVTVKK-COOH	1	39
RNF41 3	MYH9	NH2-EEVGEEAIVELVENGK-COOH	1	90
RNF41 3	MYH9	NH2-EEVGEEAIVELVENGKK-COOH	2	70, 51
RNF41 3	RAB1B	NH2-EFADSLGIPFLETSAK-COOH	1	52
RNF41 3	AKR1B1	NH2-EFFPLDESGNVVPSDTNILDTWAAMEELVDEGLVK-COOH	1	50
RNF41 3	SF3B1	NH2-EFGAGPLFNQILPLLMSPTLEDQER-COOH	2	43, 85
RNF41 3	ITPR2	NH2-EFGEDNDNAETSASGSPDTLLPSAIVPDIDEIAAQAETMFAGR-COOH	1	41
RNF41 3	MYBBP1A	NH2-EFLDFFWDIAKPEQETR-COOH	1	59
RNF41 3	EIF4G1	NH2-EFLPEGQDIGAFVAEQK-COOH	1	49
RNF41 3	ACTR3	NH2-EFNKYDTDGSK-COOH	1	48
RNF41 3	PABPC1	NH2-EFSPFGTITSAK-COOH	1	35
RNF41 3	CAPZA2	NH2-EGAAHAFAQYNLDQFTPVK-COOH	2	92, 59
RNF41 3	DDX50	NH2-EGAFSNFPISEETIK-COOH	1	47
RNF41 3	MPRIP	NH2-EGEFTLSAMTSGIR-COOH	1	69
RNF41 3	DNAJA1	NH2-EGGAGGGFGSPMDIFDMFFGGGGR-COOH	2	108, 39
RNF41 3	PRDX2	NH2-EGGLGPLNIPLLADVTR-COOH	1	67
RNF41 3	TRAP1	NH2-EGIVTATEQEVKEDIAK-COOH	1	39
RNF41 3	MYO6	NH2-EGLGVNEVHYVDNQDCIDLIEAK-COOH	1	78
RNF41 3	PPIA	NH2-EGMNIVEAMER-COOH	1	39
RNF41 3	SPTBN1	NH2-EGMQLISEKPETEAVVK-COOH	1	40
RNF41 3	EEF1A2	NH2-EGNASGVSLLEALDTILPPTRPTDKPLR-COOH	1	25
RNF41 3	ATP5B	NH2-EGNDLYHEMIESGVINLK-COOH	2	64, 34
RNF41 3	MYL6	NH2-EGNGTVMGAEIR-COOH	2	56, 58
RNF41 3	FLNA	NH2-EGPYSISVLYGDEEVPR-COOH	1	81
RNF41 3	SRRM2	NH2-EGRPPEPTPAK-COOH	1	36
RNF41 3	MCCC1	NH2-EGSIEIDIPVPK-COOH	1	44
RNF41 3	STT3A	NH2-EGSPVLLNCLMYK-COOH	1	37
RNF41 3	DBN1	NH2-EGTQASEGYFSQSQEEEFAQSEELCAK-COOH	1	135
RNF41 3	LUZP1	NH2-EGVNQPAAVVMEDSSPHEALR-COOH	1	47
RNF41 3	MDH2	NH2-EGVVECSFVK-COOH	1	48
RNF41 3	EEF1A2	NH2-EHALLAYTLGVK-COOH	1	32
RNF41 3	TMOD3	NH2-EHLLSYLEK-COOH	1	34
RNF41 3	UACA	NH2-EHLTSEAASGNHR-COOH	2	80, 65
RNF41 3	ARPC1A	NH2-EHNGHITGIDWAPK-COOH	1	69
RNF41 3	ARPC1B	NH2-EHNGQVTGIDWAPESNR-COOH	1	117
RNF41 3	DOCK7	NH2-EHQEDPEMLIDLMYR-COOH	1	50
RNF41 3	UNC45A	NH2-EIASTLMESEMMEILSVLAK-COOH	1	73
RNF41 3	SPTBN1	NH2-EIEELQSQAQALSQEGK-COOH	1	73
RNF41 3	ITPR2	NH2-EIETFVSLLR-COOH	1	33
RNF41 3	KRT9	NH2-EIETYHNLLEGGQEDFESSGAGK-COOH	1	60
RNF41 3	PPP1CC	NH2-EIFLSQPILLELEAPLK-COOH	1	38
RNF41 3	MYH10	NH2-EIFMQVEDER-COOH	1	48
RNF41 3	MYH10	NH2-EIFMQVEDERR-COOH	2	34, 33
RNF41 3	TUBA1C	NH2-EIIDLVLDR-COOH	1	68
RNF41 3	RPL12	NH2-EILGTAQSVGCNVDGR-COOH	1	74
RNF41 3	ACLY	NH2-EILIPVFK-COOH	1	29
RNF41 3	BAG2	NH2-EILLEMIHSIQNSQDMR-COOH	1	57
RNF41 3	LARP4B	NH2-EISESTPVEEVEALFK-COOH	1	47
RNF41 3	NUP155	NH2-EITAIESSVPCQLLESVLQELK-COOH	1	47
RNF41 3	ACTB	NH2-EITALAPSTMK-COOH	23	51, 58, 68, 41, 42, 41, 51, 34, 63, 49, 58, 48, 41, 50, 48, 51, 51, 56, 58, 57, 66, 59, 60
RNF41 3	TUBB	NH2-EIVHIQAGQCGNQIGAK-COOH	1	71
RNF41 3	SSFA2	NH2-EIVSGLLAAVSSSK-COOH	1	73
RNF41 3	COX5A	NH2-EIYPYVIQELRPTLNELGISTPEELGLDKV-COOH	1	36
RNF41 3	GNAI2	NH2-EIYTHFTCATDTK-COOH	1	33
RNF41 3	TPM4	NH2-EKAEGDVAALNR-COOH	1	51
RNF41 3	SPTAN1	NH2-EKEPIAASTNR-COOH	2	43, 47
RNF41 3	YWHAB	NH2-EKIEAELQDICNDVLELLDK-COOH	2	93, 50
RNF41 3	ACTB	NH2-EKLCYVALDFEQEMATAASSSSLEK-COOH	17	90, 121, 53, 95, 53, 45, 82, 41, 39, 114, 59, 101, 96, 90, 62, 43, 50
RNF41 3	VIM	NH2-EKLQEEMLQR-COOH	2	58, 50
RNF41 3	EIF2S2	NH2-EKNPDMVAGEK-COOH	1	44
RNF41 3	CACYBP	NH2-EKPSYDTETDPSEGLMNVLK-COOH	1	49
RNF41 3	CACYBP	NH2-EKPSYDTETDPSEGLMNVLKK-COOH	2	68, 39
RNF41 3	HNRNPU	NH2-EKPYFPIPEEYTFIQNVPLEDR-COOH	2	40, 91
RNF41 3	RAI14	NH2-EKVHSEVVQIR-COOH	1	32
RNF41 3	SF3B3	NH2-ELAAEMAAAFLNENLPESIFGAPK-COOH	1	51
RNF41 3	RPS3	NH2-ELAEDGYSGVEVR-COOH	1	70
RNF41 3	SVIL	NH2-ELAEQGEPDSSTLSLAEK-COOH	1	46
RNF41 3	PPP1R9A	NH2-ELAGGDFTSPDASASSCGK-COOH	1	55
RNF41 3	PRDX6	NH2-ELAILLGMLDPAEKDEK-COOH	2	61, 53
RNF41 3	DDX5	NH2-ELAQQVQQVAAEYCR-COOH	1	91
RNF41 3	DHX9	NH2-ELDALDANDELTPLGR-COOH	1	92
RNF41 3	C7orf50	NH2-ELDEEGSDPPLPGR-COOH	1	40
RNF41 3	MYH10	NH2-ELEAELEDERK-COOH	1	51
RNF41 3	YWHAG	NH2-ELEAVCQDVLSLLDNYLIK-COOH	2	98, 54
RNF41 3	MYH9	NH2-ELEDATETADAMNR-COOH	3	90, 46, 44
RNF41 3	MYH14	NH2-ELEDVTESAESMNR-COOH	1	54
RNF41 3	HSPA5	NH2-ELEEIVQPIISK-COOH	1	42
RNF41 3	HSPA1A	NH2-ELEQVCNPIISGLYQGAGGPGPGGFGAQGPK-COOH	1	120
RNF41 3	YWHAH	NH2-ELETVCNDVLSLLDK-COOH	1	94
RNF41 3	RPL32	NH2-ELEVLLMCNK-COOH	1	61
RNF41 3	MPRIP	NH2-ELEVLSEQYSQK-COOH	1	60
RNF41 3	HSP90AA1	NH2-ELISNSSDALDK-COOH	1	48
RNF41 3	LYAR	NH2-ELLEQISAFDNVPR-COOH	1	53
RNF41 3	PARP1	NH2-ELLIFNK-COOH	1	33
RNF41 3	ARPC4	NH2-ELLLQPVTISR-COOH	1	36
RNF41 3	PRKDC	NH2-ELLNPVVEFVSHPSTTCR-COOH	1	32
RNF41 3	VCL	NH2-ELLPVLISAMK-COOH	1	37
RNF41 3	TUFM	NH2-ELLTEFGYK-COOH	1	37
RNF41 3	MYL12B	NH2-ELLTTMGDR-COOH	1	42
RNF41 3	MYL12B	NH2-ELLTTMGDRFTDEEVDELYR-COOH	1	44
RNF41 3	ARPC2	NH2-ELQAHGADELLKR-COOH	1	57
RNF41 3	EIF4G1	NH2-ELQALYALQALVVTLEQPPNLLR-COOH	1	29
RNF41 3	ALDOA	NH2-ELSDIAHR-COOH	1	41
RNF41 3	FANCD2	NH2-ELSDLLIENTSLTVPILDVLSSLR-COOH	1	72
RNF41 3	MYH14	NH2-ELSSTEAQLHDAQELLQEETR-COOH	1	104
RNF41 3	LIMA1	NH2-ELSVEEQIKR-COOH	1	53
RNF41 3	MYO1D	NH2-ELYERPPHLFAIADAAYK-COOH	1	57
RNF41 3	MYH9	NH2-EMEAELEDERK-COOH	2	48, 38
RNF41 3	VIM	NH2-EMEENFAVEAANYQDTIGR-COOH	12	117, 94, 68, 104, 65, 42, 45, 36, 33, 83, 50, 44
RNF41 3	NEXN	NH2-EMLASDDEEDVSSK-COOH	1	51
RNF41 3	YWHAQ	NH2-EMQPTHPIR-COOH	1	33
RNF41 3	PSMC4	NH2-ENAPAIIFIDEIDAIATK-COOH	1	37
RNF41 3	TMOD3	NH2-ENDAHLVEVNLNNIK-COOH	1	57
RNF41 3	BIRC6	NH2-ENGADIFLYNANR-COOH	1	62
RNF41 3	ACAT1	NH2-ENGTVTAANASTLNDGAAALVLMTADAAK-COOH	1	73
RNF41 3	IPO7	NH2-ENIVEAIIHSPELIR-COOH	1	54
RNF41 3	PC	NH2-ENNVDAVHPGYGFLSER-COOH	1	36
RNF41 3	FLII	NH2-ENPNLVMPPKPADR-COOH	1	54
RNF41 3	MPRIP	NH2-ENQELNAHNQELNNR-COOH	1	41
RNF41 3	FMR1	NH2-ENSTHFSQPNSTK-COOH	1	54
RNF41 3	IDH3A	NH2-ENTEGEYSGIEHVIVDGVVQSIK-COOH	1	78
RNF41 3	LIMA1	NH2-ENVPPGPEVCITHQEGEK-COOH	2	75, 70
RNF41 3	DBNL	NH2-EPAAAISRPR-COOH	1	38
RNF41 3	XPO1	NH2-EPEVLSTMAIIVNK-COOH	1	56
RNF41 3	C4A	NH2-EPFLSCCQFAESLR-COOH	1	56
RNF41 3	ARPC2	NH2-EPPLELK-COOH	1	30
RNF41 3	LZTS2	NH2-EPPVPPATADPFLLAESDEAK-COOH	1	45
RNF41 3	MYH9	NH2-EQADFAIEALAK-COOH	1	60
RNF41 3	MYH10	NH2-EQADFAVEALAK-COOH	1	47
RNF41 3	MYH10	NH2-EQEVAELK-COOH	1	34
RNF41 3	MYH9	NH2-EQEVNILKK-COOH	1	46
RNF41 3	MYH14	NH2-EQEVTELKK-COOH	1	35
RNF41 3	USP9Y	NH2-EQHDALEFFNSLVDSLDEALK-COOH	1	68
RNF41 3	CHTOP	NH2-EQLDNQLDAYMSK-COOH	1	56
RNF41 3	MYH9	NH2-EQLEEEEEAKHNLEK-COOH	2	96, 74
RNF41 3	MYO1B	NH2-EQLLQSNPVLEAFGNAK-COOH	2	101, 60
RNF41 3	ATP1A1	NH2-EQPLDEELKDAFQNAYLELGGLGER-COOH	1	32
RNF41 3	SET	NH2-EQQEAIEHIDEVQNEIDR-COOH	1	36
RNF41 3	HSPA9	NH2-EQQIVIQSSGGLSK-COOH	1	46
RNF41 3	HSPA9	NH2-EQQIVIQSSGGLSKDDIENMVK-COOH	1	55
RNF41 3	DBN1	NH2-EQSIFGDHRDEEEETHMK-COOH	2	28, 42
RNF41 3	HSP90AB1	NH2-EQVANSAFVER-COOH	1	52
RNF41 3	RPL3	NH2-ERLEQQVPVNQVFGQDEMIDVIGVTK-COOH	1	55
RNF41 3	MYH9	NH2-ERNTDQASMPDNTAAQK-COOH	2	87, 60
RNF41 3	MYH10	NH2-ERNTDQASMPENTVAQK-COOH	1	31
RNF41 3	HSPA9	NH2-ERVEAVNMAEGIIHDTETK-COOH	1	62
RNF41 3	DDX17	NH2-ESAAPAAAPTAEAPPPSVVTRPEPQALPSPAIR-COOH	1	30
RNF41 3	SON	NH2-ESDQTLAALLSPK-COOH	1	52
RNF41 3	SLC16A1	NH2-ESKEEETSIDVAGKPNEVTK-COOH	1	95
RNF41 3	MCCC1	NH2-ESLCQAALGLILK-COOH	1	71
RNF41 3	IRS4	NH2-ESNTPAPSTQGLPDSWGIIAEPR-COOH	1	103
RNF41 3	BIRC6	NH2-ESPEIEPLPFTLAHER-COOH	1	45
RNF41 3	PCBP1	NH2-ESTGAQVQVAGDMLPNSTER-COOH	1	61
RNF41 3	RAI14	NH2-ESVFFAEPPFK-COOH	1	33
RNF41 3	NAV1	NH2-ETGIGDVPLVILLDDLSEAGSISELVNGALTCK-COOH	1	90
RNF41 3	HSPA9	NH2-ETGVDLTKDNMALQR-COOH	1	39
RNF41 3	BCLAF1	NH2-ETGYVVERPSTTK-COOH	1	33
RNF41 3	SPECC1L	NH2-ETIFELEDEVEQHR-COOH	1	39
RNF41 3	CEP97	NH2-ETISQATSEK-COOH	1	45
RNF41 3	MYO5A	NH2-ETLEPLIQAAQLLQVK-COOH	2	54, 43
RNF41 3	MYO5C	NH2-ETLEPLSQAAWLLQVK-COOH	1	28
RNF41 3	SNRNP200	NH2-ETLLNGVGYLHEGLSPMER-COOH	1	33
RNF41 3	SON	NH2-ETLPDSGFSANIEDINEADLVRPLLPK-COOH	1	75
RNF41 3	PRKCSH	NH2-ETMVTSTTEPSR-COOH	1	59
RNF41 3	VIM	NH2-ETNLDSLPLVDTHSK-COOH	1	59
RNF41 3	DHX9	NH2-ETPFELIEALLK-COOH	1	46
RNF41 3	LIMA1	NH2-ETPHSPGVEDAPIAK-COOH	2	53, 46
RNF41 3	ACTN4	NH2-ETTDTDTADQVIASFK-COOH	1	48
RNF41 3	ABCF2	NH2-ETTEVDLLTK-COOH	1	63
RNF41 3	DOCK7	NH2-ETTFPDQVQDLVFNLHMILSDTVK-COOH	1	34
RNF41 3	XRCC5	NH2-ETVYCLNDDDETEVLKEDIIQGFR-COOH	1	54
RNF41 3	SNRNP200	NH2-ETYEVLLSFIQAALGDQPR-COOH	1	75
RNF41 3	ATP5A1	NH2-EVAAFAQFGSDLDAATQQLLSR-COOH	1	91
RNF41 3	TUBB	NH2-EVDEQMLNVQNK-COOH	1	63
RNF41 3	NCL	NH2-EVFEDAAEIR-COOH	1	49
RNF41 3	ACACA	NH2-EVFFMNTQSIVQLVQR-COOH	1	62
RNF41 3	SLC1A5	NH2-EVLDSFLDLAR-COOH	1	62
RNF41 3	ACSL3	NH2-EVLNEEDEVQPNGK-COOH	1	41
RNF41 3	ABCF2	NH2-EVPIPEHIDIYHLTR-COOH	2	60, 39
RNF41 3	C1QBP	NH2-EVSFQSTGESEWK-COOH	1	73
RNF41 3	RPL3	NH2-EVVEAVTIVETPPMVVVGIVGYVETPR-COOH	4	42, 73, 106, 30
RNF41 3	PTMA	NH2-EVVEEAENGR-COOH	1	48
RNF41 3	NEFM	NH2-EYQDLLNVK-COOH	1	34
RNF41 3	GNAI2	NH2-EYQLNDSAAYYLNDLER-COOH	1	61
RNF41 3	GNAI3	NH2-EYQLNDSASYYLNDLDR-COOH	1	60
RNF41 3	RPSA	NH2-FAAATGATPIAGR-COOH	1	66
RNF41 3	VIM	NH2-FADLSEAANR-COOH	2	55, 36
RNF41 3	CLEC16A	NH2-FAGLLQDMQVTGVEDDSR-COOH	1	98
RNF41 3	PDIA4	NH2-FAMEPEEFDSDTLR-COOH	1	50
RNF41 3	SPTBN1	NH2-FANSLVGVQQQLQAFNTYR-COOH	1	41
RNF41 3	ITPR3	NH2-FANTMEFVEDYLNNVVSEAVPFANEEK-COOH	1	43
RNF41 3	VIM	NH2-FANYIDK-COOH	1	41
RNF41 3	TMOD3	NH2-FCNIMGSSNGVDQEHFSNVVK-COOH	1	62
RNF41 3	CKB	NH2-FCTGLTQIETLFK-COOH	1	91
RNF41 3	ARPC1A	NH2-FCTTGIDGAMTIWDFK-COOH	1	63
RNF41 3	PHB	NH2-FDAGELITQR-COOH	1	51
RNF41 3	HSPA8	NH2-FDDAVVQSDMK-COOH	1	31
RNF41 3	HAX1	NH2-FDDVWPMDPHPR-COOH	1	47
RNF41 3	MYO1C	NH2-FDEVLIR-COOH	1	36
RNF41 3	TUBA1C	NH2-FDGALNVDLTEFQTNLVPYPR-COOH	1	132
RNF41 3	BZW1	NH2-FDPTQFQDCIIQGLTETGTDLEAVAK-COOH	1	66
RNF41 3	MYH9	NH2-FDQLLAEEK-COOH	1	63
RNF41 3	PPP1R9B	NH2-FDSKPAPSAQPAPPPHPPSR-COOH	1	34
RNF41 3	RPS4X	NH2-FDTGNLCMVTGGANLGR-COOH	1	81
RNF41 3	ACTR2	NH2-FEAPEALFQPHLINVEGVGVAELLFNTIQAADIDTR-COOH	1	63
RNF41 3	MYO1D	NH2-FEEALQTIFNR-COOH	1	66
RNF41 3	BIRC6	NH2-FEINAYDPAIVQQLILSGDPSSGVDSR-COOH	2	68, 101
RNF41 3	PRKDC	NH2-FESQDTVALLEAILDGIVDPVDSTLR-COOH	2	79, 37
RNF41 3	SSFA2	NH2-FEVDQLQGLR-COOH	1	38
RNF41 3	DDX39B	NH2-FEVNISELPDEIDISSYIEQTR-COOH	1	38
RNF41 3	RPL15	NH2-FFEVILIDPFHK-COOH	2	38, 56
RNF41 3	ACACA	NH2-FGAYIVDGLR-COOH	1	76
RNF41 3	DOCK7	NH2-FGDLDEQEFVYKEPAITK-COOH	1	52
RNF41 3	DOCK7	NH2-FGEDVVEVIK-COOH	1	46
RNF41 3	RPS3	NH2-FGFPEGSVELYAEK-COOH	1	53
RNF41 3	MPRIP	NH2-FGMLDATDGPGTEDAALR-COOH	1	125
RNF41 3	CTTN	NH2-FGVEQDR-COOH	1	34
RNF41 3	CTTN	NH2-FGVQMDR-COOH	1	53
RNF41 3	NCL	NH2-FGYVDFESAEDLEK-COOH	1	62
RNF41 3	SRSF11	NH2-FHDPDSAVVAQHLTNTVFVDR-COOH	1	45
RNF41 3	CAPZA2	NH2-FIIHAPPGEFNEVFNDVR-COOH	1	45
RNF41 3	CAPZA1	NH2-FITHAPPGEFNEVFNDVR-COOH	2	65, 48
RNF41 3	HMGB1	NH2-FKDPNAPK-COOH	2	44, 36
RNF41 3	ITPR2	NH2-FLDYLSDLCVSNTTAIPVTQELICK-COOH	1	46
RNF41 3	PLEC	NH2-FLEVQYLTGGLIEPDTPGR-COOH	1	74
RNF41 3	ACTR3	NH2-FLGPEIFFHPEFANPDFTQPISEVVDEVIQNCPIDVR-COOH	1	59
RNF41 3	IQGAP3	NH2-FLNPAVVAPDAFDIVAMAAGGALAAPQR-COOH	1	30
RNF41 3	LETM1	NH2-FLQDTIEEMALK-COOH	1	47
RNF41 3	BIRC6	NH2-FLSGTSPHGTNQHSPQVGPTATQAMQEFLTR-COOH	1	76
RNF41 3	MYH9	NH2-FLSNGHVTIPGQQDK-COOH	1	63
RNF41 3	MYH9	NH2-FLSNGHVTIPGQQDKDMFQETMEAMR-COOH	3	61, 69, 30
RNF41 3	MYH10	NH2-FLSNGYIPIPGQQDK-COOH	1	35
RNF41 3	ATP5B	NH2-FLSQPFQVAEVFTGHMGK-COOH	1	32
RNF41 3	DDX1	NH2-FLVLDEADGLLSQGYSDFINR-COOH	1	94
RNF41 3	DOCK7	NH2-FMDDIAALVSTIASDIVSR-COOH	2	70, 89
RNF41 3	ACTR3	NH2-FMEQVIFK-COOH	1	36
RNF41 3	DDX39B	NH2-FMQDPMEIFVDDETK-COOH	1	64
RNF41 3	DDX39A	NH2-FMQDPMEVFVDDETK-COOH	1	72
RNF41 3	RPL10	NH2-FNADEFEDMVAEKR-COOH	2	60, 61
RNF41 3	CKB	NH2-FPAEDEFPDLSAHNNHMAK-COOH	1	58
RNF41 3	NOP58	NH2-FQDTAEALAAFTALMEGK-COOH	1	44
RNF41 3	CKAP5	NH2-FQPASAPAEDCISSSTEPKPDPK-COOH	1	39
RNF41 3	IQGAP1	NH2-FQPGETLTEILETPATSEQEAEHQR-COOH	1	79
RNF41 3	H3F3A	NH2-FQSAAIGALQEASEAYLVGLFEDTNLCAIHAK-COOH	1	73
RNF41 3	HSP90B1	NH2-FQSSHHPTDITSLDQYVER-COOH	1	68
RNF41 3	ACTB	NH2-FRCPEALFQPSFLGMESCGIHETTFNSIMK-COOH	7	84, 77, 60, 71, 47, 65, 38
RNF41 3	LRRFIP2	NH2-FSAEDEALSNIAR-COOH	1	67
RNF41 3	SCD	NH2-FSETHADPHNSR-COOH	2	49, 60
RNF41 3	MPRIP	NH2-FSLCILTPEK-COOH	1	60
RNF41 3	DNAJA3	NH2-FSQLAEAYEVLSDEVK-COOH	1	65
RNF41 3	DNAJA3	NH2-FSQLAEAYEVLSDEVKR-COOH	1	70
RNF41 3	MYL12B	NH2-FTDEEVDELYR-COOH	2	81, 40
RNF41 3	CAPZA1	NH2-FTITPPTAQVVGVLK-COOH	1	62
RNF41 3	RPL22	NH2-FTLDCTHPVEDGIMDAANFEQFLQER-COOH	1	38
RNF41 3	MYH10	NH2-FVAELWK-COOH	1	42
RNF41 3	RPS3	NH2-FVDGLMIHSGDPVNYYVDTAVR-COOH	2	73, 80
RNF41 3	DDX5	NH2-FVINYDYPNSSEDYIHR-COOH	1	68
RNF41 3	BIRC6	NH2-FVLNSNITNIPQIQVTLLK-COOH	1	34
RNF41 3	RCN2	NH2-FVNDYDKDNDGR-COOH	1	34
RNF41 3	MYH9	NH2-FVSELWK-COOH	1	42
RNF41 3	IRS4	NH2-FVTPSEPVAHSR-COOH	1	33
RNF41 3	ACACA	NH2-FVVMVTPEDLK-COOH	1	44
RNF41 3	EZR	NH2-FYPEDVAEELIQDITQK-COOH	1	59
RNF41 3	LRCH3	NH2-GAANHDLTDTTR-COOH	1	52
RNF41 3	PKM	NH2-GADFLVTEVENGGSLGSK-COOH	1	41
RNF41 3	PPP1R12A	NH2-GADINYANVDGLTALHQACIDDNVDMVK-COOH	1	77
RNF41 3	RAI14	NH2-GADLNLVDSLGYNALHYSK-COOH	2	67, 79
RNF41 3	YBX1	NH2-GAEAANVTGPGGVPVQGSK-COOH	1	57
RNF41 3	FLNB	NH2-GAGIGGLGITVEGPSESK-COOH	1	44
RNF41 3	FLNA	NH2-GAGTGGLGLAVEGPSEAK-COOH	1	83
RNF41 3	FLNB	NH2-GAGTGGLGLTVEGPCEAK-COOH	1	38
RNF41 3	MYH9	NH2-GALALEEK-COOH	1	48
RNF41 3	KPNB1	NH2-GALQYLVPILTQTLTK-COOH	1	49
RNF41 3	PC	NH2-GANAVGYTNYPDNVVFK-COOH	1	50
RNF41 3	HSPD1	NH2-GANPVEIR-COOH	1	43
RNF41 3	H1FX	NH2-GAPAAATAPAPTAHK-COOH	1	41
RNF41 3	MYO1C	NH2-GAPVGGHILSYLLEK-COOH	1	51
RNF41 3	IRS4	NH2-GAQDVAGGSNPGAHNPSANLAR-COOH	1	96
RNF41 3	CCT2	NH2-GATQQILDEAER-COOH	1	63
RNF41 3	RPL15	NH2-GATYGKPVHHGVNQLK-COOH	2	54, 34
RNF41 3	DDX21	NH2-GAVEALAAALAHISGATSVDQR-COOH	1	53
RNF41 3	BIRC6	NH2-GCDLLQEVSVTIR-COOH	1	43
RNF41 3	KIAA1598	NH2-GCESAVDELK-COOH	1	70
RNF41 3	CAPZB	NH2-GCWDSIHVVEVQEK-COOH	1	79
RNF41 3	MYH10	NH2-GDEVMVELAENGK-COOH	1	49
RNF41 3	MYH10	NH2-GDEVMVELAENGKK-COOH	2	61, 55
RNF41 3	MYO1B	NH2-GDFLFSSDHLIEMATK-COOH	2	87, 70
RNF41 3	ILF3	NH2-GDLDLELVLLCK-COOH	1	50
RNF41 3	ITPR3	NH2-GDLPDPIGTGLDPDWSAIAATQCR-COOH	1	61
RNF41 3	MYH9	NH2-GDLPFVVPR-COOH	1	53
RNF41 3	IRS4	NH2-GDNQAGGAAAAAAAPEPPPR-COOH	2	141, 42
RNF41 3	HAX1	NH2-GDPESPRPPALDDAFSILDLFLGR-COOH	1	33
RNF41 3	GCN1L1	NH2-GDTLLQALDLLPLLIQTVEK-COOH	1	32
RNF41 3	SF3B1	NH2-GDTPGHATPGHGGATSSAR-COOH	2	36, 58
RNF41 3	HNRNPA0	NH2-GDVAEGDLIEHFSQFGTVEK-COOH	1	51
RNF41 3	MARCKSL1	NH2-GDVTAEEAAGASPAK-COOH	1	73
RNF41 3	MYO1C	NH2-GDVVLQSDHVIETLTK-COOH	2	78, 45
RNF41 3	MARCKS	NH2-GEAAAERPGEAAVASSPSK-COOH	1	80
RNF41 3	FLNB	NH2-GEAGVPAEFSIWTR-COOH	1	54
RNF41 3	RPN1	NH2-GEDEEENNLEVR-COOH	1	82
RNF41 3	CLEC16A	NH2-GEDIFLDMFEDEYR-COOH	1	30
RNF41 3	MYO1C	NH2-GEELLSPLNLEQAAYAR-COOH	1	77
RNF41 3	MARCKSL1	NH2-GEGESPPVNGTDEAAGATGDAIEPAPPSQGAEAK-COOH	1	33
RNF41 3	ESYT1	NH2-GEGTGVLGSLSLPLSELLVADQLCLDR-COOH	1	44
RNF41 3	MARCKS	NH2-GEPAAAAAPEAGASPVEK-COOH	1	66
RNF41 3	ARPC5L	NH2-GFEKPTENSSAVLLQWHEK-COOH	2	39, 53
RNF41 3	ARPC5	NH2-GFESPSDNSSAMLLQWHEK-COOH	2	72, 111
RNF41 3	PLEC	NH2-GFFDPNTEENLTYLQLMER-COOH	1	102
RNF41 3	NCL	NH2-GFGFVDFNSEEDAK-COOH	1	40
RNF41 3	HNRNPD	NH2-GFGFVLFK-COOH	1	38
RNF41 3	FXR1	NH2-GFLEFVEDFIQVPR-COOH	1	63
RNF41 3	ATP5B	NH2-GFQQILAGEYDHLPEQAFYMVGPIEEAVAK-COOH	1	41
RNF41 3	TACC1	NH2-GGAAGEDEAGGPEGDPEEEDSQAETK-COOH	1	46
RNF41 3	PARP1	NH2-GGAAVDPDSGLEHSAHVLEK-COOH	1	41
RNF41 3	ITPR2	NH2-GGEEPIEESNILSPVQDGTK-COOH	1	103
RNF41 3	PRRC2A	NH2-GGGTGGPNHPPAPR-COOH	2	40, 45
RNF41 3	CSNK2A1	NH2-GGPNIITLADIVKDPVSR-COOH	1	55
RNF41 3	SRSF1	NH2-GGPPFAFVEFEDPR-COOH	1	67
RNF41 3	PARP1	NH2-GGSDDSSKDPIDVNYEK-COOH	1	87
RNF41 3	KRT9	NH2-GGSGGSYGGGGSGGGYGGGSGSR-COOH	1	103
RNF41 3	RPS23	NH2-GHAVGDIPGVR-COOH	1	38
RNF41 3	GNB2L1	NH2-GHNGWVTQIATTPQFPDMILSASR-COOH	1	41
RNF41 3	TUBB4A	NH2-GHYTEGAELVDAVLDVVR-COOH	1	46
RNF41 3	TUBB	NH2-GHYTEGAELVDSVLDVVR-COOH	2	84, 105
RNF41 3	RAB21	NH2-GIEELFLDLCK-COOH	1	58
RNF41 3	ABCD3	NH2-GIEGVQVIPLIPGAGEIIIADNIIK-COOH	2	39, 20
RNF41 3	AK2	NH2-GIHSAIDASQTPDVVFASILAAFSK-COOH	1	75
RNF41 3	MYO1C	NH2-GIISILDEECLRPGEATDLTFLEK-COOH	2	47, 53
RNF41 3	CYCS	NH2-GIIWGEDTLMEYLENPK-COOH	1	55
RNF41 3	CCDC138	NH2-GIQDNSPQHSVENKPK-COOH	1	63
RNF41 3	PPA1	NH2-GISCMNTTLSESPFK-COOH	1	31
RNF41 3	ABCD3	NH2-GISDLVLK-COOH	1	43
RNF41 3	NHP2L1	NH2-GISEFIVMAADAEPLEIILHLPLLCEDK-COOH	1	40
RNF41 3	YWHAZ	NH2-GIVDQSQQAYQEAFEISK-COOH	1	62
RNF41 3	NTPCR	NH2-GKPLALVEEIR-COOH	2	32, 42
RNF41 3	EFTUD2	NH2-GLAEDIENEVVQITWNR-COOH	2	49, 73
RNF41 3	RPS13	NH2-GLAPDLPEDLYHLIK-COOH	2	41, 35
RNF41 3	PC	NH2-GLAPVQAYLHIPDIIK-COOH	2	38, 42
RNF41 3	RPS3	NH2-GLCAIAQAESLR-COOH	1	47
RNF41 3	DDX54	NH2-GLDIPLLDNVINYSFPAK-COOH	1	70
RNF41 3	PMPCA	NH2-GLDTVVALLADVVLQPR-COOH	1	111
RNF41 3	RPL17	NH2-GLDVDSLVIEHIQVNK-COOH	1	61
RNF41 3	PLEC	NH2-GLFDEEMNEILTDPSDDTK-COOH	1	55
RNF41 3	PRDX1	NH2-GLFIIDDK-COOH	1	40
RNF41 3	PRDX3	NH2-GLFIIDPNGVIK-COOH	1	31
RNF41 3	HNRNPL	NH2-GLIDGVVEADLVEALQEFGPISYVVVMPK-COOH	2	79, 47
RNF41 3	ETFA	NH2-GLLPEELTPLILATQK-COOH	1	23
RNF41 3	POLR1D	NH2-GLNELMNVCQHVLDKFEASIK-COOH	1	46
RNF41 3	HNRNPH1	NH2-GLPWSCSADEVQR-COOH	1	46
RNF41 3	NCL	NH2-GLSEDTTEETLKESFDGSVR-COOH	2	59, 61
RNF41 3	RPS13	NH2-GLTPSQIGVILR-COOH	1	47
RNF41 3	FLNA	NH2-GLVEPVDVVDNADGTQTVNYVPSR-COOH	1	137
RNF41 3	FLNB	NH2-GLVEPVNVVDNGDGTHTVTYTPSQEGPYMVSVK-COOH	1	53
RNF41 3	TCOF1	NH2-GMGTVEGGDQSNPK-COOH	1	57
RNF41 3	AMOT	NH2-GMPPQSVVCKPQEPGHFYSEHR-COOH	2	48, 45
RNF41 3	ATP5A1	NH2-GMSLNLEPDNVGVVVFGNDK-COOH	1	58
RNF41 3	MYL12B	NH2-GNFNYIEFTR-COOH	1	51
RNF41 3	HNRNPU	NH2-GNFTLPEVAECFDEITYVELQKEEAQK-COOH	1	38
RNF41 3	BIRC6	NH2-GNLPTSGNISGFIR-COOH	1	43
RNF41 3	MYBBP1A	NH2-GNTAEGCVHETQEK-COOH	1	45
RNF41 3	CALD1	NH2-GNVFSSPTAAGTPNK-COOH	1	80
RNF41 3	CALD1	NH2-GNVFSSPTAAGTPNKETAGLK-COOH	2	66, 37
RNF41 3	RPLP0	NH2-GNVGFVFTK-COOH	1	41
RNF41 3	LIMA1	NH2-GNYDEGFGHRPHK-COOH	2	43, 75
RNF41 3	RPL4	NH2-GPCIIYNEDNGIIK-COOH	1	50
RNF41 3	IBA57	NH2-GPDAAPFLLGLLTNELPLPSPAAAGAPPAAR-COOH	1	53
RNF41 3	LRCH3	NH2-GPDPDSLSSQFMAYIEQR-COOH	1	50
RNF41 3	SCCPDH	NH2-GPEAGYVATPIAMVQAAMTLLSDASHLPK-COOH	1	76
RNF41 3	PARK7	NH2-GPGTSFEFALAIVEALNGK-COOH	1	89
RNF41 3	MAGED1	NH2-GPNAAYDFSQAATTGELAANK-COOH	1	66
RNF41 3	MYH14	NH2-GPSAGGGPGSGTSPQVEWTAR-COOH	1	129
RNF41 3	NPM1	NH2-GPSSVEDIK-COOH	1	49
RNF41 3	LRPPRC	NH2-GPTEAVGYFLYNLIDSMSDSEVQAK-COOH	1	34
RNF41 3	CTTN	NH2-GPVSGTEPEPVYSMEAADYR-COOH	1	66
RNF41 3	GTF2I	NH2-GPVTIPYPLFQSHVEDLYVEGLPEGIPFR-COOH	1	66
RNF41 3	TMED2	NH2-GQDMETEAHQNKLEEMINELAVAMTAVK-COOH	1	38
RNF41 3	ITPR1	NH2-GQGPDETMDGASGENEHKK-COOH	1	26
RNF41 3	DSG2	NH2-GQHEMSEMDGR-COOH	1	44
RNF41 3	SURF4	NH2-GQNDLMGTAEDFADQFLR-COOH	2	75, 123
RNF41 3	ACACA	NH2-GQVLPAHTLLNTVDVELIYEGVK-COOH	2	60, 129
RNF41 3	RPL23	NH2-GSAITGPVAK-COOH	1	36
RNF41 3	THRAP3	NH2-GSFSDTGLGDGK-COOH	1	58
RNF41 3	PDIA6	NH2-GSFSEQGINEFLR-COOH	1	49
RNF41 3	PPIF	NH2-GSGDPSSSSSSGNPLVYLDVDANGKPLGR-COOH	1	62
RNF41 3	UBR5	NH2-GSGLLGSQPQPVIPASVIPEELISQAQVVLQGK-COOH	1	56
RNF41 3	UQCRC2	NH2-GSNTTSHLHQAVAK-COOH	1	94
RNF41 3	DAP3	NH2-GSPLGEVVEQGITR-COOH	1	35
RNF41 3	PDIA6	NH2-GSTAPVGGGAFPTIVER-COOH	1	48
RNF41 3	CCT8	NH2-GSTDNLMDDIER-COOH	1	39
RNF41 3	HNRNPK	NH2-GSYGDLGGPIITTQVTIPK-COOH	1	58
RNF41 3	TPM1	NH2-GTEDELDKYSEALK-COOH	1	85
RNF41 3	SSR1	NH2-GTEDFIVESLDASFR-COOH	1	70
RNF41 3	RPS2	NH2-GTGIVSAPVPK-COOH	1	49
RNF41 3	ARL1	NH2-GTGLDEAMEWLVETLK-COOH	1	74
RNF41 3	LAMTOR5	NH2-GTLSDEHAGVISVLAQQAAK-COOH	2	36, 55
RNF41 3	RAI14	NH2-GTVIKPPVEEYEEMK-COOH	1	58
RNF41 3	RPL8	NH2-GVAMNPVEHPFGGGNHQHIGKPSTIR-COOH	1	49
RNF41 3	ACTR3	NH2-GVDDLDFFIGDEAIEKPTYATK-COOH	2	84, 56
RNF41 3	RPS15	NH2-GVDLDQLLDMSYEQLMQLYSAR-COOH	2	44, 117
RNF41 3	FASN	NH2-GVDLVLNSLAEEK-COOH	1	32
RNF41 3	C1QBP	NH2-GVDNTFADELVELSTALEHQEYITFLEDLK-COOH	1	135
RNF41 3	GART	NH2-GVEITGFPEAQALGLEVFHAGTALK-COOH	1	96
RNF41 3	SNRNP200	NH2-GVESVFDIMEMEDEER-COOH	1	45
RNF41 3	DDOST	NH2-GVGMVADPDNPLVLDILTGSSTSYSFFPDKPITQYPHAVGK-COOH	1	60
RNF41 3	ACACA	NH2-GVISDILDWK-COOH	1	61
RNF41 3	HSPD1	NH2-GVMLAVDAVIAELK-COOH	1	49
RNF41 3	HSPD1	NH2-GVMLAVDAVIAELKK-COOH	3	78, 72, 54
RNF41 3	ACIN1	NH2-GVPAGNSDTEGGQPGR-COOH	1	80
RNF41 3	HSPA9	NH2-GVPQIEVTFDIDANGIVHVSAK-COOH	1	47
RNF41 3	PHB	NH2-GVQDIVVGEGTHFLIPWVQKPIIFDCR-COOH	1	33
RNF41 3	MYO1C	NH2-GVSFYEVPPHLFAVADTVYR-COOH	2	38, 52
RNF41 3	SPTLC1	NH2-GVTEHYGINIDDIDLISANMENALASIGGFCCGR-COOH	1	67
RNF41 3	HSP90B1	NH2-GVVDSDDLPLNVSR-COOH	1	45
RNF41 3	TRAP1	NH2-GVVDSEDIPLNLSR-COOH	1	83
RNF41 3	IGF1R	NH2-GVVKDEPETR-COOH	1	38
RNF41 3	ALDOA	NH2-GVVPLAGTNGETTTQGLDGLSER-COOH	1	130
RNF41 3	STRBP	NH2-GWPLELICEK-COOH	1	34
RNF41 3	LIMA1	NH2-GWSMSEQSEESVGGR-COOH	1	104
RNF41 3	SHMT2	NH2-GWTGQESLSDSDPEMWELLQR-COOH	1	106
RNF41 3	EIF4A1	NH2-GYDVIAQAQSGTGK-COOH	1	41
RNF41 3	HSP90B1	NH2-GYEVIYLTEPVDEYCIQALPEFDGKR-COOH	1	44
RNF41 3	HSPD1	NH2-GYISPYFINTSK-COOH	1	52
RNF41 3	MDH2	NH2-GYLGPEQLPDCLK-COOH	1	46
RNF41 3	ACTB	NH2-GYSFTTTAER-COOH	17	52, 43, 40, 47, 38, 47, 54, 44, 56, 56, 46, 56, 56, 56, 55, 37, 62
RNF41 3	SHMT2	NH2-HADIVTTTTHK-COOH	1	72
RNF41 3	MYH10	NH2-HADQYKEQMEK-COOH	2	74, 45
RNF41 3	MYO5A	NH2-HADYLNDDQK-COOH	1	36
RNF41 3	MYH10	NH2-HAEQERDELADEITNSASGK-COOH	2	92, 79
RNF41 3	MYH10	NH2-HATALEELSEQLEQAK-COOH	1	70
RNF41 3	MYH9	NH2-HEAMITDLEER-COOH	1	46
RNF41 3	CFL1	NH2-HELQANCYEEVKDR-COOH	1	50
RNF41 3	MYH10	NH2-HEMPPHIYAISESAYR-COOH	2	69, 65
RNF41 3	MYH9	NH2-HEMPPHIYAITDTAYR-COOH	4	84, 46, 53, 73
RNF41 3	MYH14	NH2-HEVPPHVYAVTEGAYR-COOH	2	45, 47
RNF41 3	PC	NH2-HGEEVTPEDVLSAAMYPDVFAHFK-COOH	2	64, 45
RNF41 3	MYH10	NH2-HGFEAASIK-COOH	1	43
RNF41 3	MYH10	NH2-HGFEAASIKEER-COOH	2	71, 78
RNF41 3	CSE1L	NH2-HGITQANELVNLTEFFVNHILPDLK-COOH	1	77
RNF41 3	HSP90AA1	NH2-HGLEVIYMIEPIDEYCVQQLK-COOH	1	78
RNF41 3	MYH14	NH2-HGQALGELAEQLEQAR-COOH	1	109
RNF41 3	MTCL1	NH2-HHHLHPVAER-COOH	1	60
RNF41 3	ACTR2	NH2-HIVLSGGSTMYPGLPSR-COOH	2	61, 65
RNF41 3	ITPR3	NH2-HLCTNTWIQSTNVPIDIEEERPIR-COOH	1	64
RNF41 3	ITPR2	NH2-HLCTNTWVTSTSIPIDTDEERPVMLK-COOH	1	31
RNF41 3	HSP90AB1	NH2-HLEINPDHPIVETLR-COOH	1	81
RNF41 3	HSP90AA1	NH2-HLEINPDHSIIETLR-COOH	2	51, 81
RNF41 3	ACACA	NH2-HLEVQILADQYGNAISLFGR-COOH	1	99
RNF41 3	YWHAE	NH2-HLIPAANTGESK-COOH	1	42
RNF41 3	SPTBN1	NH2-HLLGVEDLLQK-COOH	1	48
RNF41 3	XRCC5	NH2-HLMLPDFDLLEDIESK-COOH	1	64
RNF41 3	PTGES3	NH2-HLNEIDLFHCIDPNDSK-COOH	1	35
RNF41 3	SOGA1	NH2-HLQFVEEEAELLR-COOH	1	41
RNF41 3	MYO1D	NH2-HLQVNVTNPVQCSLHGK-COOH	1	48
RNF41 3	SNRNP200	NH2-HLSDHLSELVEQTLSDLEQSK-COOH	1	32
RNF41 3	PRDX3	NH2-HLSVNDLPVGR-COOH	2	45, 43
RNF41 3	NEFM	NH2-HNHDLSSYQDTIQQLENELR-COOH	2	105, 70
RNF41 3	ACACA	NH2-HNQVESIFLSAIDMYGHQFCIENLQK-COOH	1	83
RNF41 3	RPL12	NH2-HPHDIIDDINSGAVECPAS-COOH	2	66, 55
RNF41 3	SPTAN1	NH2-HQALQAEIAGHEPR-COOH	1	59
RNF41 3	AASDHPPT	NH2-HQDVPSQDDSKPTQR-COOH	2	45, 41
RNF41 3	RPL6	NH2-HQEGEIFDTEKEK-COOH	1	76
RNF41 3	ACTB	NH2-HQGVMVGM<Mox>GQK-COOH	1	34
RNF41 3	ACTB	NH2-HQGVMVGMGQK-COOH	21	79, 70, 81, 47, 38, 35, 61, 53, 70, 53, 71, 51, 63, 64, 82, 70, 70, 84, 38, 55, 69
RNF41 3	ACTB	NH2-HQGVMVGMGQKDSYVGDEAQSK-COOH	1	50
RNF41 3	SPTBN1	NH2-HQILEQAVEDYAETVHQLSK-COOH	1	110
RNF41 3	LIMA1	NH2-HRADHPPAEVTSHAASGAK-COOH	1	43
RNF41 3	INA	NH2-HSAEVAGYQDSIGQLENDLR-COOH	2	135, 98
RNF41 3	RPL12	NH2-HSGNITFDEIVNIAR-COOH	1	62
RNF41 3	HNRNPF	NH2-HSGPNSADSANDGFVR-COOH	1	81
RNF41 3	MYH9	NH2-HSQAVEELAEQLEQTK-COOH	3	73, 137, 98
RNF41 3	MYH9	NH2-HSQAVEELAEQLEQTKR-COOH	5	33, 83, 93, 48, 32
RNF41 3	IQGAP1	NH2-HTDNVIQWLNAMDEIGLPK-COOH	1	69
RNF41 3	HNRNPH1	NH2-HTGPNSPDTANDGFVR-COOH	1	53
RNF41 3	JUP	NH2-HVAAGTQQPYTDGVR-COOH	1	50
RNF41 3	FLNB	NH2-HVGNQQYNVTYVVK-COOH	1	74
RNF41 3	MPRIP	NH2-HVHPTTAPDVTSSLPEEK-COOH	2	67, 38
RNF41 3	MYL6	NH2-HVLVTLGEK-COOH	1	59
RNF41 3	DDX50	NH2-HVVLDEVDQMLDLGFAEQVEDIIHESYK-COOH	1	45
RNF41 3	ATP5F1	NH2-HVVQSISTQQEK-COOH	1	56
RNF41 3	MYO1D	NH2-HYAGDVVYSVIGFIDK-COOH	1	48
RNF41 3	TUFM	NH2-HYAHTDCPGHADYVK-COOH	2	46, 40
RNF41 3	MYBBP1A	NH2-HYGEHVCTAK-COOH	1	48
RNF41 3	DNAJA1	NH2-HYNGEAYEDDEHHPR-COOH	1	58
RNF41 3	SPTAN1	NH2-IAALQAFADQLIAAGHYAK-COOH	1	104
RNF41 3	MYH10	NH2-IAECSSQLAEEEEK-COOH	1	90
RNF41 3	MYH10	NH2-IAECSSQLAEEEEKAK-COOH	2	119, 57
RNF41 3	MYH9	NH2-IAEFTTNLTEEEEK-COOH	6	97, 47, 49, 49, 35, 36
RNF41 3	CCT5	NH2-IAILTCPFEPPKPK-COOH	1	70
RNF41 3	RPL7	NH2-IALTDNALIAR-COOH	1	73
RNF41 3	BIRC6	NH2-IANATRPTIHLCEIVNEPQLER-COOH	1	40
RNF41 3	FLNA	NH2-IANLQTDLSDGLR-COOH	1	65
RNF41 3	PCBP1	NH2-IANPVEGSSGR-COOH	1	46
RNF41 3	MYH9	NH2-IAQLEEELEEEQGNTELINDR-COOH	4	102, 33, 34, 38
RNF41 3	MYH10	NH2-IAQLEEELEEEQSNMELLNDR-COOH	3	121, 66, 136
RNF41 3	MYH9	NH2-IAQLEEQLDNETK-COOH	3	51, 56, 36
RNF41 3	ACACA	NH2-IASSIVAQTAGIPTLPWSGSGLR-COOH	2	73, 37
RNF41 3	LIMA1	NH2-IAWPPPTELGSSGSALEEGIK-COOH	2	51, 42
RNF41 3	ECHS1	NH2-ICPVETLVEEAIQCAEK-COOH	1	58
RNF41 3	HNRNPD	NH2-IDASKNEEDEGHSNSSPR-COOH	2	107, 122
RNF41 3	SPTBN1	NH2-IDDIFER-COOH	1	44
RNF41 3	SET	NH2-IDFYFDENPYFENK-COOH	1	42
RNF41 3	DOCK7	NH2-IDISPAPENPHYCLTPELLQVK-COOH	1	38
RNF41 3	RPL8	NH2-IDKPILK-COOH	1	43
RNF41 3	UBAP2L	NH2-IDLAVLLGK-COOH	1	46
RNF41 3	TMOD1	NH2-IDNQSQPLGNK-COOH	1	47
RNF41 3	CALR	NH2-IDNSQVESGSLEDDWDFLPPKK-COOH	1	50
RNF41 3	HNRNPA2B1	NH2-IDTIEIITDR-COOH	1	70
RNF41 3	YWHAB	NH2-IEAELQDICNDVLELLDK-COOH	1	93
RNF41 3	RPL38	NH2-IEEIKDFLLTAR-COOH	2	70, 53
RNF41 3	RPL4	NH2-IEEVPELPLVVEDKVEGYK-COOH	1	61
RNF41 3	CAPZA1	NH2-IEGYEDQVLITEHGDLGNSR-COOH	1	81
RNF41 3	MRPS31	NH2-IEPLSPELVAAASAVADSLPFDK-COOH	1	64
RNF41 3	RBM39	NH2-IESIQLMMDSETGR-COOH	1	52
RNF41 3	HNRNPA1	NH2-IEVIEIMTDR-COOH	1	66
RNF41 3	HSPA5	NH2-IEWLESHQDADIEDFK-COOH	1	71
RNF41 3	RPL18A	NH2-IFAPNHVVAK-COOH	1	33
RNF41 3	MCCC2	NH2-IFGYPVGIVGNNGVLFSESAK-COOH	1	66
RNF41 3	ITPR3	NH2-IFQESIGLAIHLLDGGNTEIQK-COOH	1	59
RNF41 3	HNRNPD	NH2-IFVGGLSPDTPEEK-COOH	1	86
RNF41 3	DUT	NH2-IFYPEIEEVQALDDTER-COOH	1	73
RNF41 3	UACA	NH2-IGDNLDILTLLK-COOH	1	77
RNF41 3	SNRPA1	NH2-IGEGLDQALPCLTELILTNNSLVELGDLDPLASLK-COOH	1	49
RNF41 3	MYO5A	NH2-IGELEVGQMENISPGQIIDEPIRPVNIPR-COOH	1	42
RNF41 3	MYO1D	NH2-IGELVGVLVNHFK-COOH	2	66, 82
RNF41 3	KHSRP	NH2-IGGGIDVPVPR-COOH	1	47
RNF41 3	EEF1A2	NH2-IGGIGTVPVGR-COOH	1	55
RNF41 3	IQGAP1	NH2-IGGILANELSVDEAALHAAVIAINEAIDR-COOH	3	111, 51, 87
RNF41 3	IQGAP2	NH2-IGGILANELSVDEAALHAAVIAINEAVEK-COOH	3	98, 67, 38
RNF41 3	IQGAP3	NH2-IGGILANELSVDEAAVHAAVLAINEAVER-COOH	1	64
RNF41 3	RSL1D1	NH2-IGHVGMQIEHIIENIVAVTK-COOH	1	53
RNF41 3	RPS2	NH2-IGKPHTVPCK-COOH	1	64
RNF41 3	ACACA	NH2-IGLAEEIR-COOH	1	44
RNF41 3	FLNB	NH2-IGNLQTDLSDGLR-COOH	1	75
RNF41 3	LRCH3	NH2-IGVPQEQLCLPLHILEEK-COOH	1	64
RNF41 3	EEF1A1	NH2-IGYNPDTVAFVPISGWNGDNMLEPSANMPWFK-COOH	1	31
RNF41 3	TUBA1C	NH2-IHFPLATYAPVISAEK-COOH	2	34, 31
RNF41 3	ACACA	NH2-IHNANPELTDGQIQAMLR-COOH	2	48, 88
RNF41 3	ACTB	NH2-IIAPPERK-COOH	4	32, 35, 29, 30
RNF41 3	MAGOH	NH2-IIDDSEITKEDDALWPPPDR-COOH	1	48
RNF41 3	MSH6	NH2-IIDFLSALEGFK-COOH	1	62
RNF41 3	PCM1	NH2-IIEDGDGAGAGTTVNNLEETPVIENR-COOH	1	78
RNF41 3	ACACA	NH2-IIEEAPATIATPAVFEHMEQCAVK-COOH	1	47
RNF41 3	ACACA	NH2-IIEFVPTK-COOH	1	49
RNF41 3	CAPZA1	NH2-IIENAENEYQTAISENYQTMSDTTFK-COOH	1	72
RNF41 3	RFC4	NH2-IIEPLTSR-COOH	1	40
RNF41 3	MYH9	NH2-IIGLDQVAGMSETALPGAFK-COOH	2	77, 104
RNF41 3	GNAI3	NH2-IIHEDGYSEDECK-COOH	1	30
RNF41 3	GNAI2	NH2-IIHEDGYSEEECR-COOH	1	28
RNF41 3	MYO1B	NH2-IIIAEVVNK-COOH	1	72
RNF41 3	RFC2	NH2-IIILDEADSMTDGAQQALR-COOH	1	85
RNF41 3	HNRNPK	NH2-IILDLISESPIK-COOH	1	75
RNF41 3	HSPA5	NH2-IINEPTAAAIAYGLDK-COOH	1	100
RNF41 3	HSPA8	NH2-IINEPTAAAIAYGLDKK-COOH	1	55
RNF41 3	HSPA5	NH2-IINEPTAAAIAYGLDKR-COOH	1	76
RNF41 3	CHD3	NH2-IINHSVDKK-COOH	1	35
RNF41 3	MRPL44	NH2-IINPMGLLVEELK-COOH	1	56
RNF41 3	HNRNPK	NH2-IIPTLEEGLQLPSPTATSQLPLESDAVECLNYQHYK-COOH	2	55, 48
RNF41 3	ACACA	NH2-IIQQAGQVWFPDSAFK-COOH	1	52
RNF41 3	GAPDH	NH2-IISNASCTTNCLAPLAK-COOH	2	67, 37
RNF41 3	HNRNPK	NH2-IITITGTQDQIQNAQYLLQNSVK-COOH	1	155
RNF41 3	GNB2L1	NH2-IIVDELKQEVISTSSK-COOH	1	54
RNF41 3	ACTB	NH2-IKIIAPPER-COOH	1	34
RNF41 3	IRS4	NH2-IKPKPQKPTHEQR-COOH	1	29
RNF41 3	EIF3CL	NH2-ILADLEDYLNELWEDKEGK-COOH	1	61
RNF41 3	IQGAP1	NH2-ILAIGLINEALDEGDAQK-COOH	2	81, 90
RNF41 3	BIRC6	NH2-ILASEPDNAEGIHNFAPLGTITSSSPTAQPAEVLLQATPPHR-COOH	1	47
RNF41 3	DYNC1H1	NH2-ILDDDTIITTLENLK-COOH	1	98
RNF41 3	BIRC6	NH2-ILDLSNFEILAK-COOH	1	30
RNF41 3	RPLP2	NH2-ILDSVGIEADDDRLNK-COOH	1	91
RNF41 3	P4HB	NH2-ILEFFGLK-COOH	1	43
RNF41 3	PLEC	NH2-ILITIVEEVETLR-COOH	1	73
RNF41 3	MYO6	NH2-ILKEEQELYQK-COOH	1	65
RNF41 3	VIM	NH2-ILLAELEQLK-COOH	3	43, 52, 40
RNF41 3	VIM	NH2-ILLAELEQLKGQGK-COOH	2	52, 73
RNF41 3	TOMM70A	NH2-ILLDQVEEAVADFDECIR-COOH	1	79
RNF41 3	KIAA1524	NH2-ILLEAAPLPDFPALVLGESIAANNAYR-COOH	1	36
RNF41 3	GNA12	NH2-ILLLGAGESGK-COOH	1	60
RNF41 3	ACTR2	NH2-ILLTEPPMNPTK-COOH	1	56
RNF41 3	ARF4	NH2-ILMVGLDAAGK-COOH	1	35
RNF41 3	GCN1L1	NH2-ILPEIIPILEEGLR-COOH	1	34
RNF41 3	RPS7	NH2-ILPKPTR-COOH	1	24
RNF41 3	TMOD3	NH2-ILPVFDEPPNPTNVEESLK-COOH	1	47
RNF41 3	TMOD3	NH2-ILPVFDEPPNPTNVEESLKR-COOH	1	51
RNF41 3	PHGDH	NH2-ILQDGGLQVVEK-COOH	1	74
RNF41 3	COIL	NH2-ILSHNPETQQVDIEILSSLPALR-COOH	1	43
RNF41 3	HNRNPK	NH2-ILSISADIETIGEILKK-COOH	1	71
RNF41 3	RPL18	NH2-ILTFDQLALDSPK-COOH	1	89
RNF41 3	MRPS21	NH2-ILTMDGLIEDIK-COOH	1	83
RNF41 3	PPP1R12A	NH2-ILVDNLCDMEMVNK-COOH	1	133
RNF41 3	ASB6	NH2-ILVLTELLER-COOH	1	71
RNF41 3	ATP5B	NH2-IMDPNIVGSEHYDVAR-COOH	1	41
RNF41 3	MYH9	NH2-IMGIPEEEQMGLLR-COOH	1	80
RNF41 3	TUBB	NH2-IMNTFSVVPSPK-COOH	1	71
RNF41 3	ATP5B	NH2-IMNVIGEPIDER-COOH	1	36
RNF41 3	HSPD1	NH2-IMQSSSEVGYDAMAGDFVNMVEK-COOH	1	58
RNF41 3	PPP1CC	NH2-IMRPTDVPDQGLLCDLLWSDPDKDVLGWGENDR-COOH	1	104
RNF41 3	PPP1CB	NH2-IMRPTDVPDTGLLCDLLWSDPDKDVQGWGENDR-COOH	1	111
RNF41 3	ITPR2	NH2-IMYTLVSVPHGNDIASLFELDATTLQR-COOH	1	55
RNF41 3	CCT7	NH2-INALTAASEAACLIVSVDETIK-COOH	1	38
RNF41 3	CCT7	NH2-INALTAASEAACLIVSVDETIKNPR-COOH	1	65
RNF41 3	DCAKD	NH2-INAQLPLTDK-COOH	1	30
RNF41 3	BIRC6	NH2-INATSHVIQHPMYGAGHK-COOH	1	100
RNF41 3	EPRS	NH2-INEAVECLLSLK-COOH	1	47
RNF41 3	FASTKD2	NH2-INECDEICLSVLSTVLEAMEPCK-COOH	1	40
RNF41 3	MYH9	NH2-INFDVNGYIVGANIETYLLEK-COOH	8	131, 96, 65, 46, 78, 74, 96, 66
RNF41 3	MYH10	NH2-INFDVTGYIVGANIETYLLEK-COOH	4	43, 70, 71, 63
RNF41 3	ILF2	NH2-INNVIDNLIVAPGTFEVQIEEVR-COOH	2	44, 83
RNF41 3	RPL17	NH2-INPYMSSPCHIEMILTEK-COOH	2	62, 38
RNF41 3	TUBB4B	NH2-INVYYNEATGGK-COOH	1	71
RNF41 3	TIMM50	NH2-IPDEFDNDPILVQQLR-COOH	1	32
RNF41 3	TMED10	NH2-IPDQLVILDMK-COOH	1	66
RNF41 3	RPS18	NH2-IPDWFLNR-COOH	1	37
RNF41 3	GTPBP4	NH2-IPEIWEGHNIADYIDPAIMK-COOH	1	46
RNF41 3	MCCC1	NH2-IPLSQEEITLQGHAFEAR-COOH	1	45
RNF41 3	SET	NH2-IPNFWVTTFVNHPQVSALLGEEDEEALHYLTR-COOH	1	67
RNF41 3	ABCF2	NH2-IPPPVIMVQNVSFK-COOH	1	56
RNF41 3	ATP5B	NH2-IPSAVGYQPTLATDMGTMQER-COOH	1	52
RNF41 3	ACAD9	NH2-IPVENILGEVGDGFK-COOH	1	32
RNF41 3	TPM4	NH2-IQALQQQADEAEDR-COOH	1	85
RNF41 3	EIF3F	NH2-IQDALSTVLQYAEDVLSGK-COOH	2	71, 118
RNF41 3	KANK1	NH2-IQDSSCEASSELR-COOH	1	58
RNF41 3	HSPD1	NH2-IQEIIEQLDVTTSEYEK-COOH	1	56
RNF41 3	AMOT	NH2-IQKEEEEILMANK-COOH	1	43
RNF41 3	TPM1	NH2-IQLVEEELDR-COOH	1	87
RNF41 3	XRCC5	NH2-IQPGSQQADFLDALIVSMDVIQHETIGK-COOH	1	91
RNF41 3	MRPL12	NH2-IQQLVQDIASLTLLEISDLNELLK-COOH	1	55
RNF41 3	MRPL12	NH2-IQQLVQDIASLTLLEISDLNELLKK-COOH	1	118
RNF41 3	FLNB	NH2-IQQNTFTR-COOH	1	47
RNF41 3	CAPZA2	NH2-IQVHYYEDGNVQLVSHK-COOH	2	46, 32
RNF41 3	ATP2A2	NH2-IRDEMVATEQER-COOH	1	33
RNF41 3	TUBB	NH2-IREEYPDR-COOH	1	42
RNF41 3	MYH9	NH2-IRELESQISELQEDLESER-COOH	2	60, 87
RNF41 3	LIMA1	NH2-ISANENSLAVR-COOH	1	70
RNF41 3	SHMT2	NH2-ISATSIFFESMPYK-COOH	1	60
RNF41 3	SFPQ	NH2-ISDSEGFK-COOH	1	32
RNF41 3	LIMA1	NH2-ISENSYSLDDLEIGPGQLSSSTFDSEK-COOH	1	97
RNF41 3	TUBB	NH2-ISEQFTAMFR-COOH	1	51
RNF41 3	RPL23	NH2-ISLGLPVGAVINCADNTGAK-COOH	1	68
RNF41 3	AHNAK	NH2-ISMPDVDLHLK-COOH	1	31
RNF41 3	CACYBP	NH2-ISNYGWDQSDK-COOH	1	59
RNF41 3	CACYBP	NH2-ISNYGWDQSDKFVK-COOH	1	39
RNF41 3	HSPD1	NH2-ISSIQSIVPALEIANAHR-COOH	2	57, 73
RNF41 3	RPS8	NH2-ISSLLEEQFQQGK-COOH	1	91
RNF41 3	RPN2	NH2-ISTEVGITNVDLSTVDKDQSIAPK-COOH	1	35
RNF41 3	RPN1	NH2-ISVIVETVYTHVLHPYPTQITQSEK-COOH	2	39, 50
RNF41 3	MCCC2	NH2-ISVMGGEQAANVLATITK-COOH	1	97
RNF41 3	TUBB	NH2-ISVYYNEATGGK-COOH	1	78
RNF41 3	ACACA	NH2-ITDIIGKEEGIGPENLR-COOH	1	37
RNF41 3	MYH9	NH2-ITDVIIGFQACCR-COOH	3	39, 43, 32
RNF41 3	DNAJA1	NH2-ITFHGEGDQEPGLEPGDIIIVLDQK-COOH	1	35
RNF41 3	HNRNPF	NH2-ITGEAFVQFASQELAEK-COOH	1	57
RNF41 3	GNAI2	NH2-ITHSPLTICFPEYTGANKYDEAASYIQSK-COOH	1	47
RNF41 3	IQGAP2	NH2-ITLEDVISHSK-COOH	1	44
RNF41 3	MATR3	NH2-ITPENLPQILLQLK-COOH	1	45
RNF41 3	AFAP1	NH2-ITQQGTDPLVLAVQSK-COOH	1	48
RNF41 3	ACACA	NH2-ITSENPDEGFKPSSGTVQELNFR-COOH	1	75
RNF41 3	PA2G4	NH2-ITSGPFEPDLYK-COOH	1	60
RNF41 3	C1QBP	NH2-ITVTFNINNSIPPTFDGEEEPSQGQK-COOH	1	35
RNF41 3	RPL22	NH2-ITVTSEVPFSK-COOH	1	57
RNF41 3	ARPC4	NH2-IVAEEFLK-COOH	1	41
RNF41 3	TRIM28	NH2-IVAERPGTNSTGPAPMAPPR-COOH	1	51
RNF41 3	ETFA	NH2-IVAPELYIAVGISGAIQHLAGMK-COOH	1	53
RNF41 3	MYO6	NH2-IVEANPLLEAFGNAK-COOH	1	79
RNF41 3	MYH10	NH2-IVGLDQVTGMTETAFGSAYK-COOH	2	94, 105
RNF41 3	FLNA	NH2-IVGPSGAAVPCK-COOH	1	53
RNF41 3	SPTBN1	NH2-IVSSSDVGHDEYSTQSLVK-COOH	1	69
RNF41 3	EEF2	NH2-IWCFGPDGTGPNILTDITK-COOH	1	50
RNF41 3	ACTB	NH2-IWHHTFYNELR-COOH	2	33, 53
RNF41 3	MCCC1	NH2-IYAEDPSNNFMPVAGPLVHLSTPR-COOH	1	66
RNF41 3	CACYBP	NH2-IYEDGDDDMK-COOH	1	56
RNF41 3	CACYBP	NH2-IYEDGDDDMKR-COOH	3	57, 58, 58
RNF41 3	MTHFD1	NH2-IYGADDIELLPEAQHK-COOH	1	45
RNF41 3	CACYBP	NH2-IYITLTGVHQVPTENVQVHFTER-COOH	2	110, 66
RNF41 3	ACACA	NH2-IYVSANSGAR-COOH	1	39
RNF41 3	IRS4	NH2-IYVVDPFSECCMDISLSPSR-COOH	1	86
RNF41 3	CACYBP	NH2-KAELLDNEKPAAVVAPITTGYTVK-COOH	3	75, 71, 46
RNF41 3	MYH9	NH2-KANLQIDQINTDLNLER-COOH	1	86
RNF41 3	RAI14	NH2-KAPPPPISPTQLSDVSSPR-COOH	1	72
RNF41 3	RPL8	NH2-KAQLNIGNVLPVGTMPEGTIVCCLEEKPGDR-COOH	1	59
RNF41 3	RPL26	NH2-KDDEVQVVR-COOH	1	68
RNF41 3	ACTN4	NH2-KDDPVTNLNNAFEVAEK-COOH	1	71
RNF41 3	EEF1A1	NH2-KDGNASGTTLLEALDCILPPTRPTDKPLR-COOH	1	49
RNF41 3	ACTB	NH2-KDLYANTVLSGGTTMYPGIADR-COOH	22	107, 163, 57, 58, 96, 33, 108, 107, 148, 53, 76, 70, 75, 60, 77, 69, 42, 94, 81, 111, 59, 69
RNF41 3	ACTR3	NH2-KDYEEIGPSICR-COOH	1	67
RNF41 3	DDX21	NH2-KEAQELSQNSAIK-COOH	1	49
RNF41 3	CAPZA1	NH2-KEASDPQPEEADGGLK-COOH	1	123
RNF41 3	CFL1	NH2-KEDLVFIFWAPESAPLK-COOH	2	53, 37
RNF41 3	MYH9	NH2-KEEELQAALAR-COOH	1	60
RNF41 3	MYH10	NH2-KEEELQGALAR-COOH	1	68
RNF41 3	DHX9	NH2-KEEQEVQATLESEEVDLNAGLHGNWTLENAK-COOH	1	71
RNF41 3	PABPC1	NH2-KEFSPFGTITSAK-COOH	1	50
RNF41 3	PRDX2	NH2-KEGGLGPLNIPLLADVTR-COOH	1	32
RNF41 3	CLIP1	NH2-KEIETLK-COOH	1	30
RNF41 3	MYH9	NH2-KFDQLLAEEK-COOH	2	39, 61
RNF41 3	MYH14	NH2-KFEEDLLLLEDQNSK-COOH	1	86
RNF41 3	NCL	NH2-KFGYVDFESAEDLEK-COOH	2	109, 32
RNF41 3	RPL9	NH2-KFLDGIYVSEK-COOH	1	49
RNF41 3	PARP1	NH2-KGDEVDGVDEVAK-COOH	1	75
RNF41 3	SMC3	NH2-KGDVEGSQSQDEGEGSGESER-COOH	1	89
RNF41 3	FLNA	NH2-KGEITGEVR-COOH	1	65
RNF41 3	BIRC6	NH2-KGELESNLAVVNGANISVIQHESPADVQTPLIIQPEQR-COOH	1	55
RNF41 3	TP53	NH2-KGEPHHELPPGSTK-COOH	1	44
RNF41 3	ABCF2	NH2-KGHEENGDVVTEPQVAEK-COOH	2	74, 45
RNF41 3	ACTN4	NH2-KHEAFESDLAAHQDR-COOH	1	60
RNF41 3	HMGB1	NH2-KHPDASVNFSEFSK-COOH	1	37
RNF41 3	MYH10	NH2-KHQQLLEEK-COOH	1	38
RNF41 3	SPTAN1	NH2-KIEDLGAAMEEALILDNK-COOH	2	53, 50
RNF41 3	TPM4	NH2-KIQALQQQADEAEDR-COOH	1	62
RNF41 3	MYH10	NH2-KLDGETTDLQDQIAELQAQIDELK-COOH	3	79, 114, 31
RNF41 3	EEF1G	NH2-KLDPGSEETQTLVR-COOH	1	48
RNF41 3	MYH9	NH2-KLEEEQIILEDQNCK-COOH	2	54, 136
RNF41 3	MYH9	NH2-KLEGDSTDLSDQIAELQAQIAELK-COOH	2	88, 116
RNF41 3	GNL3	NH2-KLETNPDIKPSNVEPMEK-COOH	1	39
RNF41 3	CAPZB	NH2-KLEVEANNAFDQYR-COOH	1	81
RNF41 3	VIM	NH2-KLHEEEIQELQAQIQEQHVQIDVDVSKPDLTAALR-COOH	1	75
RNF41 3	PTBP1	NH2-KLPIDVTEGEVISLGLPFGK-COOH	1	41
RNF41 3	TPM1	NH2-KLVIIESDLER-COOH	1	63
RNF41 3	MYH9	NH2-KLVWVPSDK-COOH	1	72
RNF41 3	TARDBP	NH2-KMDETDASSAVK-COOH	1	89
RNF41 3	MYH9	NH2-KMEDSVGCLETAEEVK-COOH	1	112
RNF41 3	MYH10	NH2-KMEEEILLLEDQNSK-COOH	1	107
RNF41 3	RTN4	NH2-KPAAGLSAAPVPTAPAAGAPLMDFGNDFVPPAPR-COOH	1	28
RNF41 3	CANX	NH2-KPEDWDERPK-COOH	1	40
RNF41 3	RPS3	NH2-KPLPDHVSIVEPK-COOH	1	33
RNF41 3	SERBP1	NH2-KPNEGADGQWK-COOH	1	45
RNF41 3	PARP1	NH2-KPPLLNNADSVQAK-COOH	2	58, 31
RNF41 3	NAV1	NH2-KPPPATGTATVMQTGGSATLSK-COOH	1	69
RNF41 3	BIRC6	NH2-KQDLSSSLTDDSK-COOH	1	117
RNF41 3	PLEC	NH2-KQEELQQLEQQR-COOH	1	59
RNF41 3	MYH9	NH2-KQELEEICHDLEAR-COOH	2	127, 41
RNF41 3	MYH10	NH2-KQELEEILHDLESR-COOH	3	82, 102, 46
RNF41 3	MYH14	NH2-KQELELVVSELEAR-COOH	2	68, 55
RNF41 3	MYO1C	NH2-KRPETVATQFK-COOH	2	47, 50
RNF41 3	DBN1	NH2-KSESEVEEAAAIIAQRPDNPR-COOH	3	38, 44, 40
RNF41 3	BIRC6	NH2-KTDDGQITEHAQSLVLDTLCWLAGVHSNGPGSSK-COOH	1	90
RNF41 3	THRAP3	NH2-KTEELEEESFPER-COOH	1	64
RNF41 3	MYH10	NH2-KTTLQVDTLNAELAAER-COOH	1	62
RNF41 3	RPL28	NH2-KTVGVEPAADGK-COOH	1	71
RNF41 3	MYH10	NH2-KVDDDLGTIESLEEAK-COOH	1	136
RNF41 3	MYH9	NH2-KVEAQLQELQVK-COOH	2	108, 49
RNF41 3	MPRIP	NH2-KVEPPTPQEPGPAK-COOH	1	32
RNF41 3	INA	NH2-KVESLLDELAFVR-COOH	1	51
RNF41 3	VIM	NH2-KVESLQEEIAFLK-COOH	2	59, 81
RNF41 3	ALB	NH2-KVPQVSTPTLVEVSR-COOH	1	54
RNF41 3	LIMA1	NH2-KWENPGLGAESHTDSLR-COOH	1	76
RNF41 3	TUFM	NH2-KYEEIDNAPEER-COOH	1	37
RNF41 3	DBN1	NH2-LAASGEGGLQELSGHFENQK-COOH	4	105, 89, 39, 36
RNF41 3	KPNB1	NH2-LAATNALLNSLEFTK-COOH	1	83
RNF41 3	TMOD1	NH2-LADLTGPIIPK-COOH	1	58
RNF41 3	FLII	NH2-LAEDILNTMFDTSYSK-COOH	1	73
RNF41 3	MYH14	NH2-LAEFSSQAAEEEEKVK-COOH	1	80
RNF41 3	POLRMT	NH2-LAFAEEVMDDILDSADQPLTGR-COOH	1	84
RNF41 3	PRKDC	NH2-LAGANPAVITCDELLLGHEK-COOH	1	79
RNF41 3	FLII	NH2-LAGASPATVAAAAAAGSGPKDPMAR-COOH	1	42
RNF41 3	ACTR2	NH2-LALETTVLVESYTLPDGR-COOH	2	81, 95
RNF41 3	RPL23A	NH2-LAPDYDALDVANK-COOH	1	57
RNF41 3	RPL4	NH2-LAPGGHVGR-COOH	1	41
RNF41 3	IRS4	NH2-LAPSPARPR-COOH	1	28
RNF41 3	MYH14	NH2-LAQAEEQLEQETR-COOH	1	92
RNF41 3	INTS3	NH2-LAQLTLEQILEHLDNLR-COOH	1	71
RNF41 3	NUBPL	NH2-LAQTLGLEVLGDIPLHLNIR-COOH	1	39
RNF41 3	EIF3E	NH2-LASEILMQNWDAAMEDLTR-COOH	1	36
RNF41 3	CLTC	NH2-LASTLVHLGEYQAAVDGAR-COOH	1	55
RNF41 3	RPLP2	NH2-LASVPAGGAVAVSAAPGSAAPAAGSAPAAAEEK-COOH	1	92
RNF41 3	MYO5A	NH2-LATATETYIKPISK-COOH	1	38
RNF41 3	CKB	NH2-LAVEALSSLDGDLAGR-COOH	1	101
RNF41 3	ARPC1A	NH2-LAWVSHDSTVSVADASK-COOH	1	60
RNF41 3	UBA1	NH2-LAYVAAGDLAPINAFIGGLAAQEVMK-COOH	1	49
RNF41 3	CHCHD2	NH2-LCEGFNEVLK-COOH	1	39
RNF41 3	MYH10	NH2-LCHLLGMNVMEFTR-COOH	1	56
RNF41 3	BIRC6	NH2-LCPFLEDHKEDILCGPVWLASGLDLSGHAGMLTLTSPK-COOH	1	68
RNF41 3	ACTA2	NH2-LCYVALDFENEM<Mox>ATAASSSSLEK-COOH	2	66, 63
RNF41 3	ACTB	NH2-LCYVALDFEQEM<Mox>ATAASSSSLEK-COOH	2	106, 57
RNF41 3	ACTB	NH2-LCYVALDFEQEMATAASSSSLEK-COOH	37	67, 127, 101, 99, 112, 134, 111, 137, 109, 138, 110, 119, 164, 119, 138, 84, 137, 119, 131, 123, 136, 119, 131, 113, 135, 111, 138, 123, 137, 123, 138, 118, 98, 116, 115, 124, 128
RNF41 3	ACTR2	NH2-LCYVGYNIEQEQK-COOH	1	37
RNF41 3	MSH6	NH2-LDAIEDLMVVPDK-COOH	1	32
RNF41 3	MSH6	NH2-LDAIEDLMVVPDKISEVVELLK-COOH	1	49
RNF41 3	MYH10	NH2-LDAQVQELHAK-COOH	2	60, 35
RNF41 3	FLII	NH2-LDDLSVLDLSHNQLTECPR-COOH	2	74, 66
RNF41 3	RPL4	NH2-LDELYGTWR-COOH	1	44
RNF41 3	WDR6	NH2-LDEYWDR-COOH	1	36
RNF41 3	FLII	NH2-LDFDGLPSGIGK-COOH	1	37
RNF41 3	MYH10	NH2-LDGETTDLQDQIAELQAQIDELK-COOH	1	76
RNF41 3	NAP1L1	NH2-LDGLVETPTGYIESLPR-COOH	1	76
RNF41 3	XPO1	NH2-LDINLLDNVVNCLYHGEGAQQR-COOH	1	63
RNF41 3	ACTB	NH2-LDLAGRDLTDYLMK-COOH	2	34, 34
RNF41 3	ACACA	NH2-LDLLEEK-COOH	1	35
RNF41 3	PPFIBP1	NH2-LDLMAEISNLK-COOH	1	41
RNF41 3	RNF41	NH2-LDNLM<Mox>SHLSDCEHNPK-COOH	1	47
RNF41 3	RNF41	NH2-LDNLMSHLSDCEHNPK-COOH	6	40, 60, 68, 29, 35, 33
RNF41 3	MYH9	NH2-LDPHLVLDQLR-COOH	2	61, 52
RNF41 3	RCN2	NH2-LDPQELLPWVVPNNQGIAQEEALHLIDEMDLNGDKK-COOH	1	50
RNF41 3	PRKDC	NH2-LDQGGVIQDFINALDQLSNPELLFK-COOH	1	64
RNF41 3	PYCR1	NH2-LDSPAGTALSPSGHTK-COOH	1	35
RNF41 3	EXOSC2	NH2-LDSVLLLSSMNLPGGELR-COOH	1	28
RNF41 3	EIF4A3	NH2-LDYGQHVVAGTPGR-COOH	1	49
RNF41 3	RPS9	NH2-LDYILGLK-COOH	1	38
RNF41 3	MYO1B	NH2-LEASELFK-COOH	2	47, 32
RNF41 3	RPL36A	NH2-LECVEPNCR-COOH	1	46
RNF41 3	PLEC	NH2-LEDLLQDAQDEKEQLNEYK-COOH	1	61
RNF41 3	SPTBN1	NH2-LEEASLLHQFQADADDIDAWMLDILK-COOH	1	66
RNF41 3	BIRC6	NH2-LEEEHVTCLLQVLASYINPVSSAVNGEAQSSHETR-COOH	1	69
RNF41 3	MYH9	NH2-LEEEQIILEDQNCK-COOH	2	66, 50
RNF41 3	ABCF2	NH2-LEELDADKAEMR-COOH	1	63
RNF41 3	MYH9	NH2-LEGDSTDLSDQIAELQAQIAELK-COOH	1	99
RNF41 3	PPP1R9B	NH2-LEGYWGEAQSLCQAVDEHLR-COOH	1	77
RNF41 3	NEXN	NH2-LEINFEELLK-COOH	1	58
RNF41 3	PPP1R9B	NH2-LELFPVELEK-COOH	1	34
RNF41 3	DBN1	NH2-LELLAAYEEVIR-COOH	4	76, 46, 62, 72
RNF41 3	CKB	NH2-LEQGQAIDDLMPAQK-COOH	1	53
RNF41 3	PARP1	NH2-LEQMPSKEDAIEHFMK-COOH	1	32
RNF41 3	RPL3	NH2-LEQQVPVNQVFGQDEMIDVIGVTK-COOH	1	65
RNF41 3	CALD1	NH2-LEQYTSAIEGTK-COOH	1	50
RNF41 3	PYCR2	NH2-LESPTVSTLTPSSPGK-COOH	1	79
RNF41 3	IRS4	NH2-LETADAPAR-COOH	1	59
RNF41 3	DIABLO	NH2-LETTWMTAVGLSEMAAEAAYQTGADQASITAR-COOH	1	48
RNF41 3	CAPZB	NH2-LEVEANNAFDQYR-COOH	1	68
RNF41 3	BIRC6	NH2-LEVGLEQQAELMLK-COOH	1	45
RNF41 3	MYH9	NH2-LEVNLQAMK-COOH	1	51
RNF41 3	GNAI2	NH2-LFDSICNNK-COOH	1	47
RNF41 3	RBMX	NH2-LFIGGLNTETNEK-COOH	1	57
RNF41 3	U2AF2	NH2-LFIGGLPNYLNDDQVK-COOH	1	50
RNF41 3	U2AF2	NH2-LFIGGLPNYLNDDQVKELLTSFGPLK-COOH	1	28
RNF41 3	HNRNPA1	NH2-LFIGGLSFETTDESLR-COOH	1	72
RNF41 3	HNRNPA2B1	NH2-LFIGGLSFETTEESLR-COOH	1	67
RNF41 3	ITPR3	NH2-LFTTTEQDEQGSK-COOH	1	62
RNF41 3	NONO	NH2-LFVGNLPPDITEEEMR-COOH	1	36
RNF41 3	NELFA	NH2-LGATDELWAPPSIASLLTAAVIDNIR-COOH	1	62
RNF41 3	VIM	NH2-LGDLYEEEMR-COOH	3	70, 61, 38
RNF41 3	SPTAN1	NH2-LGDSHDLQR-COOH	1	51
RNF41 3	ARF4	NH2-LGEIVTTIPTIGFNVETVEYK-COOH	1	66
RNF41 3	VPS52	NH2-LGELVDGLVVPSALVTAILEAPVTEPR-COOH	2	30, 53
RNF41 3	HMGB1	NH2-LGEMWNNTAADDKQPYEK-COOH	1	67
RNF41 3	RPS12	NH2-LGEWVGLCK-COOH	1	37
RNF41 3	CKB	NH2-LGFSEVELVQMVVDGVK-COOH	1	85
RNF41 3	ACACA	NH2-LGGIPVGVVAVETR-COOH	1	45
RNF41 3	WDR6	NH2-LGHGEPTFMNSTVFHVPDVADMDCWPVSPEFGHR-COOH	1	53
RNF41 3	MYO5A	NH2-LGILDLLDEECK-COOH	1	69
RNF41 3	HSP90AB1	NH2-LGLGIDEDEVAAEEPNAAVPDEIPPLEGDEDASR-COOH	1	48
RNF41 3	PUF60	NH2-LGLPPLTPEQQEALQK-COOH	1	40
RNF41 3	RAI14	NH2-LGLVSPESMDNYSHFHELR-COOH	1	56
RNF41 3	MOGS	NH2-LGPLLDILADSR-COOH	1	77
RNF41 3	FLNB	NH2-LGSAADFLLDISETDLSSLTASIK-COOH	1	67
RNF41 3	MYO1C	NH2-LGTDEISPR-COOH	1	66
RNF41 3	DDX21	NH2-LGVCFDVPTASVTEIQEK-COOH	1	56
RNF41 3	HSP90B1	NH2-LGVIEDHSNR-COOH	1	49
RNF41 3	TCP1	NH2-LGVQVVITDPEKLDQIR-COOH	1	31
RNF41 3	ACTR3	NH2-LGYAGNTEPQFIIPSCIAIK-COOH	1	77
RNF41 3	SPECC1L	NH2-LHDNLIISDLENTVK-COOH	1	33
RNF41 3	SOGA1	NH2-LHEAPDNSEGPR-COOH	2	31, 43
RNF41 3	VIM	NH2-LHEEEIQELQAQIQEQHVQIDVDVSKPDLTAALR-COOH	6	78, 46, 53, 62, 38, 55
RNF41 3	CIR1	NH2-LHEELSSSHHNR-COOH	1	49
RNF41 3	CLTC	NH2-LHIIEVGTPPTGNQPFPK-COOH	1	38
RNF41 3	FASN	NH2-LHLSGIDANPNALFPPVEFPAPR-COOH	1	47
RNF41 3	BIRC6	NH2-LHQTTAAAAAAASAVGPVHNSVPSNPVAAPGFFIHPSDVIPPTPK-COOH	1	55
RNF41 3	FLNB	NH2-LIALLEVLSQK-COOH	1	81
RNF41 3	LDHB	NH2-LIAPVAEEEATVPNNK-COOH	1	64
RNF41 3	YWHAE	NH2-LICCDILDVLDK-COOH	1	60
RNF41 3	DDX5	NH2-LIDFLECGK-COOH	1	47
RNF41 3	SUCLG1	NH2-LIGPNCPGVINPGECK-COOH	1	47
RNF41 3	GNB2	NH2-LIIWDSYTTNK-COOH	1	66
RNF41 3	HYOU1	NH2-LIPEMDQIFTEVEMTTLEK-COOH	1	46
RNF41 3	DDX17	NH2-LIQLMEEIMAEK-COOH	1	37
RNF41 3	SPTAN1	NH2-LIQNNHYAMEDVATR-COOH	1	48
RNF41 3	ABCF2	NH2-LIQQVAQEIWVCEK-COOH	1	68
RNF41 3	RPS3A	NH2-LITEDVQGK-COOH	1	45
RNF41 3	RPS25	NH2-LITPAVVSER-COOH	1	54
RNF41 3	PPP1R12A	NH2-LKDENGALIR-COOH	1	40
RNF41 3	MYH9	NH2-LKDVLLQVDDER-COOH	2	34, 68
RNF41 3	CALD1	NH2-LKEEIER-COOH	1	40
RNF41 3	FUS	NH2-LKGEATVSFDDPPSAK-COOH	1	39
RNF41 3	ACTR3	NH2-LKPKPIDVQVITHHMQR-COOH	1	66
RNF41 3	MRPL41	NH2-LKPYVSYLAPESEETPLTAAQLFSEAVAPAIEK-COOH	1	45
RNF41 3	RPL7A	NH2-LKVPPAINQFTQALDR-COOH	1	80
RNF41 3	MPRIP	NH2-LLAEETAATISAIEAMK-COOH	2	107, 70
RNF41 3	WDR6	NH2-LLAGEGPDVLVYSLDFGGHLR-COOH	1	46
RNF41 3	BIRC6	NH2-LLAGQPLPAEMTLAQLLTLLYDR-COOH	1	82
RNF41 3	TUFM	NH2-LLDAVDTYIPVPAR-COOH	1	55
RNF41 3	PDCD6IP	NH2-LLDEEEATDNDLR-COOH	1	31
RNF41 3	RPS17	NH2-LLDFGSLSNLQVTQPTVGMNFK-COOH	1	51
RNF41 3	SPTBN1	NH2-LLDPEDISVDHPDEK-COOH	1	57
RNF41 3	SPTBN2	NH2-LLDPEDVNVDQPDEK-COOH	1	32
RNF41 3	VIM	NH2-LLEGEESR-COOH	1	61
RNF41 3	CTNNA1	NH2-LLEPLVTQVTTLVNTNSK-COOH	1	54
RNF41 3	RPS16	NH2-LLEPVLLLGK-COOH	1	59
RNF41 3	ACACA	NH2-LLETESFQMNR-COOH	1	53
RNF41 3	KPNB1	NH2-LLETTDRPDGHQNNLR-COOH	1	56
RNF41 3	ATP6V1H	NH2-LLEVSDDPQVLAVAAHDVGEYVR-COOH	1	54
RNF41 3	KPNA2	NH2-LLGASELPIVTPALR-COOH	1	52
RNF41 3	BIRC6	NH2-LLGLTAFGTTSSATVNNPFLPSEDQVSK-COOH	2	44, 61
RNF41 3	HSDL2	NH2-LLGTIYTAAEEIEAVGGK-COOH	1	72
RNF41 3	RNMTL1	NH2-LLIPVVPGVDSLNSAMAASILLFEGK-COOH	1	29
RNF41 3	ACACA	NH2-LLLEAMDELEVAFNNTNVR-COOH	5	83, 60, 61, 54, 50
RNF41 3	ACACA	NH2-LLLEDLVK-COOH	1	47
RNF41 3	MED4	NH2-LLQAGEENQVLELLIHR-COOH	1	57
RNF41 3	VIM	NH2-LLQDSVDFSLADAINTEFK-COOH	22	99, 62, 126, 73, 75, 82, 69, 36, 48, 56, 47, 54, 64, 34, 51, 64, 36, 64, 41, 68, 52, 38
RNF41 3	IRS4	NH2-LLQEEEQER-COOH	1	65
RNF41 3	MYO1C	NH2-LLQFYAETCPAPER-COOH	1	64
RNF41 3	DDX5	NH2-LLQLVEDR-COOH	1	55
RNF41 3	MYO1C	NH2-LLSVEGSTLR-COOH	1	39
RNF41 3	ABCF2	NH2-LLTGELLPTDGMIR-COOH	1	64
RNF41 3	ALYREF	NH2-LLVSNLDFGVSDADIQELFAEFGTLK-COOH	1	64
RNF41 3	BIRC6	NH2-LMAQVLCELFQTSPQR-COOH	2	103, 74
RNF41 3	NDUFAB1	NH2-LMCPQEIVDYIADKK-COOH	1	52
RNF41 3	PCNA	NH2-LMDLDVEQLGIPEQEYSCVVK-COOH	1	41
RNF41 3	DDX5	NH2-LMEEIMSEK-COOH	1	41
RNF41 3	EEF2	NH2-LMEPIYLVEIQCPEQVVGGIYGVLNR-COOH	1	41
RNF41 3	SET	NH2-LNEQASEEILK-COOH	1	69
RNF41 3	PRKDC	NH2-LNESTFDTQITK-COOH	1	46
RNF41 3	MYL12B	NH2-LNGTDPEDVIR-COOH	4	83, 54, 47, 59
RNF41 3	MYO1B	NH2-LNQVCATHQHFESR-COOH	2	51, 75
RNF41 3	IRS4	NH2-LNTEVASVVVQLLSIR-COOH	1	116
RNF41 3	RPL23	NH2-LPAAGVGDMVMATVK-COOH	1	80
RNF41 3	ACTR3	NH2-LPACVVDCGTGYTK-COOH	1	51
RNF41 3	MCCC2	NH2-LPCIYLVDSGGAYLPR-COOH	1	59
RNF41 3	BIRC6	NH2-LPCPEGLDPDTDDAPEVCR-COOH	1	80
RNF41 3	ACACA	NH2-LPELLLK-COOH	1	44
RNF41 3	PRDX6	NH2-LPFPIIDDR-COOH	1	40
RNF41 3	PTBP1	NH2-LPIDVTEGEVISLGLPFGK-COOH	1	117
RNF41 3	BIRC6	NH2-LPMLYPEVIQQVSAPVVTSTTQEKPK-COOH	1	103
RNF41 3	G3BP1	NH2-LPNFGFVVFDDSEPVQK-COOH	1	75
RNF41 3	YES1	NH2-LPQLVDMAAQIADGMAYIER-COOH	2	53, 104
RNF41 3	OAT	NH2-LPSDVVTAVR-COOH	1	45
RNF41 3	IQGAP1	NH2-LPYDVTPEQALAHEEVK-COOH	1	34
RNF41 3	HNRNPU	NH2-LQAALDDEEAGGRPAMEPGNGSLDLGGDSAGR-COOH	1	57
RNF41 3	UBA2	NH2-LQADDFLQDYTLLINILHSEDLGK-COOH	1	53
RNF41 3	VIM	NH2-LQDEIQNMK-COOH	1	62
RNF41 3	VIM	NH2-LQDEIQNMKEEMAR-COOH	3	101, 69, 43
RNF41 3	PLEC	NH2-LQEAGILSAEELQR-COOH	1	64
RNF41 3	VIM	NH2-LQEEMLQR-COOH	1	53
RNF41 3	MYH9	NH2-LQEMEGTVK-COOH	1	34
RNF41 3	BIRC6	NH2-LQFDTFEMVSEDEDGK-COOH	1	45
RNF41 3	NAV1	NH2-LQHGSTETASPSIK-COOH	1	65
RNF41 3	RNF41	NH2-LQIACDNAVFGCSAVVR-COOH	2	115, 102
RNF41 3	FASN	NH2-LQLNGNLQLELAQVLAQERPK-COOH	1	43
RNF41 3	MYH9	NH2-LQLQEQLQAETELCAEAEELR-COOH	31	120, 127, 115, 115, 89, 108, 38, 112, 112, 144, 72, 101, 136, 130, 127, 139, 117, 143, 150, 125, 151, 106, 125, 108, 92, 113, 91, 128, 87, 105, 54
RNF41 3	EIF4A1	NH2-LQMEAPHIIVGTPGR-COOH	2	78, 65
RNF41 3	MYH10	NH2-LQNELDNVSTLLEEAEK-COOH	1	119
RNF41 3	MYH10	NH2-LQNELDNVSTLLEEAEKK-COOH	2	94, 97
RNF41 3	MYH14	NH2-LQQELDDATMDLEQQR-COOH	1	110
RNF41 3	MYH9	NH2-LQQELDDLLVDLDHQR-COOH	3	104, 128, 84
RNF41 3	MYH10	NH2-LQQELDDLTVDLDHQR-COOH	1	128
RNF41 3	MYH14	NH2-LQQHIQELEAHLEAEEGAR-COOH	1	53
RNF41 3	MYH9	NH2-LQQLFNHTMFILEQEEYQR-COOH	1	62
RNF41 3	ALDOA	NH2-LQSIGTENTEENR-COOH	1	39
RNF41 3	RAI14	NH2-LQSSLESEVSVLASK-COOH	1	67
RNF41 3	SPTAN1	NH2-LQTASDESYKDPTNIQSK-COOH	1	70
RNF41 3	BIRC6	NH2-LQTDSNSWDEHVFELVLPK-COOH	1	49
RNF41 3	MYH9	NH2-LQVELDNVTGLLSQSDSK-COOH	5	109, 67, 35, 40, 52
RNF41 3	NEFM	NH2-LRDDTEAAIR-COOH	1	42
RNF41 3	DBN1	NH2-LREDENAEPVGTTYQK-COOH	2	103, 44
RNF41 3	HSPD1	NH2-LSDGVAVLK-COOH	1	35
RNF41 3	RAI14	NH2-LSDSTTGADSLLDISSEADQQDLLSLLQAK-COOH	1	77
RNF41 3	RCN2	NH2-LSEEEILENPDLFLTSEATDYGR-COOH	1	98
RNF41 3	DNAJA2	NH2-LSELEDLLPSRPEVPNIIGETEEVELQEFDSTR-COOH	1	47
RNF41 3	RAI14	NH2-LSENAGIQSLLLSK-COOH	1	82
RNF41 3	LIMA1	NH2-LSETSIKDR-COOH	1	49
RNF41 3	ACTN4	NH2-LSGSNPYTTVTPQIINSK-COOH	1	33
RNF41 3	MYO1D	NH2-LSITEVTK-COOH	1	39
RNF41 3	RPN2	NH2-LSKEETVLATVQALQTASHLSQQADLR-COOH	1	56
RNF41 3	FAM101B	NH2-LSLQDVPELVDAK-COOH	1	41
RNF41 3	TRIM28	NH2-LSPPYSSPQEFAQDVGR-COOH	1	48
RNF41 3	IRS4	NH2-LSSEVSGSGSGNFGEEGNPQGK-COOH	1	91
RNF41 3	MPRIP	NH2-LSTHELTSLLEK-COOH	1	53
RNF41 3	SNRNP200	NH2-LTAIDILTTCAADIQR-COOH	1	75
RNF41 3	HNRNPA2B1	NH2-LTDCVVMR-COOH	1	44
RNF41 3	MYH9	NH2-LTEMETLQSQLM<Mox>AEK-COOH	1	55
RNF41 3	MYH9	NH2-LTEMETLQSQLMAEK-COOH	6	62, 91, 79, 95, 45, 38
RNF41 3	CAND1	NH2-LTLIDPETLLPR-COOH	1	53
RNF41 3	MDH2	NH2-LTLYDIAHTPGVAADLSHIETK-COOH	2	102, 73
RNF41 3	FLII	NH2-LTNLEEFMAANNNLELVPESLCR-COOH	1	88
RNF41 3	RPS8	NH2-LTPEEEEILNK-COOH	1	46
RNF41 3	RAC1	NH2-LTPITYPQGLAMAK-COOH	1	32
RNF41 3	SSB	NH2-LTTDFNVIVEALSK-COOH	1	50
RNF41 3	SPTBN1	NH2-LTTLELLEVR-COOH	1	39
RNF41 3	LRRC59	NH2-LTTLPSDFCGLTHLVK-COOH	1	53
RNF41 3	TUBB	NH2-LTTPTYGDLNHLVSATMSGVTTCLR-COOH	3	31, 54, 45
RNF41 3	FLNA	NH2-LTVSSLQESGLK-COOH	1	58
RNF41 3	HSD17B10	NH2-LVAGEMGQNEPDQGGQR-COOH	1	66
RNF41 3	ITPR3	NH2-LVCDLITSTK-COOH	1	48
RNF41 3	ARPC4	NH2-LVDFVIHFMEEIDK-COOH	2	43, 51
RNF41 3	ARPC4	NH2-LVDFVIHFMEEIDKEISEMK-COOH	3	86, 73, 70
RNF41 3	RPS12	NH2-LVEALCAEHQINLIK-COOH	2	60, 68
RNF41 3	NAV1	NH2-LVESDSDINANKEELLR-COOH	1	98
RNF41 3	MYO6	NH2-LVGILDILDEENR-COOH	1	83
RNF41 3	MYO6	NH2-LVGILDILDEENRLPQPSDQHFTSAVHQK-COOH	2	48, 57
RNF41 3	TPM1	NH2-LVIIESDLER-COOH	1	53
RNF41 3	RPL30	NH2-LVILANNCPALR-COOH	1	70
RNF41 3	GAPDH	NH2-LVINGNPITIFQERDPSK-COOH	1	34
RNF41 3	IPO5	NH2-LVLEQVVTSIASVADTAEEK-COOH	1	70
RNF41 3	ATP5B	NH2-LVLEVAQHLGESTVR-COOH	1	33
RNF41 3	RAN	NH2-LVLVGDGGTGK-COOH	1	42
RNF41 3	DAPK1	NH2-LVPDSDVEELLQILDAMDICAR-COOH	2	38, 63
RNF41 3	YES1	NH2-LVPLYAVVSEEPIYIVTEFMSK-COOH	2	41, 66
RNF41 3	MTHFD1	NH2-LVPSVNGVR-COOH	1	39
RNF41 3	HSPD1	NH2-LVQDVANNTNEEAGDGTTTATVLAR-COOH	2	155, 76
RNF41 3	FLNB	NH2-LVSPGSANETSSILVESVTR-COOH	1	111
RNF41 3	SPTBN1	NH2-LVSQDNFGFDLPAVEAATK-COOH	1	58
RNF41 3	HSP90AB1	NH2-LVSSPCCIVTSTYGWTANMER-COOH	1	73
RNF41 3	HSP90AA1	NH2-LVTSPCCIVTSTYGWTANMER-COOH	1	38
RNF41 3	MYH9	NH2-LVWVPSDK-COOH	1	55
RNF41 3	GNB2L1	NH2-LWDLTTGTTTR-COOH	1	44
RNF41 3	RPL23A	NH2-LYDIDVAK-COOH	1	32
RNF41 3	IGF2BP1	NH2-LYIGNLNESVTPADLEK-COOH	1	74
RNF41 3	HSPA9	NH2-LYSPSQIGAFVLMK-COOH	1	48
RNF41 3	RAI14	NH2-M<Mox>HLLYAVQGQMDEDVQK-COOH	1	44
RNF41 3	PCCA	NH2-MADEAVCVGPAPTSK-COOH	1	60
RNF41 3	ACACA	NH2-MADHYVPVPGGPNNNNYANVELILDIAK-COOH	1	61
RNF41 3	VIM	NH2-MALDIEIATYR-COOH	1	63
RNF41 3	DBN1	NH2-MAPTPIPTR-COOH	1	45
RNF41 3	PDIA4	NH2-MDATANDVPSDR-COOH	1	53
RNF41 3	PDIA3	NH2-MDATANDVPSPYEVR-COOH	1	52
RNF41 3	LUC7L2	NH2-MDLGECLK-COOH	1	40
RNF41 3	ALYREF	NH2-MDMSLDDIIK-COOH	1	42
RNF41 3	PEX14	NH2-MEAGLSELSGSVAQTVTQLQTTLASVQELLIQQQQK-COOH	1	58
RNF41 3	MYH9	NH2-MEDSVGCLETAEEVKR-COOH	2	66, 58
RNF41 3	TACC1	NH2-MEEDGSTVLGLLESSAEK-COOH	1	63
RNF41 3	MYH10	NH2-MEEEILLLEDQNSK-COOH	3	77, 57, 34
RNF41 3	HNRNPM	NH2-MEEESGAPGVPSGNGAPGPK-COOH	1	68
RNF41 3	HSPA9	NH2-MEEFKDQLPADECNK-COOH	1	112
RNF41 3	SFPQ	NH2-MEELHNQEMQK-COOH	1	33
RNF41 3	TPM1	NH2-MEIQEIQLK-COOH	1	40
RNF41 3	GNAI2	NH2-MFDVGGQR-COOH	1	40
RNF41 3	EIF4A1	NH2-MFVLDEADEMLSR-COOH	1	89
RNF41 3	SFPQ	NH2-MGGGGAMNMGDPYGSGGQK-COOH	1	67
RNF41 3	HNRNPM	NH2-MGGMEGPFGGGMENMGR-COOH	1	41
RNF41 3	HADHA	NH2-MGLVDQLVEPLGPGLKPPEER-COOH	1	31
RNF41 3	RAB1B	NH2-MGPGAASGGERPNLK-COOH	1	49
RNF41 3	HNRNPM	NH2-MGPLGLDHMASSIER-COOH	1	34
RNF41 3	SPTBN1	NH2-MHTTFEHDIQALGTQVR-COOH	2	67, 63
RNF41 3	HNRNPC	NH2-MIAGQVLDINLAAEPK-COOH	1	39
RNF41 3	BCLAF1	NH2-MIASDSHRPEVK-COOH	2	81, 58
RNF41 3	PARP1	NH2-MIFDVESMKK-COOH	1	41
RNF41 3	EIF3CL	NH2-MIINEELMASLDQPTQTVVMHR-COOH	1	76
RNF41 3	KHSRP	NH2-MILIQDGSQNTNVDKPLR-COOH	1	46
RNF41 3	MDH2	NH2-MISDAIPELK-COOH	1	41
RNF41 3	RBM39	NH2-MITAAYVPLPTYHNLFPDSMTATQLLVPSR-COOH	1	30
RNF41 3	RHOA	NH2-MKQEPVKPEEGR-COOH	2	47, 54
RNF41 3	ACTN4	NH2-MLDAEDIVNTARPDEK-COOH	1	45
RNF41 3	DDX39A	NH2-MLEQLDMR-COOH	1	52
RNF41 3	ARF4	NH2-MLLVDELR-COOH	1	40
RNF41 3	CCT2	NH2-MLPTIIADNAGYDSADLVAQLR-COOH	1	40
RNF41 3	EIF4A3	NH2-MLVLDEADEMLNK-COOH	1	52
RNF41 3	GANAB	NH2-MMDYLQGSGETPQTDVR-COOH	1	29
RNF41 3	ACACA	NH2-MMYGVSPWGDSPIDFEDSAHVPCPR-COOH	2	74, 40
RNF41 3	SPTAN1	NH2-MNEVISLWK-COOH	1	33
RNF41 3	DIABLO	NH2-MNSEEEDEVWQVIIGAR-COOH	1	54
RNF41 3	BIRC6	NH2-MPITADLVAPILR-COOH	1	89
RNF41 3	MYH10	NH2-MQAHIQDLEEQLDEEEGAR-COOH	2	98, 105
RNF41 3	COPE	NH2-MQDLDEDATLTQLATAWVSLATGGEK-COOH	1	41
RNF41 3	ACTB	NH2-MQKEITALAPSTMK-COOH	2	75, 51
RNF41 3	HADHA	NH2-MQLLEIITTEK-COOH	1	47
RNF41 3	CALD1	NH2-MQNDTAENETTEKEEK-COOH	2	137, 69
RNF41 3	AMOT	NH2-MQNNEELPTYEEAK-COOH	1	50
RNF41 3	AMOT	NH2-MQQALVQLQAACEK-COOH	1	67
RNF41 3	MYH9	NH2-MQQNIQELEEQLEEEESAR-COOH	2	114, 110
RNF41 3	RPL9	NH2-MRPGVACSVSQAQK-COOH	1	43
RNF41 3	C1QBP	NH2-MSGGWELELNGTEAK-COOH	2	89, 58
RNF41 3	MYO1C	NH2-MSLLQLVEILQSK-COOH	2	113, 65
RNF41 3	ACOT9	NH2-MSPLSIVTALVDKIDMCK-COOH	1	57
RNF41 3	MYO6	NH2-MSQSIIVSGESGAGK-COOH	1	81
RNF41 3	NPM1	NH2-MSVQPTVSLGGFEITPPVVLR-COOH	2	50, 74
RNF41 3	STXBP3	NH2-MTDLLEEGITVVENIYK-COOH	1	31
RNF41 3	NPM1	NH2-MTDQEAIQDLWQWR-COOH	1	36
RNF41 3	MYL6	NH2-MTEEEVEMLVAGHEDSNGCINYEAFVR-COOH	6	49, 119, 75, 33, 45, 78
RNF41 3	MCCC2	NH2-MVAAVACAQVPK-COOH	1	40
RNF41 3	CCT7	NH2-MVVDAVMMLDDLLQLK-COOH	2	40, 51
RNF41 3	SNRNP70	NH2-MWDPHNDPNAQGDAFK-COOH	1	28
RNF41 3	DYNLL2	NH2-NADMSEDMQQDAVDCATQAMEK-COOH	1	92
RNF41 3	DYNLL1	NH2-NADMSEEMQQDSVECATQALEK-COOH	1	62
RNF41 3	FLII	NH2-NAEAVLQSPGLSGK-COOH	1	58
RNF41 3	MYL12B	NH2-NAFACFDEEATGTIQEDYLR-COOH	18	130, 38, 75, 88, 124, 99, 140, 43, 156, 41, 108, 113, 39, 170, 85, 39, 31, 36
RNF41 3	HSPD1	NH2-NAGVEGSLIVEK-COOH	1	36
RNF41 3	MYO1B	NH2-NAMQIVGFMDHEAESVLAVVAAVLK-COOH	2	93, 44
RNF41 3	BIRC6	NH2-NAQAPLALTESHLATLASSSQSPEAIK-COOH	2	77, 113
RNF41 3	CTTN	NH2-NASTFEDVTQVSSAYQK-COOH	2	86, 45
RNF41 3	RAB1B	NH2-NATNVEQAFMTMAAEIK-COOH	1	33
RNF41 3	ARPC1B	NH2-NAYVWTLK-COOH	1	42
RNF41 3	BIRC6	NH2-NCAASGSDPTDLNSPLLFGR-COOH	1	66
RNF41 3	RPL28	NH2-NCSSFLIK-COOH	1	51
RNF41 3	GPATCH4	NH2-NDADEKHPEHAEQNIR-COOH	2	52, 38
RNF41 3	EIF5A	NH2-NDFQLIGIQDGYLSLLQDSGEVR-COOH	1	71
RNF41 3	LRRFIP2	NH2-NDGTVGDLAGLQNGSDLQFIEMQR-COOH	1	131
RNF41 3	SND1	NH2-NDIASHPPVEGSYAPR-COOH	1	38
RNF41 3	NCL	NH2-NDLAVVDVR-COOH	1	67
RNF41 3	IQGAP2	NH2-NDLLSELLGSLGEVPTVESFLGEGAVDPNDPNKANTLSQLSK-COOH	1	71
RNF41 3	HNRNPL	NH2-NDQDTWDYTNPNLSGQGDPGSNPNKR-COOH	1	58
RNF41 3	BIRC6	NH2-NDSVLDMAR-COOH	1	52
RNF41 3	UCHL1	NH2-NEAIQAAHDAVAQEGQCR-COOH	1	68
RNF41 3	UBA1	NH2-NEEDAAELVALAQAVNAR-COOH	1	87
RNF41 3	DDX21	NH2-NEEPSEEEIDAPKPK-COOH	2	76, 68
RNF41 3	HSPA5	NH2-NELESYAYSLK-COOH	1	38
RNF41 3	ARL8A	NH2-NELHNLLDKPQLQGIPVLVLGNK-COOH	1	48
RNF41 3	LIMA1	NH2-NENEEILERPAQLANAR-COOH	1	47
RNF41 3	ACACA	NH2-NFDLTAIPCANHK-COOH	1	43
RNF41 3	RPL7A	NH2-NFGIGQDIQPK-COOH	1	50
RNF41 3	DYNLL1	NH2-NFGSYVTHETK-COOH	1	34
RNF41 3	MYH9	NH2-NFINNPLAQADWAAK-COOH	2	63, 44
RNF41 3	TAGLN2	NH2-NFSDNQLQEGK-COOH	1	40
RNF41 3	ACACA	NH2-NGIAFMGPPSQAMWALGDK-COOH	1	85
RNF41 3	DDX50	NH2-NGIDILVGTPGR-COOH	1	42
RNF41 3	NPM3	NH2-NHDHQEIAVPVANLK-COOH	1	35
RNF41 3	IDH3G	NH2-NIANPTATLLASCMMLDHLK-COOH	1	34
RNF41 3	RPL27	NH2-NIDDGTSDRPYSHALVAGIDR-COOH	1	39
RNF41 3	RPLP2	NH2-NIEDVIAQGIGK-COOH	1	53
RNF41 3	MYH10	NH2-NILAEQLQAETELFAEAEEMR-COOH	19	97, 123, 97, 31, 90, 95, 53, 85, 116, 56, 113, 104, 80, 117, 57, 83, 30, 36, 33
RNF41 3	RPL4	NH2-NIPGITLLNVSK-COOH	1	43
RNF41 3	ACTR3	NH2-NIVLSGGSTMFR-COOH	1	37
RNF41 3	MYL6	NH2-NKDQGTYEDYVEGLR-COOH	3	45, 107, 38
RNF41 3	MYH9	NH2-NKHEAMITDLEER-COOH	2	65, 83
RNF41 3	KRT1	NH2-NKLNDLEDALQQAK-COOH	1	72
RNF41 3	KPNA2	NH2-NKNPAPPIDAVEQILPTLVR-COOH	1	54
RNF41 3	NOLC1	NH2-NKPGPYSSVPPPSAPPPKK-COOH	2	32, 54
RNF41 3	MYH10	NH2-NKQEVMISDLEER-COOH	2	71, 83
RNF41 3	CHTOP	NH2-NKQPTPVNIR-COOH	1	30
RNF41 3	SYNCRIP	NH2-NLANTVTEEILEK-COOH	1	50
RNF41 3	HNRNPR	NH2-NLATTVTEEILEK-COOH	1	49
RNF41 3	PABPC1	NH2-NLDDGIDDER-COOH	1	39
RNF41 3	TUBA1C	NH2-NLDIERPTYTNLNR-COOH	2	53, 44
RNF41 3	XRCC6	NH2-NLEALALDLMEPEQAVDLTLPK-COOH	2	46, 55
RNF41 3	CKAP5	NH2-NLGIPIITVLGDSK-COOH	1	26
RNF41 3	ATP5H	NH2-NLIPFDQMTIEDLNEAFPETK-COOH	1	37
RNF41 3	MYH9	NH2-NLPIYSEEIVEMYK-COOH	1	79
RNF41 3	NONO	NH2-NLPQYVSNELLEEAFSVFGQVER-COOH	3	69, 133, 35
RNF41 3	VIM	NH2-NLQEAEEWYK-COOH	1	46
RNF41 3	CLTC	NH2-NLQNLLILTAIK-COOH	1	30
RNF41 3	NAA15	NH2-NLQTCMEVLEALYDGSLGDCK-COOH	1	34
RNF41 3	CAPZB	NH2-NLSDLIDLVPSLCEDLLSSVDQPLK-COOH	2	59, 96
RNF41 3	MYH9	NH2-NMDPLNDNIATLLHQSSDK-COOH	2	33, 34
RNF41 3	MYH9	NH2-NMDPLNDNIATLLHQSSDKFVSELWK-COOH	3	53, 82, 72
RNF41 3	MYH14	NH2-NMDPLNDNVAALLHQSTDR-COOH	1	72
RNF41 3	MYH10	NH2-NMDPLNDNVATLLHQSSDR-COOH	3	81, 135, 37
RNF41 3	TUFM	NH2-NMITGTAPLDGCILVVAANDGPMPQTR-COOH	1	35
RNF41 3	EEF1A2	NH2-NMITGTSQADCAVLIVAAGVGEFEAGISK-COOH	7	83, 97, 63, 80, 40, 47, 36
RNF41 3	NEXN	NH2-NMVVDDDSPEMYK-COOH	1	39
RNF41 3	RPL3	NH2-NNASTDYDLSDK-COOH	1	44
RNF41 3	MYO6	NH2-NNDALHMSLESLICESR-COOH	1	51
RNF41 3	SSR4	NH2-NNEDISIIPPLFTVSVDHR-COOH	1	62
RNF41 3	LRPPRC	NH2-NNNIDAAIENIENMLTSENK-COOH	2	124, 63
RNF41 3	PTBP1	NH2-NNQFQALLQYADPVSAQHAK-COOH	1	41
RNF41 3	KPNA2	NH2-NNQGTVNWSVDDIVK-COOH	1	46
RNF41 3	HSP90AA1	NH2-NPDDITNEEYGEFYK-COOH	1	47
RNF41 3	QARS	NH2-NPEDPTEVPGGFLSDLNLASLHVVDAALVDCSVALAKPFDK-COOH	1	35
RNF41 3	GCN1L1	NH2-NPEILAIAPVLLDALTDPSR-COOH	2	47, 88
RNF41 3	ATP1A1	NH2-NPNTSEPQHLLVMK-COOH	1	72
RNF41 3	SRSF3	NH2-NPPGFAFVEFEDPR-COOH	1	56
RNF41 3	MYL12B	NH2-NPTDAYLDAMMNEAPGPINFTMFLTMFGEK-COOH	1	90
RNF41 3	MYL12A	NH2-NPTDEYLDAMMNEAPGPINFTMFLTMFGEK-COOH	1	60
RNF41 3	SPTAN1	NH2-NQALNTDNYGHDLASVQALQR-COOH	1	62
RNF41 3	TACC1	NH2-NQEIEELTK-COOH	1	40
RNF41 3	HNRNPA1	NH2-NQGGYGGSSSSSSYGSGR-COOH	1	118
RNF41 3	HSPA5	NH2-NQLTSNPENTVFDAK-COOH	1	53
RNF41 3	RPL27A	NH2-NQSFCPTVNLDK-COOH	1	56
RNF41 3	HSPA8	NH2-NQTAEKEEFEHQQK-COOH	2	58, 82
RNF41 3	PARP1	NH2-NREELGFRPEYSASQLK-COOH	1	45
RNF41 3	TMPO	NH2-NRPPLPAGTNSK-COOH	1	50
RNF41 3	LRRFIP2	NH2-NSASATTPLSGNSSR-COOH	1	77
RNF41 3	SKIV2L2	NH2-NSATEAAKPAKPDEK-COOH	2	56, 40
RNF41 3	GRPEL1	NH2-NSGQNLEEDMGQSEQK-COOH	1	55
RNF41 3	FLII	NH2-NSGVPDDIFKLDDLSVLDLSHNQLTECPR-COOH	1	46
RNF41 3	DOCK7	NH2-NSLPDALLPNLLDR-COOH	1	40
RNF41 3	MYH10	NH2-NSLQEQQEEEEEAR-COOH	1	82
RNF41 3	MYH10	NH2-NSLQEQQEEEEEARK-COOH	2	81, 61
RNF41 3	XPO5	NH2-NSVMELIANGTLNILEEENHIK-COOH	1	34
RNF41 3	DDX20	NH2-NSVQTPVENSTNSQHQVK-COOH	2	64, 60
RNF41 3	ACACA	NH2-NSVSNFLHSLER-COOH	2	46, 59
RNF41 3	MYH9	NH2-NTDQASMPDNTAAQK-COOH	2	83, 69
RNF41 3	MYH10	NH2-NTDQASMPENTVAQK-COOH	1	78
RNF41 3	MYH14	NH2-NTDQATMPDNTAAQK-COOH	1	88
RNF41 3	RRBP1	NH2-NTDVAQSPEAPK-COOH	1	46
RNF41 3	GTPBP4	NH2-NTIEMQAITALAHLR-COOH	1	70
RNF41 3	MYO5A	NH2-NTMTDSTILLEDVQK-COOH	1	42
RNF41 3	NAP1L1	NH2-NVDLLSDMVQEHDEPILK-COOH	2	80, 126
RNF41 3	NAP1L4	NH2-NVDMLSELVQEYDEPILK-COOH	1	109
RNF41 3	CDC42	NH2-NVFDEAILAALEPPEPK-COOH	1	42
RNF41 3	CLEC16A	NH2-NVGEEEDEEKGPTEDAQEDAEK-COOH	2	42, 26
RNF41 3	BIRC6	NH2-NVYNSSIGVQSDEIDLSDVLSGNGK-COOH	1	60
RNF41 3	KRT9	NH2-NYSPYYNTIDDLKDQIVDLTVGNNK-COOH	1	59
RNF41 3	NDUFA8	NH2-PGIVELPTLEELKVDEVK-COOH	1	84
RNF41 3	COX17	NH2-PGLVDSNPAPPESQEK-COOH	1	85
RNF41 3	SEC61B	NH2-PGPTPSGTNVGSSGR-COOH	1	74
RNF41 3	VCP	NH2-Q<Pyr>AAPCVLFFDELDSIAK-COOH	1	59
RNF41 3	IQGAP2	NH2-Q<Pyr>AAVDHINAVIPEGDPENTLLALK-COOH	1	30
RNF41 3	MYH9	NH2-Q<Pyr>ACVLMIK-COOH	1	68
RNF41 3	KIAA1598	NH2-Q<Pyr>AEPVVVLDPVSTHEPQTK-COOH	1	39
RNF41 3	SRSF4	NH2-Q<Pyr>AGEVTYADAHK-COOH	1	32
RNF41 3	NCAPD3	NH2-Q<Pyr>ALQSLTELLMAQPR-COOH	1	74
RNF41 3	RPL12	NH2-Q<Pyr>AQIEVVPSASALIIK-COOH	1	29
RNF41 3	MYH9	NH2-Q<Pyr>AQQERDELADEIANSSGK-COOH	1	112
RNF41 3	NEFM	NH2-Q<Pyr>ASHAQLGDAYDQEIR-COOH	1	63
RNF41 3	ATP5F1	NH2-Q<Pyr>ASIQHIQNAIDTEK-COOH	1	49
RNF41 3	SSBP1	NH2-Q<Pyr>ATTIIADNIIFLSDQTK-COOH	1	41
RNF41 3	RNF41	NH2-Q<Pyr>AVVVMACENQHMGDDMVQEPGLVMIFAHGVEEI-COOH	4	37, 41, 50, 59
RNF41 3	MDN1	NH2-Q<Pyr>CVLSTLAQLLLDKDCTVLVGR-COOH	2	93, 38
RNF41 3	KPNA2	NH2-Q<Pyr>DQIQQVVNHGLVPFLVSVLSK-COOH	2	93, 35
RNF41 3	VIM	NH2-Q<Pyr>DVDNASLAR-COOH	1	53
RNF41 3	SPTAN1	NH2-Q<Pyr>EAFLLNEDLGDSLDSVEALLK-COOH	1	138
RNF41 3	INF2	NH2-Q<Pyr>EEVCVIDALLADIR-COOH	1	54
RNF41 3	EIF4G2	NH2-Q<Pyr>EGIATSDNFMQAFLNVLDQCPK-COOH	1	48
RNF41 3	MPRIP	NH2-Q<Pyr>EISSLKDELQTALR-COOH	1	74
RNF41 3	MYH9	NH2-Q<Pyr>ELEEICHDLEAR-COOH	1	74
RNF41 3	ACTB	NH2-Q<Pyr>EYDESGPSIVHR-COOH	17	78, 34, 92, 56, 82, 64, 41, 73, 56, 85, 92, 87, 99, 99, 92, 92, 75
RNF41 3	ACTB	NH2-Q<Pyr>EYDESGPSIVHRK-COOH	1	49
RNF41 3	RPS15A	NH2-Q<Pyr>FGFIVLTTSAGIMDHEEAR-COOH	1	110
RNF41 3	P4HB	NH2-Q<Pyr>FLQAAEAIDDIPFGITSNSDVFSK-COOH	1	70
RNF41 3	SPTAN1	NH2-Q<Pyr>FQDAGHFDAENIK-COOH	1	53
RNF41 3	MCCC2	NH2-Q<Pyr>FSSADEAALKEPIIK-COOH	1	100
RNF41 3	ATP1A1	NH2-Q<Pyr>GAIVAVTGDGVNDSPALKK-COOH	1	63
RNF41 3	STRAP	NH2-Q<Pyr>GDTGDWIGTFLGHK-COOH	1	34
RNF41 3	MYH10	NH2-Q<Pyr>GLETDNKELACEVK-COOH	1	89
RNF41 3	TRRAP	NH2-Q<Pyr>GLVNVALDILSR-COOH	1	54
RNF41 3	AMOT	NH2-Q<Pyr>GNCQPTNVSEYNAAALMELLR-COOH	1	67
RNF41 3	ITPR2	NH2-Q<Pyr>GNHTEAALLK-COOH	1	38
RNF41 3	ITPR2	NH2-Q<Pyr>GSPTEHEDVTVMDTK-COOH	1	47
RNF41 3	MCCC2	NH2-Q<Pyr>GTIFLAGPPLVK-COOH	1	29
RNF41 3	WDR6	NH2-Q<Pyr>GVTSVTCHGGYVYTTGR-COOH	1	37
RNF41 3	ACLY	NH2-Q<Pyr>HFPATPLLDYALEVEK-COOH	1	58
RNF41 3	SFPQ	NH2-Q<Pyr>HHPPYHQQHHQGPPPGGPGGR-COOH	2	45, 44
RNF41 3	MYH9	NH2-Q<Pyr>IATLHAQVADMK-COOH	3	77, 41, 47
RNF41 3	MYH9	NH2-Q<Pyr>IATLHAQVADMKK-COOH	2	56, 73
RNF41 3	PCBP1	NH2-Q<Pyr>ICLVMLETLSQSPQGR-COOH	1	78
RNF41 3	PCBP2	NH2-Q<Pyr>ICVVMLETLSQSPPK-COOH	1	48
RNF41 3	SPTBN1	NH2-Q<Pyr>IEAQEKPR-COOH	1	42
RNF41 3	SLC25A5	NH2-Q<Pyr>IFLGGVDKR-COOH	1	33
RNF41 3	RPL7	NH2-Q<Pyr>IFNGTFVK-COOH	1	61
RNF41 3	RTCB	NH2-Q<Pyr>IGNVAALPGIVHR-COOH	1	31
RNF41 3	TUFM	NH2-Q<Pyr>IGVEHVVVYVNK-COOH	1	35
RNF41 3	MTG1	NH2-Q<Pyr>IIPMVTELIGR-COOH	1	37
RNF41 3	CAPRIN1	NH2-Q<Pyr>ILGVIDKK-COOH	1	42
RNF41 3	UBE2I	NH2-Q<Pyr>ILLGIQELLNEPNIQDPAQAEAYTIYCQNR-COOH	1	77
RNF41 3	EEF1E1	NH2-Q<Pyr>IPVLQTNNGPSLTGLTTIAAHLVK-COOH	1	39
RNF41 3	PARP1	NH2-Q<Pyr>IQAAYSILSEVQQAVSQGSSDSQILDLSNR-COOH	2	125, 122
RNF41 3	PSMC3	NH2-Q<Pyr>IQELVEAIVLPMNHK-COOH	1	32
RNF41 3	PRDX2	NH2-Q<Pyr>ITVNDLPVGR-COOH	1	37
RNF41 3	MYO6	NH2-Q<Pyr>KEEESQQQAVLEQER-COOH	1	75
RNF41 3	CALD1	NH2-Q<Pyr>KEFDPTITDASLSLPSR-COOH	1	39
RNF41 3	MYO1C	NH2-Q<Pyr>KGDVVLQSDHVIETLTK-COOH	1	60
RNF41 3	TMOD3	NH2-Q<Pyr>KPVQTFTEEK-COOH	1	45
RNF41 3	HNRNPC	NH2-Q<Pyr>KVDSLLENLEK-COOH	1	36
RNF41 3	NCL	NH2-Q<Pyr>KVEGTEPTTAFNLFVGNLNFNK-COOH	1	50
RNF41 3	ACTR10	NH2-Q<Pyr>LAENLVVIGGTSMLPGFLHR-COOH	1	41
RNF41 3	RPL6	NH2-Q<Pyr>LASGLLLVTGPLVLNR-COOH	1	49
RNF41 3	TPM1	NH2-Q<Pyr>LEDELVSLQK-COOH	1	51
RNF41 3	TMOD2	NH2-Q<Pyr>LENVLDDLDPESAMLPAGFR-COOH	1	64
RNF41 3	TMOD3	NH2-Q<Pyr>LETVLDDLDPENALLPAGFR-COOH	3	42, 61, 40
RNF41 3	GTF3C4	NH2-Q<Pyr>LIPIFTDVALK-COOH	1	35
RNF41 3	MYO1C	NH2-Q<Pyr>LLLTPNAVVIVEDAK-COOH	1	54
RNF41 3	DCAKD	NH2-Q<Pyr>LLNAITHPEIR-COOH	1	50
RNF41 3	MYH10	NH2-Q<Pyr>LLQANPILESFGNAK-COOH	2	47, 59
RNF41 3	XRCC5	NH2-Q<Pyr>LNHFWEIVVQDGITLITK-COOH	1	58
RNF41 3	LZTS2	NH2-Q<Pyr>LQDDFAQLLQER-COOH	1	60
RNF41 3	KIAA1598	NH2-Q<Pyr>LQLITSLK-COOH	1	55
RNF41 3	PPP2R1A	NH2-Q<Pyr>LSQSLLPAIVELAEDAK-COOH	1	81
RNF41 3	BTF3	NH2-Q<Pyr>LTEMLPSILNQLGADSLTSLR-COOH	2	75, 47
RNF41 3	DBNL	NH2-Q<Pyr>LTQPETHFGR-COOH	1	37
RNF41 3	EFR3A	NH2-Q<Pyr>LVLEVMHNLMDR-COOH	1	52
RNF41 3	SPTBN1	NH2-Q<Pyr>LWGLLIEETEKR-COOH	1	54
RNF41 3	DHX9	NH2-Q<Pyr>LYHLGVVEAYSGLTK-COOH	1	77
RNF41 3	CCT5	NH2-Q<Pyr>MAEIAVNAVLTVADMER-COOH	2	59, 54
RNF41 3	CAPZB	NH2-Q<Pyr>MEKDETVSDCSPHIANIGR-COOH	2	98, 115
RNF41 3	MYO6	NH2-Q<Pyr>MELHPDKPPILLVAGK-COOH	1	37
RNF41 3	MYO6	NH2-Q<Pyr>MELHPDKPPILLVAGKDDMEMCELNLEETGLTR-COOH	1	51
RNF41 3	FLNB	NH2-Q<Pyr>MQLENVSVALEFLDR-COOH	1	64
RNF41 3	RSPRY1	NH2-Q<Pyr>NVDGLVLDTLAVIR-COOH	1	30
RNF41 3	RPL4	NH2-Q<Pyr>PYAVSELAGHQTSAESWGTGR-COOH	1	71
RNF41 3	ARHGEF2	NH2-Q<Pyr>QDVIYELIQTELHHVR-COOH	1	71
RNF41 3	CALD1	NH2-Q<Pyr>QEAALELEELKK-COOH	1	62
RNF41 3	CCT5	NH2-Q<Pyr>QHVIETLIGK-COOH	1	43
RNF41 3	KIAA1598	NH2-Q<Pyr>QLELLEEDKK-COOH	1	43
RNF41 3	PRKAR2A	NH2-Q<Pyr>QPPDLVEFAVEYFTR-COOH	1	68
RNF41 3	PCBP1	NH2-Q<Pyr>QSHFAMMHGGTGFAGIDSSSPEVK-COOH	1	57
RNF41 3	MYH10	NH2-Q<Pyr>RYEILTPNAIPK-COOH	1	33
RNF41 3	MYH9	NH2-Q<Pyr>RYEILTPNSIPK-COOH	1	34
RNF41 3	MYH9	NH2-Q<Pyr>SACNLEK-COOH	1	43
RNF41 3	ISOC2	NH2-Q<Pyr>SGAFLSTSEGLILQLVGDAVHPQFK-COOH	1	45
RNF41 3	HSPD1	NH2-Q<Pyr>SKPVTTPEEIAQVATISANGDK-COOH	1	54
RNF41 3	HSPD1	NH2-Q<Pyr>SKPVTTPEEIAQVATISANGDKEIGNIISDAMK-COOH	2	123, 77
RNF41 3	UACA	NH2-Q<Pyr>SQLIDTLQHQVK-COOH	1	32
RNF41 3	MYH9	NH2-Q<Pyr>TLENERGELANEVK-COOH	1	54
RNF41 3	NCAPD3	NH2-Q<Pyr>TLILLTNLLQEEFVK-COOH	1	32
RNF41 3	PRPF19	NH2-Q<Pyr>VASHVGLHSASIPGILALDLCPSDTNK-COOH	1	63
RNF41 3	VIM	NH2-Q<Pyr>VDQLTNDK-COOH	1	44
RNF41 3	PC	NH2-Q<Pyr>VFFELNGQLR-COOH	1	58
RNF41 3	MYH10	NH2-Q<Pyr>VLALQSQLADTK-COOH	1	44
RNF41 3	SNRNP200	NH2-Q<Pyr>VLDLEDLVFTQGSHFMANK-COOH	1	60
RNF41 3	ACACA	NH2-Q<Pyr>VLIASHLPSYELR-COOH	1	37
RNF41 3	CCT2	NH2-Q<Pyr>VLLSAAEAAEVILR-COOH	2	99, 110
RNF41 3	MYO5A	NH2-Q<Pyr>VLSDLAIQIYQQLVR-COOH	1	53
RNF41 3	MPRIP	NH2-Q<Pyr>VPIAPVHLSSEDGGDR-COOH	1	67
RNF41 3	VIM	NH2-Q<Pyr>VQSLTCEVDALK-COOH	1	63
RNF41 3	NRAS	NH2-Q<Pyr>VVIDGETCLLDILDTAGQEEYSAMR-COOH	1	44
RNF41 3	IPO4	NH2-Q<Pyr>VVMAVLEALTGVLR-COOH	1	64
RNF41 3	GEMIN4	NH2-Q<Pyr>VVSELAECVR-COOH	1	48
RNF41 3	MPRIP	NH2-Q<Pyr>YLEELQSVQR-COOH	1	42
RNF41 3	MYH14	NH2-QAQQDRDEMADEVANGNLSK-COOH	1	46
RNF41 3	MYH9	NH2-QAQQERDELADEIANSSGK-COOH	2	85, 51
RNF41 3	BIRC6	NH2-QDDVVQLELPVTEAQQLLSACLEK-COOH	2	81, 81
RNF41 3	VIM	NH2-QDVDNASLAR-COOH	2	79, 47
RNF41 3	MPRIP	NH2-QEAELGEPDPEQKR-COOH	1	90
RNF41 3	MYH9	NH2-QELEEICHDLEAR-COOH	2	55, 86
RNF41 3	MYH10	NH2-QELEEILHDLESR-COOH	2	58, 84
RNF41 3	AMOT	NH2-QEPQGQEIQSENLIMEK-COOH	1	34
RNF41 3	DSG2	NH2-QESTSVLLQQSEK-COOH	1	36
RNF41 3	MYH10	NH2-QEVMISDLEER-COOH	1	34
RNF41 3	ACTB	NH2-QEYDESGPSIVHR-COOH	23	88, 116, 91, 79, 39, 42, 72, 45, 72, 77, 77, 91, 72, 91, 72, 73, 91, 66, 105, 73, 85, 54, 38
RNF41 3	ACTB	NH2-QEYDESGPSIVHRK-COOH	2	60, 60
RNF41 3	MYH10	NH2-QGLETDNKELACEVK-COOH	1	76
RNF41 3	MYH9	NH2-QIATLHAQVADMK-COOH	1	52
RNF41 3	PRDX2	NH2-QITVNDLPVGR-COOH	1	31
RNF41 3	UBE3C	NH2-QLAVLTELPFVVPFEER-COOH	1	60
RNF41 3	MYH9	NH2-QLEEAEEEAQR-COOH	1	59
RNF41 3	MYH14	NH2-QLEEAEEEASR-COOH	1	51
RNF41 3	MYH10	NH2-QLEEAEEEATR-COOH	1	74
RNF41 3	TMOD2	NH2-QLENVLDDLDPESAMLPAGFR-COOH	1	65
RNF41 3	TMOD3	NH2-QLETVLDDLDPENALLPAGFR-COOH	3	67, 83, 42
RNF41 3	BIRC6	NH2-QLLDSGLPSLLVR-COOH	1	41
RNF41 3	MYH9	NH2-QLLQANPILEAFGNAK-COOH	2	85, 68
RNF41 3	ACACA	NH2-QLTEEDGVHSVIEENIK-COOH	2	35, 109
RNF41 3	BTF3	NH2-QLTEMLPSILNQLGADSLTSLR-COOH	1	30
RNF41 3	CAPZB	NH2-QMEKDETVSDCSPHIANIGR-COOH	1	70
RNF41 3	NEXN	NH2-QMVNEDEENQDTAK-COOH	1	62
RNF41 3	RPL4	NH2-QPYAVSELAGHQTSAESWGTGR-COOH	1	63
RNF41 3	HSPD1	NH2-QSKPVTTPEEIAQVATISANGDKEIGNIISDAMK-COOH	1	55
RNF41 3	MYH9	NH2-QTLENERGELANEVK-COOH	1	36
RNF41 3	HIST1H2BK	NH2-QVHPDTGISSK-COOH	1	62
RNF41 3	ACTN4	NH2-RDHALLEEQSK-COOH	1	54
RNF41 3	H1FX	NH2-RGAPAAATAPAPTAHK-COOH	1	43
RNF41 3	MYH9	NH2-RGDLPFVVPR-COOH	1	33
RNF41 3	RPL4	NH2-RGPCIIYNEDNGIIK-COOH	1	33
RNF41 3	BIRC6	NH2-RHPQHLHQQHHGDAAQHTR-COOH	2	56, 54
RNF41 3	TPM1	NH2-RIQLVEEELDR-COOH	1	32
RNF41 3	SFPQ	NH2-RMEELHNQEMQK-COOH	1	37
RNF41 3	RPL15	NH2-RNPDTQWITKPVHK-COOH	1	38
RNF41 3	HNRNPK	NH2-RPAEDMEEEQAFK-COOH	1	36
RNF41 3	CDKN2A	NH2-RPGHDDGQRPSGGAAAAPR-COOH	1	45
RNF41 3	ILF3	NH2-RPMEEDGEEKSPSK-COOH	1	60
RNF41 3	YBX1	NH2-RPQYSNPPVQGEVMEGADNQGAGEQGRPVR-COOH	1	68
RNF41 3	BIRC6	NH2-RPTLAWLEDSSSCSDIPK-COOH	1	72
RNF41 3	RNF41	NH2-RPVTCEQGCGLEM<Mox>PKDELPNHNCIK-COOH	2	65, 36
RNF41 3	RNF41	NH2-RPVTCEQGCGLEMPK-COOH	5	50, 38, 38, 57, 53
RNF41 3	RNF41	NH2-RPVTCEQGCGLEMPKDELPNHNCIK-COOH	3	83, 64, 98
RNF41 3	MYH14	NH2-RQEEEAGALEAGEEAR-COOH	1	61
RNF41 3	MYH9	NH2-RQLEEAEEEAQR-COOH	2	64, 86
RNF41 3	VIM	NH2-RQVQSLTCEVDALK-COOH	1	34
RNF41 3	AIFM1	NH2-RVEHHDHAVVSGR-COOH	1	54
RNF41 3	HSPA9	NH2-RYDDPEVQK-COOH	1	41
RNF41 3	SRPRB	NH2-SAAPSTLDSSSTAPAQLGK-COOH	1	73
RNF41 3	SPTAN1	NH2-SADESGQALLAAGHYASDEVR-COOH	1	58
RNF41 3	SLC7A5	NH2-SADGSAPAGEGEGVTLQR-COOH	1	83
RNF41 3	XPO5	NH2-SAILGLPQPLLELNDSPVFK-COOH	1	34
RNF41 3	KANK1	NH2-SAIPAMVGDYIAAFEAISPDVLR-COOH	2	92, 63
RNF41 3	CALD1	NH2-SAKPTKPAASDLPVPAEGVR-COOH	2	67, 42
RNF41 3	MYO6	NH2-SAQSLEYCAELLGLDQDDLR-COOH	2	100, 58
RNF41 3	BIRC6	NH2-SASLSSAATTGLTTQQR-COOH	1	88
RNF41 3	LRRFIP1	NH2-SAVEAQNEVTENPK-COOH	1	46
RNF41 3	CTTN	NH2-SAVGFEYQGK-COOH	1	36
RNF41 3	HNRNPL	NH2-SDALETLGFLNHYQMK-COOH	1	44
RNF41 3	HSPA9	NH2-SDIGEVILVGGMTR-COOH	1	46
RNF41 3	PRKDC	NH2-SDPGLLTNTMDVFVK-COOH	1	60
RNF41 3	IRS4	NH2-SDSESEEEDLPVGEEVCK-COOH	1	65
RNF41 3	ATP6V1A	NH2-SDYAQLLEDMQNAFR-COOH	1	36
RNF41 3	SERBP1	NH2-SEEAHAEDSVMDHHFR-COOH	1	61
RNF41 3	SRRM2	NH2-SEEPAGQILSHLSSELK-COOH	2	32, 42
RNF41 3	HMGB2	NH2-SEHPGLSIGDTAK-COOH	1	47
RNF41 3	PPP1R9A	NH2-SEIPSPQSQLLEDAEANLVGR-COOH	1	85
RNF41 3	BSG	NH2-SELHIENLNMEADPGQYR-COOH	1	51
RNF41 3	SLC1A5	NH2-SELPLDPLPVPTEEGNPLLK-COOH	1	53
RNF41 3	NEFM	NH2-SEMEEALTAITEELAVSMK-COOH	1	44
RNF41 3	PDIA3	NH2-SEPIPESNDGPVK-COOH	1	44
RNF41 3	MYO1C	NH2-SEQEEYEAEGIAWEPVQYFNNK-COOH	1	48
RNF41 3	MCCC1	NH2-SEQEFQEQLESAR-COOH	1	74
RNF41 3	DBN1	NH2-SESEVEEAAAIIAQRPDNPR-COOH	3	74, 63, 54
RNF41 3	LIMA1	NH2-SEVQQPVHPKPLSPDSR-COOH	2	49, 52
RNF41 3	RIF1	NH2-SEVVESTTESQDKENSHQK-COOH	1	51
RNF41 3	CACYBP	NH2-SFDLLVK-COOH	1	42
RNF41 3	SPECC1L	NH2-SFDSASQVPNPAAAAIPR-COOH	1	37
RNF41 3	FMR1	NH2-SFLEFAEDVIQVPR-COOH	1	85
RNF41 3	DDX3X	NH2-SFLLDLLNATGK-COOH	1	59
RNF41 3	EEF1A1	NH2-SGDAAIVDMVPGKPMCVESFSDYPPLGR-COOH	1	112
RNF41 3	ENO1	NH2-SGETEDTFIADLVVGLCTGQIK-COOH	1	63
RNF41 3	MYH9	NH2-SGFEPASLK-COOH	1	62
RNF41 3	MYH9	NH2-SGFEPASLKEEVGEEAIVELVENGK-COOH	2	62, 41
RNF41 3	CAPZB	NH2-SGSGTMNLGGSLTR-COOH	1	73
RNF41 3	MAZ	NH2-SHDGAVHKPYNCSHCGK-COOH	2	35, 41
RNF41 3	UQCRH	NH2-SHTEEDCTEELFDFLHAR-COOH	1	96
RNF41 3	BIRC6	NH2-SIASAIVNELKK-COOH	1	49
RNF41 3	YWHAQ	NH2-SICTTVLELLDKYLIANATNPESK-COOH	1	55
RNF41 3	RPL3	NH2-SINPLGGFVHYGEVTNDFVMLK-COOH	1	32
RNF41 3	MYO1D	NH2-SIPASDLPQVR-COOH	1	32
RNF41 3	TUBA1B	NH2-SIQFVDWCPTGFK-COOH	1	36
RNF41 3	PLS1	NH2-SISTSLPVLDLIDAIAPNAVR-COOH	1	53
RNF41 3	RPN2	NH2-SIVEEIEDLVAR-COOH	1	64
RNF41 3	EFTUD2	NH2-SIWAFGPDATGPNILVDDTLPSEVDK-COOH	1	41
RNF41 3	RAI14	NH2-SKEQEVNELLQK-COOH	1	62
RNF41 3	CACYBP	NH2-SKIETEIK-COOH	1	37
RNF41 3	NAV1	NH2-SLAESGLSWFSESEEK-COOH	1	56
RNF41 3	CEP97	NH2-SLAILSLAENEIR-COOH	1	31
RNF41 3	SENP3	NH2-SLAPPDASILISNVCSIGDHVAQELFQGSDLGMAEEAERPGEK-COOH	1	32
RNF41 3	MYH10	NH2-SLEAEILQLQEELASSER-COOH	4	102, 96, 66, 58
RNF41 3	RAI14	NH2-SLEDVTAEYIHK-COOH	1	60
RNF41 3	RPS2	NH2-SLEEIYLFSLPIK-COOH	1	69
RNF41 3	COPG1	NH2-SLEELPVDIILASVG-COOH	1	46
RNF41 3	RFC4	NH2-SLEGADLPNLLFYGPPGTGK-COOH	1	39
RNF41 3	LMNB1	NH2-SLEGDLEDLKDQIAQLEASLAAAK-COOH	1	87
RNF41 3	BIRC6	NH2-SLFSTTPLTTDDGVLLR-COOH	1	61
RNF41 3	SPTAN1	NH2-SLGYDLPMVEEGEPDPEFEAILDTVDPNR-COOH	1	44
RNF41 3	CCT2	NH2-SLHDALCVLAQTVK-COOH	1	52
RNF41 3	BIRC6	NH2-SLHDDGFTVPQIIEMELDSQEQLLLQDPPVTYIQQFADAAANLTSPDSEK-COOH	1	39
RNF41 3	AMOT	NH2-SLMSISNAGSGLLSHSSTLTGSPIMEEK-COOH	1	84
RNF41 3	LIMA1	NH2-SLNWSSFVDNTFAEEFTTQNQK-COOH	1	63
RNF41 3	RPL15	NH2-SLQSVAEER-COOH	1	44
RNF41 3	HSP90AA1	NH2-SLTNDWEDHLAVK-COOH	2	34, 44
RNF41 3	SF3B1	NH2-SLVEIIEHGLVDEQQK-COOH	1	55
RNF41 3	RNF41	NH2-SLVESGCPASIVNELIENAHER-COOH	19	105, 92, 120, 167, 99, 76, 89, 104, 116, 87, 80, 108, 95, 89, 89, 85, 36, 48, 69
RNF41 3	ACACA	NH2-SLVQANPEVAMDSIIHMTQHISPTQR-COOH	2	74, 78
RNF41 3	VIM	NH2-SLYASSPGGVYATR-COOH	1	45
RNF41 3	MYH9	NH2-SMEAEMIQLQEELAAAER-COOH	14	104, 146, 73, 70, 67, 88, 108, 58, 80, 61, 65, 65, 36, 48
RNF41 3	MACF1	NH2-SMENEDKEETVAK-COOH	1	43
RNF41 3	ITPR3	NH2-SMEQIVFPVPGICQFLTEETK-COOH	1	65
RNF41 3	CKB	NH2-SMTEAEQQQLIDDHFLFDKPVSPLLLASGMAR-COOH	2	32, 111
RNF41 3	XPO1	NH2-SNDPQMVAENFVPPLLDAVLIDYQR-COOH	1	55
RNF41 3	TMOD3	NH2-SNDPVATAFAEMLK-COOH	1	61
RNF41 3	TMOD1	NH2-SNDPVAYALAEMLK-COOH	1	85
RNF41 3	SVIL	NH2-SNEEEETSDSSLEK-COOH	1	79
RNF41 3	KPNB1	NH2-SNEILTAIIQGMR-COOH	1	79
RNF41 3	HSPA4	NH2-SNLAYDIVQLPTGLTGIK-COOH	1	40
RNF41 3	HNRNPH1	NH2-SNNVEMDWVLK-COOH	1	40
RNF41 3	LIMA1	NH2-SNTENLSQHFR-COOH	1	69
RNF41 3	EEF1B2	NH2-SPAGLQVLNDYLADK-COOH	1	99
RNF41 3	GNL3	NH2-SPASIEVVKPMEAASAILSQADAR-COOH	2	93, 44
RNF41 3	BIRC6	NH2-SPATSPISSNSHR-COOH	1	37
RNF41 3	NOLC1	NH2-SPAVKPAAAPK-COOH	1	47
RNF41 3	FLNA	NH2-SPFSVAVSPSLDLSK-COOH	1	41
RNF41 3	FLNB	NH2-SPFTVGVAAPLDLSK-COOH	1	57
RNF41 3	MPRIP	NH2-SPGLPMSDLK-COOH	1	47
RNF41 3	PPP1R12A	NH2-SPLIESTANMDNNQSQK-COOH	1	68
RNF41 3	LIMA1	NH2-SPPEALVQGR-COOH	1	51
RNF41 3	DBN1	NH2-SPSDSSTASTPVAEQIER-COOH	1	113
RNF41 3	THRAP3	NH2-SPSELFAQHIVTIVHHVK-COOH	1	51
RNF41 3	CAPZB	NH2-SPWSNKYDPPLEDGAMPSAR-COOH	2	44, 94
RNF41 3	LIMA1	NH2-SQDVELWEGEVVK-COOH	1	39
RNF41 3	PRPF8	NH2-SQEPLPDDDEEFELPEFVEPFLK-COOH	1	35
RNF41 3	MDH2	NH2-SQETECTYFSTPLLLGK-COOH	1	60
RNF41 3	HSPH1	NH2-SQFEELCAELLQK-COOH	1	38
RNF41 3	HSPA5	NH2-SQIFSTASDNQPTVTIK-COOH	1	58
RNF41 3	HSPA8	NH2-SQIHDIVLVGGSTR-COOH	1	52
RNF41 3	MPRIP	NH2-SQISSVNSDVEALR-COOH	1	93
RNF41 3	RAI14	NH2-SQMTQEASDEAEDMK-COOH	1	82
RNF41 3	RAI14	NH2-SQMTQEASDEAEDMKEAMNR-COOH	2	108, 92
RNF41 3	SPTBN1	NH2-SQNIVTDSSSLSAEAIR-COOH	1	33
RNF41 3	LIMA1	NH2-SRPFTVAASFQSTSVK-COOH	1	47
RNF41 3	LIMA1	NH2-SSAIVEIFSK-COOH	1	78
RNF41 3	IQGAP2	NH2-SSDILSVLK-COOH	1	35
RNF41 3	BSG	NH2-SSEHINEGETAMLVCK-COOH	2	49, 66
RNF41 3	HNRNPU	NH2-SSGPTSLFAVTVAPPGAR-COOH	1	77
RNF41 3	EEF1B2	NH2-SSILLDVKPWDDETDMAK-COOH	1	41
RNF41 3	ITPR2	NH2-SSNYENGEIGESQVK-COOH	1	56
RNF41 3	IRS4	NH2-SSPLGQNDNSEYVPMLPGK-COOH	1	94
RNF41 3	INF2	NH2-SSQLLWEALESLVNR-COOH	1	48
RNF41 3	NAV1	NH2-SSTSSSVGTDVTEGPAHPAPHTR-COOH	1	49
RNF41 3	RAI14	NH2-SSYCSVIENMNK-COOH	1	55
RNF41 3	HSPA8	NH2-STAGDTHLGGEDFDNR-COOH	1	92
RNF41 3	EEF2	NH2-STAISLFYELSENDLNFIK-COOH	1	73
RNF41 3	RPL13	NH2-STESLQANVQR-COOH	1	51
RNF41 3	HNRNPH1	NH2-STGEAFVQFASQEIAEK-COOH	1	72
RNF41 3	CAPZB	NH2-STLNEIYFGK-COOH	1	47
RNF41 3	MYO6	NH2-STMMTQEQIQK-COOH	1	39
RNF41 3	PPP1R12A	NH2-STQGVTLTDLQEAEK-COOH	1	53
RNF41 3	EEF1A2	NH2-STTTGHLIYK-COOH	1	46
RNF41 3	ITPR3	NH2-STVAVNMNDLGSQPHEDREPVDPTTK-COOH	1	55
RNF41 3	ARPC1B	NH2-STVLSLDWHPNNVLLAAGSCDFK-COOH	2	78, 109
RNF41 3	PRDX3	NH2-SVEETLR-COOH	1	46
RNF41 3	YBX1	NH2-SVGDGETVEFDVVEGEK-COOH	1	72
RNF41 3	ACACA	NH2-SVHSSVPLLNSK-COOH	1	39
RNF41 3	LRPPRC	NH2-SVLELIPELNEKEEAYNSLMK-COOH	1	35
RNF41 3	RNF41	NH2-SVNPNLQNLEETIEYNEILEWVNSLQPAR-COOH	4	119, 128, 85, 64
RNF41 3	ACSL3	NH2-SVNSLDGLASVLYPGCDTLDK-COOH	1	37
RNF41 3	LARP1	NH2-SVQPQSHKPQPTR-COOH	1	35
RNF41 3	PC	NH2-SVVEFLQGYIGVPHGGFPEPFR-COOH	1	41
RNF41 3	TCP1	NH2-SVVPGGGAVEAALSIYLENYATSMGSR-COOH	1	83
RNF41 3	RNF41	NH2-SVVTVAHLRPVPR-COOH	5	24, 30, 28, 30, 25
RNF41 3	RNF41	NH2-SWPQGLATLETR-COOH	1	60
RNF41 3	MTDH	NH2-SWQDELAQQAEEGSAR-COOH	1	51
RNF41 3	RPL32	NH2-SYCAEIAHNVSSK-COOH	1	89
RNF41 3	ACTB	NH2-SYELPDGQVITIGNER-COOH	21	75, 86, 115, 84, 76, 40, 60, 82, 83, 50, 95, 101, 103, 101, 105, 47, 105, 107, 109, 115, 94
RNF41 3	YTHDF3	NH2-SYSEDDIHR-COOH	1	34
RNF41 3	CACYBP	NH2-SYSMIVNNLLKPISVEGSSK-COOH	2	110, 77
RNF41 3	CACYBP	NH2-SYSMIVNNLLKPISVEGSSKK-COOH	1	52
RNF41 3	SCAMP3	NH2-TAAANAAAGAAENAFR-COOH	1	73
RNF41 3	LRRFIP2	NH2-TAAENAEKVEDELK-COOH	1	49
RNF41 3	MYO19	NH2-TAASLLGLPEDVLLEMVQIR-COOH	1	83
RNF41 3	TRMT1	NH2-TAAVGEICEEGLHVLEGLAASGLR-COOH	1	84
RNF41 3	KTN1	NH2-TAEHEAAQQDLQSK-COOH	1	41
RNF41 3	SDF4	NH2-TAEHFQEAMEESK-COOH	1	40
RNF41 3	BIRC6	NH2-TAEIVYAATTSLR-COOH	1	51
RNF41 3	YWHAQ	NH2-TAFDEAIAELDTLNEDSYK-COOH	2	67, 43
RNF41 3	YWHAZ	NH2-TAFDEAIAELDTLSEESYK-COOH	2	49, 83
RNF41 3	TXN	NH2-TAFQEALDAAGDK-COOH	1	42
RNF41 3	LRRFIP2	NH2-TALDKIEEMEMTNSHLAK-COOH	1	57
RNF41 3	RAI14	NH2-TALHYAAAQGCLQAVQILCEHK-COOH	1	63
RNF41 3	HSPD1	NH2-TALLDAAGVASLLTTAEVVVTEIPK-COOH	2	82, 50
RNF41 3	HSPD1	NH2-TALLDAAGVASLLTTAEVVVTEIPKEEK-COOH	1	50
RNF41 3	RMDN3	NH2-TATALLESPLSATVEDALQSFLK-COOH	1	63
RNF41 3	SPTAN1	NH2-TATDEAYKDPSNLQGK-COOH	2	37, 39
RNF41 3	PKM	NH2-TATESFASDPILYRPVAVALDTK-COOH	1	45
RNF41 3	FLNB	NH2-TATPEIVDNKDGTVTVR-COOH	1	53
RNF41 3	TUBB	NH2-TAVCDIPPR-COOH	1	48
RNF41 3	RPL7A	NH2-TCTTVAFTQVNSEDKGALAK-COOH	1	33
RNF41 3	RBM39	NH2-TDASSASSFLDSDELER-COOH	1	72
RNF41 3	ACACA	NH2-TDCDIEDDR-COOH	1	72
RNF41 3	ACACA	NH2-TDCNHIFLNFVPTVIMDPSK-COOH	3	68, 39, 39
RNF41 3	ACACA	NH2-TDCNHIFLNFVPTVIMDPSKIEESVR-COOH	2	43, 55
RNF41 3	BIRC6	NH2-TDDGQITEHAQSLVLDTLCWLAGVHSNGPGSSK-COOH	1	82
RNF41 3	LAMTOR1	NH2-TDEQALLSSILAK-COOH	1	44
RNF41 3	NEFM	NH2-TDISTALK-COOH	1	38
[truncated: 407 more rows]

## Sheet: EGFP 1
Project	Gene Name	Modified Sequence	Modified Sequence Count	Mascot Scores
EGFP 1	SUGT1	Ace-AAAAAGTATSQR-COOH	1	34
EGFP 1	MAPK3	Ace-AAAAAQGGGGGEPR-COOH	1	74
EGFP 1	EEF1E1	Ace-AAAAELSLLEK-COOH	1	83
EGFP 1	SORD	Ace-AAAAKPNNLSLVVHGPGDLR-COOH	1	29
EGFP 1	THOC2	Ace-AAAAVVVPAEWIK-COOH	1	45
EGFP 1	RAB21	Ace-AAAGGGGGGAAAAGR-COOH	1	80
EGFP 1	NPM3	Ace-AAGTAAALAFLSQESR-COOH	1	88
EGFP 1	EEF1G	Ace-AAGTLYTYPENWR-COOH	1	56
EGFP 1	HNRNPM	Ace-AAGVEAAAEVAATEIK-COOH	1	83
EGFP 1	VTA1	Ace-AALAPLPPLPAQFK-COOH	1	26
EGFP 1	CAD	Ace-AALVLEDGSVLR-COOH	1	47
EGFP 1	TRIM28	Ace-AASAAAASAAAASAASGSPGPGEGSAGGEK-COOH	1	102
EGFP 1	TRIM28	Ace-AASAAAASAAAASAASGSPGPGEGSAGGEKR-COOH	1	92
EGFP 1	TPR	Ace-AAVLQQVLER-COOH	1	75
EGFP 1	RBM39	Ace-ADDIDIEAMLEAPYKK-COOH	1	69
EGFP 1	FARSA	Ace-ADGQVAELLLR-COOH	1	69
EGFP 1	CALM1	Ace-ADQLTEEQIAEFK-COOH	1	45
EGFP 1	RPS12	Ace-AEEGIAAGGVMDVNTALQEVLK-COOH	1	77
EGFP 1	RPL13A	Ace-AEVQVLVLDGR-COOH	1	74
EGFP 1	U2AF1	Ace-AEYLASIFGTEK-COOH	1	60
EGFP 1	CLTC	Ace-AQILPIR-COOH	1	43
EGFP 1	HCFC1	Ace-ASAVSPANLPAVLLQPR-COOH	1	31
EGFP 1	CFL1	Ace-ASGVAVSDGVIK-COOH	1	69
EGFP 1	CCT2	Ace-ASLSLAPVNIFK-COOH	1	40
EGFP 1	CCT5	Ace-ASMGTLAFDEYGRPFLIIK-COOH	2	47, 37
EGFP 1	PAICS	Ace-ATAEVLNIGK-COOH	1	78
EGFP 1	PAICS	Ace-ATAEVLNIGKK-COOH	1	55
EGFP 1	LDHA	Ace-ATLKDQLIYNLLK-COOH	1	82
EGFP 1	EIF4A3	Ace-ATTATMATSGSAR-COOH	1	66
EGFP 1	FABP5	Ace-ATVQQLEGR-COOH	1	40
EGFP 1	ACTG1	Ace-EEEIAALVIDNGSGMCK-COOH	1	73
EGFP 1	PTBP1	Ace-MDGIVPDIAVGTK-COOH	1	56
EGFP 1	YWHAZ	Ace-MDKNELVQK-COOH	1	35
EGFP 1	TIMM8A	Ace-MDSSSSSSAAGLGAVDPQLQHFIEVETQK-COOH	1	71
EGFP 1	ARL6IP5	Ace-MDVNIAPLR-COOH	1	48
EGFP 1	PSMC4	Ace-MEEIGILVEK-COOH	1	37
EGFP 1	FASN	Ace-MEEVVIAGMSGK-COOH	1	66
EGFP 1	TCP1	Ace-MEGPLSVFGDR-COOH	1	76
EGFP 1	TKT	Ace-MESYHKPDQQK-COOH	1	44
EGFP 1	HNRNPK	Ace-METEQPEETFPNTETNGEFGK-COOH	1	32
EGFP 1	HNRNPH1	Ace-MLGTEGGEGFVVK-COOH	1	40
EGFP 1	HNRNPH1	Ace-MMLGTEGGEGFVVK-COOH	2	69, 69
EGFP 1	CCT7	Ace-MMPTPVILLK-COOH	1	33
EGFP 1	ABRACL	Ace-MNVDHEVNLLVEEIHR-COOH	1	44
EGFP 1	CDKN2AIPNL	Ace-MVGGEAAAAVEELVSGVR-COOH	1	70
EGFP 1	PPIA	Ace-MVNPTVFFDIAVDGEPLGR-COOH	1	45
EGFP 1	SRRM2	Ace-MYNGIGLPTPR-COOH	1	34
EGFP 1	YTHDF2	Ace-SASSLLEQRPK-COOH	1	48
EGFP 1	DAD1	Ace-SASVVSVISR-COOH	1	61
EGFP 1	PTMA	Ace-SDAAVDTSSEITTK-COOH	6	54, 72, 43, 35, 72, 45
EGFP 1	PAK2	Ace-SDNGELEDKPPAPPVR-COOH	1	46
EGFP 1	HIST1H1C	Ace-SETAPAAPAAAPPAEK-COOH	1	55
EGFP 1	ERH	Ace-SHTILLVQPTK-COOH	1	45
EGFP 1	ERH	Ace-SHTILLVQPTKRPEGR-COOH	1	28
EGFP 1	SNRPD2	Ace-SLLNKPK-COOH	1	34
EGFP 1	SNRPF	Ace-SLPLNPKPFLNGLTGKPVMVK-COOH	1	34
EGFP 1	CBR1	Ace-SSGIHVALVTGGNK-COOH	1	44
EGFP 1	KPNA2	Ace-STNENANTPAAR-COOH	1	33
EGFP 1	SRSF2	Ace-SYGRPPPDVEGMTSLK-COOH	1	63
EGFP 1	RPS5	Ace-TEWETAAPAVAETPDIK-COOH	1	43
EGFP 1	PPIA	Ace-VNPTVFFDIAVDGEPLGR-COOH	1	49
EGFP 1	SEC13	Ace-VSVINTVDTSHEDMIHDAQMDYYGTR-COOH	1	41
EGFP 1	MARCKSL1	NH2-AAATPESQEPQAK-COOH	1	41
EGFP 1	RCN1	NH2-AADLNGDLTATR-COOH	1	51
EGFP 1	YBX1	NH2-AADPPAENSSAPEAEQGGAE-COOH	1	31
EGFP 1	PTMA	NH2-AAEDDEDDDVDTK-COOH	1	116
EGFP 1	PTMA	NH2-AAEDDEDDDVDTKK-COOH	2	66, 100
EGFP 1	PTMS	NH2-AAEEEDEADPKR-COOH	2	68, 39
EGFP 1	MARCKS	NH2-AAEEPSKVEEK-COOH	1	36
EGFP 1	YWHAE	NH2-AAFDDAIAELDTLSEESYK-COOH	2	87, 88
EGFP 1	JAGN1	NH2-AAGTDGSDFQHR-COOH	1	100
EGFP 1	RPLP1	NH2-AAGVNVEPFWPGLFAK-COOH	1	59
EGFP 1	DUT	NH2-AAGYDLYSAYDYTIPPMEK-COOH	1	47
EGFP 1	FUS	NH2-AAIDWFDGK-COOH	1	47
EGFP 1	NONO	NH2-AAPGAEFAPNK-COOH	1	43
EGFP 1	NONO	NH2-AAPGAEFAPNKR-COOH	1	58
EGFP 1	CHCHD2P9	NH2-AAPRPAPVAQPPAAAPPSAVGSSAAAPR-COOH	1	62
EGFP 1	WIBG	NH2-AAPTAASDQPDSAATTEK-COOH	1	34
EGFP 1	YWHAE	NH2-AASDIAMTELPPTHPIR-COOH	1	56
EGFP 1	UBA1	NH2-AAVATFLQSVQVPEFTPK-COOH	1	78
EGFP 1	ETFA	NH2-AAVDAGFVPNDMQVGQTGK-COOH	1	50
EGFP 1	ENO1	NH2-AAVPSGASTGIYEALELR-COOH	2	114, 108
EGFP 1	DYNC1I2	NH2-ADAEEEAATR-COOH	1	47
EGFP 1	CLTC	NH2-ADDPSSYMEVVQAANTSGNWEELVK-COOH	1	34
EGFP 1	RPS8	NH2-ADGYVLEGK-COOH	1	45
EGFP 1	HSP90AA1	NH2-ADLINNLGTIAK-COOH	1	55
EGFP 1	HADHA	NH2-ADMVIEAVFEDLSLK-COOH	1	72
EGFP 1	ERH	NH2-ADTQTYQPYNK-COOH	1	59
EGFP 1	PC	NH2-AEAEAQAEELSFPR-COOH	1	74
EGFP 1	RPS10	NH2-AEAGAGSATEFQFR-COOH	1	51
EGFP 1	TUFM	NH2-AEAGDNLGALVR-COOH	1	79
EGFP 1	HYOU1	NH2-AEAGPEGVAPAPEGEK-COOH	1	72
EGFP 1	ARL6IP4	NH2-AEAQQVEALPGPSLDQWHR-COOH	1	32
EGFP 1	MARCKS	NH2-AEDGATPSPSNETPK-COOH	1	45
EGFP 1	PCNA	NH2-AEDNADTLALVFEAPNQEK-COOH	1	31
EGFP 1	CANX	NH2-AEEDEILNR-COOH	1	54
EGFP 1	ARHGDIA	NH2-AEEYEFLTPVEEAPK-COOH	1	50
EGFP 1	SFPQ	NH2-AELDDTPMR-COOH	1	40
EGFP 1	DDX21	NH2-AEPSEVDMNSPK-COOH	1	45
EGFP 1	HSPA4	NH2-AESEEMETSQAGSK-COOH	1	87
EGFP 1	DIABLO	NH2-AESEQEAYLR-COOH	1	49
EGFP 1	DYNC1H1	NH2-AEVDMDTDAPQVSHKPGGEPK-COOH	1	42
EGFP 1	CCT5	NH2-AFADALEVIPMALSENSGMNPIQTMTEVR-COOH	1	78
EGFP 1	CCT4	NH2-AFADAMEVIPSTLAENAGLNPISTVTELR-COOH	1	55
EGFP 1	ACADM	NH2-AFAGDIANQLATDAVQILGGNGFNTEYPVEK-COOH	1	53
EGFP 1	PCBP1	NH2-AFAMIIDK-COOH	1	59
EGFP 1	TRAP1	NH2-AFLDALQNQAEASSK-COOH	1	78
EGFP 1	SHMT2	NH2-AFPMPGFDEH-COOH	1	36
EGFP 1	HSPA1A	NH2-AFYPEEISSMVLTK-COOH	1	33
EGFP 1	MDH2	NH2-AGAGSATLSM<Mox>AYAGAR-COOH	1	53
EGFP 1	MDH2	NH2-AGAGSATLSMAYAGAR-COOH	1	94
EGFP 1	NONO	NH2-AGEVFIHK-COOH	1	47
EGFP 1	ACTG1	NH2-AGFAGDDAPR-COOH	1	60
EGFP 1	HSPA4	NH2-AGGIETIANEYSDR-COOH	1	38
EGFP 1	RPL22	NH2-AGNLGGGVVTIER-COOH	1	37
EGFP 1	USMG5	NH2-AGPESDAQYQFTGIK-COOH	1	42
EGFP 1	PHGDH	NH2-AGTGVDNVDLEAATR-COOH	1	53
EGFP 1	PGK1	NH2-AHSSMVGVNLPQK-COOH	1	49
EGFP 1	CCT8	NH2-AIADTGANVVVTGGK-COOH	1	63
EGFP 1	ATP5B	NH2-AIAELGIYPAVDPLDSTSR-COOH	1	33
EGFP 1	ST13	NH2-AIDLFTDAIK-COOH	1	44
EGFP 1	STMN1	NH2-AIEENNNFSK-COOH	1	52
EGFP 1	DHX9	NH2-AIEPPPLDAVIEAEHTLR-COOH	1	38
EGFP 1	RPS7	NH2-AIIIFVPVPQLK-COOH	1	30
EGFP 1	YTHDF3	NH2-AITDGQAGFGNDTLSK-COOH	1	65
EGFP 1	RPL24	NH2-AITGASLADIMAK-COOH	1	73
EGFP 1	RPSA	NH2-AIVAIENPADVSVISSR-COOH	1	57
EGFP 1	DLST	NH2-AKPAEAPAAAAPK-COOH	1	35
EGFP 1	TXNDC5	NH2-ALAPTWEQLALGLEHSETVK-COOH	1	67
EGFP 1	PDIA6	NH2-ALDLFSDNAPPPELLEIINEDIAKR-COOH	1	36
EGFP 1	CCT7	NH2-ALEIIPR-COOH	1	42
EGFP 1	CS	NH2-ALGVLAQLIWSR-COOH	1	69
EGFP 1	HSPD1	NH2-ALM<Mox>LQGVDLLADAVAVTMGPK-COOH	1	90
EGFP 1	HSPD1	NH2-ALMLQGVDLLADAVAVTM<Mox>GPK-COOH	1	63
EGFP 1	HSPD1	NH2-ALMLQGVDLLADAVAVTMGPK-COOH	1	108
EGFP 1	ECHS1	NH2-ALNALCDGLIDELNQALK-COOH	1	58
EGFP 1	PGAM1	NH2-ALPFWNEEIVPQIK-COOH	1	51
EGFP 1	GSTP1	NH2-ALPGQLKPFETLLSQNQGGK-COOH	1	35
EGFP 1	NCL	NH2-ALVATPGKK-COOH	1	36
EGFP 1	SHMT2	NH2-AMADALLER-COOH	1	38
EGFP 1	STIP1	NH2-AMADPEVQQIMSDPAMR-COOH	1	48
EGFP 1	HIST1H2BK	NH2-AMGIMNSFVNDIFER-COOH	1	95
EGFP 1	HSPA9	NH2-AMQDAEVSK-COOH	1	58
EGFP 1	TRA2B	NH2-ANGMELDGR-COOH	1	34
EGFP 1	MDH2	NH2-ANTFVAELK-COOH	1	60
EGFP 1	HSP90AA1	NH2-APFDLFENR-COOH	1	46
EGFP 1	HSPD1	NH2-APGFGDNRK-COOH	1	43
EGFP 1	DDX17	NH2-APILIATDVASR-COOH	1	55
EGFP 1	FUS	NH2-APKPDGPGGGPGGSHMGGNYGDDR-COOH	3	78, 27, 95
EGFP 1	DDX17	NH2-APLPDLYPFGTMR-COOH	1	36
EGFP 1	GARS	NH2-APQVDVDK-COOH	1	32
EGFP 1	KRT14	NH2-APSTYGGGLSVSSSR-COOH	1	38
EGFP 1	MAGED1	NH2-APTADTQTQNVNQAK-COOH	1	98
EGFP 1	CANX	NH2-APVPTGEVYFADSFDR-COOH	1	79
EGFP 1	RPL29	NH2-AQAAAPASVPAQAPK-COOH	1	37
EGFP 1	PRKDC	NH2-AQEPESGLSEETQVK-COOH	1	66
EGFP 1	ECHS1	NH2-AQFAQPEILIGTIPGAGGTQR-COOH	1	55
EGFP 1	HSPA9	NH2-AQFEGIVTDLIR-COOH	1	53
EGFP 1	PSMA1	NH2-AQPAQPADEPAEK-COOH	1	40
EGFP 1	PRKCSH	NH2-AQQEQELAADAFK-COOH	1	77
EGFP 1	KRT1	NH2-AQYEDIAQK-COOH	1	42
EGFP 1	EEF2	NH2-ARPFPDGLAEDIDKGEVSAR-COOH	1	40
EGFP 1	THRAP3	NH2-ASESSKPWPDATYGTGSASR-COOH	2	47, 74
EGFP 1	RPL8	NH2-ASGNYATVISHNPETK-COOH	1	44
EGFP 1	HIST1H1C	NH2-ASGPPVSELITK-COOH	1	62
EGFP 1	SF3A1	NH2-ASKPLPPAPAPDEYLVSPITGEK-COOH	1	49
EGFP 1	CHTOP	NH2-ASMQQQQQLASAR-COOH	1	66
EGFP 1	PC	NH2-ASPSPTDPVVPAVPIGPPPAGFR-COOH	2	63, 34
EGFP 1	ETFA	NH2-ASSTSPVEISEWLDQK-COOH	1	53
EGFP 1	ENAH	NH2-ASSTSTPEPTR-COOH	1	48
EGFP 1	HSPA1A	NH2-ATAGDTHLGGEDFDNR-COOH	2	76, 73
EGFP 1	ZC3HAV1	NH2-ATDLGGTSQAGTSQR-COOH	1	63
EGFP 1	HNRNPH1	NH2-ATENDIYNFFSPLNPVR-COOH	1	42
EGFP 1	CCT3	NH2-AVAQALEVIPR-COOH	1	78
EGFP 1	PSMD14	NH2-AVAVVVDPIQSVK-COOH	1	29
EGFP 1	CCT8	NH2-AVDDGVNTFK-COOH	1	34
EGFP 1	RPL10A	NH2-AVDIPHMDIEALK-COOH	1	36
EGFP 1	ATP5A1	NH2-AVDSLVPIGR-COOH	1	38
EGFP 1	ENO1	NH2-AVEHINK-COOH	1	38
EGFP 1	ACTG1	NH2-AVFPSIVGRPR-COOH	2	44, 39
EGFP 1	TUBA1B	NH2-AVFVDLEPTVIDEVR-COOH	2	92, 70
EGFP 1	SNRPA	NH2-AVQGGGATPVVGAVQGPVPGMPPMTQAPR-COOH	1	75
EGFP 1	CA2	NH2-AVQQPDGLAVLGIFLK-COOH	2	53, 57
EGFP 1	YWHAQ	NH2-AVTEQGAELSNEER-COOH	1	78
EGFP 1	YWHAB	NH2-AVTEQGHELSNEER-COOH	1	48
EGFP 1	ARL6IP5	NH2-AWDDFFPGSDR-COOH	1	27
EGFP 1	EEF2	NH2-AYLPVNESFGFTADLR-COOH	1	50
EGFP 1	SRSF4	NH2-DADDAVYELNGK-COOH	1	46
EGFP 1	ECI1	NH2-DADVQNFVSFISK-COOH	1	55
EGFP 1	KRT10	NH2-DAEAWFNEK-COOH	1	39
EGFP 1	SRSF2	NH2-DAEDAMDAMDGAVLDGR-COOH	1	83
EGFP 1	SRSF1	NH2-DAEDAVYGR-COOH	1	45
EGFP 1	GOT2	NH2-DAGMQLQGYR-COOH	1	37
EGFP 1	HSPA9	NH2-DAGQISGLNVLR-COOH	1	69
EGFP 1	HSPA8	NH2-DAGTIAGLNVLR-COOH	1	57
EGFP 1	HSPA1A	NH2-DAGVIAGLNVLR-COOH	1	63
EGFP 1	CCT4	NH2-DALSDLALHFLNK-COOH	2	52, 53
EGFP 1	APOC3	NH2-DALSSVQESQVAQQAR-COOH	1	72
EGFP 1	RPS4X	NH2-DANGNSFATR-COOH	1	49
EGFP 1	SSB	NH2-DANNGNLQLR-COOH	1	40
EGFP 1	GANAB	NH2-DAQHYGGWEHR-COOH	1	27
EGFP 1	PDIA3	NH2-DASIVGFFDDSFSEAHSEFLK-COOH	2	83, 85
EGFP 1	CCT2	NH2-DASLMVTNDGATILK-COOH	1	38
EGFP 1	ENO1	NH2-DATNVGDEGGFAPNILENK-COOH	1	115
EGFP 1	ARF3	NH2-DAVLLVFANK-COOH	1	49
EGFP 1	ABCE1	NH2-DAYTHPQFVTDVMKPLQIENIIDQEVQTLSGGELQR-COOH	1	32
EGFP 1	HSPD1	NH2-DDAMLLK-COOH	1	49
EGFP 1	NAA15	NH2-DDDDEEIGGPK-COOH	1	41
EGFP 1	MESDC2	NH2-DDDIEEGDLPEHK-COOH	1	42
EGFP 1	KHDRBS1	NH2-DDEENYLDLFSHK-COOH	1	42
EGFP 1	TAGLN2	NH2-DDGLFSGDPNWFPK-COOH	1	35
EGFP 1	GLUD1	NH2-DDGSWEVIEGYR-COOH	1	52
EGFP 1	HSPA9	NH2-DDIENMVK-COOH	1	37
EGFP 1	PRMT5	NH2-DDIIENAPTTHTEEYSGEEK-COOH	1	35
EGFP 1	ABHD10	NH2-DDIVPWHTSMQVADR-COOH	1	41
EGFP 1	PSAT1	NH2-DDLLGFALR-COOH	1	40
EGFP 1	MARCKS	NH2-DEAAGGAAAAAAEAGAASGEQAAAPGEEAAAGEEGAAGGDPQEAKPQEAAVAPEKPPASDETK-COOH	1	33
EGFP 1	CCAR1	NH2-DEENHEESESLQEDMLGNR-COOH	1	27
EGFP 1	NPM1	NH2-DELHIVEAEAMNYEGSPIK-COOH	2	79, 64
EGFP 1	GANAB	NH2-DENSVELTMAEGPYK-COOH	1	68
EGFP 1	ACLY	NH2-DEPSVAAMVYPFTGDHK-COOH	1	57
EGFP 1	RPS14	NH2-DESSPYAAMLAAQDVAQR-COOH	1	92
EGFP 1	GNB2L1	NH2-DETNYGIPQR-COOH	1	44
EGFP 1	YARS	NH2-DFAAEVVHPGDLK-COOH	1	58
EGFP 1	DARS2	NH2-DFDGLVQVIIPQDESAASVK-COOH	1	43
EGFP 1	G3BP1	NH2-DFFQSYGNVVELR-COOH	1	58
EGFP 1	ARG2	NH2-DFGDLSFTPVPK-COOH	1	48
EGFP 1	PSMD3	NH2-DFLLPFLEEPMDTEADLQFRPR-COOH	1	51
EGFP 1	PPIB	NH2-DFMIQGGDFTR-COOH	1	41
EGFP 1	ACACA	NH2-DFTVASPAEFVTR-COOH	1	48
EGFP 1	BANF1	NH2-DFVAEPMGEKPVGSLAGIGEVLGK-COOH	1	45
EGFP 1	HSPE1	NH2-DGDILGKYVD-COOH	1	35
EGFP 1	CCT5	NH2-DGDVTVTNDGATILSMMDVDHQIAK-COOH	1	30
EGFP 1	PDIA3	NH2-DGEEAGAYDGPR-COOH	1	43
EGFP 1	PDIA6	NH2-DGELPVEDDIDLSDVELDDLGK-COOH	1	90
EGFP 1	ACTN4	NH2-DGLAFNALIHR-COOH	1	35
EGFP 1	ACAT1	NH2-DGLTDVYNK-COOH	1	34
EGFP 1	EEF1A1	NH2-DGNASGTTLLEALDCILPPTRPTDKPLR-COOH	1	81
EGFP 1	CCT6A	NH2-DGNVLLHEMQIQHPTASLIAK-COOH	1	51
EGFP 1	GLS	NH2-DGPGETDAFGNSEGK-COOH	1	66
EGFP 1	AHCY	NH2-DGPLNMILDDGGDLTNLIHTK-COOH	1	41
EGFP 1	VIM	NH2-DGQVINETSQHHDDLE-COOH	2	57, 42
EGFP 1	CDK12	NH2-DGSGGASGTLQPSSGGGSSNSR-COOH	1	55
EGFP 1	ACOT2	NH2-DGYADIVDVLNSPLEGPDQK-COOH	1	62
EGFP 1	ALDH18A1	NH2-DHVVSDFSEHGSLK-COOH	1	32
EGFP 1	CCT8	NH2-DIDEVSSLLR-COOH	1	42
EGFP 1	NACA	NH2-DIELVMSQANVSR-COOH	1	45
EGFP 1	KRT9	NH2-DIENQYETQITQIEHEVSSSGQEVQSSAK-COOH	1	38
EGFP 1	CSTF2	NH2-DIFSEVGPVVSFR-COOH	1	44
EGFP 1	CP	NH2-DIFTGLIGPMK-COOH	1	38
EGFP 1	CS	NH2-DILADLIPK-COOH	1	43
EGFP 1	ACO2	NH2-DINQEVYNFLATAGAK-COOH	1	63
EGFP 1	RPS6	NH2-DIPGLTDTTVPR-COOH	1	43
EGFP 1	HSP90B1	NH2-DISTNYYASQK-COOH	1	46
EGFP 1	EIF4G1	NH2-DITEEIMSGAR-COOH	1	36
EGFP 1	GLUD1	NH2-DIVHSGLAYTMER-COOH	2	47, 35
EGFP 1	ATP2A2	NH2-DIVPGDIVEIAVGDKVPADIR-COOH	1	54
EGFP 1	PSMD2	NH2-DKAPVQPQQSPAAAPGGTDEKPSGK-COOH	1	57
EGFP 1	LRRC59	NH2-DKLDGNELDLSLSDLNEVPVK-COOH	2	35, 34
EGFP 1	TUFM	NH2-DKPHVNVGTIGHVDHGK-COOH	1	54
EGFP 1	LDHA	NH2-DLADELALVDVIEDK-COOH	1	97
EGFP 1	TXNDC5	NH2-DLDSLHR-COOH	1	34
EGFP 1	BOLA2	NH2-DLEAEHVEVEDTTLNR-COOH	1	54
EGFP 1	ACO2	NH2-DLEDLQILIK-COOH	1	36
EGFP 1	ALDH18A1	NH2-DLEEAEGR-COOH	1	29
EGFP 1	TUFM	NH2-DLEKPFLLPVEAVYSVPGR-COOH	3	48, 49, 63
EGFP 1	SYNCRIP	NH2-DLFEDELVPLFEK-COOH	1	33
EGFP 1	PDIA4	NH2-DLGLSESGEDVNAAILDESGKK-COOH	2	78, 66
EGFP 1	SLC16A1	NH2-DLHDANTDLIGR-COOH	1	36
EGFP 1	TPT1	NH2-DLISHDEMFSDIYK-COOH	1	61
EGFP 1	XRCC6	NH2-DLLAVVFYGTEK-COOH	1	40
EGFP 1	DDX3X	NH2-DLLDLLVEAK-COOH	1	54
EGFP 1	CAND1	NH2-DLLDTVLPHLYNETK-COOH	1	49
EGFP 1	RPS27	NH2-DLLHPSPEEEK-COOH	1	41
EGFP 1	HADHA	NH2-DLNSDMDSILASLK-COOH	1	96
EGFP 1	SRP68	NH2-DLPDVQELITQVR-COOH	1	51
EGFP 1	MATR3	NH2-DLSAAGIGLLAAATQSLSMPASLGR-COOH	1	59
EGFP 1	PRDX3	NH2-DLSLDDFK-COOH	1	40
EGFP 1	ANP32E	NH2-DLSTVEALQNLK-COOH	1	53
EGFP 1	ACLY	NH2-DLVSSLTSGLLTIGDR-COOH	1	93
EGFP 1	ACTG1	NH2-DLYANTVLSGGTTM<Mox>YPGIADR-COOH	2	46, 48
EGFP 1	ACTG1	NH2-DLYANTVLSGGTTMYPGIADR-COOH	3	131, 41, 64
EGFP 1	HSPD1	NH2-DMAIATGGAVFGEEGLTLNLEDVQPHDLGK-COOH	2	42, 45
EGFP 1	RPS15	NH2-DMIILPEMVGSMVGVYNGK-COOH	2	73, 51
EGFP 1	CCT8	NH2-DMLEAGILDTYLGK-COOH	1	57
EGFP 1	C14orf142	NH2-DMVTELFDPLVQGEVQHR-COOH	1	37
EGFP 1	OAT	NH2-DNGLLAKPTHGDIIR-COOH	2	47, 36
EGFP 1	HSPA5	NH2-DNHLLGTFDLTGIPPAPR-COOH	3	60, 61, 63
EGFP 1	VIM	NH2-DNLAEDIMR-COOH	1	37
EGFP 1	YWHAE	NH2-DNLTLWTSDMQGDGEEQNK-COOH	1	82
EGFP 1	HSPA9	NH2-DNMALQR-COOH	1	41
EGFP 1	HSP90AA1	NH2-DNSTMGYMAAK-COOH	1	35
EGFP 1	PYCR1	NH2-DNVSSPGGATIHALHVLESGGFR-COOH	1	44
EGFP 1	GANAB	NH2-DPAEGDGAQPEETPR-COOH	1	80
EGFP 1	CALR	NH2-DPDASKPEDWDER-COOH	2	71, 29
EGFP 1	ETFA	NH2-DPEAPIFQVADYGIVADLFK-COOH	1	74
EGFP 1	HSPD1	NH2-DPGMGAMGGMGGGMGGGMF-COOH	1	40
EGFP 1	NSDHL	NH2-DPQLVPILIEAAR-COOH	1	41
EGFP 1	ACACA	NH2-DPSLPLLELQDIMTSVSGR-COOH	1	68
EGFP 1	PKM	NH2-DPVQEAWAEDVDLR-COOH	1	85
EGFP 1	SERPINH1	NH2-DQAVENILVSPVVVASSLGLVSLGGK-COOH	1	52
EGFP 1	EIF4A1	NH2-DQIYDIFQK-COOH	1	34
EGFP 1	LDHA	NH2-DQLIYNLLK-COOH	1	34
EGFP 1	ACTR1A	NH2-DQLQTFSEEHPVLLTEAPLNPR-COOH	1	40
EGFP 1	GSTP1	NH2-DQQEAALVDMVNDGVEDLR-COOH	2	117, 135
EGFP 1	XRCC5	NH2-DQVTAQEIFQDNHEDGPTAK-COOH	2	55, 85
EGFP 1	HSPD1	NH2-DRVTDALNATR-COOH	1	33
EGFP 1	SYNCRIP	NH2-DSDLSHVQNK-COOH	1	43
EGFP 1	HSPA9	NH2-DSETGENIR-COOH	1	44
EGFP 1	HADHA	NH2-DSIFSNLTGQLDYQGFEK-COOH	1	32
EGFP 1	KHDRBS1	NH2-DSLDPSFTHAMQLLTAEIEK-COOH	1	66
EGFP 1	PFN1	NH2-DSLLQDGEFSMDLR-COOH	1	68
EGFP 1	PFN1	NH2-DSPSVWAAVPGK-COOH	1	57
EGFP 1	YWHAQ	NH2-DSTLIMQLLR-COOH	1	55
EGFP 1	ACTG1	NH2-DSYVGDEAQSK-COOH	1	55
EGFP 1	BCLAF1	NH2-DTFEHDPSESIDEFNK-COOH	1	49
EGFP 1	RANBP1	NH2-DTHEDHDTSTENTDESNHDPQFEPIVSLPEQEIK-COOH	2	35, 35
EGFP 1	SF3B1	NH2-DTPGHGSGWAETPR-COOH	1	44
EGFP 1	PSMD1	NH2-DTSEDIEELVEPVAAHGPK-COOH	2	64, 46
EGFP 1	ACACA	NH2-DVDDGLQAAEEVGYPVMIK-COOH	1	69
EGFP 1	MTHFD2	NH2-DVDGFHVINVGR-COOH	1	42
EGFP 1	PPA1	NH2-DVFHMVVEVPR-COOH	1	46
EGFP 1	GOT2	NH2-DVFLPKPTWGNHTPIFR-COOH	1	30
EGFP 1	PDIA6	NH2-DVIELTDDSFDK-COOH	1	42
EGFP 1	TUBA1B	NH2-DVNAAIATIK-COOH	1	38
EGFP 1	RPS19	NH2-DVNQQEFVR-COOH	1	36
EGFP 1	ATIC	NH2-DVSELTGFPEMLGGR-COOH	1	32
EGFP 1	CALU	NH2-DWILPSDYDHAEAEAR-COOH	1	45
EGFP 1	PRMT5	NH2-DWNTLIVGK-COOH	1	35
EGFP 1	GLRX5	NH2-DYAAYNVLDDPELR-COOH	1	79
EGFP 1	HSPE1	NH2-DYFLFR-COOH	1	37
EGFP 1	PTBP1	NH2-DYGNSPLHR-COOH	1	42
EGFP 1	PRDX3	NH2-DYGVLLEGSGLALR-COOH	1	70
EGFP 1	CS	NH2-DYIWNTLNSGR-COOH	1	35
EGFP 1	CPSF6	NH2-DYMDTLPPTVGDDVGK-COOH	1	36
EGFP 1	LDHA	NH2-DYNVTANSK-COOH	1	46
EGFP 1	ENO1	NH2-DYPVVSIEDPFDQDDWGAWQK-COOH	2	38, 52
EGFP 1	KRT1	NH2-DYQELMNTK-COOH	1	38
EGFP 1	SND1	NH2-DYVAPTANLDQK-COOH	1	41
EGFP 1	ALKBH5	NH2-EAAAAAAAAVAAAAAAAAAAEPYPVSGAK-COOH	1	71
EGFP 1	TXNDC12	NH2-EAAASGLPLMVIIHK-COOH	1	44
EGFP 1	YWHAE	NH2-EAAENSLVAYK-COOH	1	60
EGFP 1	RBBP4	NH2-EAAFDDAVEER-COOH	1	51
EGFP 1	APEX1	NH2-EAAGEGPALYEDPPDQK-COOH	1	99
EGFP 1	HDGF	NH2-EAATLEVERPLPMEVEK-COOH	1	49
EGFP 1	P4HB	NH2-EADDIVNWLK-COOH	1	55
EGFP 1	SND1	NH2-EADGSETPEPFAAEAK-COOH	1	48
EGFP 1	LUC7L2	NH2-EAEEVYR-COOH	1	36
EGFP 1	NUDT19	NH2-EAFEEAGVLLLRPR-COOH	1	47
EGFP 1	CALM1	NH2-EAFSLFDKDGDGTITTK-COOH	1	40
EGFP 1	MARCKS	NH2-EAGEGGEAEAPAAEGGK-COOH	1	84
EGFP 1	DARS	NH2-EAGVEMGDEDDLSTPNEK-COOH	1	35
EGFP 1	RPS11	NH2-EAIEGTYIDK-COOH	1	50
EGFP 1	ACTN4	NH2-EAILAIHK-COOH	1	26
EGFP 1	CCT2	NH2-EALLSSAVDHGSDEVK-COOH	1	53
EGFP 1	EIF4H	NH2-EALTYDGALLGDR-COOH	1	67
EGFP 1	NCL	NH2-EAM<Mox>EDGEIDGNK-COOH	1	50
EGFP 1	NCL	NH2-EAMEDGEIDGNK-COOH	1	51
EGFP 1	NCL	NH2-EAMEDGEIDGNKVTLDWAKPK-COOH	2	52, 61
EGFP 1	EIF4A3	NH2-EANFTVSSMHGDMPQK-COOH	1	45
EGFP 1	RPL7	NH2-EANNFLWPFK-COOH	1	49
EGFP 1	MARCKS	NH2-EAPAEGEAAEPGSPTAAEGEAASAASSTSSPK-COOH	3	96, 75, 51
EGFP 1	ACACA	NH2-EASFEYLQNEGER-COOH	1	50
EGFP 1	PDIA3	NH2-EATNPPVIQEEKPK-COOH	1	33
EGFP 1	ACAT1	NH2-EAYMGNVLQGGEGQAPTR-COOH	1	109
EGFP 1	EIF3A	NH2-EDAPIGPHLQSMPSEQIR-COOH	1	47
EGFP 1	GLUD1	NH2-EDDPNFFK-COOH	1	36
EGFP 1	CCT3	NH2-EDDVGTGAGLLEIK-COOH	1	57
EGFP 1	DBN1	NH2-EDENAEPVGTTYQK-COOH	1	47
EGFP 1	CCT8	NH2-EDGAISTIVLR-COOH	1	42
EGFP 1	YBX1	NH2-EDGNEEDKENQGDETQGQQPPQR-COOH	1	66
EGFP 1	GTF2I	NH2-EDLQLDKPASGVK-COOH	1	34
EGFP 1	EIF5A	NH2-EDLRLPEGDLGK-COOH	1	36
EGFP 1	EEF2	NH2-EDLYLKPIQR-COOH	1	31
EGFP 1	HSP90AA1	NH2-EDQTEYLEER-COOH	1	42
EGFP 1	HNRNPA1	NH2-EDTEEHHLR-COOH	1	71
EGFP 1	HNRNPA3	NH2-EDTEEYNLR-COOH	1	69
EGFP 1	YBX3	NH2-EDVFVHQTAIK-COOH	1	40
EGFP 1	RBM8A	NH2-EDYDSVEQDGDEPGPQR-COOH	1	70
EGFP 1	HYOU1	NH2-EEAEAPVEDGSQPPPPEPK-COOH	1	68
EGFP 1	HSP90B1	NH2-EEASDYLELDTIK-COOH	1	52
EGFP 1	XRCC5	NH2-EEASGSSVTAEEAK-COOH	1	101
EGFP 1	NUCKS1	NH2-EEDEEPESPPEK-COOH	1	36
EGFP 1	HSP90B1	NH2-EEEAIQLDGLNASQIR-COOH	1	87
EGFP 1	PRDX4	NH2-EEECHFYAGGQVYPGEASR-COOH	1	31
EGFP 1	SNRPD2	NH2-EEEEFNTGPLSVLTQSVK-COOH	1	74
EGFP 1	NEFM	NH2-EEEEGQEEEEEEDEGAK-COOH	1	24
EGFP 1	BCLAF1	NH2-EEEWDPEYTPK-COOH	1	33
EGFP 1	ACACA	NH2-EEGIGPENLR-COOH	1	47
EGFP 1	HSPD1	NH2-EEKDPGMGAMGGMGGGMGGGMF-COOH	1	30
EGFP 1	SPTLC1	NH2-EELIEEWQPEPLVPPVPK-COOH	1	40
EGFP 1	MARCKS	NH2-EELQANGSAPAADK-COOH	1	76
EGFP 1	MARCKS	NH2-EELQANGSAPAADKEEPAAAGSGAASPSAAEK-COOH	1	41
EGFP 1	IQGAP1	NH2-EELQSGVDAANSAAQQYQR-COOH	1	87
EGFP 1	RPL36	NH2-EELSNVLAAMR-COOH	1	59
EGFP 1	HDLBP	NH2-EENAVHSTEPVVQENGDEAGEGR-COOH	1	66
EGFP 1	ALDH7A1	NH2-EENEGVYNGSWGGR-COOH	1	63
EGFP 1	PDIA4	NH2-EENGVLVLNDANFDNFVADK-COOH	1	60
EGFP 1	LARP7	NH2-EENMDTSNTSISK-COOH	1	64
EGFP 1	MARCKS	NH2-EEPAAAGSGAASPSAAEK-COOH	1	82
EGFP 1	TRAP1	NH2-EEPLHSIISSTESVQGSTSK-COOH	2	103, 59
EGFP 1	THRAP3	NH2-EESAASGGAAYTK-COOH	1	63
EGFP 1	HSP90B1	NH2-EESDDEAAVEEEEEEK-COOH	1	76
EGFP 1	SRRM2	NH2-EETPGQRPAVTETHQLAELNEK-COOH	1	43
EGFP 1	SERBP1	NH2-EETQPPVALKK-COOH	1	33
EGFP 1	GMPS	NH2-EEVVLLTHGDSVDK-COOH	1	39
EGFP 1	SFPQ	NH2-EEYEGPNKKPR-COOH	2	57, 49
EGFP 1	DDX21	NH2-EEYQLVQVEQK-COOH	1	42
EGFP 1	SNRNP70	NH2-EFEVYGPIKR-COOH	1	35
EGFP 1	HSPA5	NH2-EFFNGK-COOH	1	51
EGFP 1	HSPA5	NH2-EFFNGKEPSR-COOH	1	55
EGFP 1	SET	NH2-EFHLNESGDPSSK-COOH	2	97, 35
EGFP 1	HSPA4	NH2-EFSITDVVPYPISLR-COOH	1	42
EGFP 1	GARS	NH2-EFTMAEIEHFVDPSEK-COOH	1	44
EGFP 1	PYCR1	NH2-EGATVYATGTHAQVEDGR-COOH	1	61
EGFP 1	RPS28	NH2-EGDVLTLLESER-COOH	1	53
EGFP 1	LRRC47	NH2-EGGDGEEQDVGDAGR-COOH	1	63
EGFP 1	PRDX2	NH2-EGGLGPLNIPLLADVTR-COOH	1	70
EGFP 1	SSB	NH2-EGIILFK-COOH	1	43
EGFP 1	ENSA	NH2-EGILPER-COOH	1	35
EGFP 1	EEF2	NH2-EGIPALDNFLDK-COOH	1	37
EGFP 1	EEF2	NH2-EGIPALDNFLDKL-COOH	2	39, 52
EGFP 1	DNAJC8	NH2-EGKPTIVEEDDPELFK-COOH	1	38
EGFP 1	ENO1	NH2-EGLELLK-COOH	1	46
EGFP 1	HSP90AA1	NH2-EGLELPEDEEEK-COOH	1	55
EGFP 1	PPIA	NH2-EGMNIVEAMER-COOH	1	41
EGFP 1	ATP5B	NH2-EGNDLYHEMIESGVINLK-COOH	2	63, 81
EGFP 1	CAND1	NH2-EGPAVVGQFIQDVK-COOH	1	35
EGFP 1	PC	NH2-EGPEGFAR-COOH	1	43
EGFP 1	PARK7	NH2-EGPYDVVVLPGGNLGAQNLSESAAVK-COOH	1	41
EGFP 1	FLNA	NH2-EGPYSISVLYGDEEVPR-COOH	1	68
EGFP 1	MCCC1	NH2-EGSIEIDIPVPK-COOH	1	48
EGFP 1	GPS1	NH2-EGSQGELTPANSQSR-COOH	1	31
EGFP 1	TLN1	NH2-EGTETFADHR-COOH	1	31
EGFP 1	EIF3H	NH2-EGTGSTATSSSSTAGAAGK-COOH	1	64
EGFP 1	FKBP4	NH2-EGTGTEMPMIGDR-COOH	1	41
EGFP 1	PFN1	NH2-EGVHGGLINKK-COOH	1	40
EGFP 1	HSPA8	NH2-EIAEAYLGK-COOH	1	37
EGFP 1	HSPA1A	NH2-EIAEAYLGYPVTNAVITVPAYFNDSQR-COOH	1	40
EGFP 1	CANX	NH2-EIEDPEDR-COOH	1	28
EGFP 1	KRT9	NH2-EIETYHNLLEGGQEDFESSGAGK-COOH	2	97, 55
EGFP 1	HSPD1	NH2-EIGNIISDAMK-COOH	1	39
EGFP 1	TUBA1B	NH2-EIIDLVLDR-COOH	1	43
EGFP 1	PCK1	NH2-EIISFGSGYGGNSLLGK-COOH	1	51
EGFP 1	CYB5R3	NH2-EIISHDTR-COOH	1	43
EGFP 1	CFL1	NH2-EILVGDVGQTVDDPYATFVK-COOH	2	85, 63
EGFP 1	PDS5A	NH2-EINSDQATQGNISSDR-COOH	1	98
EGFP 1	HYPK	NH2-EIQSSNLETAMSVIGDR-COOH	1	121
EGFP 1	CCT3	NH2-EIQVQHPAAK-COOH	1	37
EGFP 1	ACTG1	NH2-EITALAPSTM<Mox>K-COOH	1	47
EGFP 1	ACTG1	NH2-EITALAPSTMK-COOH	1	46
EGFP 1	PAICS	NH2-EIVLADVIDNDSWR-COOH	1	63
EGFP 1	RCN1	NH2-EIVVLETLEDIDK-COOH	1	69
EGFP 1	CCT5	NH2-EKFEEMIQQIK-COOH	1	43
EGFP 1	AK2	NH2-EKLDSVIEFSIPDSLLIR-COOH	1	72
EGFP 1	VIM	NH2-EKLQEEMLQR-COOH	1	47
EGFP 1	CACYBP	NH2-EKPSYDTETDPSEGLMNVLK-COOH	2	31, 55
EGFP 1	ILF3	NH2-EKPTTALLDK-COOH	1	35
EGFP 1	HNRNPU	NH2-EKPYFPIPEEYTFIQNVPLEDR-COOH	1	39
EGFP 1	SF3B3	NH2-ELAAEMAAAFLNENLPESIFGAPK-COOH	1	60
EGFP 1	PRDX6	NH2-ELAILLGMLDPAEK-COOH	1	59
EGFP 1	TUFM	NH2-ELAMPGEDLK-COOH	1	53
EGFP 1	DDX17	NH2-ELAQQVQQVADDYGK-COOH	1	77
EGFP 1	STIP1	NH2-ELDPTNMTYITNQAAVYFEK-COOH	2	82, 69
EGFP 1	NENF	NH2-ELEALDEVFTK-COOH	1	39
EGFP 1	MYH9	NH2-ELEDATETADAMNR-COOH	1	31
EGFP 1	HSPA5	NH2-ELEEIVQPIISK-COOH	1	50
EGFP 1	HSP90AA1	NH2-ELHINLIPNKQDR-COOH	1	60
EGFP 1	HADHA	NH2-ELHSEFSEVMNEIWASDQIR-COOH	1	72
EGFP 1	ATP5A1	NH2-ELIIGDR-COOH	1	31
EGFP 1	TRAP1	NH2-ELISNASDALEK-COOH	1	55
EGFP 1	HSP90AA1	NH2-ELISNSSDALDK-COOH	1	44
EGFP 1	TRAP1	NH2-ELLQESALIR-COOH	1	36
EGFP 1	TUFM	NH2-ELLTEFGYK-COOH	1	53
EGFP 1	API5	NH2-ELPQFATGENLPR-COOH	1	36
EGFP 1	PYCR1	NH2-ELQSMADQEQVSPAAIK-COOH	1	38
EGFP 1	PDIA3	NH2-ELSDFISYLQR-COOH	1	52
EGFP 1	ALDOA	NH2-ELSDIAHR-COOH	1	54
EGFP 1	KRT10	NH2-ELTTEIDNNIEQISSYK-COOH	1	115
EGFP 1	CMPK1	NH2-EMDQTMAANAQK-COOH	1	45
EGFP 1	VIM	NH2-EMEENFAVEAANYQDTIGR-COOH	1	86
EGFP 1	SFPQ	NH2-EMEEQMR-COOH	1	27
EGFP 1	PMPCB	NH2-EMQEVETNLQEVVFDYLHATAYQNTALGR-COOH	1	41
EGFP 1	PNPT1	NH2-EMSSSTLNLVVAGAPK-COOH	1	40
EGFP 1	PTBP1	NH2-ENALVQMADGNQAQLAMSHLNGHK-COOH	1	109
EGFP 1	ACACA	NH2-ENDPSVMR-COOH	1	59
EGFP 1	STT3A	NH2-ENDYYTPTGEFR-COOH	1	26
EGFP 1	P4HB	NH2-ENLLDFIK-COOH	1	45
EGFP 1	PC	NH2-ENNVDAVHPGYGFLSER-COOH	1	76
EGFP 1	YBX1	NH2-ENQGDETQGQQPPQR-COOH	1	80
EGFP 1	YBX3	NH2-ENQQATSGPNQPSVR-COOH	1	57
EGFP 1	SRRM2	NH2-ENSFGSPLEFR-COOH	1	35
EGFP 1	IDH3G	NH2-ENTEGEYSSLEHESVAGVVESLK-COOH	1	66
EGFP 1	ACADM	NH2-ENVLIGDGAGFK-COOH	1	36
EGFP 1	RBM39	NH2-EPIDNLTPEER-COOH	1	38
EGFP 1	SRRM1	NH2-EPSVQEATSTSDILK-COOH	1	71
EGFP 1	TMPO	NH2-EPTPVLGSGAAAAGR-COOH	1	41
EGFP 1	UBXN1	NH2-EPTSSEQGGLEGSGSAAGEGKPALSEEER-COOH	1	53
EGFP 1	GANAB	NH2-EPWLLPSQHNDIIR-COOH	1	42
EGFP 1	MFAP1	NH2-EQEAEPEEQEEDSSSDPR-COOH	1	19
EGFP 1	FASN	NH2-EQGVTFPSGDIQEQLIR-COOH	1	34
EGFP 1	SUB1	NH2-EQISDIDDAVR-COOH	1	51
EGFP 1	RPL17	NH2-EQIVPKPEEEVAQK-COOH	1	34
EGFP 1	APOA1	NH2-EQLGPVTQEFWDNLEK-COOH	1	40
EGFP 1	SRRM2	NH2-EQNSALPTSSQDEELMEVVEK-COOH	1	39
EGFP 1	SET	NH2-EQQEAIEHIDEVQNEIDR-COOH	2	88, 147
EGFP 1	HSPA9	NH2-EQQIVIQSSGGLSK-COOH	1	60
EGFP 1	PSMD11	NH2-EQSILELGSLLAK-COOH	1	39
EGFP 1	THRAP3	NH2-EQTFSGGTSQDTK-COOH	1	75
EGFP 1	HSP90AB1	NH2-EQVANSAFVER-COOH	1	53
EGFP 1	GTF2I	NH2-EQVNDLFSR-COOH	1	52
EGFP 1	HSPA9	NH2-ERVEAVNMAEGIIHDTETK-COOH	1	34
EGFP 1	NCL	NH2-ESFDGSVR-COOH	1	49
EGFP 1	VCP	NH2-ESIESEIR-COOH	1	37
EGFP 1	PRKCSH	NH2-ESLQQMAEVTR-COOH	1	64
EGFP 1	SRRT	NH2-ESLSEEEAQK-COOH	1	34
EGFP 1	HSP90AA4P	NH2-ESLTDPSK-COOH	1	61
EGFP 1	TCEB2	NH2-ESSTVFELK-COOH	1	33
EGFP 1	PCBP1	NH2-ESTGAQVQVAGDMLPNSTER-COOH	1	74
EGFP 1	HSPA5	NH2-ETAEAYLGKK-COOH	1	36
EGFP 1	HSPA9	NH2-ETAENYLGHTAK-COOH	1	43
EGFP 1	FH	NH2-ETAIELGYLTAEQFDEWVKPK-COOH	1	96
EGFP 1	PRDX5	NH2-ETDLLLDDSLVSIFGNR-COOH	1	81
EGFP 1	PRDX5	NH2-ETDLLLDDSLVSIFGNRR-COOH	1	32
EGFP 1	EIF3G	NH2-ETDLQELFRPFGSISR-COOH	1	35
EGFP 1	CCT8	NH2-ETEGDVTSVK-COOH	1	48
EGFP 1	CCT6A	NH2-ETLIDVAR-COOH	1	41
EGFP 1	PRKCSH	NH2-ETM<Mox>VTSTTEPSR-COOH	1	33
EGFP 1	PRKCSH	NH2-ETMVTSTTEPSR-COOH	1	61
EGFP 1	VIM	NH2-ETNLDSLPLVDTHSK-COOH	1	34
EGFP 1	ACTN4	NH2-ETTDTDTADQVIASFK-COOH	1	50
EGFP 1	VCP	NH2-ETVVEVPQVTWEDIGGLEDVK-COOH	1	37
EGFP 1	DIS3	NH2-ETYVEQEQGENANDR-COOH	1	54
EGFP 1	ATP5A1	NH2-EVAAFAQFGSDLDAATQQLLSR-COOH	1	74
EGFP 1	EPB41L2	NH2-EVAENQQNQSSDPEEEK-COOH	1	30
EGFP 1	KRT16	NH2-EVASNSELVQSSR-COOH	1	67
EGFP 1	TUBB	NH2-EVDEQMLNVQNK-COOH	1	60
EGFP 1	PSMC6	NH2-EVDPLVYNMSHEDPGNVSYSEIGGLSEQIR-COOH	1	42
EGFP 1	CS	NH2-EVGKDVSDEK-COOH	1	49
EGFP 1	LDHA	NH2-EVHKQVVESAYEVIK-COOH	2	40, 31
EGFP 1	EEF1A1	NH2-EVSTYIK-COOH	1	32
EGFP 1	SSB	NH2-EVTWEVLEGEVEK-COOH	1	53
EGFP 1	PTMA	NH2-EVVEEAENGR-COOH	1	47
EGFP 1	PAICS	NH2-EVYELLDSPGK-COOH	1	54
EGFP 1	HNRNPAB	NH2-EVYQQQQYGSGGR-COOH	1	66
EGFP 1	MCCC2	NH2-EYEAEGIAK-COOH	1	52
EGFP 1	HNRNPD	NH2-EYFGGFGEVESIELPMDNK-COOH	1	101
EGFP 1	SHMT2	NH2-EYSLQVLK-COOH	1	39
EGFP 1	RBM25	NH2-EYSSELNAPSQESDSHPR-COOH	2	77, 64
EGFP 1	RPSA	NH2-FAAATGATPIAGR-COOH	1	50
EGFP 1	GPI	NH2-FAAYFQQGDMESNGK-COOH	1	46
EGFP 1	VIM	NH2-FADLSEAANR-COOH	1	36
EGFP 1	HADH	NH2-FAGLHFFNPVPVMK-COOH	1	39
EGFP 1	PDIA3	NH2-FAHTNVESLVNEYDDNGEGIILFRPSHLTNK-COOH	1	62
EGFP 1	OAT	NH2-FAPPLVIK-COOH	1	41
EGFP 1	HSPA8	NH2-FDDAVVQSDMK-COOH	1	57
EGFP 1	PSMC2	NH2-FDDGAGGDNEVQR-COOH	1	46
EGFP 1	DDX46	NH2-FDETEQALANER-COOH	1	63
EGFP 1	TUBA1B	NH2-FDGALNVDLTEFQTNLVPYPR-COOH	1	47
EGFP 1	GDI2	NH2-FDLGQDVIDFTGHALALYR-COOH	1	40
EGFP 1	SERBP1	NH2-FDQLFDDESDPFEVLK-COOH	1	65
EGFP 1	ERP29	NH2-FDTQYPYGEK-COOH	1	28
EGFP 1	ABHD10	NH2-FDYSGVGSSDGNSEESTLGK-COOH	1	85
EGFP 1	COA6	NH2-FEAGQFEPSETTAK-COOH	1	32
EGFP 1	RBM25	NH2-FEDEDSDDVPR-COOH	1	61
EGFP 1	PPIA	NH2-FEDENFILK-COOH	1	49
EGFP 1	MCCC2	NH2-FEEEGNPYYSSAR-COOH	1	55
EGFP 1	HSPA5	NH2-FEELNMDLFR-COOH	1	40
EGFP 1	FKBP4	NH2-FEIGEGENLDLPYGLER-COOH	1	69
EGFP 1	HSPA1A	NH2-FGDPVVQSDMK-COOH	1	59
EGFP 1	TARDBP	NH2-FGGNPGGFGNQGGFGNSR-COOH	1	64
EGFP 1	SARNP	NH2-FGISSVPTK-COOH	1	39
EGFP 1	SARNP	NH2-FGIVTSSAGTGTTEDTEAK-COOH	1	46
EGFP 1	SFPQ	NH2-FGQGGAGPVGGQGPR-COOH	1	51
EGFP 1	PSAT1	NH2-FGVIFAGAQK-COOH	1	64
EGFP 1	NCL	NH2-FGYVDFESAEDLEK-COOH	1	61
EGFP 1	PRDX6	NH2-FHDFLGDSWGILFSHPR-COOH	1	98
EGFP 1	SRSF11	NH2-FHDPDSAVVAQHLTNTVFVDR-COOH	1	38
EGFP 1	TIMM8A	NH2-FIDTSQFILNR-COOH	1	44
EGFP 1	PDIA4	NH2-FIEEHATK-COOH	1	42
EGFP 1	PC	NH2-FIGPSPEVVR-COOH	1	40
EGFP 1	ACACA	NH2-FIIGSVSEDNSEDEISNLVK-COOH	1	151
EGFP 1	LDHA	NH2-FIIPNVVK-COOH	1	35
EGFP 1	LDHB	NH2-FIIPQIVK-COOH	1	35
EGFP 1	KRT1	NH2-FLEQQNQVLQTK-COOH	1	68
EGFP 1	SNRPD3	NH2-FLILPDMLK-COOH	1	46
EGFP 1	CYB5B	NH2-FLNEHPGGEEVLLEQAGVDASESFEDVGHSSDAR-COOH	1	71
EGFP 1	HSPE1	NH2-FLPLFDR-COOH	1	37
EGFP 1	PDIA3	NH2-FLQDYFDGNLK-COOH	1	38
EGFP 1	PDIA3	NH2-FLQDYFDGNLKR-COOH	1	35
EGFP 1	ATP5B	NH2-FLSQPFQVAEVFTGHMGK-COOH	1	40
EGFP 1	IPO5	NH2-FMQDASDVMQLLLK-COOH	1	61
EGFP 1	DDX39B	NH2-FMQDPMEIFVDDETK-COOH	1	46
EGFP 1	FLNA	NH2-FNEEHIPDSPFVVPVASPSGDAR-COOH	1	31
EGFP 1	PIN4	NH2-FNEVAAQYSEDK-COOH	1	35
EGFP 1	CKB	NH2-FPAEDEFPDLSAHNNHMAK-COOH	1	56
EGFP 1	PPIB	NH2-FPDENFK-COOH	1	31
EGFP 1	PCCB	NH2-FPGDSVVTGR-COOH	1	47
EGFP 1	GSTP1	NH2-FQDGDLTLYQSNTILR-COOH	1	81
EGFP 1	IQGAP1	NH2-FQPGETLTEILETPATSEQEAEHQR-COOH	1	45
EGFP 1	HSP90B1	NH2-FQSSHHPTDITSLDQYVER-COOH	1	70
EGFP 1	CKB	NH2-FSEVLKR-COOH	1	43
EGFP 1	GANAB	NH2-FSFSGNTLVSSSADPEGHFETPIWIER-COOH	1	69
EGFP 1	PGAM1	NH2-FSGWYDADLSPAGHEEAK-COOH	1	44
EGFP 1	ALDOA	NH2-FSHEEIAMATVTALR-COOH	1	35
EGFP 1	PRDX5	NH2-FSMVVQDGIVK-COOH	1	58
EGFP 1	KRT9	NH2-FSSSSGYGGGSSR-COOH	2	56, 46
EGFP 1	ENO1	NH2-FTASAGIQVVGDDLTVTNPK-COOH	1	128
EGFP 1	ENO1	NH2-FTASAGIQVVGDDLTVTNPKR-COOH	2	98, 60
EGFP 1	RPSA	NH2-FTPGTFTNQIQAAFR-COOH	1	68
EGFP 1	ATP5B	NH2-FTQAGSEVSALLGR-COOH	1	76
EGFP 1	RPN1	NH2-FVDHVFDEQVIDSLTVK-COOH	2	60, 42
EGFP 1	MDH2	NH2-FVFSLVDAMNGK-COOH	1	75
EGFP 1	FAU	NH2-FVNVVPTFGK-COOH	1	38
EGFP 1	HSPA4	NH2-FVSEDDR-COOH	1	34
EGFP 1	GDI2	NH2-FVSISDLLVPK-COOH	1	50
EGFP 1	GOT2	NH2-FVTVQTISGTGALR-COOH	1	61
EGFP 1	CALR	NH2-FYALSASFEPFSNK-COOH	1	65
EGFP 1	HSP90AB1	NH2-FYEAFSK-COOH	1	39
EGFP 1	NAP1L1	NH2-FYEEVHDLER-COOH	1	55
EGFP 1	TRIM28	NH2-GAAAAATGQPGTAPAGTPGAPPLAGMAIVK-COOH	1	51
EGFP 1	PKM	NH2-GADFLVTEVENGGSLGSK-COOH	1	60
EGFP 1	YBX1	NH2-GAEAANVTGPGGVPVQGSK-COOH	1	72
EGFP 1	CACNG6	NH2-GAEFLLR-COOH	1	37
EGFP 1	PPP2CB	NH2-GAGYTFGQDISETFNHANGLTLVSR-COOH	1	35
EGFP 1	ERP29	NH2-GALPLDTVTFYK-COOH	1	38
EGFP 1	GAPDH	NH2-GALQNIIPASTGAAK-COOH	1	31
EGFP 1	KPNB1	NH2-GALQYLVPILTQTLTK-COOH	1	42
EGFP 1	NONO	NH2-GAMPPAPVPAGTPAPPGPATM<Mox>MPDGTLGLTPPTTER-COOH	1	50
EGFP 1	HSPD1	NH2-GANPVEIR-COOH	1	47
EGFP 1	CCT2	NH2-GATQQILDEAER-COOH	1	36
EGFP 1	RPL5	NH2-GAVDGGLSIPHSTK-COOH	1	61
EGFP 1	PA2G4	NH2-GDAMIMEETGK-COOH	1	35
EGFP 1	EWSR1	NH2-GDATVSYEDPPTAK-COOH	1	38
EGFP 1	ARL6IP4	NH2-GDGEVLEEIVTK-COOH	1	45
EGFP 1	PKM	NH2-GDLGIEIPAEK-COOH	1	51
EGFP 1	IRS4	NH2-GDNQAGGAAAAAAAPEPPPR-COOH	1	92
EGFP 1	PGRMC1	NH2-GDQPAASGDSDDDEPPPLPR-COOH	1	82
EGFP 1	SNRPD2	NH2-GDSVIVVLR-COOH	1	37
EGFP 1	DCTPP1	NH2-GDTGGEDTAAPGR-COOH	1	56
EGFP 1	MARCKSL1	NH2-GDVTAEEAAGASPAK-COOH	1	77
EGFP 1	CCT4	NH2-GDVTITNDGATILK-COOH	1	37
EGFP 1	MARCKS	NH2-GEAAAERPGEAAVASSPSK-COOH	2	42, 45
EGFP 1	ATPAF1	NH2-GEAAASQLILYHYPELK-COOH	1	34
EGFP 1	FUS	NH2-GEATVSFDDPPSAK-COOH	1	56
EGFP 1	FKBP4	NH2-GEDLTEEEDGGIIR-COOH	1	38
EGFP 1	ACO2	NH2-GEFDPGQDTYQHPPK-COOH	2	80, 30
EGFP 1	LDHB	NH2-GEMMDLQHGSLFLQTPK-COOH	1	56
EGFP 1	SNRPB	NH2-GENLVSMTVEGPPPK-COOH	1	60
EGFP 1	MARCKS	NH2-GEPAAAAAPEAGASPVEK-COOH	1	42
EGFP 1	PDIA4	NH2-GESDPAYQQYQDAANNLR-COOH	2	115, 55
EGFP 1	PDIA6	NH2-GESPVDYDGGR-COOH	1	51
EGFP 1	CPSF6	NH2-GFALVGVGSEASSK-COOH	1	46
EGFP 1	HNRNPA2B1	NH2-GFGDGYNGYGGGPGGGNFGGSPGYGGGR-COOH	2	160, 24
EGFP 1	HNRNPA2B1	NH2-GFGFVTFDDHDPVDK-COOH	1	42
EGFP 1	HNRNPA1	NH2-GFGFVTYATVEEVDAAMNARPHKVDGR-COOH	1	81
EGFP 1	RBM8A	NH2-GFGSEEGSR-COOH	1	32
EGFP 1	TSFM	NH2-GFLNSSELSGLPAGPDR-COOH	1	65
EGFP 1	SSB	NH2-GFPTDATLDDIK-COOH	1	38
EGFP 1	PDIA3	NH2-GFPTIYFSPANK-COOH	1	56
EGFP 1	KRT2	NH2-GFSSGSAVVSGGSR-COOH	1	70
EGFP 1	PARP1	NH2-GGAAVDPDSGLEHSAHVLEK-COOH	1	56
EGFP 1	C21orf33	NH2-GGAEVQIFAPDVPQMHVIDHTK-COOH	1	59
EGFP 1	RPS19	NH2-GGAGVGSMTK-COOH	1	55
EGFP 1	HSPE1	NH2-GGEIQPVSVK-COOH	1	30
EGFP 1	KRT1	NH2-GGGGGGYGSGGSSYGSGGGSYGSGGGGGGGR-COOH	1	78
EGFP 1	SNRNP70	NH2-GGGGGQDNGLEGLGNDSR-COOH	1	108
EGFP 1	HNRNPA2B1	NH2-GGGGNFGPGPGSNFR-COOH	1	58
EGFP 1	KHSRP	NH2-GGGGPGGGGPGGGSAGGPSQPPGGGGPGIR-COOH	1	127
EGFP 1	MIA3	NH2-GGNDSDELANGEVGGDR-COOH	1	60
EGFP 1	HNRNPA2B1	NH2-GGNFGFGDSR-COOH	1	38
EGFP 1	SRSF1	NH2-GGPPFAFVEFEDPR-COOH	1	68
EGFP 1	KHSRP	NH2-GGPPGQFHDNANGGQNGTVQEIMIPAGK-COOH	1	98
EGFP 1	EDC4	NH2-GGQLQEQLTQQLSQALSSAVAGR-COOH	1	35
EGFP 1	PARP1	NH2-GGSDDSSKDPIDVNYEK-COOH	1	40
EGFP 1	KRT2	NH2-GGSGGGGSISGGGYGSGGGSGGR-COOH	1	118
EGFP 1	KRT9	NH2-GGSGGSHGGGSGFGGESGGSYGGGEEASGSGGGYGGGSGK-COOH	1	88
EGFP 1	KRT9	NH2-GGSGGSYGGGGSGGGYGGGSGSR-COOH	1	159
EGFP 1	KRT9	NH2-GGSGGSYGGGSGSGGGSGGGYGGGSGGGHSGGSGGGHSGGSGGNYGGGSGSGGGSGGGYGGGSGSR-COOH	1	37
EGFP 1	KRT2	NH2-GGSISGGGYGSGGGK-COOH	1	60
EGFP 1	ACACA	NH2-GGSWVVIDSSINPR-COOH	1	36
EGFP 1	RPS23	NH2-GHAVGDIPGVR-COOH	1	36
EGFP 1	CALU	NH2-GHDLNEDGLVSWEEYK-COOH	1	46
EGFP 1	RPLP0	NH2-GHLENNPALEK-COOH	1	61
EGFP 1	TUBB	NH2-GHYTEGAELVDSVLDVVR-COOH	2	52, 45
EGFP 1	TUBB	NH2-GHYTEGAELVDSVLDVVRK-COOH	1	66
EGFP 1	HNRNPM	NH2-GIGMGNIGPAGMGMEGIGFGINK-COOH	1	53
EGFP 1	CYCS	NH2-GIIWGEDTLMEYLENPK-COOH	1	90
EGFP 1	ALDOA	NH2-GILAADESTGSIAK-COOH	1	79
EGFP 1	PGD	NH2-GILFVGSGVSGGEEGAR-COOH	1	49
EGFP 1	NAP1L1	NH2-GIPEFWLTVFK-COOH	1	43
EGFP 1	AHCY	NH2-GISEETTTGVHNLYK-COOH	1	44
EGFP 1	SUB1	NH2-GISLNPEQWSQLK-COOH	1	39
EGFP 1	LAP3	NH2-GITFDSGGISIK-COOH	1	41
EGFP 1	YWHAZ	NH2-GIVDQSQQAYQEAFEISK-COOH	1	110
EGFP 1	EIF4A3	NH2-GIYAYGFEKPSAIQQR-COOH	2	49, 36
EGFP 1	HK1	NH2-GKFNTSDVSAIEK-COOH	1	42
EGFP 1	HSPE1	NH2-GKGGEIQPVSVK-COOH	1	37
EGFP 1	C21orf33	NH2-GKITDLANLSAANHDAAIFPGGFGAAK-COOH	1	31
EGFP 1	ECHS1	NH2-GKNNTVGLIQLNRPK-COOH	1	42
EGFP 1	PMPCA	NH2-GKPAVAALGDLTDLPTYEHIQTALSSK-COOH	1	46
EGFP 1	EFTUD2	NH2-GLAEDIENEVVQITWNR-COOH	1	55
EGFP 1	RPS13	NH2-GLAPDLPEDLYHLIK-COOH	1	55
EGFP 1	PC	NH2-GLAPVQAYLHIPDIIK-COOH	1	54
EGFP 1	DDX21	NH2-GLDIPEVDLVIQSSPPK-COOH	1	45
EGFP 1	ENY2	NH2-GLEHVTVDDLVAEITPK-COOH	1	54
EGFP 1	PRDX1	NH2-GLFIIDDK-COOH	1	39
EGFP 1	PRDX3	NH2-GLFIIDPNGVIK-COOH	1	37
EGFP 1	PGRMC2	NH2-GLGAGAGAGEESPATSLPR-COOH	1	49
EGFP 1	GANAB	NH2-GLLEFEHQR-COOH	1	34
EGFP 1	ETFA	NH2-GLLPEELTPLILATQK-COOH	1	39
EGFP 1	NCL	NH2-GLSEDTTEETLK-COOH	1	81
EGFP 1	NME1	NH2-GLVGEIIK-COOH	1	31
EGFP 1	EIF3A	NH2-GMDDDRGPR-COOH	1	27
EGFP 1	SFPQ	NH2-GMGPGTPAGYGR-COOH	1	34
EGFP 1	ATP5A1	NH2-GMSLNLEPDNVGVVVFGNDK-COOH	1	36
EGFP 1	EFTUD2	NH2-GNEEAQIFRPLK-COOH	1	36
EGFP 1	ENO1	NH2-GNPTVEVDLFTSK-COOH	1	69
EGFP 1	MTPN	NH2-GPDGLTAFEATDNQAIK-COOH	1	51
EGFP 1	ACBD3	NH2-GPGASGEQPEPGEAAAGGAAEEAR-COOH	1	60
EGFP 1	TACO1	NH2-GPGGSSLLIEALSNSSHK-COOH	1	55
EGFP 1	RTN4	NH2-GPLPAAPPVAPER-COOH	1	44
EGFP 1	RBMX	NH2-GPPPSYGGSSR-COOH	1	35
EGFP 1	HDGF	NH2-GPPQEEEEEEDEEEEATK-COOH	1	70
EGFP 1	MMAB	NH2-GPQGVEDGDRPQPSSK-COOH	1	35
EGFP 1	HMBS	NH2-GPQLAAQNLGISLANLLLSK-COOH	1	47
EGFP 1	DDX6	NH2-GPVKPTGGPGGGGTQTQQQMNQLK-COOH	1	74
EGFP 1	CBR1	NH2-GQAAVQQLQAEGLSPR-COOH	1	111
EGFP 1	CLPP	NH2-GQATDIAIQAEEIMK-COOH	1	44
EGFP 1	SURF4	NH2-GQNDLMGTAEDFADQFLR-COOH	1	68
EGFP 1	NUDC	NH2-GQPAIIDGELYNEVK-COOH	1	47
EGFP 1	FUBP1	NH2-GRPAPGFHHGDGPGNAVQEIMIPASK-COOH	1	67
EGFP 1	PDIA4	NH2-GRPYDYNGPR-COOH	1	35
EGFP 1	THRAP3	NH2-GSFSDTGLGDGK-COOH	1	40
EGFP 1	PDIA6	NH2-GSFSEQGINEFLR-COOH	1	58
EGFP 1	PPIF	NH2-GSGDPSSSSSSGNPLVYLDVDANGKPLGR-COOH	1	93
EGFP 1	YTHDF2	NH2-GSGFGHNGVDGNGVGQSQAGSGSTPSEPHPVLEK-COOH	2	35, 52
EGFP 1	PKM	NH2-GSGTAEVELKK-COOH	1	51
EGFP 1	MRI1	NH2-GSLQILDQLLLPK-COOH	1	44
EGFP 1	KHSRP	NH2-GSPQQIDHAK-COOH	1	51
EGFP 1	NOLC1	NH2-GSPRPQAPK-COOH	1	33
EGFP 1	CDK9	NH2-GSQITQQSTNQSR-COOH	1	46
EGFP 1	ILF3	NH2-GSSEQAESDNMDVPPEDDSK-COOH	1	46
EGFP 1	KRT2	NH2-GSSSGGGYSSGSSSYGSGGR-COOH	1	107
EGFP 1	PDIA6	NH2-GSTAPVGGGAFPTIVER-COOH	1	66
EGFP 1	CCT8	NH2-GSTDNLMDDIER-COOH	1	53
EGFP 1	ACACA	NH2-GSVLEPEGTVEIK-COOH	1	39
EGFP 1	HNRNPK	NH2-GSYGDLGGPIITTQVTIPK-COOH	1	103
EGFP 1	KRT1	NH2-GSYGSGGSSYGSGGGSYGSGGGGGGHGSYGSGSSSGGYR-COOH	1	114
EGFP 1	CKB	NH2-GTGGVDTAAVGGVFDVSNADR-COOH	1	56
EGFP 1	RPLP0	NH2-GTIEILSDVQLIK-COOH	1	34
EGFP 1	API5	NH2-GTLGGLFSQILQGEDIVR-COOH	1	60
EGFP 1	CANX	NH2-GTLSGWILSK-COOH	1	34
EGFP 1	PC	NH2-GTPLDTEVPMER-COOH	1	52
EGFP 1	TXNDC5	NH2-GTVLALTENNFDDTIAEGITFIK-COOH	2	44, 50
EGFP 1	TUFM	NH2-GTVVTGTLER-COOH	1	46
EGFP 1	EIF4A1	NH2-GVAINMVTEEDKR-COOH	1	51
EGFP 1	SNRPF	NH2-GVEEEEEDGEMR-COOH	1	50
EGFP 1	C21orf33	NH2-GVEVTVGHEQEEGGK-COOH	1	53
EGFP 1	PSAT1	NH2-GVGISVLEMSHR-COOH	1	58
EGFP 1	ACACA	NH2-GVISDILDWK-COOH	1	47
EGFP 1	HSPD1	NH2-GVM<Mox>LAVDAVIAELKK-COOH	1	66
EGFP 1	HSPD1	NH2-GVMLAVDAVIAELK-COOH	3	73, 61, 49
EGFP 1	HSPD1	NH2-GVMLAVDAVIAELKK-COOH	3	91, 81, 48
EGFP 1	PKM	NH2-GVNLPGAAVDLPAVSEK-COOH	1	57
EGFP 1	HSP90B1	NH2-GVVDSDDLPLNVSR-COOH	1	70
EGFP 1	TRAP1	NH2-GVVDSEDIPLNLSR-COOH	1	66
EGFP 1	ALDOA	NH2-GVVPLAGTNGETTTQGLDGLSER-COOH	1	140
EGFP 1	FKBP1A	NH2-GWEEGVAQMSVGQR-COOH	1	67
EGFP 1	SHMT2	NH2-GWTGQESLSDSDPEMWELLQR-COOH	1	119
EGFP 1	HSPD1	NH2-GYISPYFINTSK-COOH	1	50
EGFP 1	ACTG1	NH2-GYSFTTTAER-COOH	1	44
EGFP 1	SHMT2	NH2-HADIVTTTTHK-COOH	1	59
EGFP 1	FUS	NH2-HDSEQDNSDNNTIFVQGLGENVTIESVADYFK-COOH	1	35
EGFP 1	TRAP1	NH2-HEFQAETK-COOH	1	33
EGFP 1	GPI	NH2-HFVALSTNTTK-COOH	1	59
EGFP 1	PDCD5	NH2-HGDPGDAAQQEAK-COOH	1	61
EGFP 1	PGAM1	NH2-HGESAWNLENR-COOH	2	58, 38
EGFP 1	GLUD1	NH2-HGGTIPIVPTAEFQDR-COOH	1	49
EGFP 1	TCP1	NH2-HGSYEDAVHSGALND-COOH	1	46
EGFP 1	KRT9	NH2-HGVQELEIELQSQLSK-COOH	2	66, 74
EGFP 1	MDH2	NH2-HGVYNPNK-COOH	1	42
EGFP 1	ATPIF1	NH2-HHEEEIVHHKK-COOH	2	44, 51
EGFP 1	GANAB	NH2-HHGPQTLYLPVTLSSIPVFQR-COOH	2	40, 56
EGFP 1	ENO1	NH2-HIADLAGNSEVILPVPAFNVINGGSHAGNK-COOH	2	80, 107
EGFP 1	C14orf166	NH2-HILGFDTGDAVLNEAAQILR-COOH	1	58
EGFP 1	HSP90AA1	NH2-HIYYITGETK-COOH	1	54
EGFP 1	PGAM1	NH2-HLEGLSEEAIMELNLPTGIPIVYELDK-COOH	1	60
EGFP 1	HSP90AB1	NH2-HLEINPDHPIVETLR-COOH	2	46, 59
EGFP 1	HSP90AA1	NH2-HLEINPDHSIIETLR-COOH	1	57
EGFP 1	YWHAE	NH2-HLIPAANTGESK-COOH	1	61
EGFP 1	CS	NH2-HLPNDPMFK-COOH	1	44
EGFP 1	NASP	NH2-HLVMGDIPAAVNAFQEAASLLGK-COOH	1	79
EGFP 1	CALU	NH2-HLVYESDQNKDGK-COOH	1	61
EGFP 1	CA2	NH2-HNGPEHWHK-COOH	1	37
EGFP 1	P4HB	NH2-HNQLPLVIEFTEQTAPK-COOH	1	42
EGFP 1	CHORDC1	NH2-HNSEKPPEPVKPEVK-COOH	1	38
EGFP 1	RPL6	NH2-HQEGEIFDTEK-COOH	1	59
EGFP 1	ACTG1	NH2-HQGVMVGMGQK-COOH	1	62
EGFP 1	PTBP1	NH2-HQNVQLPR-COOH	1	43
EGFP 1	HNRNPF	NH2-HSGPNSADSANDGFVR-COOH	1	86
EGFP 1	FASN	NH2-HSQDLAFLSMLNDIAAVPATAMPFR-COOH	1	41
EGFP 1	KRT2	NH2-HSSGGGSRGGSSSGGGYGSGGGGSSSVK-COOH	1	67
EGFP 1	ILF3	NH2-HSSVYPTQEELEAVQNMVSHTER-COOH	1	99
EGFP 1	HNRNPH1	NH2-HTGPNSPDTANDGFVR-COOH	1	55
EGFP 1	MCCC1	NH2-HTPLVEFEEEESDKR-COOH	1	70
EGFP 1	RCN1	NH2-HWILPQDYDHAQAEAR-COOH	1	64
EGFP 1	HSPA8	NH2-HWPFMVVNDAGRPK-COOH	1	37
EGFP 1	HSPA1A	NH2-HWPFQVINDGDKPK-COOH	1	49
EGFP 1	GOT2	NH2-IAAAILNTPDLRK-COOH	1	35
EGFP 1	SPTAN1	NH2-IAALQAFADQLIAAGHYAK-COOH	1	59
EGFP 1	RPS19	NH2-IAGQVAAANK-COOH	1	49
EGFP 1	PTBP1	NH2-IAIPGLAGAGNSVLLVSNLNPER-COOH	1	92
EGFP 1	PCBP1	NH2-IANPVEGSSGR-COOH	1	53
EGFP 1	PCBP2	NH2-IANPVEGSTDR-COOH	1	43
EGFP 1	EEF1D	NH2-IASLEVENQSLR-COOH	1	69
EGFP 1	RPRD1A	NH2-IASLPVEVQEVSLLDK-COOH	1	28
EGFP 1	ACACA	NH2-IASSIVAQTAGIPTLPWSGSGLR-COOH	1	56
EGFP 1	CALR	NH2-IDDPTDSKPEDWDKPEHIPDPDAK-COOH	2	40, 39
EGFP 1	HNRNPK	NH2-IDEPLEGSEDR-COOH	1	78
EGFP 1	SEC23A	NH2-IDMNLTDLLGELQR-COOH	1	43
EGFP 1	CALR	NH2-IDNSQVESGSLEDDWDFLPPKK-COOH	1	76
EGFP 1	ACTN1	NH2-IDQLEGDHQLIQEALIFDNK-COOH	1	60
EGFP 1	ACACA	NH2-IDTGWLDR-COOH	1	41
EGFP 1	HNRNPA2B1	NH2-IDTIEIITDR-COOH	1	70
EGFP 1	NACA	NH2-IEDLSQQAQLAAAEK-COOH	1	91
EGFP 1	RPS14	NH2-IEDVTPIPSDSTR-COOH	1	47
EGFP 1	MATR3	NH2-IEELDQENEAALENGIK-COOH	1	87
EGFP 1	AIMP1	NH2-IEILAPPNGSVPGDR-COOH	1	34
EGFP 1	KRT1	NH2-IEISELNR-COOH	1	47
EGFP 1	HNRNPA1	NH2-IEVIEIMTDR-COOH	1	58
EGFP 1	ETFB	NH2-IEVIKPGDLGVDLTSK-COOH	1	43
EGFP 1	HSPA5	NH2-IEWLESHQDADIEDFK-COOH	1	89
EGFP 1	ANP32B	NH2-IFGGLDMLAEK-COOH	1	47
EGFP 1	MDH2	NH2-IFGVTTLDIVR-COOH	1	77
EGFP 1	EIF3D	NH2-IFHTVTTTDDPVIR-COOH	1	37
EGFP 1	HNRNPD	NH2-IFVGGLSPDTPEEK-COOH	1	63
EGFP 1	DUT	NH2-IFYPEIEEVQALDDTER-COOH	1	83
EGFP 1	PPIB	NH2-IGDEDVGR-COOH	1	37
EGFP 1	ALDOA	NH2-IGEHTPSALAIMENANVLAR-COOH	1	57
EGFP 1	KHSRP	NH2-IGGDAATTVNNSTPDFGFGGQK-COOH	1	92
EGFP 1	KHSRP	NH2-IGGGIDVPVPR-COOH	1	41
EGFP 1	HSPD1	NH2-IGIEIIKR-COOH	1	48
EGFP 1	ACLY	NH2-IGNTGGMLDNILASK-COOH	1	102
EGFP 1	PPP2R1A	NH2-IGPILDNSTLQSEVKPILEK-COOH	1	76
EGFP 1	DDX21	NH2-IGVPSATEIIK-COOH	1	29
EGFP 1	EEF1A1	NH2-IGYNPDTVAFVPISGWNGDNMLEPSANMPWFK-COOH	1	30
EGFP 1	HSPA1L	NH2-IHDIVLVGGSTR-COOH	1	32
EGFP 1	TUBA1B	NH2-IHFPLATYAPVISAEK-COOH	1	34
EGFP 1	UBA1	NH2-IHVSDQELQSANASVDDSR-COOH	2	37, 84
EGFP 1	GLUD1	NH2-IIAEGANGPTTPEADK-COOH	1	91
EGFP 1	PYCR2	NH2-IIASSPEMNLPTVSALR-COOH	1	63
EGFP 1	RPS8	NH2-IIDVVYNASNNELVR-COOH	1	60
EGFP 1	SSB	NH2-IIEDQQESLNK-COOH	1	54
EGFP 1	MCCC1	NH2-IIEEAPAPGIK-COOH	1	55
EGFP 1	ACACA	NH2-IIEFVPTK-COOH	1	36
EGFP 1	HNRNPK	NH2-IILDLISESPIK-COOH	1	69
EGFP 1	TUFM	NH2-IILPPEK-COOH	1	25
EGFP 1	HSPA5	NH2-IINEPTAAAIAYGLDK-COOH	2	89, 87
EGFP 1	HSPA8	NH2-IINEPTAAAIAYGLDKK-COOH	1	79
EGFP 1	HSPA5	NH2-IINEPTAAAIAYGLDKR-COOH	1	84
EGFP 1	HSPA1A	NH2-IINEPTAAAIAYGLDR-COOH	2	86, 38
EGFP 1	BPNT1	NH2-IIQLIEGK-COOH	1	34
EGFP 1	ALDH5A1	NH2-IITAESGKPLK-COOH	1	43
EGFP 1	HNRNPK	NH2-IITITGTQDQIQNAQYLLQNSVK-COOH	2	75, 62
EGFP 1	PAFAH1B2	NH2-IIVLGLLPR-COOH	1	48
EGFP 1	CALR	NH2-IKDPDASKPEDWDER-COOH	2	75, 55
EGFP 1	HMGB1	NH2-IKGEHPGLSIGDVAK-COOH	1	50
EGFP 1	IQGAP1	NH2-ILAIGLINEALDEGDAQK-COOH	1	68
EGFP 1	TLN1	NH2-ILAQATSDLVNAIK-COOH	1	34
EGFP 1	TKT	NH2-ILATPPQEDAPSVDIANIR-COOH	1	81
EGFP 1	RPLP2	NH2-ILDSVGIEADDDR-COOH	1	66
EGFP 1	P4HB	NH2-ILEFFGLK-COOH	1	41
EGFP 1	ATP5A1	NH2-ILGADTSVDLEETGR-COOH	1	58
EGFP 1	RPL10A	NH2-ILGPGLNK-COOH	1	27
EGFP 1	CCT2	NH2-ILIANTGMDTDK-COOH	1	53
EGFP 1	PRKCSH	NH2-ILIEDWK-COOH	1	42
EGFP 1	VIM	NH2-ILLAELEQLK-COOH	1	31
EGFP 1	VIM	NH2-ILLAELEQLKGQGK-COOH	1	50
EGFP 1	GPI	NH2-ILLANFLAQTEALMR-COOH	1	82
EGFP 1	DDX39B	NH2-ILNDVQDR-COOH	1	56
EGFP 1	CA2	NH2-ILNNGHAFNVEFDDSQDK-COOH	2	50, 62
EGFP 1	SUCLG2	NH2-ILNNSGLPITSAIDLEDAAK-COOH	1	61
EGFP 1	PHGDH	NH2-ILQDGGLQVVEK-COOH	1	62
EGFP 1	HNRNPK	NH2-ILSISADIETIGEILK-COOH	1	41
EGFP 1	HNRNPK	NH2-ILSISADIETIGEILKK-COOH	1	74
EGFP 1	HSPD1	NH2-IM<Mox>QSSSEVGYDAMAGDFVNMVEK-COOH	2	77, 82
EGFP 1	PCCB	NH2-IMDQAITVGAPVIGLNDSGGAR-COOH	1	54
EGFP 1	EEF2	NH2-IMGPNYTPGK-COOH	1	47
EGFP 1	TUBB	NH2-IMNTFSVVPSPK-COOH	1	89
EGFP 1	ATP5B	NH2-IMNVIGEPIDER-COOH	1	46
EGFP 1	HSPD1	NH2-IMQSSSEVGYDAMAGDFVNMVEK-COOH	2	111, 76
EGFP 1	SMAP	NH2-INEELESQYQQSMDSK-COOH	1	36
EGFP 1	EDF1	NH2-INEKPQVIADYESGR-COOH	2	47, 39
EGFP 1	RBBP4	NH2-INHEGEVNR-COOH	1	47
EGFP 1	UBE2V1	NH2-INMNGVNSSNGVVDPR-COOH	1	37
EGFP 1	ILF2	NH2-INNVIDNLIVAPGTFEVQIEEVR-COOH	1	52
EGFP 1	CNPY2	NH2-INPDGSQSVVEVPYAR-COOH	1	78
EGFP 1	TUBB4B	NH2-INVYYNEATGGK-COOH	1	36
EGFP 1	CANX	NH2-IPDPEAVKPDDWDEDAPAK-COOH	2	64, 55
EGFP 1	RPS18	NH2-IPDWFLNR-COOH	1	39
EGFP 1	ATP5B	NH2-IPSAVGYQPTLATDMGTMQER-COOH	1	82
EGFP 1	ATP5B	NH2-IPVGPETLGR-COOH	1	32
EGFP 1	FH	NH2-IPVHPNDHVNK-COOH	1	47
EGFP 1	ACACA	NH2-IPVQAVWAGWGHASENPK-COOH	1	69
EGFP 1	RAB2A	NH2-IQEGVFDINNEANGIK-COOH	1	66
EGFP 1	HSPD1	NH2-IQEIIEQLDVTTSEYEK-COOH	2	111, 43
EGFP 1	FUBP1	NH2-IQIAPDSGGLPER-COOH	1	47
EGFP 1	PGK1	NH2-IQLINNMLDK-COOH	1	46
EGFP 1	OTUB1	NH2-IQQEIAVQNPLVSER-COOH	1	31
EGFP 1	SHMT2	NH2-ISATSIFFESMPYK-COOH	1	90
EGFP 1	SFPQ	NH2-ISDSEGFK-COOH	1	60
EGFP 1	CCT5	NH2-ISDSVLVDIK-COOH	1	43
EGFP 1	VIM	NH2-ISLPLPNFSSLNLR-COOH	1	35
EGFP 1	HINT2	NH2-ISQAEEEDQQLLGHLLLVAK-COOH	1	61
EGFP 1	HSPD1	NH2-ISSIQSIVPALEIANAHR-COOH	2	80, 61
EGFP 1	HSPD1	NH2-ISSIQSIVPALEIANAHRKPLVIIAEDVDGEALSTLVLNR-COOH	1	46
EGFP 1	RPS8	NH2-ISSLLEEQFQQGK-COOH	1	67
EGFP 1	GOT2	NH2-ISVAGVTSSNVGYLAHAIHQVTK-COOH	1	58
EGFP 1	MCCC2	NH2-ISVMGGEQAANVLATITK-COOH	2	67, 84
EGFP 1	TUBB	NH2-ISVYYNEATGGK-COOH	1	39
EGFP 1	C21orf33	NH2-ITDLANLSAANHDAAIFPGGFGAAK-COOH	1	77
EGFP 1	HNRNPF	NH2-ITGEAFVQFASQELAEK-COOH	1	78
EGFP 1	PABPC1	NH2-ITGMLLEIDNSELLHMLESPESLR-COOH	1	50
EGFP 1	HSPA1A	NH2-ITITNDKGR-COOH	1	45
EGFP 1	PGK1	NH2-ITLPVDFVTADK-COOH	1	46
EGFP 1	PGK1	NH2-ITLPVDFVTADKFDENAK-COOH	2	72, 85
EGFP 1	PSME3	NH2-ITSEAEDLVANFFPK-COOH	1	86
EGFP 1	ACACA	NH2-ITSENPDEGFKPSSGTVQELNFR-COOH	2	97, 46
EGFP 1	PA2G4	NH2-ITSGPFEPDLYK-COOH	1	66
EGFP 1	LDHB	NH2-IVADKDYSVTANSK-COOH	2	100, 78
EGFP 1	TRIM28	NH2-IVAERPGTNSTGPAPMAPPR-COOH	1	62
EGFP 1	ACAT1	NH2-IVAFADAAVEPIDFPIAPVYAASMVLK-COOH	1	43
EGFP 1	EIF5A	NH2-IVEMSTSK-COOH	1	35
EGFP 1	OAT	NH2-IVFAAGNFWGR-COOH	1	39
EGFP 1	CCDC58	NH2-IVHELNTTVPTASFAGK-COOH	1	84
EGFP 1	CCT3	NH2-IVLLDSSLEYK-COOH	1	47
EGFP 1	CS	NH2-IVPNVLLEQGK-COOH	1	32
EGFP 1	VCP	NH2-IVSQLLTLMDGLK-COOH	1	78
EGFP 1	LDHB	NH2-IVVVTAGVR-COOH	1	37
EGFP 1	SF3B1	NH2-IWDPTPSHTPAGAATPGR-COOH	1	43
EGFP 1	ACTG1	NH2-IWHHTFYNELR-COOH	1	45
EGFP 1	MCCC1	NH2-IYAEDPSNNFMPVAGPLVHLSTPR-COOH	1	68
EGFP 1	UBA1	NH2-IYDDDFFQNLDGVANALDNVDAR-COOH	2	32, 59
EGFP 1	FH	NH2-IYELAAGGTAVGTGLNTR-COOH	1	82
EGFP 1	GDI2	NH2-IYKVPSTEAEALASSLMGLFEK-COOH	1	50
EGFP 1	GOT2	NH2-KAEAQIAAK-COOH	1	40
EGFP 1	ACTN4	NH2-KDDPVTNLNNAFEVAEK-COOH	1	51
EGFP 1	ACTG1	NH2-KDLYANTVLSGGTTMYPGIADR-COOH	2	67, 63
EGFP 1	YWHAE	NH2-KEAAENSLVAYK-COOH	1	45
EGFP 1	EEF2	NH2-KEDLYLKPIQR-COOH	1	35
EGFP 1	PRDX2	NH2-KEGGLGPLNIPLLADVTR-COOH	1	33
EGFP 1	SND1	NH2-KEVPIHR-COOH	1	36
EGFP 1	PTMA	NH2-KEVVEEAENGR-COOH	2	76, 40
EGFP 1	GDI2	NH2-KFDLGQDVIDFTGHALALYR-COOH	1	48
EGFP 1	CLTC	NH2-KFDVNTSAVQVLIEHIGNLDR-COOH	1	37
EGFP 1	HSPA1A	NH2-KFGDPVVQSDMK-COOH	1	37
EGFP 1	TCOF1	NH2-KGAAPAPPGK-COOH	1	69
EGFP 1	TCOF1	NH2-KGAAPTPPGK-COOH	1	39
EGFP 1	PARP1	NH2-KGDEVDGVDEVAK-COOH	1	37
EGFP 1	SF3B2	NH2-KGPAPELQGVEVALAPEELELDPMAMTQK-COOH	1	34
EGFP 1	PDIA4	NH2-KGQAVDYEGSR-COOH	1	91
EGFP 1	ACTN4	NH2-KHEAFESDLAAHQDR-COOH	1	34
EGFP 1	HSP90AB1	NH2-KHLEINPDHPIVETLR-COOH	1	34
EGFP 1	HMGB1	NH2-KHPDASVNFSEFSK-COOH	1	35
EGFP 1	HMGB2	NH2-KHPDSSVNFAEFSK-COOH	1	40
EGFP 1	PPIH	NH2-KIENVPTGPNNKPK-COOH	1	40
EGFP 1	PPIF	NH2-KIESFGSK-COOH	1	34
EGFP 1	HNRNPA1	NH2-KIFVGGIK-COOH	1	30
EGFP 1	HSPD1	NH2-KISSIQSIVPALEIANAHR-COOH	1	44
EGFP 1	SET	NH2-KKPRPPPALGPEETSASAGLPK-COOH	1	26
EGFP 1	KHSRP	NH2-KLASQGDSISSQLGPIHPPPR-COOH	2	33, 52
EGFP 1	EEF1G	NH2-KLDPGSEETQTLVR-COOH	1	40
EGFP 1	HMGB2	NH2-KLGEMWSEQSAK-COOH	1	35
EGFP 1	PTBP1	NH2-KLPIDVTEGEVISLGLPFGK-COOH	2	49, 32
EGFP 1	MRPL12	NH2-KLVESLPQEIK-COOH	1	29
EGFP 1	SERPINH1	NH2-KPAAAAAPGTAEK-COOH	1	53
EGFP 1	RTN4	NH2-KPAAGLSAAPVPTAPAAGAPLMDFGNDFVPPAPR-COOH	1	30
EGFP 1	CALR	NH2-KPEDWDEEMDGEWEPPVIQNPEYK-COOH	2	28, 96
EGFP 1	CANX	NH2-KPEDWDERPK-COOH	1	51
EGFP 1	UBA1	NH2-KPLLESGTLGTK-COOH	1	52
EGFP 1	HSPD1	NH2-KPLVIIAEDVDGEALSTLVLNR-COOH	2	106, 45
EGFP 1	SERBP1	NH2-KPNEGADGQWK-COOH	1	36
EGFP 1	PARP1	NH2-KPPLLNNADSVQAK-COOH	1	39
EGFP 1	SET	NH2-KPRPPPALGPEETSASAGLPK-COOH	1	54
EGFP 1	ECHS1	NH2-KPVIAAVNGYAFGGGCELAMMCDIIYAGEK-COOH	1	49
EGFP 1	CANX	NH2-KTDAPQPDVK-COOH	1	60
EGFP 1	CYCS	NH2-KTGQAPGYSYTAANK-COOH	1	58
EGFP 1	ST13	NH2-KVEEDLK-COOH	1	35
EGFP 1	ALB	NH2-KVPQVSTPTLVEVSR-COOH	13	51, 55, 30, 42, 29, 33, 55, 44, 33, 31, 30, 31, 42
EGFP 1	RPL7A	NH2-KVVNPLFEK-COOH	1	32
EGFP 1	NCL	NH2-KVVVSPTK-COOH	1	45
EGFP 1	CLIC1	NH2-LAALNPESNTAGLDIFAK-COOH	1	50
EGFP 1	KPNB1	NH2-LAATNALLNSLEFTK-COOH	1	80
EGFP 1	PDIA6	NH2-LAAVDATVNQVLASR-COOH	1	81
EGFP 1	UBA1	NH2-LAGTQPLEVLEAVQR-COOH	1	49
EGFP 1	LUC7L3	NH2-LALSQNQQSSGAAGPTGK-COOH	1	99
EGFP 1	ENO1	NH2-LAMQEFMILPVGAANFR-COOH	2	50, 37
EGFP 1	PDIA3	NH2-LAPEYEAAATR-COOH	1	72
EGFP 1	PKM	NH2-LAPITSDPTEATAVGAVEASFK-COOH	2	117, 58
EGFP 1	ENO1	NH2-LAQANGWGVMVSHR-COOH	2	99, 60
EGFP 1	SF3B2	NH2-LAQQQAALLMQQEER-COOH	1	77
EGFP 1	KHSRP	NH2-LASQGDSISSQLGPIHPPPR-COOH	1	38
EGFP 1	CLTC	NH2-LASTLVHLGEYQAAVDGAR-COOH	1	53
EGFP 1	RPLP2	NH2-LASVPAGGAVAVSAAPGSAAPAAGSAPAAAEEK-COOH	2	57, 58
EGFP 1	TFRC	NH2-LAVDEEENADNNTK-COOH	1	47
EGFP 1	CKB	NH2-LAVEALSSLDGDLAGR-COOH	1	89
EGFP 1	TUBB	NH2-LAVNMVPFPR-COOH	1	42
EGFP 1	UBA1	NH2-LAYVAAGDLAPINAFIGGLAAQEVMK-COOH	1	51
EGFP 1	CKAP5	NH2-LDDIFEPVLIPEPK-COOH	1	35
EGFP 1	NAP1L1	NH2-LDGLVETPTGYIESLPR-COOH	2	88, 40
EGFP 1	ACTN4	NH2-LDHLAEK-COOH	1	38
EGFP 1	HSPA8	NH2-LDKSQIHDIVLVGGSTR-COOH	2	36, 37
EGFP 1	DNM1L	NH2-LDLMDAGTDAMDVLMGR-COOH	1	53
EGFP 1	PC	NH2-LDNASAFQGAVISPHYDSLLVK-COOH	1	57
EGFP 1	VCP	NH2-LDQLIYIPLPDEK-COOH	1	42
EGFP 1	PYCR1	NH2-LDSPAGTALSPSGHTK-COOH	2	55, 72
EGFP 1	AK2	NH2-LDSVIEFSIPDSLLIR-COOH	1	55
EGFP 1	TRAP1	NH2-LDTHPAMVTVLEMGAAR-COOH	2	37, 51
EGFP 1	EIF4A3	NH2-LDYGQHVVAGTPGR-COOH	1	62
EGFP 1	ACO2	NH2-LEAPDADELPK-COOH	1	58
EGFP 1	CAP1	NH2-LEAVSHTSDMHR-COOH	1	48
EGFP 1	HSPA4	NH2-LEDTENWLYEDGEDQPK-COOH	1	75
EGFP 1	PCBP1	NH2-LEEDINSSMTNSTAASRPPVTLR-COOH	1	36
EGFP 1	EIF3A	NH2-LEEIPLIK-COOH	1	29
EGFP 1	TMED2	NH2-LEEMINELAVAMTAVK-COOH	1	71
EGFP 1	GFM1	NH2-LEFSDETFGSNIPK-COOH	1	36
EGFP 1	PSMC5	NH2-LEGGSGGDSEVQR-COOH	1	73
EGFP 1	MARS	NH2-LENDQIESLR-COOH	1	45
EGFP 1	YTHDF2	NH2-LENNENKPVTNSR-COOH	2	69, 35
EGFP 1	RPL3	NH2-LEQQVPVNQVFGQDEMIDVIGVTK-COOH	2	73, 53
EGFP 1	PYCR2	NH2-LESPTVSTLTPSSPGK-COOH	1	65
EGFP 1	HSPA9	NH2-LFEMAYK-COOH	1	41
EGFP 1	U2AF2	NH2-LFIGGLPNYLNDDQVK-COOH	1	39
EGFP 1	HNRNPA1	NH2-LFIGGLSFETTDESLR-COOH	1	78
EGFP 1	IARS	NH2-LFLNETQTQEITEDIPVK-COOH	1	56
EGFP 1	DAZAP1	NH2-LFVGGLDWSTTQETLR-COOH	1	65
EGFP 1	SFPQ	NH2-LFVGNLPADITEDEFK-COOH	1	78
EGFP 1	CCT8	NH2-LFVTNDAATILR-COOH	1	45
EGFP 1	PNP	NH2-LGADAVGMSTVPEVIVAR-COOH	1	52
EGFP 1	PYCR1	NH2-LGAQALLGAAK-COOH	1	45
EGFP 1	GARS	NH2-LGDAVEQGVINNTVLGYFIGR-COOH	1	36
EGFP 1	PGK1	NH2-LGDVYVNDAFGTAHR-COOH	1	64
EGFP 1	HMGB1	NH2-LGEMWNNTAADDKQPYEK-COOH	2	60, 98
EGFP 1	CCT5	NH2-LGFAGLVQEISFGTTK-COOH	1	73
EGFP 1	UCHL1	NH2-LGFEDGSVLK-COOH	1	58
EGFP 1	CKB	NH2-LGFSEVELVQMVVDGVK-COOH	1	101
EGFP 1	CCT2	NH2-LGGSLADSYLDEGFLLDKK-COOH	1	48
EGFP 1	PRKCSH	NH2-LGGSPTSLGTWGSWIGPDHDK-COOH	1	39
EGFP 1	HSP90AA1	NH2-LGIHEDSQNR-COOH	1	47
EGFP 1	HSP90AB1	NH2-LGLGIDEDEVAAEEPNAAVPDEIPPLEGDEDASR-COOH	1	44
EGFP 1	HSD17B4	NH2-LGLLGLANSLAIEGR-COOH	1	76
EGFP 1	HYOU1	NH2-LGNTISSLFGGGTTPDAK-COOH	1	54
EGFP 1	CAND1	NH2-LGTLSALDILIK-COOH	1	69
EGFP 1	ACACA	NH2-LGTPELSTAER-COOH	1	36
EGFP 1	BTF3	NH2-LGVNNISGIEEVNMFTNQGTVIHFNNPK-COOH	1	63
EGFP 1	VIM	NH2-LHEEEIQELQAQIQEQHVQIDVDVSKPDLTAALR-COOH	2	53, 67
EGFP 1	FASN	NH2-LHLSGIDANPNALFPPVEFPAPR-COOH	1	36
EGFP 1	PRDX6	NH2-LIALSIDSVEDHLAWSK-COOH	1	78
EGFP 1	LDHB	NH2-LIAPVAEEEATVPNNK-COOH	1	90
EGFP 1	CCT2	NH2-LIEEVMIGEDK-COOH	1	40
EGFP 1	HSP90B1	NH2-LIINSLYK-COOH	1	38
EGFP 1	PCMT1	NH2-LILPVGPAGGNQMLEQYDK-COOH	1	114
EGFP 1	HYOU1	NH2-LIPEMDQIFTEVEMTTLEK-COOH	2	33, 33
EGFP 1	TUBA1B	NH2-LISQIVSSITASLR-COOH	1	66
EGFP 1	RPS25	NH2-LITPAVVSER-COOH	1	40
EGFP 1	VCP	NH2-LIVDEAINEDNSVVSLSQPK-COOH	1	61
EGFP 1	P4HB	NH2-LKAEGSEIR-COOH	1	42
EGFP 1	LDHB	NH2-LKDDEVAQLK-COOH	1	36
EGFP 1	HSPA9	NH2-LKEEISK-COOH	1	40
EGFP 1	HADHB	NH2-LKPAFIKPYGTVTAANSSFLTDGASAMLIMAEEK-COOH	1	67
EGFP 1	PRDX5	NH2-LLADPTGAFGK-COOH	1	70
EGFP 1	UBE2N	NH2-LLAEPVPGIK-COOH	1	39
EGFP 1	TUFM	NH2-LLDAVDTYIPVPAR-COOH	1	65
EGFP 1	RPS17	NH2-LLDFGSLSNLQVTQPTVGMNFK-COOH	1	37
EGFP 1	CLTC	NH2-LLEMNLMHAPQVADAILGNQMFTHYDR-COOH	1	56
EGFP 1	RPS16	NH2-LLEPVLLLGK-COOH	1	43
EGFP 1	ACACA	NH2-LLETESFQMNR-COOH	1	66
EGFP 1	KPNA2	NH2-LLGASELPIVTPALR-COOH	1	25
EGFP 1	DCTN2	NH2-LLGPDAAINLTDPDGALAK-COOH	1	40
EGFP 1	HSDL2	NH2-LLGTIYTAAEEIEAVGGK-COOH	1	77
EGFP 1	HNRNPK	NH2-LLIHQSLAGGIIGVK-COOH	1	44
EGFP 1	HIST1H2BK	NH2-LLLPGELAK-COOH	1	29
EGFP 1	CLTC	NH2-LLLPWLEAR-COOH	1	61
EGFP 1	HSPA8	NH2-LLQDFFNGK-COOH	2	58, 59
EGFP 1	HSPA1A	NH2-LLQDFFNGR-COOH	1	53
EGFP 1	ACLY	NH2-LLQDHPWLLSQNLVVKPDQLIK-COOH	1	22
EGFP 1	TMX1	NH2-LLSESAQPLKK-COOH	1	34
EGFP 1	IGF2BP1	NH2-LLVPTQYVGAIIGK-COOH	1	23
EGFP 1	HADH	NH2-LLVPYLMEAIR-COOH	1	38
EGFP 1	ETFA	NH2-LLYDLADQLHAAVGASR-COOH	1	48
EGFP 1	CLTC	NH2-LLYNNVSNFGR-COOH	1	49
EGFP 1	ENO1	NH2-LMIEMDGTENK-COOH	1	42
EGFP 1	HSPA4	NH2-LMNETTAVALAYGIYK-COOH	1	62
EGFP 1	KRT1	NH2-LNDLEDALQQAK-COOH	1	81
EGFP 1	KRT2	NH2-LNDLEEALQQAK-COOH	1	58
EGFP 1	RANBP3	NH2-LNDMASTDDGTLQSR-COOH	1	38
EGFP 1	RFC2	NH2-LNEIVGNEDTVSR-COOH	1	39
EGFP 1	TRAP1	NH2-LNELLVK-COOH	1	37
EGFP 1	SET	NH2-LNEQASEEILK-COOH	1	62
EGFP 1	CA2	NH2-LNFNGEGEPEELMVDNWRPAQPLK-COOH	1	35
EGFP 1	PLS3	NH2-LNLAFVANLFNK-COOH	1	70
EGFP 1	MTHFD2	NH2-LNNDDNVDGLLVQLPLPEHIDER-COOH	1	33
EGFP 1	APEX1	NH2-LPAELQELPGLSHQYWSAPSDK-COOH	1	55
EGFP 1	ETFB	NH2-LPAVVTADLR-COOH	1	53
EGFP 1	FASN	NH2-LPEDPLLSGLLDSPALK-COOH	1	53
EGFP 1	EIF5A	NH2-LPEGDLGK-COOH	1	50
EGFP 1	ACACA	NH2-LPELLLK-COOH	1	42
EGFP 1	PRDX6	NH2-LPFPIIDDR-COOH	1	59
EGFP 1	EIF3G	NH2-LPGELEPVQATQNK-COOH	1	44
EGFP 1	ACACA	NH2-LPGGNEIGMVAWK-COOH	1	46
EGFP 1	PTBP1	NH2-LPIDVTEGEVISLGLPFGK-COOH	1	61
EGFP 1	G3BP1	NH2-LPNFGFVVFDDSEPVQK-COOH	1	78
EGFP 1	SF3B3	NH2-LPPNTNDEVDEDPTGNK-COOH	1	48
EGFP 1	CDKN2A	NH2-LPVDLAEELGHR-COOH	1	72
EGFP 1	HNRNPU	NH2-LQAALDDEEAGGRPAMEPGNGSLDLGGDSAGR-COOH	1	87
EGFP 1	AK2	NH2-LQAYHTQTTPLIEYYR-COOH	2	39, 97
EGFP 1	SMC2	NH2-LQEELSENDKK-COOH	1	37
EGFP 1	VIM	NH2-LQEEMLQR-COOH	1	41
EGFP 1	KRT2	NH2-LQGEIAHVK-COOH	1	36
EGFP 1	EIF4A1	NH2-LQMEAPHIIVGTPGR-COOH	1	34
EGFP 1	MYH9	NH2-LQQELDDLLVDLDHQR-COOH	1	92
EGFP 1	ALDOA	NH2-LQSIGTENTEENR-COOH	1	89
EGFP 1	FASN	NH2-LQVVDQPLPVR-COOH	1	41
EGFP 1	PUS1	NH2-LSAETLQQVNR-COOH	1	37
EGFP 1	GDI2	NH2-LSAIYGGTYMLNKPIEEIIVQNGK-COOH	1	41
EGFP 1	HSPD1	NH2-LSDGVAVLK-COOH	1	38
EGFP 1	ACIN1	NH2-LSEGSQPAEEEEDQETPSR-COOH	1	44
EGFP 1	DUT	NH2-LSEHATAPTR-COOH	1	63
EGFP 1	GANAB	NH2-LSFQHDPETSVLVLR-COOH	1	96
EGFP 1	ACTN4	NH2-LSGSNPYTTVTPQIINSK-COOH	1	51
EGFP 1	RPS4X	NH2-LSNIFVIGK-COOH	1	37
EGFP 1	PDCD5	NH2-LSNLALVKPEK-COOH	1	33
EGFP 1	PLS3	NH2-LSPEELLLR-COOH	1	52
EGFP 1	LONP1	NH2-LSSDVLTLLIK-COOH	1	70
EGFP 1	PCCA	NH2-LSSQEAASSFGDDR-COOH	1	70
EGFP 1	PITRM1	NH2-LSVFSTVDAPVAPSDK-COOH	1	50
EGFP 1	ETFB	NH2-LSVISVEDPPQR-COOH	1	34
EGFP 1	HADHA	NH2-LTAYAMTIPFVR-COOH	1	48
EGFP 1	PMPCA	NH2-LTDEEVEMTR-COOH	1	36
EGFP 1	MRPL12	NH2-LTEAKPVDK-COOH	1	45
EGFP 1	MDH2	NH2-LTLYDIAHTPGVAADLSHIETK-COOH	2	119, 71
EGFP 1	CCT2	NH2-LTSFIGAIAIGDLVK-COOH	1	56
EGFP 1	EPRS	NH2-LTVAENEAETK-COOH	1	53
EGFP 1	HSD17B10	NH2-LVAGEMGQNEPDQGGQR-COOH	1	81
EGFP 1	SRSF4	NH2-LVEDKPGSR-COOH	1	36
EGFP 1	HSPA9	NH2-LVGMPAKR-COOH	1	32
EGFP 1	HSD17B10	NH2-LVGQGASAVLLDLPNSGGEAQAK-COOH	2	78, 39
EGFP 1	LDHA	NH2-LVIITAGAR-COOH	1	49
EGFP 1	PA2G4	NH2-LVKPGNQNTQVTEAWNK-COOH	2	36, 45
EGFP 1	RAN	NH2-LVLVGDGGTGK-COOH	1	67
EGFP 1	LRRC59	NH2-LVNLQHLDLLNNK-COOH	1	47
EGFP 1	PGD	NH2-LVPLLDTGDIIIDGGNSEYR-COOH	1	36
EGFP 1	PRDX1	NH2-LVQAFQFTDK-COOH	1	51
EGFP 1	HSPD1	NH2-LVQDVANNTNEEAGDGTTTATVLAR-COOH	2	118, 177
EGFP 1	RPS27	NH2-LVQSPNSYFMDVK-COOH	1	44
EGFP 1	AK2	NH2-LVSDEMVVELIEK-COOH	1	80
EGFP 1	CECR5	NH2-LYAVGDNPMSDVYGANLFHQYLQK-COOH	1	33
EGFP 1	MCTS1	NH2-LYPAAVDTIVAIMAEGK-COOH	2	65, 37
EGFP 1	HYOU1	NH2-LYQPEYQEVSTEEQR-COOH	1	31
EGFP 1	HSPA9	NH2-LYSPSQIGAFVLMK-COOH	1	50
EGFP 1	TKT	NH2-MAAISESNINLCGSHCGVSIGEDGPSQMALEDLAMFR-COOH	1	63
EGFP 1	ACTN4	NH2-MAPYQGPDAVPGALDYK-COOH	1	43
EGFP 1	PDIA4	NH2-MDATANDVPSDR-COOH	1	82
EGFP 1	VCP	NH2-MDELQLFR-COOH	1	39
EGFP 1	LRPPRC	NH2-MEEANIQPNR-COOH	1	54
EGFP 1	HNRNPM	NH2-MEEESGAPGVPSGNGAPGPK-COOH	1	53
EGFP 1	TPM1	NH2-MEIQEIQLK-COOH	1	35
EGFP 1	EIF4A1	NH2-MFVLDEADEMLSR-COOH	1	52
EGFP 1	SFPQ	NH2-MGGGGAMNMGDPYGSGGQK-COOH	1	71
EGFP 1	NONO	NH2-MGQMAMGGAMGINNR-COOH	1	38
EGFP 1	BUB3	NH2-MHDLNTDQENLVGTHDAPIR-COOH	1	63
EGFP 1	HNRNPC	NH2-MIAGQVLDINLAAEPK-COOH	1	59
EGFP 1	PARP1	NH2-MIFDVESMKK-COOH	1	47
EGFP 1	KHSRP	NH2-MILIQDGSQNTNVDKPLR-COOH	3	74, 93, 71
EGFP 1	PLS3	NH2-MINLSVPDTIDER-COOH	1	35
EGFP 1	MDH2	NH2-MISDAIPELK-COOH	1	41
EGFP 1	PCMT1	NH2-MKPLMGVIYVPLTDK-COOH	1	41
EGFP 1	GSTP1	NH2-MLLADQGQSWK-COOH	1	56
EGFP 1	CCT2	NH2-MLPTIIADNAGYDSADLVAQLR-COOH	2	82, 72
EGFP 1	EIF4A3	NH2-MLVLDEADEMLNK-COOH	1	55
EGFP 1	UCHL1	NH2-MPFPVNHGASSEDTLLK-COOH	2	42, 61
EGFP 1	PRKCSH	NH2-MPPYDEQTQAFIDAAQEAR-COOH	2	64, 35
EGFP 1	TKT	NH2-MPSLPSYK-COOH	1	35
EGFP 1	SF3B3	NH2-MQGQEAVLAMSSR-COOH	1	34
EGFP 1	HSPA4	NH2-MQVDQEEPHVEEQQQQTPAENK-COOH	1	48
EGFP 1	HNRNPF	NH2-MRPGAYSTGYGGYEEYSGLSDGYGFTTDLFGR-COOH	1	34
EGFP 1	C1QBP	NH2-MSGGWELELNGTEAK-COOH	1	75
EGFP 1	NPM1	NH2-MTDQEAIQDLWQWR-COOH	1	48
EGFP 1	HSPA8	NH2-MVNHFIAEFK-COOH	1	67
EGFP 1	ACTN4	NH2-MVSDINNGWQHLEQAEK-COOH	1	41
EGFP 1	LDHB	NH2-MVVESAYEVIK-COOH	1	36
EGFP 1	ESD	NH2-MYSYVTEELPQLINANFPVDPQR-COOH	1	37
EGFP 1	CALU	NH2-NADGFIDLEEYIGDMYSHDGNTDEPEWVK-COOH	1	63
EGFP 1	UBE2L3	NH2-NAEEFTK-COOH	1	32
EGFP 1	HSPA4	NH2-NAEQNGPVDGQGDNPGPQAAEQGTDTAVPSDSDK-COOH	1	57
EGFP 1	HSPD1	NH2-NAGVEGSLIVEK-COOH	1	34
EGFP 1	SNRPA1	NH2-NAIANASTLAEVER-COOH	1	39
EGFP 1	VCP	NH2-NAPAIIFIDELDAIAPK-COOH	1	56
EGFP 1	HSPA9	NH2-NAVITVPAYFNDSQR-COOH	2	56, 35
EGFP 1	ACO2	NH2-NAVTQEFGPVPDTAR-COOH	1	56
EGFP 1	EIF5A	NH2-NDFQLIGIQDGYLSLLQDSGEVR-COOH	1	55
EGFP 1	SKP1	NH2-NDFTEEEEAQVR-COOH	1	31
EGFP 1	SND1	NH2-NDIASHPPVEGSYAPR-COOH	1	47
EGFP 1	NCL	NH2-NDLAVVDVR-COOH	1	63
EGFP 1	HNRNPL	NH2-NDQDTWDYTNPNLSGQGDPGSNPNKR-COOH	1	50
EGFP 1	GSTK1	NH2-NEDITEPQSILAAAEK-COOH	1	56
EGFP 1	UBA1	NH2-NEEDAAELVALAQAVNAR-COOH	2	142, 83
EGFP 1	MATR3	NH2-NEENTEPGAESSENADDPNK-COOH	1	32
EGFP 1	MATR3	NH2-NEENTEPGAESSENADDPNKDTSENADGQSDENK-COOH	1	22
EGFP 1	DDX21	NH2-NEEPSEEEIDAPKPK-COOH	1	70
EGFP 1	YBX1	NH2-NEGSESAPEGQAQQR-COOH	1	111
EGFP 1	HSPA5	NH2-NELESYAYSLK-COOH	1	40
EGFP 1	ARL8A	NH2-NELHNLLDKPQLQGIPVLVLGNK-COOH	1	44
EGFP 1	RAB5C	NH2-NEPQNATGAPGR-COOH	1	51
EGFP 1	ACAT1	NH2-NEQDAYAINSYTR-COOH	1	57
EGFP 1	LUC7L3	NH2-NEVNGTSEDIK-COOH	1	64
EGFP 1	HNRNPU	NH2-NFILDQTNVSAAAQR-COOH	1	90
EGFP 1	RCN1	NH2-NGDGFVDQDEYIADMFSHEENGPEPDWVLSER-COOH	1	82
EGFP 1	AK2	NH2-NGFLLDGFPR-COOH	1	40
EGFP 1	UBA1	NH2-NGSEADIDEGLYSR-COOH	1	61
EGFP 1	YBX3	NH2-NGYGFINR-COOH	1	39
EGFP 1	RPLP2	NH2-NIEDVIAQGIGK-COOH	1	42
EGFP 1	NME1	NH2-NIIHGSDSVESAEK-COOH	1	71
EGFP 1	UBA1	NH2-NIILGGVK-COOH	1	29
EGFP 1	HSPA4	NH2-NKEDQYDHLDAADMTK-COOH	2	38, 35
EGFP 1	RPS6	NH2-NKEEAAEYAK-COOH	1	40
EGFP 1	SSB	NH2-NKEVTWEVLEGEVEK-COOH	1	48
EGFP 1	KRT1	NH2-NKLNDLEDALQQAK-COOH	1	36
EGFP 1	SYNCRIP	NH2-NLANTVTEEILEK-COOH	1	48
EGFP 1	HNRNPR	NH2-NLATTVTEEILEK-COOH	1	51
EGFP 1	KRT2	NH2-NLDLDSIIAEVK-COOH	1	58
EGFP 1	XRCC6	NH2-NLEALALDLMEPEQAVDLTLPK-COOH	3	72, 39, 52
EGFP 1	PDIA6	NH2-NLEPEWAAAASEVK-COOH	1	65
EGFP 1	PGAM1	NH2-NLKPIKPMQFLGDEETVR-COOH	1	37
EGFP 1	PGAM1	NH2-NLKPIKPMQFLGDEETVRK-COOH	1	52
EGFP 1	YWHAQ	NH2-NLLSVAYK-COOH	1	41
EGFP 1	HNRNPK	NH2-NLPLPPPPPPR-COOH	1	49
EGFP 1	SFPQ	NH2-NLSPYVSNELLEEAFSQFGPIER-COOH	1	58
EGFP 1	C21orf33	NH2-NLSTFAVDGK-COOH	1	36
EGFP 1	CCAR1	NH2-NLSTVMDEIHTVLKK-COOH	1	43
EGFP 1	HNRNPA2B1	NH2-NM<Mox>GGPYGGGNYGPGGSGGSGGYGGR-COOH	1	84
EGFP 1	KRT1	NH2-NM<Mox>QDM<Mox>VEDYR-COOH	1	37
EGFP 1	TKT	NH2-NMAEQIIQEIYSQIQSK-COOH	1	83
EGFP 1	HNRNPA2B1	NH2-NMGGPYGGGNYGPGGSGGSGGYGGR-COOH	2	191, 52
EGFP 1	GOT2	NH2-NMGLYGER-COOH	1	31
EGFP 1	HSP90AA1	NH2-NPDDITNEEYGEFYK-COOH	1	93
EGFP 1	HSP90AB1	NH2-NPDDITQEEYGEFYK-COOH	1	92
EGFP 1	SRSF3	NH2-NPPGFAFVEFEDPR-COOH	1	51
EGFP 1	FUBP1	NH2-NPPPNADPNMK-COOH	1	42
EGFP 1	U2AF1	NH2-NPQNSSQSADGLR-COOH	1	81
EGFP 1	SSBP1	NH2-NPVTIFSLATNEMWR-COOH	1	41
EGFP 1	SF3B4	NH2-NQDATVYVGGLDEK-COOH	1	61
EGFP 1	HNRNPA1	NH2-NQGGYGGSSSSSSYGSGR-COOH	1	133
EGFP 1	HSPA5	NH2-NQLTSNPENTVFDAK-COOH	1	83
EGFP 1	HSPA1A	NH2-NQVALNPQNTVFDAK-COOH	1	100
EGFP 1	HSPA8	NH2-NQVAM<Mox>NPTNTVFDAK-COOH	1	39
EGFP 1	HSPA8	NH2-NQVAMNPTNTVFDAKR-COOH	1	59
EGFP 1	SNRPD1	NH2-NREPVQLETLSIR-COOH	1	50
EGFP 1	TMPO	NH2-NRPPLPAGTNSK-COOH	1	43
EGFP 1	NAA15	NH2-NSDSLPHR-COOH	1	37
EGFP 1	SRRM2	NH2-NSGPLGTEMNTGFSSEVK-COOH	1	88
EGFP 1	GRPEL1	NH2-NSGQNLEEDMGQSEQK-COOH	1	88
EGFP 1	PDIA6	NH2-NSYLEVLLK-COOH	1	39
EGFP 1	MYH9	NH2-NTDQASMPDNTAAQK-COOH	1	41
EGFP 1	MYH10	NH2-NTDQASMPENTVAQK-COOH	1	36
EGFP 1	HSPA9	NH2-NTTIPTKK-COOH	1	37
EGFP 1	HSPA5	NH2-NTVVPTKK-COOH	1	48
EGFP 1	NAP1L1	NH2-NVDLLSDMVQEHDEPILK-COOH	2	41, 66
EGFP 1	TAGLN2	NH2-NVIGLQMGTNR-COOH	1	52
EGFP 1	KRT10	NH2-NVSTGDVNVEM<Mox>NAAPGVDLTQLLNNM<Mox>R-COOH	1	33
EGFP 1	KRT10	NH2-NVSTGDVNVEMNAAPGVDLTQLLNNMR-COOH	2	57, 68
EGFP 1	YBX1	NH2-NYQQNYQNSESGEK-COOH	1	86
EGFP 1	SF3A1	NH2-PAGPVQAVPPPPPVPTEPK-COOH	1	46
EGFP 1	PRDX6	NH2-PGGLLLGDVAPNFEANTTVGR-COOH	1	86
EGFP 1	COX17	NH2-PGLVDSNPAPPESQEK-COOH	1	81
EGFP 1	SEC61B	NH2-PGPTPSGTNVGSSGR-COOH	1	83
EGFP 1	MIF	NH2-PMFIVNTNVPR-COOH	1	69
EGFP 1	GSTP1	NH2-PPYTVVYFPVR-COOH	1	46
EGFP 1	EIF3G	NH2-PTGDFDSKPSWADQVEEEGEDDK-COOH	1	75
EGFP 1	ACTG1	NH2-Q<Pyr>EYDESGPSIVHR-COOH	1	73
EGFP 1	ACACA	NH2-Q<Pyr>GPLHGMLINTPYVTK-COOH	1	46
EGFP 1	KRT1	NH2-Q<Pyr>ISNLQQSISDAEQR-COOH	1	34
EGFP 1	HSPD1	NH2-Q<Pyr>SKPVTTPEEIAQVATISANGDK-COOH	1	70
EGFP 1	AK2	NH2-QAEMLDDLMEK-COOH	1	60
EGFP 1	SRSF5	NH2-QAGEVTFADAHRPK-COOH	1	91
EGFP 1	PDIA3	NH2-QAGPASVPLR-COOH	1	69
EGFP 1	ACO2	NH2-QALAHGLK-COOH	1	40
EGFP 1	RPL12	NH2-QAQIEVVPSASALIIK-COOH	1	37
EGFP 1	HSPA9	NH2-QAVTNPNNTFYATK-COOH	1	71
EGFP 1	EWSR1	NH2-QDHPSSMGVYGQESGGFSGPGENR-COOH	2	76, 44
EGFP 1	ST13	NH2-QDPSVLHTEEMR-COOH	1	38
EGFP 1	VIM	NH2-QDVDNASLAR-COOH	1	53
EGFP 1	DENR	NH2-QEAGISEGQGTAGEEEEK-COOH	1	95
EGFP 1	ENSA	NH2-QEEENPAEETGEEK-COOH	1	76
EGFP 1	MXRA7	NH2-QEEEQDLDGEK-COOH	1	41
EGFP 1	MXRA7	NH2-QEEEQDLDGEKGPSSEGPEEEDGEGFSFK-COOH	1	21
EGFP 1	MCCC1	NH2-QEGIIFIGPPPSAIR-COOH	1	58
EGFP 1	HNRNPA2B1	NH2-QEMQEVQSSR-COOH	1	62
EGFP 1	EEF1D	NH2-QENGASVILR-COOH	1	74
EGFP 1	RAB7A	NH2-QETEVELYNEFPEPIK-COOH	2	52, 32
EGFP 1	ACTG1	NH2-QEYDESGPSIVHR-COOH	2	102, 68
EGFP 1	ACTG1	NH2-QEYDESGPSIVHRK-COOH	2	44, 56
EGFP 1	P4HB	NH2-QFLQAAEAIDDIPFGITSNSDVFSK-COOH	2	75, 85
EGFP 1	MTDH	NH2-QGEDNSTAQDTEELEK-COOH	1	79
EGFP 1	APEX1	NH2-QGFGELLQAVPLADSFR-COOH	1	100
EGFP 1	HNRNPM	NH2-QGGGGGGGSVPGIER-COOH	1	92
EGFP 1	PRDX1	NH2-QGGLGPMNIPLVSDPK-COOH	1	48
EGFP 1	ERP29	NH2-QGQDNLSSVK-COOH	1	67
EGFP 1	MAPRE1	NH2-QGQETAVAPSLVAPALNKPK-COOH	2	42, 28
EGFP 1	NASP	NH2-QGTAVEVEAESLDPTVKPVDVGGDEPEEK-COOH	1	50
EGFP 1	KRT9	NH2-QGVDADINGLR-COOH	1	44
EGFP 1	RPS6	NH2-QGVLTHGR-COOH	1	33
EGFP 1	UCHL1	NH2-QIEELKGQEVSPK-COOH	1	35
EGFP 1	RTCB	NH2-QIGNVAALPGIVHR-COOH	1	29
EGFP 1	PARP1	NH2-QIQAAYSILSEVQQAVSQGSSDSQILDLSNR-COOH	1	115
EGFP 1	KRT1	NH2-QISNLQQSISDAEQR-COOH	2	76, 36
EGFP 1	SERBP1	NH2-QISYNYSDLDQSNVTEETPEGEEHHPVADTENK-COOH	1	46
EGFP 1	PGK1	NH2-QIVWNGPVGVFEWEAFAR-COOH	1	101
EGFP 1	HNRNPC	NH2-QKVDSLLENLEK-COOH	1	79
EGFP 1	LONP1	NH2-QLEVEPEEPEAENK-COOH	1	47
EGFP 1	CCT2	NH2-QLIYNYPEQLFGAAGVMAIEHADFAGVER-COOH	1	57
EGFP 1	FEN1	NH2-QLQQAQAAGAEQEVEK-COOH	1	76
EGFP 1	ACACA	NH2-QLTEEDGVHSVIEENIK-COOH	1	81
EGFP 1	NAP1L1	NH2-QLTVQMMQNPQILAALQER-COOH	1	52
EGFP 1	YWHAE	NH2-QMVETELK-COOH	1	45
EGFP 1	RPL4	NH2-QPYAVSELAGHQTSAESWGTGR-COOH	1	57
EGFP 1	ALYREF	NH2-QQLSAEELDAQLDAYNAR-COOH	1	98
EGFP 1	IARS2	NH2-QQPDTELEIQQK-COOH	1	34
EGFP 1	PARP1	NH2-QQVPSGESAILDR-COOH	1	46
EGFP 1	VIM	NH2-QQYESVAAK-COOH	1	40
EGFP 1	HNRNPF	NH2-QSGEAFVELGSEDDVK-COOH	1	64
EGFP 1	HSPD1	NH2-QSKPVTTPEEIAQVATISANGDK-COOH	3	71, 44, 103
EGFP 1	HSPD1	NH2-QSKPVTTPEEIAQVATISANGDKEIGNIISDAMK-COOH	1	58
EGFP 1	KRT10	NH2-QSLEASLAETEGR-COOH	1	58
EGFP 1	CA2	NH2-QSPVDIDTHTAK-COOH	1	47
EGFP 1	TAF15	NH2-QSSYSQQPYNNQGQQQNMESSGSQGGR-COOH	1	53
EGFP 1	YWHAQ	NH2-QTIDNSQGAYQEAFDISK-COOH	1	87
EGFP 1	VCP	NH2-QTNPSAMEVEEDDPVPEIR-COOH	1	62
EGFP 1	ATP5J	NH2-QTSGGPVDASSEYQQELER-COOH	1	81
EGFP 1	YWHAB	NH2-QTTVSNSQQAYQEAFEISK-COOH	1	95
EGFP 1	EEF1A1	NH2-QTVAVGVIK-COOH	1	43
EGFP 1	RPL28	NH2-QTYSTEPNNLK-COOH	1	32
EGFP 1	SUB1	NH2-QVAPEKPVK-COOH	1	42
EGFP 1	SUB1	NH2-QVAPEKPVKK-COOH	1	28
EGFP 1	VIM	NH2-QVDQLTNDK-COOH	1	64
EGFP 1	YARS	NH2-QVEPLDPPAGSAPGEHVFVK-COOH	1	59
EGFP 1	HIST1H2BK	NH2-QVHPDTGISSK-COOH	1	60
EGFP 1	CCT2	NH2-QVLLSAAEAAEVILR-COOH	1	45
EGFP 1	LDHA	NH2-QVVESAYEVIK-COOH	1	38
EGFP 1	ALYREF	NH2-QYNGVPLDGRPMNIQLVTSQIDAQR-COOH	1	42
EGFP 1	PDAP1	NH2-QYTSPEEIDAQLQAEK-COOH	1	73
EGFP 1	HSPD1	NH2-RGVMLAVDAVIAELK-COOH	1	39
EGFP 1	TPI1	NH2-RHVFGESDELIGQK-COOH	1	76
EGFP 1	HNRNPK	NH2-RPAEDMEEEQAFK-COOH	1	72
EGFP 1	HNRNPK	NH2-RPAEDMEEEQAFKR-COOH	1	49
EGFP 1	FUBP1	NH2-RPLEDGDQPDAK-COOH	1	39
EGFP 1	APMAP	NH2-RPLRPQVVTDDDGQAPEAK-COOH	1	46
EGFP 1	YBX1	NH2-RPQYSNPPVQGEVMEGADNQGAGEQGRPVR-COOH	1	70
EGFP 1	CHORDC1	NH2-RPSPDEPMTNLELK-COOH	1	45
EGFP 1	HSPA9	NH2-RYDDPEVQK-COOH	1	43
EGFP 1	TRAP1	NH2-SAAPGSLGYQWLSDGSGVFEIAEASGVR-COOH	1	87
EGFP 1	SERBP1	NH2-SAAQAAAQTNSNAAGK-COOH	1	83
EGFP 1	CA2	NH2-SADFTNFDPR-COOH	1	35
EGFP 1	HK1	NH2-SANLVAATLGAILNR-COOH	2	47, 45
EGFP 1	CANX	NH2-SDAEEDGGTVSQEEEDR-COOH	1	120
EGFP 1	DDX21	NH2-SDAGLESDTAMK-COOH	1	70
EGFP 1	HSPA5	NH2-SDIDEIVLVGGSTR-COOH	1	74
EGFP 1	HSPA9	NH2-SDIGEVILVGGMTR-COOH	1	60
EGFP 1	PRKCSH	NH2-SEALPTDLPAPSAPDLTEPK-COOH	1	85
EGFP 1	SERBP1	NH2-SEEAHAEDSVMDHHFR-COOH	1	32
EGFP 1	HSPA4	NH2-SEENEEPMETDQNAK-COOH	1	53
EGFP 1	SRRM2	NH2-SEEPAGQILSHLSSELK-COOH	1	62
EGFP 1	HMGB2	NH2-SEHPGLSIGDTAK-COOH	1	35
EGFP 1	KRT1	NH2-SEIDNVK-COOH	1	36
EGFP 1	KRT1	NH2-SEIDNVKK-COOH	1	46
EGFP 1	LIMA1	NH2-SEISENTDASGK-COOH	1	46
EGFP 1	KRT10	NH2-SEITELR-COOH	1	40
EGFP 1	SUCLG2	NH2-SENEPIENEAAK-COOH	1	34
EGFP 1	MCCC1	NH2-SEQEFQEQLESAR-COOH	1	41
EGFP 1	DBN1	NH2-SESEVEEAAAIIAQRPDNPR-COOH	1	61
EGFP 1	CBR1	NH2-SETITEEELVGLMNK-COOH	1	78
EGFP 1	CACYBP	NH2-SFDLLVK-COOH	1	38
EGFP 1	HSPA8	NH2-SFYPEEVSSMVLTK-COOH	2	61, 54
EGFP 1	SSBP1	NH2-SGDSEVYQLGDVSQK-COOH	1	63
EGFP 1	TRIM28	NH2-SGEGEVSGLMR-COOH	1	36
EGFP 1	PC	NH2-SGEGMGIR-COOH	1	34
EGFP 1	ENO1	NH2-SGETEDTFIADLVVGLCTGQIK-COOH	1	50
EGFP 1	KRT9	NH2-SGGGGGGGLGSGGSIR-COOH	1	100
EGFP 1	PPM1G	NH2-SGGGTGEEPGSQGLNGEAGPEDSTR-COOH	1	69
EGFP 1	ACLY	NH2-SGGMSNELNNIISR-COOH	1	37
EGFP 1	TUBB	NH2-SGPFGQIFRPDNFVFGQSGAGNNWAK-COOH	1	60
EGFP 1	CALR	NH2-SGTIFDNFLITNDEAYAEEFGNETWGVTK-COOH	1	52
EGFP 1	PDIA4	NH2-SHMMDVQGSTQDSAIK-COOH	1	65
EGFP 1	PDIA4	NH2-SHMMDVQGSTQDSAIKDFVLK-COOH	1	39
EGFP 1	HSPA1A	NH2-SINPDEAVAYGAAVQAAILMGDK-COOH	2	80, 121
EGFP 1	HSPA8	NH2-SINPDEAVAYGAAVQAAILSGDK-COOH	1	96
EGFP 1	EEF1D	NH2-SIQLDGLVWGASK-COOH	1	42
EGFP 1	TKT	NH2-SKDDQVTVIGAGVTLHEALAAAELLK-COOH	2	54, 53
EGFP 1	LDHB	NH2-SLADELALVDVLEDK-COOH	2	106, 78
EGFP 1	EEF1D	NH2-SLAGSSGPGASSGTSGDHGELVVR-COOH	1	62
EGFP 1	ECHS1	NH2-SLAMEMVLTGDR-COOH	1	51
EGFP 1	KRT1	NH2-SLDLDSIIAEVK-COOH	2	77, 37
EGFP 1	PRKCSH	NH2-SLEDQVEMLR-COOH	1	47
EGFP 1	KRT1	NH2-SLNNQFASFIDK-COOH	1	83
EGFP 1	ATP5B	NH2-SLQDIIAILGMDELSEEDK-COOH	1	37
EGFP 1	HSP90AA1	NH2-SLTNDWEDHLAVK-COOH	1	32
EGFP 1	PPA2	NH2-SLVESVSSSPNK-COOH	1	45
EGFP 1	PRKDC	NH2-SMEEDPQTSR-COOH	1	28
EGFP 1	CKB	NH2-SMTEAEQQQLIDDHFLFDKPVSPLLLASGMAR-COOH	1	30
EGFP 1	KPNB1	NH2-SNEILTAIIQGMR-COOH	1	67
EGFP 1	HSPA4	NH2-SNLAYDIVQLPTGLTGIK-COOH	1	76
EGFP 1	HNRNPH1	NH2-SNNVEMDWVLK-COOH	1	35
EGFP 1	EEF1B2	NH2-SPAGLQVLNDYLADK-COOH	1	72
EGFP 1	TCOF1	NH2-SPAGPAATPAQAQAASTPR-COOH	1	56
EGFP 1	NACA	NH2-SPASDTYIVFGEAK-COOH	1	55
EGFP 1	NOLC1	NH2-SPAVKPAAAPK-COOH	1	34
EGFP 1	CAND1	NH2-SPLMSEFQSQISSNPELAAIFESIQK-COOH	1	48
EGFP 1	SFPQ	NH2-SPPPGMGLNQNR-COOH	1	49
EGFP 1	DBN1	NH2-SPSDSSTASTPVAEQIER-COOH	1	68
EGFP 1	SSB	NH2-SPSKPLPEVTDEYK-COOH	2	40, 47
EGFP 1	MDH2	NH2-SQETECTYFSTPLLLGK-COOH	1	93
EGFP 1	PFN2	NH2-SQGGEPTYNVAVGR-COOH	1	55
EGFP 1	HSPA5	NH2-SQIFSTASDNQPTVTIK-COOH	1	78
EGFP 1	HSPA8	NH2-SQIHDIVLVGGSTR-COOH	2	58, 37
EGFP 1	TCP1	NH2-SQNVMAAASIANIVK-COOH	2	32, 38
EGFP 1	ADRM1	NH2-SQSAAVTPSSTTSSTR-COOH	1	42
EGFP 1	KRT10	NH2-SQYEQLAEQNR-COOH	1	62
EGFP 1	KRT10	NH2-SQYEQLAEQNRK-COOH	1	36
EGFP 1	SRRM2	NH2-SSGHSSSELSPDAVEK-COOH	1	66
EGFP 1	HNRNPU	NH2-SSGPTSLFAVTVAPPGAR-COOH	1	68
EGFP 1	HNRNPA1	NH2-SSGPYGGGGQYFAKPR-COOH	1	87
EGFP 1	HNRNPA3	NH2-SSGSPYGGGYGSGGGSGGYGSR-COOH	1	86
EGFP 1	EEF1B2	NH2-SSILLDVKPWDDETDMAK-COOH	1	40
EGFP 1	DDX17	NH2-SSQSSSQQFSGIGR-COOH	1	98
EGFP 1	SRRM2	NH2-SSTGPEPPAPTPLLAER-COOH	1	43
EGFP 1	HSPA8	NH2-STAGDTHLGGEDFDNR-COOH	2	40, 78
EGFP 1	HNRNPH1	NH2-STGEAFVQFASQEIAEK-COOH	1	56
EGFP 1	PFN1	NH2-STGGAPTFNVTVTK-COOH	1	50
EGFP 1	HSPA9	NH2-STNGDTFLGGEDFDQALLR-COOH	2	131, 32
EGFP 1	EEF1A1	NH2-STTTGHLIYK-COOH	1	60
EGFP 1	U2AF2	NH2-SVDETTQAMAFDGIIFQGQSLK-COOH	1	52
EGFP 1	YBX3	NH2-SVGDGETVEFDVVEGEK-COOH	1	44
EGFP 1	PDCD6IP	NH2-SVIEQGGIQTVDQLIK-COOH	1	67
EGFP 1	TKT	NH2-SVPTSTVFYPSDGVATEK-COOH	1	47
EGFP 1	KHSRP	NH2-SVSLTGAPESVQK-COOH	1	69
EGFP 1	DYNC1I2	NH2-SVSTPSEAGSQDSGDGAVGSR-COOH	1	32
EGFP 1	YWHAZ	NH2-SVTEQGAELSNEER-COOH	1	79
EGFP 1	PCCB	NH2-SVTNEDVTQEELGGAK-COOH	1	91
EGFP 1	PC	NH2-SVVEFLQGYIGVPHGGFPEPFR-COOH	1	70
EGFP 1	ACTG1	NH2-SYELPDGQVITIGNER-COOH	2	96, 56
EGFP 1	GLUD1	NH2-TAAYVNAIEK-COOH	1	52
EGFP 1	KTN1	NH2-TAEHEAAQQDLQSK-COOH	1	44
EGFP 1	YWHAB	NH2-TAFDEAIAELDTLNEESYK-COOH	1	37
EGFP 1	YWHAZ	NH2-TAFDEAIAELDTLSEESYK-COOH	1	75
EGFP 1	HSPD1	NH2-TALLDAAGVASLLTTAEVVVTEIPK-COOH	3	137, 98, 89
EGFP 1	RAB2A	NH2-TASNVEEAFINTAK-COOH	1	42
EGFP 1	PKM	NH2-TATESFASDPILYRPVAVALDTK-COOH	2	30, 39
EGFP 1	HSP90B1	NH2-TDDEVVQR-COOH	1	46
EGFP 1	LAMTOR1	NH2-TDEQALLSSILAK-COOH	1	64
EGFP 1	CKB	NH2-TDLNPDNLQGGDDLDPNYVLSSR-COOH	1	120
EGFP 1	HNRNPL	NH2-TDNAGDQHGGGGGGGGGAGAAGGGGGGENYDDPHK-COOH	1	28
EGFP 1	XRCC5	NH2-TDTLEDLFPTTK-COOH	1	67
EGFP 1	HNRNPK	NH2-TDYNASVSVPDSSGPER-COOH	1	73
EGFP 1	HTATSF1	NH2-TEDGGEFEEGASENNAK-COOH	1	103
EGFP 1	C19orf10	NH2-TEEFEVTK-COOH	1	37
EGFP 1	EIF2S1	NH2-TEGLSVLSQAMAVIK-COOH	1	51
EGFP 1	TIMM44	NH2-TEMSEVLTEILR-COOH	1	69
EGFP 1	DDB1	NH2-TEPATGFIDGDLIESFLDISRPK-COOH	1	41
EGFP 1	EIF3CL	NH2-TEPTAQQNLALQLAEK-COOH	1	63
EGFP 1	ALDH2	NH2-TEQGPQVDETQFK-COOH	1	35
EGFP 1	PPIA	NH2-TEWLDGK-COOH	1	34
EGFP 1	HSPA5	NH2-TFAPEEISAMVLTK-COOH	2	82, 55
EGFP 1	PDIA3	NH2-TFSHELSDFGLESTAGEIPVVAIR-COOH	2	88, 135
EGFP 1	GPI	NH2-TFTTQETITNAETAK-COOH	1	84
EGFP 1	PDIA6	NH2-TGEAIVDAALSALR-COOH	2	58, 79
EGFP 1	NCL	NH2-TGISDVFAK-COOH	1	61
EGFP 1	SHMT2	NH2-TGLIDYNQLALTAR-COOH	1	66
EGFP 1	TCOF1	NH2-TGPAAAQVQVGK-COOH	1	48
EGFP 1	P4HB	NH2-TGPAATTLPDGAAAESLVESSEVAVIGFFK-COOH	1	43
EGFP 1	CYCS	NH2-TGQAPGYSYTAANK-COOH	1	48
EGFP 1	ATP5A1	NH2-TGTAEMSSILEER-COOH	1	63
EGFP 1	EEF2	NH2-TGTITTFEHAHNMR-COOH	1	67
EGFP 1	PRDX5	NH2-THLPGFVEQAEALK-COOH	1	45
EGFP 1	GANAB	NH2-THSDSKPYGPMSVGLDFSLPGMEHVYGIPEHADNLR-COOH	1	54
EGFP 1	FH	NH2-THTQDAVPLTLGQEFSGYVQQVK-COOH	1	112
EGFP 1	ACLY	NH2-TIAIIAEGIPEALTR-COOH	1	76
EGFP 1	ATP5B	NH2-TIAMDGTEGLVR-COOH	1	43
EGFP 1	VCL	NH2-TIESILEPVAQQISHLVIMHEEGEVDGK-COOH	1	32
EGFP 1	TUBA1B	NH2-TIGGGDDSFNTFFSETGAGK-COOH	1	77
EGFP 1	TUFM	NH2-TIGTGLVTNTLAMTEEEK-COOH	1	81
EGFP 1	ACAT2	NH2-TIIGSFNGALAAVPVQDLGSTVIK-COOH	1	25
EGFP 1	NUDT21	NH2-TINLYPLTNYTFGTK-COOH	1	57
EGFP 1	ALDH2	NH2-TIPIDGDFFSYTR-COOH	1	34
EGFP 1	LAP3	NH2-TIQVDNTDAEGR-COOH	1	45
EGFP 1	ACACA	NH2-TIQVENSHLILTGAGALNK-COOH	1	53
EGFP 1	UBB	NH2-TITLEVEPSDTIENVK-COOH	1	43
EGFP 1	ETFA	NH2-TIVAINKDPEAPIFQVADYGIVADLFK-COOH	1	83
EGFP 1	DNAJA1	NH2-TIVITSHPGQIVK-COOH	1	34
EGFP 1	HSPA5	NH2-TKPYIQVDIGGGQTK-COOH	2	55, 68
EGFP 1	GPI	NH2-TLAQLNPESSLFIIASK-COOH	1	48
EGFP 1	PARP1	NH2-TLGDFAAEYAK-COOH	1	58
EGFP 1	PHGDH	NH2-TLGILGLGR-COOH	1	34
EGFP 1	LDHA	NH2-TLHPDLGTDK-COOH	1	34
EGFP 1	LDHA	NH2-TLHPDLGTDKDK-COOH	1	42
EGFP 1	KRT9	NH2-TLLDIDNTR-COOH	1	34
EGFP 1	HSPD1	NH2-TLNDELEIIEGM<Mox>K-COOH	1	79
EGFP 1	HSPD1	NH2-TLNDELEIIEGMK-COOH	1	76
EGFP 1	HSPD1	NH2-TLNDELEIIEGMKFDR-COOH	1	67
EGFP 1	GRPEL1	NH2-TLRPALVGVVK-COOH	1	19
EGFP 1	HSP90AA1	NH2-TLTIVDTGIGMTK-COOH	1	76
EGFP 1	DDOST	NH2-TLVLLDNLNVR-COOH	1	32
EGFP 1	PFN1	NH2-TLVLLMGK-COOH	1	29
EGFP 1	UBE2N	NH2-TNEAQAIETAR-COOH	1	40
EGFP 1	SRRM2	NH2-TPAIPTAVNLADSR-COOH	1	39
EGFP 1	HK1	NH2-TPDGTENGDFLALDLGGTNFR-COOH	1	32
EGFP 1	ACAT1	NH2-TPIGSFLGSLSLLPATK-COOH	1	80
EGFP 1	ARL6IP5	NH2-TPMGIVLDALEQQEEGINR-COOH	2	86, 62
EGFP 1	SGTA	NH2-TPPSEEDSAEAER-COOH	1	41
EGFP 1	SF3B3	NH2-TPVEEVPAAIAPFQGR-COOH	1	39
EGFP 1	RPS20	NH2-TPVEPEVAIHR-COOH	2	80, 37
EGFP 1	MTHFD1	NH2-TPVPSDIDISR-COOH	1	47
EGFP 1	CANX	NH2-TPYTIMFGPDK-COOH	1	42
EGFP 1	PDIA4	NH2-TQEEIVAK-COOH	1	40
EGFP 1	ACADM	NH2-TRPVVAAGAVGLAQR-COOH	1	32
EGFP 1	TARDBP	NH2-TSDLIVLGLPWK-COOH	1	40
EGFP 1	RPLP0	NH2-TSFFQALGITTK-COOH	1	58
EGFP 1	KRT2	NH2-TSQNSELNNMQDLVEDYK-COOH	1	118
EGFP 1	TKT	NH2-TSRPENAIIYNNNEDFQVGQAK-COOH	1	89
EGFP 1	PC	NH2-TSTAPAASPNVR-COOH	1	58
EGFP 1	AKR1B15	NH2-TTAQVLIR-COOH	1	36
EGFP 1	ACTG1	NH2-TTGIVMDSGDGVTHTVPIYEGYALPHAILR-COOH	2	61, 64
EGFP 1	RPS24	NH2-TTPDVIFVFGFR-COOH	1	62
EGFP 1	HSPA1A	NH2-TTPSYVAFTDTER-COOH	1	55
EGFP 1	PC	NH2-TVAIYSEQDTGQMHR-COOH	1	92
EGFP 1	EIF4H	NH2-TVATPLNQVANPNSAIFGGARPR-COOH	1	44
EGFP 1	PDIA3	NH2-TVAYTEQK-COOH	1	35
EGFP 1	PPIB	NH2-TVDNFVALATGEK-COOH	1	83
EGFP 1	NUDT21	NH2-TVEGVLIVHEHR-COOH	1	33
EGFP 1	PSME3	NH2-TVESEAASYLDQISR-COOH	1	59
EGFP 1	AK3	NH2-TVGIDDLTGEPLIQR-COOH	1	52
EGFP 1	PSMD1	NH2-TVGTPIASVPGSTNTGTVPGSEK-COOH	1	39
EGFP 1	HSPD1	NH2-TVIIEQSWGSPK-COOH	1	65
EGFP 1	SF1	NH2-TVIPGMPTVIPPGLTR-COOH	1	55
EGFP 1	HADHA	NH2-TVLGTPEVLLGALPGAGGTQR-COOH	1	31
EGFP 1	ATP5B	NH2-TVLIMELINNVAK-COOH	1	58
EGFP 1	IGF2BP1	NH2-TVNELQNLTAAEVVVPR-COOH	1	45
EGFP 1	PRPF19	NH2-TVPEELVKPEELSK-COOH	1	43
EGFP 1	OAT	NH2-TVQGPPTSDDIFER-COOH	1	78
EGFP 1	CTTN	NH2-TVQGSGHQEHINIHK-COOH	1	34
EGFP 1	LRPPRC	NH2-TVQLTSSELESTLETLK-COOH	1	81
EGFP 1	HSPA8	NH2-TVTNAVVTVPAYFNDSQR-COOH	1	41
EGFP 1	CS	NH2-TVVGQITVDMMYGGMR-COOH	1	60
EGFP 1	YARS	NH2-TVVSGLVQFVPK-COOH	1	40
EGFP 1	TUFM	NH2-TVVTGIEMFHK-COOH	1	40
EGFP 1	HSPA5	NH2-TWNDPSVQQDIK-COOH	1	50
EGFP 1	ST13	NH2-VAAIEALNDGELQK-COOH	1	73
EGFP 1	FH	NH2-VAALTGLPFVTAPNK-COOH	1	31
EGFP 1	RBM4	NH2-VADLTEQYNEQYGAVR-COOH	1	44
EGFP 1	ILF3	NH2-VADNLAIQLAAVTEDK-COOH	1	34
EGFP 1	CCT2	NH2-VAEIEHAEK-COOH	1	39
EGFP 1	SUMO3	NH2-VAGQDGSVVQFK-COOH	1	59
EGFP 1	OAT	NH2-VAIAALEVLEEENLAENADK-COOH	1	98
EGFP 1	ATP5B	NH2-VALTGLTVAEYFR-COOH	1	39
EGFP 1	ACO2	NH2-VAMQDATAQMAMLQFISSGLSK-COOH	2	43, 43
EGFP 1	FLNA	NH2-VANPSGNLTETYVQDR-COOH	1	102
EGFP 1	AKAP8	NH2-VAPAPAAADAEVEQTDAESK-COOH	1	43
EGFP 1	EIF4B	NH2-VAPAQPSEEGPGR-COOH	1	52
EGFP 1	ACTG1	NH2-VAPEEHPVLLTEAPLNPK-COOH	3	45, 39, 29
EGFP 1	SNRPD3	NH2-VAQLEQVYIR-COOH	1	63
EGFP 1	CCT6A	NH2-VATAQDDITGDGTTSNVLIIGELLK-COOH	2	37, 57
EGFP 1	PRDX6	NH2-VATPVDWK-COOH	1	43
EGFP 1	NCL	NH2-VAVATPAKK-COOH	1	45
EGFP 1	MDH2	NH2-VAVLGASGGIGQPLSLLLK-COOH	2	90, 63
EGFP 1	PDIA4	NH2-VDATAETDLAKR-COOH	1	39
EGFP 1	P4HB	NH2-VDATEESDLAQQYGVR-COOH	1	86
EGFP 1	GARS	NH2-VDDSSGSIGR-COOH	1	41
EGFP 1	MDH2	NH2-VDFPQDQLTALTGR-COOH	2	63, 82
EGFP 1	NPM1	NH2-VDNDENEHQLSLR-COOH	1	110
EGFP 1	SRSF2	NH2-VDNLTYR-COOH	1	43
EGFP 1	ACP1	NH2-VDSAATSGYEIGNPPDYR-COOH	1	81
EGFP 1	PCCA	NH2-VDSGIQPGSDISIYYDPMISK-COOH	1	33
EGFP 1	HNRNPC	NH2-VDSLLENLEK-COOH	1	35
EGFP 1	HSPA9	NH2-VEAVNM<Mox>AEGIIHDTETK-COOH	1	33
EGFP 1	HSPA9	NH2-VEAVNMAEGIIHDTETK-COOH	2	76, 127
EGFP 1	C1QBP	NH2-VEEQEPELTSTPNFVVEVIK-COOH	2	45, 46
EGFP 1	PDIA4	NH2-VEGFPTIYFAPSGDK-COOH	1	55
EGFP 1	NCL	NH2-VEGTEPTTAFNLFVGNLNFNK-COOH	1	95
EGFP 1	HSPA1A	NH2-VEIIANDQGNR-COOH	1	70
EGFP 1	CAP1	NH2-VENQENVSNLVIEDTELK-COOH	1	46
EGFP 1	RBMX	NH2-VEQATKPSFESGR-COOH	1	46
EGFP 1	LUC7L2	NH2-VEQLGAEGNVEESQK-COOH	1	87
EGFP 1	MMTAG2	NH2-VESGGPGTSAASAR-COOH	1	90
EGFP 1	EEF1A1	NH2-VETGVLKPGM<Mox>VVTFAPVNVTTEVK-COOH	1	62
EGFP 1	EEF1A1	NH2-VETGVLKPGMVVTFAPVNVTTEVK-COOH	1	58
EGFP 1	ETFB	NH2-VETTEDLVAK-COOH	1	67
EGFP 1	TIMM44	NH2-VFEPNEEALGVVLHK-COOH	1	35
EGFP 1	HNRNPC	NH2-VFIGNLNTLVVK-COOH	1	55
EGFP 1	HSP90B1	NH2-VFITDDFHDMMPK-COOH	1	53
EGFP 1	PARP1	NH2-VFSATLGLVDIVK-COOH	1	25
EGFP 1	AHSA1	NH2-VFTTQELVQAFTHAPATLEADR-COOH	1	106
EGFP 1	PDIA6	NH2-VGAVDADKHHSLGGQYGVQGFPTIK-COOH	1	33
EGFP 1	PRDX5	NH2-VGDAIPAVEVFEGEPGNK-COOH	1	46
EGFP 1	FASN	NH2-VGDPQELNGITR-COOH	1	63
EGFP 1	HSPD1	NH2-VGEVIVTK-COOH	1	58
EGFP 1	HSPD1	NH2-VGEVIVTKDDAMLLK-COOH	1	75
EGFP 1	HSPD1	NH2-VGGTSDVEVNEKK-COOH	1	80
EGFP 1	HSPD1	NH2-VGLQVVAVK-COOH	1	60
EGFP 1	ALDH5A1	NH2-VGNGFEEGTTQGPLINEK-COOH	1	46
EGFP 1	TCOF1	NH2-VGPATPSAQVGK-COOH	1	58
EGFP 1	MAGED1	NH2-VGPNATYNFSQSLNANDLANSRPK-COOH	1	31
EGFP 1	PARP1	NH2-VGTVIGSNK-COOH	1	38
EGFP 1	ACTN4	NH2-VGWEQLLTTIAR-COOH	1	85
EGFP 1	CCT6A	NH2-VHAELADVLTEAVVDSILAIK-COOH	1	41
EGFP 1	HNRNPH1	NH2-VHIEIGPDGR-COOH	1	38
EGFP 1	EIF5A	NH2-VHLVGIDIFTGKK-COOH	1	46
EGFP 1	CALU	NH2-VHNDAQSFDYDHDAFLGAEEAK-COOH	1	47
EGFP 1	PPA1	NH2-VIAINVDDPDAANYNDINDVK-COOH	1	82
EGFP 1	PPIB	NH2-VIFGLFGK-COOH	1	48
EGFP 1	SUMO1	NH2-VIGQDSSEIHFK-COOH	1	39
EGFP 1	GAPDH	NH2-VIHDNFGIVEGLMTTVHAITATQK-COOH	2	90, 97
EGFP 1	GAPDH	NH2-VIISAPSADAPMFVMGVNHEK-COOH	1	55
EGFP 1	HSPA9	NH2-VINEPTAAALAYGLDK-COOH	2	91, 76
EGFP 1	PPIA	NH2-VKEGMNIVEAMER-COOH	2	52, 65
EGFP 1	ILF2	NH2-VKPAPDETSFSEALLK-COOH	1	44
EGFP 1	ILF3	NH2-VLAGETLSVNDPPDVLDR-COOH	1	61
EGFP 1	MYL6	NH2-VLDFEHFLPMLQTVAK-COOH	1	38
EGFP 1	TKT	NH2-VLDPFTIKPLDR-COOH	1	31
EGFP 1	ATP5B	NH2-VLDSGAPIKIPVGPETLGR-COOH	1	25
EGFP 1	HSPA5	NH2-VLEDSDLK-COOH	1	57
EGFP 1	SHMT2	NH2-VLELVSITANK-COOH	1	61
EGFP 1	HSPA9	NH2-VLENAEGAR-COOH	1	45
EGFP 1	NPEPPS	NH2-VLGATLLPDLIQK-COOH	1	41
EGFP 1	SRP14	NH2-VLLESEQFLTELTR-COOH	1	97
EGFP 1	GANAB	NH2-VLLVLELQGLQK-COOH	1	26
EGFP 1	SF3B1	NH2-VLPPPAGYVPIR-COOH	1	35
EGFP 1	HSPE1	NH2-VLQATVVAVGSGSK-COOH	1	59
EGFP 1	ABHD10	NH2-VLSTDVDVILR-COOH	1	45
EGFP 1	ECI1	NH2-VLVEPDAGAGVAVMK-COOH	1	44
EGFP 1	NME1	NH2-VMLGETNPADSKPGTIR-COOH	1	62
EGFP 1	PRDX5	NH2-VNLAELFK-COOH	1	65
EGFP 1	SRRM1	NH2-VNLEVIKPWITK-COOH	1	41
EGFP 1	ACACA	NH2-VNNADDFPNLFR-COOH	1	75
EGFP 1	PPIA	NH2-VNPTVFFDIAVDGEPLGR-COOH	1	102
EGFP 1	RPL23A	NH2-VNTLIRPDGEK-COOH	1	45
EGFP 1	MDH2	NH2-VNVPVIGGHAGK-COOH	1	29
EGFP 1	AHCY	NH2-VPAINVNDSVTK-COOH	2	37, 37
EGFP 1	PPA1	NH2-VPDGKPENEFAFNAEFK-COOH	1	33
EGFP 1	FUBP1	NH2-VPDGMVGFIIGR-COOH	1	72
EGFP 1	KHSRP	NH2-VPDGMVGLIIGR-COOH	1	74
EGFP 1	GANAB	NH2-VPDVLVADPPIAR-COOH	1	42
EGFP 1	RPS19	NH2-VPEWVDTVK-COOH	1	37
EGFP 1	ALB	NH2-VPQVSTPTLVEVSR-COOH	14	32, 53, 77, 47, 46, 32, 45, 36, 36, 31, 40, 43, 33, 32
EGFP 1	KRT9	NH2-VQALEEANNDLENK-COOH	1	80
EGFP 1	KHSRP	NH2-VQISPDSGGLPER-COOH	1	70
EGFP 1	ACACA	NH2-VQQAELHTGSLPR-COOH	1	60
EGFP 1	HSPA9	NH2-VQQTVQDLFGR-COOH	1	51
EGFP 1	PPIA	NH2-VSFELFADK-COOH	1	49
EGFP 1	PPIA	NH2-VSFELFADKVPK-COOH	2	55, 36
EGFP 1	ANP32C	NH2-VSGGLEVLAEK-COOH	1	65
EGFP 1	PDIA4	NH2-VSQGQLVVMQPEK-COOH	1	88
EGFP 1	GANAB	NH2-VSQGSKDPAEGDGAQPEETPR-COOH	2	49, 59
EGFP 1	EIF3L	NH2-VSSDVIDQK-COOH	1	39
EGFP 1	APEX1	NH2-VSYGIGDEEHDQEGR-COOH	1	56
EGFP 1	PHGDH	NH2-VTADVINAAEK-COOH	1	56
EGFP 1	PRPF19	NH2-VTDETSGCSLTCAQFHPDGLIFGTGTMDSQIK-COOH	1	31
EGFP 1	SYNCRIP	NH2-VTEGLTDVILYHQPDDK-COOH	1	48
EGFP 1	HSPA5	NH2-VTHAVVTVPAYFNDAQR-COOH	1	36
EGFP 1	UCHL3	NH2-VTHETSAHEGQTEAPSIDEK-COOH	1	31
EGFP 1	HSPD1	NH2-VTKDGVTVAK-COOH	1	42
EGFP 1	LDHA	NH2-VTLTSEEEAR-COOH	1	50
EGFP 1	TPI1	NH2-VTNGAFTGEISPGMIK-COOH	1	73
EGFP 1	NCL	NH2-VTQDELK-COOH	1	38
EGFP 1	ATP5B	NH2-VVDLLAPYAK-COOH	1	48
EGFP 1	CA2	NH2-VVDVLDSIK-COOH	1	59
EGFP 1	PC	NH2-VVEIAPAAHLDPQLR-COOH	1	48
EGFP 1	PC	NH2-VVHSYEELEENYTR-COOH	2	59, 55
EGFP 1	ENO1	NH2-VVIGMDVAASEFFR-COOH	1	56
EGFP 1	GANAB	NH2-VVIIGAGKPAAVVLQTK-COOH	2	34, 83
EGFP 1	TPI1	NH2-VVLAYEPVWAIGTGK-COOH	1	90
EGFP 1	HSPE1	NH2-VVLDDKDYFLFR-COOH	2	65, 38
EGFP 1	SF3B1	NH2-VVNGAAASQPPSKR-COOH	1	60
EGFP 1	PARP1	NH2-VVSEDFLQDVSASTK-COOH	1	107
EGFP 1	YWHAZ	NH2-VVSSIEQK-COOH	1	37
EGFP 1	PDIA3	NH2-VVVAENFDEIVNNENK-COOH	1	61
EGFP 1	PAFAH1B3	NH2-VVVLGLLPR-COOH	1	58
EGFP 1	FASN	NH2-VVVQVLAEEPEAVLK-COOH	1	35
EGFP 1	RPL19	NH2-VWLDPNETNEIANANSR-COOH	1	70
EGFP 1	HSPA5	NH2-VYEGERPLTK-COOH	1	61
EGFP 1	PPIB	NH2-VYFDLR-COOH	1	41
EGFP 1	SRSF3	NH2-VYVGNLGNNGNK-COOH	1	41
EGFP 1	SF3B1	NH2-WDETPASQMGGSTPVLTPGK-COOH	1	62
EGFP 1	DDX17	NH2-WDLSELPK-COOH	1	36
EGFP 1	TCP1	NH2-WIGLDLSNGKPR-COOH	1	65
EGFP 1	CANX	NH2-WKPPMIDNPSYQGIWKPR-COOH	1	49
EGFP 1	SNRPC	NH2-WMEEQAQSLIDK-COOH	1	35
EGFP 1	ALYREF	NH2-WQHDLFDSGFGGGAGVETGGK-COOH	1	48
EGFP 1	CA2	NH2-YAAELHLVHWNTK-COOH	2	46, 36
EGFP 1	PGK1	NH2-YAEAVTR-COOH	1	40
EGFP 1	CFL1	NH2-YALYDATYETK-COOH	1	58
EGFP 1	XRCC5	NH2-YAPTEAQLNAVDALIDSMSLAK-COOH	2	50, 46
EGFP 1	YWHAB	NH2-YDDMAAAMK-COOH	1	34
EGFP 1	YWHAE	NH2-YDEMVESMK-COOH	1	36
EGFP 1	UBA1	NH2-YDGQVAVFGSDLQEK-COOH	1	49
EGFP 1	ENO1	NH2-YDLDFK-COOH	1	30
EGFP 1	CALU	NH2-YDLFVGSQATDFGEALVR-COOH	1	77
EGFP 1	CA2	NH2-YDPSLKPLSVSYDQATSLR-COOH	1	56
EGFP 1	KRT1	NH2-YEDEINKR-COOH	1	47
EGFP 1	TUFM	NH2-YEEIDNAPEER-COOH	1	57
EGFP 1	KRT1	NH2-YEELQITAGR-COOH	1	54
EGFP 1	KRT2	NH2-YEELQVTVGR-COOH	1	64
EGFP 1	HSP90AA1	NH2-YESLTDPSKLDSGK-COOH	2	102, 55
EGFP 1	TRAP1	NH2-YESSALPSGQLTSLSEYASR-COOH	1	71
EGFP 1	EEF2	NH2-YEWDVAEAR-COOH	1	31
EGFP 1	EEF2	NH2-YFDPANGK-COOH	1	57
EGFP 1	PDIA4	NH2-YGIVDYMIEQSGPPSK-COOH	1	76
EGFP 1	EEF1B2	NH2-YGPADVEDTTGSGATDSK-COOH	1	112
EGFP 1	SRSF2	NH2-YGRPPDSHHSR-COOH	1	33
EGFP 1	PDIA3	NH2-YGVSGYPTLK-COOH	1	44
EGFP 1	HNRNPA2B1	NH2-YHTINGHNAEVR-COOH	2	41, 42
EGFP 1	HSP90AB1	NH2-YHTSQSGDEMTSLSEYVSR-COOH	2	85, 110
EGFP 1	PRPF19	NH2-YIAENGTDPINNQPLSEEQLIDIK-COOH	2	60, 52
EGFP 1	ALB	NH2-YICENQDSISSK-COOH	1	36
EGFP 1	ENO1	NH2-YISPDQLADLYK-COOH	1	69
EGFP 1	P4HB	NH2-YKPESEELTAER-COOH	1	33
EGFP 1	YWHAG	NH2-YLAEVATGEK-COOH	1	33
EGFP 1	RPL5	NH2-YLMEEDEDAYKK-COOH	1	75
EGFP 1	MCCC1	NH2-YLSSVSSQETQGGPLAPMTGTIEK-COOH	1	33
EGFP 1	NME1	NH2-YMHSGPVVAMVWEGLNVVK-COOH	1	44
EGFP 1	NME2P1	NH2-YMNSGPVVAMVWEGLNVVK-COOH	1	42
EGFP 1	HNRNPU	NH2-YNILGTNTIMDK-COOH	1	55
EGFP 1	GLUD1	NH2-YNLGLDLR-COOH	1	54
EGFP 1	PLS3	NH2-YPALTKPENQDIDWTLLEGETR-COOH	1	69
EGFP 1	ACTA2	NH2-YPIEHGIITNWDDMEK-COOH	2	50, 37
EGFP 1	DHX9	NH2-YPSPFFVFGEK-COOH	1	50
EGFP 1	HDGF	NH2-YQVFFFGTHETAFLGPK-COOH	1	42
EGFP 1	TRAP1	NH2-YSNFVSFPLYLNGR-COOH	1	51
EGFP 1	GLUD1	NH2-YSTDVSVDEVK-COOH	1	62
EGFP 1	ALDOA	NH2-YTPSGQAGAAASESLFVSNHAY-COOH	1	105
EGFP 1	FLNA	NH2-YTPVQQGPVGVNVTYGGDPIPK-COOH	1	60
EGFP 1	TRAP1	NH2-YVAQAHDKPR-COOH	1	66
EGFP 1	RPLP2	NH2-YVASYLLAALGGNSSPSAK-COOH	1	37
EGFP 1	MTHFD1	NH2-YVVVTGITPTPLGEGK-COOH	1	40
EGFP 1	RPL6	NH2-YYPTEDVPR-COOH	1	37
EGFP 1	EEF1A1	NH2-YYVTIIDAPGHR-COOH	1	57

## Sheet: EGFP 2
Project	Gene Name	Modified Sequence	Modified Sequence Count	Mascot Scores
EGFP 2	SUGT1	Ace-AAAAAGTATSQR-COOH	1	45
EGFP 2	MAPK3	Ace-AAAAAQGGGGGEPR-COOH	1	64
EGFP 2	EEF1E1	Ace-AAAAELSLLEK-COOH	1	78
EGFP 2	SORD	Ace-AAAAKPNNLSLVVHGPGDLR-COOH	1	34
EGFP 2	THOC2	Ace-AAAAVVVPAEWIK-COOH	1	43
EGFP 2	NPM3	Ace-AAGTAAALAFLSQESR-COOH	1	64
EGFP 2	EEF1G	Ace-AAGTLYTYPENWR-COOH	1	44
EGFP 2	CAD	Ace-AALVLEDGSVLR-COOH	1	66
EGFP 2	TRIM28	Ace-AASAAAASAAAASAASGSPGPGEGSAGGEK-COOH	1	43
EGFP 2	PSMG1	Ace-AATFFGEVVK-COOH	1	69
EGFP 2	RBM39	Ace-ADDIDIEAMLEAPYKK-COOH	1	61
EGFP 2	CALM1	Ace-ADQLTEEQIAEFK-COOH	1	46
EGFP 2	RPS12	Ace-AEEGIAAGGVMDVNTALQEVLK-COOH	1	41
EGFP 2	ARHGDIA	Ace-AEQEPTAEQLAQIAAENEEDEHSVNYKPPAQK-COOH	1	67
EGFP 2	U2AF1	Ace-AEYLASIFGTEK-COOH	1	71
EGFP 2	EXOSC4	Ace-AGLELLSDQGYR-COOH	1	46
EGFP 2	CCT2	Ace-ASLSLAPVNIFK-COOH	1	31
EGFP 2	CCT5	Ace-ASMGTLAFDEYGRPFLIIK-COOH	1	42
EGFP 2	PAICS	Ace-ATAEVLNIGK-COOH	1	65
EGFP 2	PAICS	Ace-ATAEVLNIGKK-COOH	1	40
EGFP 2	SARNP	Ace-ATETVELHK-COOH	1	58
EGFP 2	SNRPA	Ace-AVPETRPNHTIYINNLNEK-COOH	1	33
EGFP 2	ACTG1	Ace-EEEIAALVIDNGSGMCK-COOH	1	70
EGFP 2	PTBP1	Ace-MDGIVPDIAVGTK-COOH	1	41
EGFP 2	IPO7	Ace-MDPNTIIEALR-COOH	1	51
EGFP 2	SEC61G	Ace-MDQVMQFVEPSR-COOH	1	59
EGFP 2	TIMM8A	Ace-MDSSSSSSAAGLGAVDPQLQHFIEVETQK-COOH	1	33
EGFP 2	ARL6IP5	Ace-MDVNIAPLR-COOH	1	51
EGFP 2	LAMTOR5	Ace-MEATLEQHLEDTMK-COOH	1	48
EGFP 2	PSMC4	Ace-MEEIGILVEK-COOH	1	45
EGFP 2	FASN	Ace-MEEVVIAGMSGK-COOH	1	76
EGFP 2	TCP1	Ace-MEGPLSVFGDR-COOH	1	76
EGFP 2	DPY30	Ace-MEPEQMLEGQTQVAENPHSEYGLTDNVER-COOH	1	62
EGFP 2	NUDT5	Ace-MESQEPTESSQNGK-COOH	1	32
EGFP 2	TKT	Ace-MESYHKPDQQK-COOH	1	43
EGFP 2	NAF1	Ace-MEVVEAAAAQLETLK-COOH	1	63
EGFP 2	HNRNPF	Ace-MLGPEGGEGFVVK-COOH	1	47
EGFP 2	HNRNPH1	Ace-MMLGTEGGEGFVVK-COOH	1	58
EGFP 2	ABRACL	Ace-MNVDHEVNLLVEEIHR-COOH	1	58
EGFP 2	PPIA	Ace-MVNPTVFFDIAVDGEPLGR-COOH	1	58
EGFP 2	PTMA	Ace-SDAAVDTSSEITTK-COOH	6	48, 67, 51, 44, 58, 43
EGFP 2	HIST1H1C	Ace-SETAPAAPAAAPPAEK-COOH	1	40
EGFP 2	RPSA	Ace-SGALDVLQMK-COOH	1	51
EGFP 2	PA2G4	Ace-SGEDEQQEQTIAEDLVVTK-COOH	1	42
EGFP 2	PAFAH1B3	Ace-SGEENPASKPTPVQDVQGDGR-COOH	1	42
EGFP 2	SNRPD2	Ace-SLLNKPK-COOH	1	48
EGFP 2	SNRPF	Ace-SLPLNPKPFLNGLTGKPVMVK-COOH	1	54
EGFP 2	PAFAH1B2	Ace-SQGDSNPAAIPHAAEDIQGDDR-COOH	1	38
EGFP 2	HDLBP	Ace-SSVAVLTQESFAEHR-COOH	1	82
EGFP 2	RBMX	Ace-VEADRPGK-COOH	1	42
EGFP 2	PPIA	Ace-VNPTVFFDIAVDGEPLGR-COOH	1	66
EGFP 2	SEC13	Ace-VSVINTVDTSHEDMIHDAQMDYYGTR-COOH	1	53
EGFP 2	FH	NH2-AAAEVNQDYGLDPK-COOH	1	39
EGFP 2	RCN1	NH2-AADLNGDLTATR-COOH	1	56
EGFP 2	YBX1	NH2-AADPPAENSSAPEAEQGGAE-COOH	1	28
EGFP 2	PTMA	NH2-AAEDDEDDDVDTK-COOH	1	94
EGFP 2	PTMA	NH2-AAEDDEDDDVDTKK-COOH	2	117, 73
EGFP 2	PTMS	NH2-AAEEEDEADPKR-COOH	2	75, 51
EGFP 2	MARCKS	NH2-AAEEPSKVEEK-COOH	1	65
EGFP 2	KTN1	NH2-AAGDTTVIENSDVSPETESSEK-COOH	1	44
EGFP 2	JAGN1	NH2-AAGTDGSDFQHR-COOH	1	74
EGFP 2	FUS	NH2-AAIDWFDGK-COOH	1	65
EGFP 2	NONO	NH2-AAPGAEFAPNK-COOH	1	36
EGFP 2	CHCHD2P9	NH2-AAPRPAPVAQPPAAAPPSAVGSSAAAPR-COOH	1	57
EGFP 2	WIBG	NH2-AAPTAASDQPDSAATTEK-COOH	1	48
EGFP 2	YWHAE	NH2-AASDIAMTELPPTHPIR-COOH	2	37, 54
EGFP 2	ENO1	NH2-AAVPSGASTGIYEALELR-COOH	2	106, 94
EGFP 2	TLN1	NH2-ADAEGESDLENSR-COOH	1	49
EGFP 2	PRDX1	NH2-ADEGISFR-COOH	1	47
EGFP 2	RPS8	NH2-ADGYVLEGK-COOH	1	40
EGFP 2	HSP90AA1	NH2-ADLINNLGTIAK-COOH	1	33
EGFP 2	HADHA	NH2-ADMVIEAVFEDLSLK-COOH	1	34
EGFP 2	PC	NH2-AEAEAQAEELSFPR-COOH	1	86
EGFP 2	TUFM	NH2-AEAGDNLGALVR-COOH	1	59
EGFP 2	HYOU1	NH2-AEAGPEGVAPAPEGEK-COOH	1	74
EGFP 2	FKBP4	NH2-AEASSGDHPTDTEMK-COOH	1	26
EGFP 2	MARCKS	NH2-AEDGATPSPSNETPK-COOH	1	45
EGFP 2	PCNA	NH2-AEDNADTLALVFEAPNQEK-COOH	1	61
EGFP 2	CANX	NH2-AEEDEILNR-COOH	2	58, 51
EGFP 2	ARHGDIA	NH2-AEEYEFLTPVEEAPK-COOH	1	62
EGFP 2	THRAP3	NH2-AEEYTEETEER-COOH	1	54
EGFP 2	ALDH18A1	NH2-AEIIHHLADLLTDQR-COOH	1	45
EGFP 2	GARS	NH2-AEISELPSIVQDLANGNITWADVEAR-COOH	1	66
EGFP 2	SFPQ	NH2-AELDDTPMR-COOH	1	36
EGFP 2	PARP1	NH2-AEPVEVVAPR-COOH	1	60
EGFP 2	HSPA4	NH2-AESEEMETSQAGSK-COOH	1	100
EGFP 2	EIF5B	NH2-AETPTAAEDDNEGDK-COOH	1	37
EGFP 2	CCT5	NH2-AFADALEVIPMALSENSGMNPIQTMTEVR-COOH	2	52, 41
EGFP 2	ACADM	NH2-AFAGDIANQLATDAVQILGGNGFNTEYPVEK-COOH	1	39
EGFP 2	MDH2	NH2-AGAGSATLSMAYAGAR-COOH	1	72
EGFP 2	HES2	NH2-AGDAAELR-COOH	1	39
EGFP 2	NONO	NH2-AGEVFIHK-COOH	1	41
EGFP 2	ACTG1	NH2-AGFAGDDAPR-COOH	1	44
EGFP 2	DNAJB12	NH2-AGGTDAPSANGEAGGESTK-COOH	1	46
EGFP 2	USMG5	NH2-AGPESDAQYQFTGIK-COOH	1	48
EGFP 2	PHGDH	NH2-AGTGVDNVDLEAATR-COOH	1	32
EGFP 2	ATP5B	NH2-AIAELGIYPAVDPLDSTSR-COOH	1	71
EGFP 2	ST13	NH2-AIDLFTDAIK-COOH	1	40
EGFP 2	DHX9	NH2-AIEPPPLDAVIEAEHTLR-COOH	1	34
EGFP 2	TUBB	NH2-AILVDLEPGTMDSVR-COOH	1	73
EGFP 2	VCL	NH2-AIPDLTAPVAAVQAAVSNLVR-COOH	1	27
EGFP 2	YTHDF3	NH2-AITDGQAGFGNDTLSK-COOH	1	34
EGFP 2	TXNDC5	NH2-ALAPTWEQLALGLEHSETVK-COOH	1	48
EGFP 2	CCT3	NH2-ALDDMISTLK-COOH	1	44
EGFP 2	PDIA6	NH2-ALDLFSDNAPPPELLEIINEDIAK-COOH	1	41
EGFP 2	KRT10	NH2-ALEESNYELEGK-COOH	1	38
EGFP 2	RUVBL2	NH2-ALESDMAPVLIMATNR-COOH	1	38
EGFP 2	HSPD1	NH2-ALM<Mox>LQGVDLLADAVAVTMGPK-COOH	1	93
EGFP 2	HSPD1	NH2-ALMLQGVDLLADAVAVTM<Mox>GPK-COOH	1	54
EGFP 2	HSPD1	NH2-ALMLQGVDLLADAVAVTMGPK-COOH	2	82, 96
EGFP 2	PGAM1	NH2-ALPFWNEEIVPQIK-COOH	1	33
EGFP 2	GSTP1	NH2-ALPGQLKPFETLLSQNQGGK-COOH	1	51
EGFP 2	HSPA9	NH2-AMQDAEVSK-COOH	1	43
EGFP 2	NOLC1	NH2-ANGTSALTAQNGK-COOH	1	48
EGFP 2	MDH2	NH2-ANTFVAELK-COOH	1	66
EGFP 2	HSPD1	NH2-APGFGDNR-COOH	1	49
EGFP 2	DDX17	NH2-APILIATDVASR-COOH	1	45
EGFP 2	FUS	NH2-APKPDGPGGGPGGSHMGGNYGDDR-COOH	2	63, 64
EGFP 2	PSMC1	NH2-APQETYADIGGLDNQIQEIK-COOH	1	36
EGFP 2	MAGED1	NH2-APTADTQTQNVNQAK-COOH	1	50
EGFP 2	CANX	NH2-APVPTGEVYFADSFDR-COOH	1	63
EGFP 2	EIF3B	NH2-AQAVSEDAGGNEGR-COOH	1	30
EGFP 2	PRKDC	NH2-AQEPESGLSEETQVK-COOH	1	55
EGFP 2	HSPA9	NH2-AQFEGIVTDLIR-COOH	1	43
EGFP 2	PARP1	NH2-AQNDLIWNIK-COOH	1	32
EGFP 2	THRAP3	NH2-ASESSKPWPDATYGTGSASR-COOH	1	55
EGFP 2	HIST1H1C	NH2-ASGPPVSELITK-COOH	1	52
EGFP 2	HSPA9	NH2-ASNGDAWVEAHGK-COOH	1	33
EGFP 2	PC	NH2-ASPSPTDPVVPAVPIGPPPAGFR-COOH	2	33, 41
EGFP 2	HSPA1A	NH2-ATAGDTHLGGEDFDNR-COOH	2	69, 47
EGFP 2	HNRNPH1	NH2-ATENDIYNFFSPLNPVR-COOH	1	72
EGFP 2	ATP5A1	NH2-AVDSLVPIGR-COOH	1	36
EGFP 2	ENO1	NH2-AVEHINK-COOH	1	40
EGFP 2	ACTG1	NH2-AVFPSIVGRPR-COOH	2	39, 32
EGFP 2	TUBA1B	NH2-AVFVDLEPTVIDEVR-COOH	1	76
EGFP 2	SNRPA	NH2-AVQGGGATPVVGAVQGPVPGMPPMTQAPR-COOH	1	58
EGFP 2	CA2	NH2-AVQQPDGLAVLGIFLK-COOH	1	59
EGFP 2	YWHAQ	NH2-AVTEQGAELSNEER-COOH	1	77
EGFP 2	YWHAB	NH2-AVTEQGHELSNEER-COOH	2	84, 58
EGFP 2	MYH10	NH2-DAASLESQLQDTQELLQEETR-COOH	1	67
EGFP 2	SRSF4	NH2-DADDAVYELNGK-COOH	1	42
EGFP 2	ECI1	NH2-DADVQNFVSFISK-COOH	1	72
EGFP 2	SRSF2	NH2-DAEDAMDAMDGAVLDGR-COOH	1	102
EGFP 2	SRSF1	NH2-DAEDAVYGR-COOH	1	47
EGFP 2	KHSRP	NH2-DAFADAVQR-COOH	1	43
EGFP 2	HSPA8	NH2-DAGTIAGLNVLR-COOH	1	60
EGFP 2	HSPA1A	NH2-DAGVIAGLNVLR-COOH	1	76
EGFP 2	APRT	NH2-DALEPGQR-COOH	1	32
EGFP 2	CCT4	NH2-DALSDLALHFLNK-COOH	2	53, 61
EGFP 2	RRBP1	NH2-DAQDVQASQAEADQQQTR-COOH	1	116
EGFP 2	PDIA3	NH2-DASIVGFFDDSFSEAHSEFLK-COOH	2	94, 53
EGFP 2	ENO1	NH2-DATNVGDEGGFAPNILENK-COOH	1	104
EGFP 2	HYOU1	NH2-DAVITVPVFFNQAER-COOH	1	45
EGFP 2	ARF3	NH2-DAVLLVFANK-COOH	1	51
EGFP 2	ABCE1	NH2-DAYTHPQFVTDVMKPLQIENIIDQEVQTLSGGELQR-COOH	1	55
EGFP 2	HSPD1	NH2-DDAMLLK-COOH	1	45
EGFP 2	NAA15	NH2-DDDDEEIGGPK-COOH	1	58
EGFP 2	MESDC2	NH2-DDDIEEGDLPEHK-COOH	1	61
EGFP 2	TAGLN2	NH2-DDGLFSGDPNWFPK-COOH	1	39
EGFP 2	HSPA9	NH2-DDIENMVK-COOH	1	37
EGFP 2	RSL1D1	NH2-DDVAPESGDTTVK-COOH	1	42
EGFP 2	CALR	NH2-DEDEEDEEDKEEDEEEDVPGQAK-COOH	1	49
EGFP 2	TXN2	NH2-DEDQLEAFLK-COOH	1	43
EGFP 2	CCAR1	NH2-DEENHEESESLQEDMLGNR-COOH	1	28
EGFP 2	MYH9	NH2-DELADEIANSSGK-COOH	1	33
EGFP 2	NPM1	NH2-DELHIVEAEAM<Mox>NYEGSPIK-COOH	1	40
EGFP 2	NPM1	NH2-DELHIVEAEAMNYEGSPIK-COOH	2	76, 78
EGFP 2	GANAB	NH2-DENSVELTMAEGPYK-COOH	1	65
EGFP 2	GANAB	NH2-DEPGAWEETFK-COOH	1	46
EGFP 2	ACLY	NH2-DEPSVAAMVYPFTGDHK-COOH	1	48
EGFP 2	PGRMC2	NH2-DEYDDLSDLNAVQMESVR-COOH	1	42
EGFP 2	YARS	NH2-DFAAEVVHPGDLK-COOH	1	43
EGFP 2	DARS2	NH2-DFDGLVQVIIPQDESAASVK-COOH	1	33
EGFP 2	ARG2	NH2-DFGDLSFTPVPK-COOH	1	39
EGFP 2	PDHB	NH2-DFLIPIGK-COOH	1	35
EGFP 2	PSMD3	NH2-DFLLPFLEEPMDTEADLQFRPR-COOH	1	40
EGFP 2	PPIB	NH2-DFMIQGGDFTR-COOH	1	29
EGFP 2	MYH9	NH2-DFSALESQLQDTQELLQEENR-COOH	2	76, 48
EGFP 2	ACACA	NH2-DFTVASPAEFVTR-COOH	1	36
EGFP 2	BANF1	NH2-DFVAEPMGEKPVGSLAGIGEVLGK-COOH	1	42
EGFP 2	PDIA4	NH2-DGDDVIIIGVFK-COOH	1	60
EGFP 2	PDIA3	NH2-DGEEAGAYDGPR-COOH	1	51
EGFP 2	PDIA6	NH2-DGELPVEDDIDLSDVELDDLGK-COOH	2	56, 91
EGFP 2	ACTN4	NH2-DGLAFNALIHR-COOH	2	33, 41
EGFP 2	HNRNPH3	NH2-DGMDNQGGYGSVGR-COOH	1	120
EGFP 2	EEF1A1	NH2-DGNASGTTLLEALDCILPPTRPTDKPLR-COOH	2	72, 46
EGFP 2	GLS	NH2-DGPGETDAFGNSEGK-COOH	1	82
EGFP 2	AHCY	NH2-DGPLNMILDDGGDLTNLIHTK-COOH	1	87
EGFP 2	VIM	NH2-DGQVINETSQHHDDLE-COOH	2	62, 39
EGFP 2	SRSF1	NH2-DGTGVVEFVR-COOH	1	50
EGFP 2	GPATCH8	NH2-DHAEEGTSEDGTKPDEK-COOH	1	30
EGFP 2	P4HB	NH2-DHENIVIAK-COOH	1	33
EGFP 2	IDH3G	NH2-DIDILIVR-COOH	1	41
EGFP 2	SRSF1	NH2-DIEDVFYK-COOH	1	35
EGFP 2	CS	NH2-DILADLIPK-COOH	1	41
EGFP 2	PRPF8	NH2-DINLQDEDWNEFNDINK-COOH	1	53
EGFP 2	ACO2	NH2-DINQEVYNFLATAGAK-COOH	1	54
EGFP 2	RPS6	NH2-DIPGLTDTTVPR-COOH	1	33
EGFP 2	RPS26	NH2-DISEASVFDAYVLPK-COOH	1	64
EGFP 2	ANP32B	NH2-DISTLEPLK-COOH	1	32
EGFP 2	HSP90B1	NH2-DISTNYYASQK-COOH	1	41
EGFP 2	ATP2A2	NH2-DIVPGDIVEIAVGDK-COOH	1	37
EGFP 2	PSMD2	NH2-DKAPVQPQQSPAAAPGGTDEKPSGK-COOH	1	48
EGFP 2	ACACA	NH2-DKFEEDR-COOH	1	34
EGFP 2	LRRC59	NH2-DKLDGNELDLSLSDLNEVPVK-COOH	1	47
EGFP 2	RPS25	NH2-DKLNNLVLFDK-COOH	1	46
EGFP 2	TUFM	NH2-DKPHVNVGTIGHVDHGK-COOH	2	35, 64
EGFP 2	RUVBL2	NH2-DKVQAGDVITIDK-COOH	1	56
EGFP 2	LDHA	NH2-DLADELALVDVIEDK-COOH	2	99, 66
EGFP 2	TXNDC5	NH2-DLDSLHR-COOH	1	34
EGFP 2	TBCA	NH2-DLEEAEEYK-COOH	1	31
EGFP 2	RBM39	NH2-DLEEFFSTVGK-COOH	1	44
EGFP 2	TUFM	NH2-DLEKPFLLPVEAVYSVPGR-COOH	2	62, 48
EGFP 2	CKB	NH2-DLFDPIIEDR-COOH	1	44
EGFP 2	SYNCRIP	NH2-DLFEDELVPLFEK-COOH	1	69
EGFP 2	PDIA4	NH2-DLGLSESGEDVNAAILDESGK-COOH	1	34
EGFP 2	TPT1	NH2-DLISHDEMFSDIYK-COOH	2	49, 31
EGFP 2	DDX3X	NH2-DLLDLLVEAK-COOH	1	56
EGFP 2	GRPEL1	NH2-DLLEVADVLEK-COOH	1	50
EGFP 2	HADHA	NH2-DLNSDMDSILASLK-COOH	1	103
EGFP 2	SRP68	NH2-DLPDVQELITQVR-COOH	1	54
EGFP 2	ANP32E	NH2-DLSTVEALQNLK-COOH	1	38
EGFP 2	ACTG1	NH2-DLTDYLMK-COOH	1	33
EGFP 2	ACLY	NH2-DLVSSLTSGLLTIGDR-COOH	1	91
EGFP 2	ACTG1	NH2-DLYANTVLSGGTTM<Mox>YPGIADR-COOH	1	83
EGFP 2	ACTG1	NH2-DLYANTVLSGGTTMYPGIADR-COOH	6	127, 92, 95, 47, 46, 65
EGFP 2	PRKCSH	NH2-DMEESIR-COOH	1	31
EGFP 2	RPS15	NH2-DMIILPEMVGSMVGVYNGK-COOH	2	55, 54
EGFP 2	CCT8	NH2-DMLEAGILDTYLGK-COOH	1	51
EGFP 2	ACACA	NH2-DMYDQVLK-COOH	1	38
EGFP 2	CP	NH2-DNEDFQESNR-COOH	1	30
EGFP 2	OAT	NH2-DNGLLAKPTHGDIIR-COOH	2	57, 33
EGFP 2	HSPA5	NH2-DNHLLGTFDLTGIPPAPR-COOH	3	64, 72, 75
EGFP 2	HIST1H4A	NH2-DNIQGITKPAIR-COOH	1	49
EGFP 2	YWHAE	NH2-DNLTLWTSDMQGDGEEQNK-COOH	1	47
EGFP 2	PDHB	NH2-DNNPVVVLENELMYGVPFEFPPEAQSK-COOH	1	33
EGFP 2	USO1	NH2-DNQHQGSYSEGAQMNGIQPEEIGR-COOH	1	40
EGFP 2	PYCR1	NH2-DNVSSPGGATIHALHVLESGGFR-COOH	2	39, 38
EGFP 2	RPS17	NH2-DNYVPEVSALDQEIIEVDPDTK-COOH	1	43
EGFP 2	GANAB	NH2-DPAEGDGAQPEETPR-COOH	1	109
EGFP 2	CALR	NH2-DPDASKPEDWDER-COOH	1	59
EGFP 2	ETFA	NH2-DPEAPIFQVADYGIVADLFK-COOH	2	54, 73
EGFP 2	PRKDC	NH2-DPESETDNDSQEIFK-COOH	1	36
EGFP 2	HSPD1	NH2-DPGMGAMGGMGGGMGGGMF-COOH	1	59
EGFP 2	ACACA	NH2-DPSLPLLELQDIMTSVSGR-COOH	2	87, 54
EGFP 2	FASN	NH2-DPSQQELPR-COOH	1	51
EGFP 2	PRKDC	NH2-DPTVHDDVLELEMDELNR-COOH	1	47
EGFP 2	PKM	NH2-DPVQEAWAEDVDLR-COOH	2	85, 38
EGFP 2	SERPINH1	NH2-DQAVENILVSPVVVASSLGLVSLGGK-COOH	1	86
EGFP 2	EPRS	NH2-DQDLEPGAPSMGAK-COOH	1	31
EGFP 2	HADHB	NH2-DQLLLGPTYATPK-COOH	1	39
EGFP 2	ACTR1A	NH2-DQLQTFSEEHPVLLTEAPLNPR-COOH	1	35
EGFP 2	DDX1	NH2-DQLSVLENGVDIVVGTPGR-COOH	1	59
EGFP 2	GSTP1	NH2-DQQEAALVDMVNDGVEDLR-COOH	2	94, 129
EGFP 2	HSP90AA1	NH2-DQVANSAFVER-COOH	1	46
EGFP 2	XRCC5	NH2-DQVTAQEIFQDNHEDGPTAK-COOH	2	54, 80
EGFP 2	HSPA9	NH2-DSETGENIR-COOH	1	56
EGFP 2	IARS2	NH2-DSFLGSIPGK-COOH	1	33
EGFP 2	PFN1	NH2-DSLLQDGEFSMDLR-COOH	1	48
EGFP 2	LNP	NH2-DSSAPGGPPER-COOH	1	39
EGFP 2	YWHAQ	NH2-DSTLIMQLLR-COOH	1	66
EGFP 2	RBMX	NH2-DSYGGPPR-COOH	1	40
EGFP 2	ACTG1	NH2-DSYVGDEAQSK-COOH	2	43, 41
EGFP 2	ACTG1	NH2-DSYVGDEAQSKR-COOH	1	40
EGFP 2	BCLAF1	NH2-DTFEHDPSESIDEFNK-COOH	1	53
EGFP 2	RANBP1	NH2-DTHEDHDTSTENTDESNHDPQFEPIVSLPEQEIK-COOH	1	53
EGFP 2	SF3B1	NH2-DTPGHGSGWAETPR-COOH	1	38
EGFP 2	PSMD1	NH2-DTSEDIEELVEPVAAHGPK-COOH	1	35
EGFP 2	ACACA	NH2-DVDDGLQAAEEVGYPVMIK-COOH	1	39
EGFP 2	PDIA6	NH2-DVIELTDDSFDK-COOH	1	51
EGFP 2	RPS19	NH2-DVNQQEFVR-COOH	1	33
EGFP 2	ATIC	NH2-DVSELTGFPEMLGGR-COOH	1	50
EGFP 2	OAT	NH2-DWDAWK-COOH	1	29
EGFP 2	GLRX5	NH2-DYAAYNVLDDPELR-COOH	1	78
EGFP 2	HNRNPK	NH2-DYDDM<Mox>SPR-COOH	1	17
EGFP 2	PTBP1	NH2-DYGNSPLHR-COOH	1	32
EGFP 2	LDHA	NH2-DYNVTANSK-COOH	1	44
EGFP 2	ENO1	NH2-DYPVVSIEDPFDQDDWGAWQK-COOH	1	74
EGFP 2	SND1	NH2-DYVAPTANLDQK-COOH	1	36
EGFP 2	TXNDC12	NH2-EAAASGLPLMVIIHK-COOH	1	43
EGFP 2	YWHAE	NH2-EAAENSLVAYK-COOH	1	77
EGFP 2	APEX1	NH2-EAAGEGPALYEDPPDQK-COOH	1	83
EGFP 2	SND1	NH2-EADGSETPEPFAAEAK-COOH	1	66
EGFP 2	LUC7L2	NH2-EAEEVYR-COOH	1	42
EGFP 2	CPOX	NH2-EAEILEVLR-COOH	1	53
EGFP 2	HSP90B1	NH2-EAESSPFVER-COOH	1	45
EGFP 2	NUDT19	NH2-EAFEEAGVLLLRPR-COOH	1	46
EGFP 2	CALM1	NH2-EAFSLFDK-COOH	1	38
EGFP 2	MARCKS	NH2-EAGEGGEAEAPAAEGGK-COOH	1	109
EGFP 2	ATPIF1	NH2-EAGGAFGKR-COOH	1	55
EGFP 2	DARS	NH2-EAGVEMGDEDDLSTPNEK-COOH	1	50
EGFP 2	RPS11	NH2-EAIEGTYIDK-COOH	1	40
EGFP 2	EIF4H	NH2-EALTYDGALLGDR-COOH	1	35
EGFP 2	NCL	NH2-EAM<Mox>EDGEIDGNK-COOH	1	72
EGFP 2	NCL	NH2-EAMEDGEIDGNK-COOH	1	64
EGFP 2	ACACA	NH2-EASFEYLQNEGER-COOH	1	70
EGFP 2	PDIA3	NH2-EATNPPVIQEEKPK-COOH	1	56
EGFP 2	SCP2	NH2-EATWVVDVK-COOH	1	51
EGFP 2	ACAT1	NH2-EAYMGNVLQGGEGQAPTR-COOH	1	81
EGFP 2	EIF3A	NH2-EDAPIGPHLQSMPSEQIR-COOH	1	44
EGFP 2	CALR	NH2-EDDEDKDEDEEDEEDK-COOH	2	128, 61
EGFP 2	CCT3	NH2-EDDVGTGAGLLEIK-COOH	1	33
EGFP 2	DBN1	NH2-EDENAEPVGTTYQK-COOH	1	40
EGFP 2	CCT8	NH2-EDGAISTIVLR-COOH	1	44
EGFP 2	EIF1AY	NH2-EDGQEYAQVIK-COOH	1	38
EGFP 2	ACO2	NH2-EDIANLADEFK-COOH	1	45
EGFP 2	SRRM2	NH2-EDLNGPFLNQLETDPSLDMK-COOH	1	46
EGFP 2	EIF5A	NH2-EDLRLPEGDLGK-COOH	1	40
EGFP 2	YWHAE	NH2-EDLVYQAK-COOH	1	42
EGFP 2	EEF2	NH2-EDLYLKPIQR-COOH	1	37
EGFP 2	TUBA1B	NH2-EDMAALEK-COOH	1	60
EGFP 2	HNRNPA3	NH2-EDTEEYNLR-COOH	1	55
EGFP 2	YBX3	NH2-EDVFVHQTAIK-COOH	1	39
EGFP 2	DYNC1H1	NH2-EDVGDEGEEEK-COOH	1	28
EGFP 2	HYOU1	NH2-EEAEAPVEDGSQPPPPEPK-COOH	1	83
EGFP 2	HSP90B1	NH2-EEASDYLELDTIK-COOH	1	77
EGFP 2	XRCC5	NH2-EEASGSSVTAEEAK-COOH	1	94
EGFP 2	NUCKS1	NH2-EEDEEPESPPEK-COOH	1	44
EGFP 2	USP5	NH2-EEDPATGTGDPPR-COOH	1	33
EGFP 2	HSP90B1	NH2-EEEAIQLDGLNASQIR-COOH	1	107
EGFP 2	CALR	NH2-EEEEAEDKEDDEDK-COOH	1	25
EGFP 2	SNRPD2	NH2-EEEEFNTGPLSVLTQSVK-COOH	1	77
EGFP 2	NEFM	NH2-EEEEGQEEEEEEDEGAK-COOH	1	27
EGFP 2	TRIM28	NH2-EEETEAAIGAPPTATEGPETKPVLMALAEGPGAEGPR-COOH	1	42
EGFP 2	SLC16A1	NH2-EEETSIDVAGKPNEVTK-COOH	1	54
EGFP 2	BCLAF1	NH2-EEEWDPEYTPK-COOH	1	36
EGFP 2	ACACA	NH2-EEGIGPENLR-COOH	1	55
EGFP 2	FLNA	NH2-EEGPYEVEVTYDGVPVPGSPFPLEAVAPTKPSK-COOH	1	29
EGFP 2	HNRNPF	NH2-EEIVQFFSGLEIVPNGITLPVDPEGK-COOH	1	35
EGFP 2	HSPD1	NH2-EEKDPGMGAMGGMGGGMGGGMF-COOH	1	36
EGFP 2	CKAP4	NH2-EELGQGLQGVEQK-COOH	1	33
EGFP 2	MARCKS	NH2-EELQANGSAPAADK-COOH	1	78
EGFP 2	PSMC5	NH2-EELQLLQEQGSYVGEVVR-COOH	1	82
EGFP 2	IQGAP1	NH2-EELQSGVDAANSAAQQYQR-COOH	1	58
EGFP 2	HDLBP	NH2-EENAVHSTEPVVQENGDEAGEGR-COOH	1	61
EGFP 2	PDIA4	NH2-EENGVLVLNDANFDNFVADK-COOH	1	43
EGFP 2	TRAP1	NH2-EEPLHSIISSTESVQGSTSK-COOH	1	50
EGFP 2	THRAP3	NH2-EESAASGGAAYTK-COOH	1	69
EGFP 2	HSP90B1	NH2-EESDDEAAVEEEEEEK-COOH	1	82
EGFP 2	SAFB2	NH2-EESSELEQPFAQDTSSVGPDR-COOH	1	35
EGFP 2	SRRM2	NH2-EETPGQRPAVTETHQLAELNEK-COOH	1	62
EGFP 2	RPN2	NH2-EETVLATVQALQTASHLSQQADLR-COOH	1	61
EGFP 2	SFPQ	NH2-EEYEGPNKKPR-COOH	1	43
EGFP 2	HSPA5	NH2-EFFNGK-COOH	1	44
EGFP 2	HIBADH	NH2-EFQDAGEQVVSSPADVAEK-COOH	1	62
EGFP 2	PRPF38B	NH2-EGAEEIDR-COOH	1	58
EGFP 2	PYCR1	NH2-EGATVYATGTHAQVEDGR-COOH	1	64
EGFP 2	GTF3C4	NH2-EGDVEEPTDDSLPTTGDAGGR-COOH	1	65
EGFP 2	DHX9	NH2-EGETVEPYK-COOH	1	39
EGFP 2	LRRC47	NH2-EGGDGEEQDVGDAGR-COOH	1	67
EGFP 2	PRDX2	NH2-EGGLGPLNIPLLADVTR-COOH	1	47
EGFP 2	ENO1	NH2-EGLELLK-COOH	1	67
EGFP 2	HSP90AA1	NH2-EGLELPEDEEEK-COOH	1	57
EGFP 2	PPIA	NH2-EGMNIVEAMER-COOH	1	53
EGFP 2	ATP5B	NH2-EGNDLYHEMIESGVINLK-COOH	2	56, 69
EGFP 2	DDX46	NH2-EGNEMEGEELDPLDAYMEEVK-COOH	1	62
EGFP 2	FLNA	NH2-EGPYSISVLYGDEEVPR-COOH	1	71
EGFP 2	PTBP1	NH2-EGQEDQGLTK-COOH	1	34
EGFP 2	MCCC1	NH2-EGSIEIDIPVPK-COOH	1	63
EGFP 2	RBM26	NH2-EGSTQQLQTTSPK-COOH	1	55
EGFP 2	EIF3H	NH2-EGTGSTATSSSSTAGAAGK-COOH	1	131
EGFP 2	FKBP4	NH2-EGTGTEMPMIGDR-COOH	1	33
EGFP 2	PFN1	NH2-EGVHGGLINKK-COOH	1	41
EGFP 2	CSE1L	NH2-EHDPVGQMVNNPK-COOH	1	55
EGFP 2	NAA15	NH2-EHEADTANMSDK-COOH	1	66
EGFP 2	HSPA8	NH2-EIAEAYLGK-COOH	1	36
EGFP 2	ETFB	NH2-EIDGGLETLR-COOH	1	53
EGFP 2	KRT9	NH2-EIETYHNLLEGGQEDFESSGAGK-COOH	2	86, 54
EGFP 2	HSPD1	NH2-EIGNIISDAMK-COOH	1	39
EGFP 2	TUBA1B	NH2-EIIDLVLDR-COOH	1	48
EGFP 2	CYB5R3	NH2-EIISHDTR-COOH	1	39
EGFP 2	CFL1	NH2-EILVGDVGQTVDDPYATFVK-COOH	1	134
EGFP 2	NME2	NH2-EISLWFKPEELVDYK-COOH	1	43
EGFP 2	ACTG1	NH2-EITALAPSTMK-COOH	1	41
EGFP 2	PAICS	NH2-EIVLADVIDNDSWR-COOH	1	59
EGFP 2	RCN1	NH2-EIVVLETLEDIDK-COOH	1	42
EGFP 2	LAP3	NH2-EKEDDVPQFTSAGENFDK-COOH	1	52
EGFP 2	VIM	NH2-EKLQEEMLQR-COOH	1	56
EGFP 2	EIF2S2	NH2-EKNPDMVAGEK-COOH	1	42
EGFP 2	CACYBP	NH2-EKPSYDTETDPSEGLMNVLK-COOH	1	38
EGFP 2	SF3B3	NH2-ELAAEMAAAFLNENLPESIFGAPK-COOH	2	51, 34
EGFP 2	RPS3	NH2-ELAEDGYSGVEVR-COOH	1	75
EGFP 2	PRDX6	NH2-ELAILLGMLDPAEK-COOH	1	82
EGFP 2	TUFM	NH2-ELAMPGEDLK-COOH	1	35
EGFP 2	DDX17	NH2-ELAQQVQQVADDYGK-COOH	1	48
EGFP 2	TPI1	NH2-ELASQPDVDGFLVGGASLKPEFVDIINAK-COOH	1	47
EGFP 2	STIP1	NH2-ELDPTNMTYITNQAAVYFEK-COOH	1	52
EGFP 2	MYH9	NH2-ELEDATETADAMNR-COOH	1	58
EGFP 2	HSPA5	NH2-ELEEIVQPIISK-COOH	1	35
EGFP 2	SUPV3L1	NH2-ELEPITTSQALQIAGR-COOH	1	47
EGFP 2	HSP90AA1	NH2-ELHINLIPNKQDR-COOH	1	59
EGFP 2	HADHA	NH2-ELHSEFSEVMNEIWASDQIR-COOH	1	81
EGFP 2	TRAP1	NH2-ELISNASDALEK-COOH	1	60
EGFP 2	TUFM	NH2-ELLTEFGYK-COOH	1	43
EGFP 2	PYCR1	NH2-ELQSMADQEQVSPAAIK-COOH	1	84
EGFP 2	PDIA3	NH2-ELSDFISYLQR-COOH	1	41
EGFP 2	ALDOA	NH2-ELSDIAHR-COOH	1	44
EGFP 2	HSPA4	NH2-ELSTTLNADEAVTR-COOH	1	37
EGFP 2	KRT10	NH2-ELTTEIDNNIEQISSYK-COOH	1	73
EGFP 2	VIM	NH2-EMEENFAVEAANYQDTIGR-COOH	1	136
EGFP 2	ELAC2	NH2-EMGLPVGTAAIAPIIAAVK-COOH	1	25
EGFP 2	YWHAQ	NH2-EMQPTHPIR-COOH	1	38
EGFP 2	PTBP1	NH2-ENALVQMADGNQAQLAMSHLNGHK-COOH	2	77, 65
EGFP 2	PSMC4	NH2-ENAPAIIFIDEIDAIATK-COOH	1	42
EGFP 2	ACACA	NH2-ENDPSVMR-COOH	1	42
EGFP 2	PC	NH2-ENGMDVFR-COOH	1	29
EGFP 2	P4HB	NH2-ENLLDFIK-COOH	1	38
EGFP 2	PC	NH2-ENNVDAVHPGYGFLSER-COOH	1	45
EGFP 2	YBX1	NH2-ENQGDETQGQQPPQR-COOH	1	90
EGFP 2	YBX3	NH2-ENQQATSGPNQPSVR-COOH	1	37
EGFP 2	IDH3A	NH2-ENTEGEYSGIEHVIVDGVVQSIK-COOH	2	40, 79
EGFP 2	IDH3G	NH2-ENTEGEYSSLEHESVAGVVESLK-COOH	1	47
EGFP 2	ALDH6A1	NH2-ENTLNQLVGAAFGAAGQR-COOH	1	68
EGFP 2	TAF15	NH2-ENYSHHTQDDR-COOH	1	38
EGFP 2	RBM39	NH2-EPIDNLTPEER-COOH	1	40
EGFP 2	CA2	NH2-EPISVSSEQVLK-COOH	1	41
EGFP 2	SRRM1	NH2-EPSVQEATSTSDILK-COOH	1	75
EGFP 2	UBXN1	NH2-EPTSSEQGGLEGSGSAAGEGKPALSEEER-COOH	1	42
EGFP 2	MFAP1	NH2-EQEAEPEEQEEDSSSDPR-COOH	1	22
EGFP 2	UFL1	NH2-EQEDVASTTR-COOH	1	46
EGFP 2	SUCLG2	NH2-EQIDIFEGIK-COOH	1	35
EGFP 2	RPL17	NH2-EQIVPKPEEEVAQK-COOH	1	32
EGFP 2	CCDC12	NH2-EQLEAAKPEPVIEEVDLANLAPR-COOH	1	39
EGFP 2	LRPPRC	NH2-EQNIVFNAETYSNLIK-COOH	1	43
EGFP 2	SRRM2	NH2-EQNSALPTSSQDEELMEVVEK-COOH	1	49
EGFP 2	SET	NH2-EQQEAIEHIDEVQNEIDR-COOH	2	98, 81
EGFP 2	TMX3	NH2-EQQEPSSGGSVVPTVQEPK-COOH	1	39
EGFP 2	HSPA9	NH2-EQQIVIQSSGGLSK-COOH	1	45
EGFP 2	PDS5A	NH2-EQSSEAAETGVSENEENPVR-COOH	1	36
EGFP 2	IDH3B	NH2-EQTEGEYSSLEHESAR-COOH	2	48, 103
EGFP 2	THRAP3	NH2-EQTFSGGTSQDTK-COOH	1	41
EGFP 2	DDX17	NH2-ESAAPAAAPTAEAPPPSVVTRPEPQALPSPAIR-COOH	1	32
EGFP 2	HTATSF1	NH2-ESEEGNPVR-COOH	1	36
EGFP 2	THRAP3	NH2-ESEFDDEPK-COOH	1	27
EGFP 2	ZRANB2	NH2-ESEGEEEDEDEDLSK-COOH	1	36
EGFP 2	NCL	NH2-ESFDGSVR-COOH	1	46
EGFP 2	VCP	NH2-ESIESEIR-COOH	1	42
EGFP 2	SRRT	NH2-ESLSEEEAQK-COOH	1	59
EGFP 2	IRS4	NH2-ESNTPAPSTQGLPDSWGIIAEPR-COOH	1	57
EGFP 2	XPO1	NH2-ESPFSTSASPLLSGSQHFDVPPR-COOH	1	48
EGFP 2	PCBP1	NH2-ESTGAQVQVAGDM<Mox>LPNSTER-COOH	1	80
EGFP 2	PCBP1	NH2-ESTGAQVQVAGDMLPNSTER-COOH	1	87
EGFP 2	PRDX5	NH2-ETDLLLDDSLVSIFGNR-COOH	1	81
EGFP 2	EDF1	NH2-ETEELHHDR-COOH	1	59
EGFP 2	CCT8	NH2-ETEGDVTSVK-COOH	1	54
EGFP 2	SMC3	NH2-ETEGGTVLTATTSELEAINKR-COOH	1	54
EGFP 2	EIF3J	NH2-ETFGVNNAVYGIDAMNPSSR-COOH	1	40
EGFP 2	FANCI	NH2-ETGHVSGPDGQNPEK-COOH	1	35
EGFP 2	HSPA9	NH2-ETGVDLTK-COOH	1	40
EGFP 2	PRKCSH	NH2-ETM<Mox>VTSTTEPSR-COOH	1	44
EGFP 2	PRKCSH	NH2-ETMVTSTTEPSR-COOH	1	39
EGFP 2	VIM	NH2-ETNLDSLPLVDTHSK-COOH	2	57, 35
EGFP 2	PCK2	NH2-ETPIGLVPK-COOH	1	30
EGFP 2	PPM1G	NH2-ETPSQENGPTAK-COOH	1	46
EGFP 2	ACTN4	NH2-ETTDTDTADQVIASFK-COOH	1	69
EGFP 2	DIS3	NH2-ETYVEQEQGENANDR-COOH	1	80
EGFP 2	ATP5A1	NH2-EVAAFAQFGSDLDAATQQLLSR-COOH	1	102
EGFP 2	VAT1	NH2-EVAEAATGEDASSPPPK-COOH	1	102
EGFP 2	EPB41L2	NH2-EVAENQQNQSSDPEEEK-COOH	1	43
EGFP 2	TUBB	NH2-EVDEQM<Mox>LNVQNK-COOH	1	61
EGFP 2	TUBB	NH2-EVDEQMLNVQNK-COOH	1	46
EGFP 2	VCP	NH2-EVDIGIPDATGR-COOH	1	34
EGFP 2	PSMC6	NH2-EVDPLVYNMSHEDPGNVSYSEIGGLSEQIR-COOH	1	32
EGFP 2	CS	NH2-EVGKDVSDEK-COOH	1	36
EGFP 2	MDH1	NH2-EVGVYEALKDDSWLK-COOH	1	37
EGFP 2	PSMC6	NH2-EVIELPLTNPELFQR-COOH	1	55
EGFP 2	C1QBP	NH2-EVSFQSTGESEWK-COOH	1	39
EGFP 2	EEF1A1	NH2-EVSTYIK-COOH	1	33
EGFP 2	SSB	NH2-EVTWEVLEGEVEK-COOH	1	50
EGFP 2	PTMA	NH2-EVVEEAENGR-COOH	1	48
EGFP 2	HNRNPAB	NH2-EVYQQQQYGSGGR-COOH	1	69
EGFP 2	HNRNPD	NH2-EYFGGFGEVESIELPMDNK-COOH	2	75, 53
EGFP 2	DNAJA2	NH2-EYHPDKNPNAGDK-COOH	1	31
EGFP 2	RBM25	NH2-EYSSELNAPSQESDSHPR-COOH	2	68, 48
EGFP 2	VIM	NH2-FADLSEAANR-COOH	1	53
EGFP 2	GTF2I	NH2-FAEALGSTEAK-COOH	1	34
EGFP 2	PDIA4	NH2-FAMEPEEFDSDTLR-COOH	1	42
EGFP 2	RANBP1	NH2-FASENDLPEWK-COOH	1	32
EGFP 2	HSPA8	NH2-FDDAVVQSDMK-COOH	1	57
EGFP 2	PSMC2	NH2-FDDGAGGDNEVQR-COOH	1	72
EGFP 2	DDX46	NH2-FDETEQALANER-COOH	1	71
EGFP 2	TUBA1B	NH2-FDGALNVDLTEFQTNLVPYPR-COOH	1	87
EGFP 2	SERBP1	NH2-FDQLFDDESDPFEVLK-COOH	1	70
EGFP 2	RBM25	NH2-FEDEDSDDVPR-COOH	1	59
EGFP 2	PPIA	NH2-FEDENFILK-COOH	1	32
EGFP 2	MCCC2	NH2-FEEEGNPYYSSAR-COOH	1	28
EGFP 2	FKBP4	NH2-FEIGEGENLDLPYGLER-COOH	1	65
EGFP 2	NONO	NH2-FGQAATMEGIGAIGGTPPAFNR-COOH	1	104
EGFP 2	SFPQ	NH2-FGQGGAGPVGGQGPR-COOH	1	56
EGFP 2	NCL	NH2-FGYVDFESAEDLEK-COOH	1	37
EGFP 2	ACACA	NH2-FIIGSVSEDNSEDEISNLVK-COOH	1	117
EGFP 2	KRT1	NH2-FLEQQNQVLQTK-COOH	1	56
EGFP 2	SNRPD3	NH2-FLILPDMLK-COOH	1	49
EGFP 2	CYB5B	NH2-FLNEHPGGEEVLLEQAGVDASESFEDVGHSSDAR-COOH	1	69
EGFP 2	HSPE1	NH2-FLPLFDR-COOH	1	35
EGFP 2	DDX39B	NH2-FMQDPMEIFVDDETK-COOH	1	61
EGFP 2	PCCB	NH2-FPGDSVVTGR-COOH	1	49
EGFP 2	GSTP1	NH2-FQDGDLTLYQSNTILR-COOH	1	83
EGFP 2	HSPA4	NH2-FQESEERPK-COOH	1	43
EGFP 2	IQGAP1	NH2-FQPGETLTEILETPATSEQEAEHQR-COOH	1	44
EGFP 2	KRT9	NH2-FSSSSGYGGGSSR-COOH	1	47
EGFP 2	ENO1	NH2-FTASAGIQVVGDDLTVTNPK-COOH	1	83
EGFP 2	ENO1	NH2-FTASAGIQVVGDDLTVTNPKR-COOH	1	54
EGFP 2	MDH2	NH2-FVFSLVDAMNGK-COOH	1	71
EGFP 2	GDI2	NH2-FVSISDLLVPK-COOH	1	28
EGFP 2	GOT2	NH2-FVTVQTISGTGALR-COOH	1	60
EGFP 2	TUBB	NH2-FWEVISDEHGIDPTGTYHGDSDLQLDR-COOH	1	39
EGFP 2	PGRMC1	NH2-FYGPEGPYGVFAGR-COOH	1	38
EGFP 2	EZR	NH2-FYPEDVAEELIQDITQK-COOH	1	35
EGFP 2	TRIM28	NH2-GAAAAATGQPGTAPAGTPGAPPLAGMAIVK-COOH	2	30, 28
EGFP 2	PKM	NH2-GADFLVTEVENGGSLGSK-COOH	1	64
EGFP 2	YBX1	NH2-GAEAANVTGPGGVPVQGSK-COOH	1	82
EGFP 2	PSMD6	NH2-GAEILEVLHSLPAVR-COOH	1	58
EGFP 2	CKAP4	NH2-GAHPSGGADDVAK-COOH	1	36
EGFP 2	GAPDH	NH2-GALQNIIPASTGAAK-COOH	1	37
EGFP 2	NONO	NH2-GAMPPAPVPAGTPAPPGPATM<Mox>MPDGTLGLTPPTTER-COOH	1	44
EGFP 2	HSPD1	NH2-GANPVEIR-COOH	1	46
EGFP 2	DNAJB1	NH2-GASDEEIKR-COOH	1	39
EGFP 2	TAGLN2	NH2-GASQAGMTGYGMPR-COOH	1	29
EGFP 2	EWSR1	NH2-GDATVSYEDPPTAK-COOH	1	66
EGFP 2	ACADM	NH2-GDEYIINGQK-COOH	1	36
EGFP 2	PKM	NH2-GDLGIEIPAEK-COOH	1	56
EGFP 2	IRS4	NH2-GDNQAGGAAAAAAAPEPPPR-COOH	1	103
EGFP 2	KPNB1	NH2-GDQENVHPDVMLVQPR-COOH	1	37
EGFP 2	PGRMC1	NH2-GDQPAASGDSDDDEPPPLPR-COOH	1	84
EGFP 2	DCTPP1	NH2-GDTGGEDTAAPGR-COOH	1	72
EGFP 2	TNPO1	NH2-GDVEEDETIPDSEQDIRPR-COOH	1	38
EGFP 2	MARCKSL1	NH2-GDVTAEEAAGASPAK-COOH	1	37
EGFP 2	CCT4	NH2-GDVTITNDGATILK-COOH	1	53
EGFP 2	FUS	NH2-GEATVSFDDPPSAK-COOH	1	61
EGFP 2	FKBP4	NH2-GEDLTEEEDGGIIR-COOH	1	73
EGFP 2	CCT8	NH2-GEENLMDAQVK-COOH	1	35
EGFP 2	ACO2	NH2-GEFDPGQDTYQHPPK-COOH	1	52
EGFP 2	MARCKSL1	NH2-GEGESPPVNGTDEAAGATGDAIEPAPPSQGAEAK-COOH	1	27
EGFP 2	SNRPB	NH2-GENLVSMTVEGPPPK-COOH	1	69
EGFP 2	MARCKS	NH2-GEPAAAAAPEAGASPVEK-COOH	1	49
EGFP 2	SMC1A	NH2-GEPETFLPLDYLEVKPTDEK-COOH	1	31
EGFP 2	PTGES3	NH2-GESGQSWPR-COOH	1	39
EGFP 2	PDIA6	NH2-GESPVDYDGGR-COOH	1	51
EGFP 2	HNRNPA2B1	NH2-GFGDGYNGYGGGPGGGNFGGSPGYGGGR-COOH	1	130
EGFP 2	RBM8A	NH2-GFGSEEGSR-COOH	1	38
EGFP 2	PARP1	NH2-GGAAVDPDSGLEHSAHVLEK-COOH	2	42, 50
EGFP 2	SNRNP70	NH2-GGGGDM<Mox>AEPSEAGDAPPDDGPPGELGPDGPDGPEEK-COOH	1	27
EGFP 2	KRT1	NH2-GGGGGGYGSGGSSYGSGGGSYGSGGGGGGGR-COOH	2	166, 51
EGFP 2	SNRNP70	NH2-GGGGGQDNGLEGLGNDSR-COOH	1	88
EGFP 2	HNRNPA2B1	NH2-GGGGNFGPGPGSNFR-COOH	1	70
EGFP 2	KHSRP	NH2-GGGGPGGGGPGGGSAGGPSQPPGGGGPGIR-COOH	1	99
EGFP 2	PHGDH	NH2-GGIVDEGALLR-COOH	1	36
EGFP 2	MIA3	NH2-GGNDSDELANGEVGGDR-COOH	1	42
EGFP 2	VCP	NH2-GGNIGDGGGAADR-COOH	1	41
EGFP 2	CSNK2A1	NH2-GGPNIITLADIVKDPVSR-COOH	1	42
EGFP 2	PARP1	NH2-GGSDDSSKDPIDVNYEK-COOH	1	86
EGFP 2	KRT2	NH2-GGSGGGGSISGGGYGSGGGSGGR-COOH	1	126
EGFP 2	KRT9	NH2-GGSGGSHGGGSGFGGESGGSYGGGEEASGSGGGYGGGSGK-COOH	1	168
EGFP 2	KRT9	NH2-GGSGGSYGGGGSGGGYGGGSGSR-COOH	1	148
EGFP 2	DDX1	NH2-GHVDILAPTVQELAALEK-COOH	1	58
EGFP 2	TUBB	NH2-GHYTEGAELVDSVLDVVR-COOH	1	89
EGFP 2	EIF4A1	NH2-GIDVQQVSLVINYDLPTNR-COOH	1	78
EGFP 2	CPOX	NH2-GIGGIFFDDLDSPSK-COOH	1	86
EGFP 2	CYCS	NH2-GIIWGEDTLMEYLENPK-COOH	2	82, 48
EGFP 2	CYCS	NH2-GIIWGEDTLMEYLENPKK-COOH	1	73
EGFP 2	ALDOA	NH2-GILAADESTGSIAK-COOH	1	61
EGFP 2	AHCY	NH2-GISEETTTGVHNLYK-COOH	1	47
EGFP 2	YWHAZ	NH2-GIVDQSQQAYQEAFEISK-COOH	1	78
EGFP 2	RPS13	NH2-GLAPDLPEDLYHLIK-COOH	1	50
EGFP 2	PC	NH2-GLAPVQAYLHIPDIIK-COOH	1	30
EGFP 2	DDX21	NH2-GLDIPEVDLVIQSSPPK-COOH	1	37
EGFP 2	DDX42	NH2-GLDIPSIK-COOH	1	32
EGFP 2	PGRMC2	NH2-GLGAGAGAGEESPATSLPR-COOH	1	37
EGFP 2	ETFA	NH2-GLLPEELTPLILATQK-COOH	1	33
EGFP 2	NCL	NH2-GLSEDTTEETLK-COOH	1	71
EGFP 2	RRP15	NH2-GMDGSTNETASSR-COOH	1	25
EGFP 2	FASN	NH2-GNAGQSNYGFANSAMER-COOH	1	40
EGFP 2	ACBD3	NH2-GPGASGEQPEPGEAAAGGAAEEAR-COOH	1	84
EGFP 2	TACO1	NH2-GPGGSSLLIEALSNSSHK-COOH	1	32
EGFP 2	SF3B2	NH2-GPPPPPGDENR-COOH	1	32
EGFP 2	HDGF	NH2-GPPQEEEEEEDEEEEATK-COOH	1	104
EGFP 2	NPM1	NH2-GPSSVEDIK-COOH	1	52
EGFP 2	FDXR	NH2-GPTGVIATTMTDSFLTGQMLLQDLK-COOH	1	48
EGFP 2	HRNR	NH2-GPYESGSGHSSGLGHR-COOH	2	29, 44
EGFP 2	CBR3	NH2-GQAAVQQLQAEGLSPR-COOH	1	52
EGFP 2	TMED2	NH2-GQDMETEAHQNK-COOH	1	47
EGFP 2	SURF4	NH2-GQNDLMGTAEDFADQFLR-COOH	1	60
EGFP 2	NUDC	NH2-GQPAIIDGELYNEVK-COOH	1	47
EGFP 2	PTBP1	NH2-GQPIYIQFSNHK-COOH	1	35
EGFP 2	THRAP3	NH2-GSFSDTGLGDGK-COOH	1	38
EGFP 2	PDIA6	NH2-GSFSEQGINEFLR-COOH	1	46
EGFP 2	PPIF	NH2-GSGDPSSSSSSGNPLVYLDVDANGKPLGR-COOH	1	44
EGFP 2	PKM	NH2-GSGTAEVELKK-COOH	1	50
EGFP 2	KHSRP	NH2-GSPQQIDHAK-COOH	1	45
EGFP 2	CDK9	NH2-GSQITQQSTNQSR-COOH	1	36
EGFP 2	KRT2	NH2-GSSSGGGYSSGSSSYGSGGR-COOH	1	71
EGFP 2	CCT8	NH2-GSTDNLMDDIER-COOH	1	40
EGFP 2	GLS	NH2-GSTHPQPGVSPPAAPAAPGPK-COOH	2	44, 36
EGFP 2	ACACA	NH2-GSVLEPEGTVEIK-COOH	1	38
EGFP 2	HNRNPK	NH2-GSYGDLGGPIITTQVTIPK-COOH	1	74
EGFP 2	KRT1	NH2-GSYGSGGSSYGSGGGSYGSGGGGGGHGSYGSGSSSGGYR-COOH	1	85
EGFP 2	CKB	NH2-GTGGVDTAAVGGVFDVSNADR-COOH	1	92
EGFP 2	PC	NH2-GTPLDTEVPMER-COOH	1	43
EGFP 2	TUFM	NH2-GTVVTGTLER-COOH	1	38
EGFP 2	SNRPF	NH2-GVEEEEEDGEMR-COOH	1	60
EGFP 2	C21orf33	NH2-GVEVTVGHEQEEGGK-COOH	1	73
EGFP 2	TLN1	NH2-GVGAAATAVTQALNELLQHVK-COOH	1	47
EGFP 2	PRRC2A	NH2-GVGSGGQGPPPPR-COOH	1	37
EGFP 2	HSPD1	NH2-GVM<Mox>LAVDAVIAELK-COOH	1	36
EGFP 2	HSPD1	NH2-GVM<Mox>LAVDAVIAELKK-COOH	1	61
EGFP 2	HSPD1	NH2-GVMLAVDAVIAELK-COOH	4	74, 87, 68, 30
EGFP 2	HSPD1	NH2-GVMLAVDAVIAELKK-COOH	3	74, 91, 41
EGFP 2	PKM	NH2-GVNLPGAAVDLPAVSEK-COOH	1	72
EGFP 2	HSP90B1	NH2-GVVDSDDLPLNVSR-COOH	1	86
EGFP 2	TRAP1	NH2-GVVDSEDIPLNLSR-COOH	1	62
EGFP 2	ALDOA	NH2-GVVPLAGTNGETTTQGLDGLSER-COOH	1	108
EGFP 2	FKBP1A	NH2-GWEEGVAQMSVGQR-COOH	1	78
EGFP 2	SHMT2	NH2-GWTGQESLSDSDPEMWELLQR-COOH	1	125
EGFP 2	ACTG1	NH2-GYSFTTTAER-COOH	1	38
EGFP 2	SHMT2	NH2-HADIVTTTTHK-COOH	2	45, 62
EGFP 2	FUS	NH2-HDSEQDNSDNNTIFVQGLGENVTIESVADYFK-COOH	1	34
EGFP 2	GPI	NH2-HFVALSTNTTK-COOH	1	51
EGFP 2	PDCD5	NH2-HGDPGDAAQQEAK-COOH	1	31
EGFP 2	MDH2	NH2-HGVYNPNK-COOH	1	37
EGFP 2	ATPIF1	NH2-HHEEEIVHHK-COOH	1	42
EGFP 2	ENO1	NH2-HIADLAGNSEVILPVPAFNVINGGSHAGNK-COOH	3	116, 81, 72
EGFP 2	PGAM1	NH2-HLEGLSEEAIMELNLPTGIPIVYELDK-COOH	1	43
EGFP 2	HSP90AB1	NH2-HLEINPDHPIVETLR-COOH	1	32
EGFP 2	HSP90AA1	NH2-HLEINPDHSIIETLR-COOH	1	49
EGFP 2	NASP	NH2-HLVMGDIPAAVNAFQEAASLLGK-COOH	1	61
EGFP 2	CA2	NH2-HNGPEHWHK-COOH	1	34
EGFP 2	PARP1	NH2-HPDVEVDGFSELR-COOH	1	36
EGFP 2	AASDHPPT	NH2-HQDVPSQDDSKPTQR-COOH	1	44
EGFP 2	ACTG1	NH2-HQGVMVGMGQK-COOH	1	69
EGFP 2	HNRNPF	NH2-HSGPNSADSANDGFVR-COOH	1	77
EGFP 2	HNRNPH1	NH2-HTGPNSPDTANDGFVR-COOH	1	49
EGFP 2	MCCC1	NH2-HTPLVEFEEEESDKR-COOH	1	76
EGFP 2	HSPA1A	NH2-HWPFQVINDGDKPK-COOH	1	34
EGFP 2	PTBP1	NH2-IAIPGLAGAGNSVLLVSNLNPER-COOH	1	27
EGFP 2	PCBP1	NH2-IANPVEGSSGR-COOH	1	52
EGFP 2	EEF1D	NH2-IASLEVENQSLR-COOH	1	64
EGFP 2	ACACA	NH2-IASSIVAQTAGIPTLPWSGSGLR-COOH	1	50
EGFP 2	CALR	NH2-IDDPTDSKPEDWDKPEHIPDPDAK-COOH	1	42
EGFP 2	HNRNPK	NH2-IDEPLEGSEDR-COOH	1	51
EGFP 2	CCDC6	NH2-IDLENTLEQEQEALVNR-COOH	1	38
EGFP 2	RCN1	NH2-IDNDGDGFVTTEELK-COOH	1	57
EGFP 2	CALR	NH2-IDNSQVESGSLEDDWDFLPPK-COOH	1	51
EGFP 2	CALR	NH2-IDNSQVESGSLEDDWDFLPPKK-COOH	1	59
EGFP 2	ACTN1	NH2-IDQLEGDHQLIQEALIFDNK-COOH	1	51
EGFP 2	HNRNPA2B1	NH2-IDTIEIITDR-COOH	1	70
EGFP 2	LUC7L3	NH2-IDVLLQQIEELGSEGK-COOH	1	75
EGFP 2	RPS14	NH2-IEDVTPIPSDSTR-COOH	1	54
EGFP 2	KRT1	NH2-IEISELNR-COOH	1	44
EGFP 2	PKM	NH2-IENHEGVR-COOH	1	35
EGFP 2	RBM39	NH2-IESIQLMMDSETGR-COOH	1	41
EGFP 2	HNRNPA1	NH2-IEVIEIMTDR-COOH	1	55
EGFP 2	ETFB	NH2-IEVIKPGDLGVDLTSK-COOH	1	35
EGFP 2	HSPA5	NH2-IEWLESHQDADIEDFK-COOH	2	52, 61
EGFP 2	HNRNPD	NH2-IFVGGLSPDTPEEK-COOH	1	61
EGFP 2	DUT	NH2-IFYPEIEEVQALDDTER-COOH	1	71
EGFP 2	PPIB	NH2-IGDEDVGR-COOH	1	32
EGFP 2	SF3A1	NH2-IGEEEIQKPEEK-COOH	1	47
EGFP 2	KHSRP	NH2-IGGDAATTVNNSTPDFGFGGQK-COOH	1	80
EGFP 2	FUBP1	NH2-IGGDAGTSLNSNDYGYGGQK-COOH	1	90
EGFP 2	KHSRP	NH2-IGGGIDVPVPR-COOH	1	35
EGFP 2	HSPD1	NH2-IGIEIIKR-COOH	1	41
EGFP 2	MTAP	NH2-IGIIGGTGLDDPEILEGR-COOH	1	66
EGFP 2	PPP2R1A	NH2-IGPILDNSTLQSEVKPILEK-COOH	1	55
EGFP 2	KHSRP	NH2-IGQQPQQPGAPPQQDYTK-COOH	1	51
EGFP 2	EEF1A1	NH2-IGYNPDTVAFVPISGWNGDNMLEPSANMPWFK-COOH	1	31
EGFP 2	HSPA1L	NH2-IHDIVLVGGSTR-COOH	1	32
EGFP 2	UBA1	NH2-IHVSDQELQSANASVDDSR-COOH	1	69
EGFP 2	GLUD1	NH2-IIAEGANGPTTPEADK-COOH	1	91
EGFP 2	PYCR2	NH2-IIASSPEMNLPTVSALR-COOH	1	47
EGFP 2	RPS8	NH2-IIDVVYNASNNELVR-COOH	1	48
EGFP 2	SSB	NH2-IIEDQQESLNK-COOH	1	33
EGFP 2	MCCC1	NH2-IIEEAPAPGIK-COOH	1	44
EGFP 2	HNRNPK	NH2-IILDLISESPIK-COOH	1	63
EGFP 2	HSPA5	NH2-IINEPTAAAIAYGLDK-COOH	2	107, 87
EGFP 2	HSPA8	NH2-IINEPTAAAIAYGLDKK-COOH	1	72
EGFP 2	HSPA5	NH2-IINEPTAAAIAYGLDKR-COOH	2	65, 64
EGFP 2	HSPA1A	NH2-IINEPTAAAIAYGLDR-COOH	1	82
EGFP 2	HNRNPK	NH2-IITITGTQDQIQNAQYLLQNSVK-COOH	2	77, 47
EGFP 2	FAHD1	NH2-IITLEEGDIILTGTPK-COOH	1	60
EGFP 2	DDX21	NH2-IKDHIQNGK-COOH	1	46
EGFP 2	CALR	NH2-IKDPDASKPEDWDER-COOH	2	56, 55
EGFP 2	TKT	NH2-ILATPPQEDAPSVDIANIR-COOH	1	53
EGFP 2	RPLP2	NH2-ILDSVGIEADDDR-COOH	1	87
EGFP 2	P4HB	NH2-ILEFFGLK-COOH	1	43
EGFP 2	TXNDC12	NH2-ILFLDPSGK-COOH	1	38
EGFP 2	ATP5A1	NH2-ILGADTSVDLEETGR-COOH	1	50
EGFP 2	CSNK2A2	NH2-ILKPVKK-COOH	1	16
EGFP 2	SUCLG2	NH2-ILNNSGLPITSAIDLEDAAK-COOH	1	54
EGFP 2	ILF2	NH2-ILPTLEAVAALGNK-COOH	1	54
EGFP 2	PHGDH	NH2-ILQDGGLQVVEK-COOH	1	41
EGFP 2	ASNS	NH2-ILQEYVEHQVDDAMMANAAQK-COOH	1	66
EGFP 2	HNRNPK	NH2-ILSISADIETIGEILKK-COOH	1	73
EGFP 2	HSPD1	NH2-IM<Mox>QSSSEVGYDAMAGDFVNMVEK-COOH	2	67, 119
EGFP 2	PCCB	NH2-IMDQAITVGAPVIGLNDSGGAR-COOH	1	41
EGFP 2	PDHB	NH2-IMEGPAFNFLDAPAVR-COOH	1	55
EGFP 2	SHMT2	NH2-IMGLDLPDGGHLTHGYMSDVK-COOH	1	41
EGFP 2	HSPD1	NH2-IMQSSSEVGYDAMAGDFVNMVEK-COOH	2	174, 90
EGFP 2	CCT7	NH2-INALTAASEAACLIVSVDETIK-COOH	1	35
EGFP 2	SMAP	NH2-INEELESQYQQSMDSK-COOH	1	51
EGFP 2	GPI	NH2-INYTEGR-COOH	1	39
EGFP 2	CANX	NH2-IPDEEATKPEGWLDDEPEYVPDPDAEKPEDWDEDMDGEWEAPQIANPR-COOH	1	29
EGFP 2	CANX	NH2-IPDPEAVKPDDWDEDAPAK-COOH	2	59, 34
EGFP 2	RPS18	NH2-IPDWFLNR-COOH	1	36
EGFP 2	CHP1	NH2-IPELAINPLGDR-COOH	1	30
EGFP 2	CANX	NH2-IPNPDFFEDLEPFR-COOH	1	46
EGFP 2	ATP5B	NH2-IPSAVGYQPTLATDMGTMQER-COOH	1	42
EGFP 2	ACAD9	NH2-IPVENILGEVGDGFK-COOH	1	51
EGFP 2	ATP5B	NH2-IPVGPETLGR-COOH	1	56
EGFP 2	FH	NH2-IPVHPNDHVNK-COOH	1	40
EGFP 2	ACACA	NH2-IPVQAVWAGWGHASENPK-COOH	2	72, 47
EGFP 2	MDH2	NH2-IQEAGTEVVK-COOH	1	57
EGFP 2	RAB2A	NH2-IQEGVFDINNEANGIK-COOH	1	58
EGFP 2	HSPD1	NH2-IQEIIEQLDVTTSEYEK-COOH	9	111, 63, 55, 33, 43, 35, 40, 64, 36
EGFP 2	SHMT2	NH2-ISATSIFFESMPYK-COOH	1	60
EGFP 2	CCT5	NH2-ISDSVLVDIK-COOH	1	49
EGFP 2	VIM	NH2-ISLPLPNFSSLNLR-COOH	1	30
EGFP 2	HSPD1	NH2-ISSIQSIVPALEIANAHR-COOH	1	104
EGFP 2	MCCC2	NH2-ISVMGGEQAANVLATITK-COOH	1	107
EGFP 2	TUBB	NH2-ISVYYNEATGGK-COOH	1	67
EGFP 2	C21orf33	NH2-ITDLANLSAANHDAAIFPGGFGAAK-COOH	1	50
EGFP 2	HNRNPF	NH2-ITGEAFVQFASQELAEK-COOH	1	81
EGFP 2	HSPA1A	NH2-ITITNDK-COOH	1	43
EGFP 2	PGK1	NH2-ITLPVDFVTADKFDENAK-COOH	2	74, 51
EGFP 2	PSME3	NH2-ITSEAEDLVANFFPK-COOH	1	37
EGFP 2	ACACA	NH2-ITSENPDEGFKPSSGTVQELNFR-COOH	1	54
EGFP 2	LDHB	NH2-IVADKDYSVTANSK-COOH	2	40, 75
EGFP 2	TRIM28	NH2-IVAERPGTNSTGPAPMAPPR-COOH	2	38, 65
EGFP 2	SF3B1	NH2-IWDPTPSHTPAGAATPGR-COOH	2	43, 35
EGFP 2	MCCC1	NH2-IYAEDPSNNFMPVAGPLVHLSTPR-COOH	1	35
EGFP 2	UBA1	NH2-IYDDDFFQNLDGVANALDNVDAR-COOH	1	52
EGFP 2	GOT2	NH2-KAEAQIAAK-COOH	1	54
EGFP 2	ARCN1	NH2-KAPGFGGFGSSAVSGGSTAAMITETIIETDKPK-COOH	1	51
EGFP 2	ACTN4	NH2-KDDPVTNLNNAFEVAEK-COOH	2	62, 84
EGFP 2	ACTG1	NH2-KDLYANTVLSGGTTMYPGIADR-COOH	2	83, 48
EGFP 2	HSPA9	NH2-KDSETGENIR-COOH	1	55
EGFP 2	RPL23A	NH2-KEAPAPPK-COOH	1	31
EGFP 2	PRDX2	NH2-KEGGLGPLNIPLLADVTR-COOH	1	32
EGFP 2	PTMA	NH2-KEVVEEAENGR-COOH	1	44
EGFP 2	TCOF1	NH2-KGAAPTPPGK-COOH	1	48
EGFP 2	PARP1	NH2-KGDEVDGVDEVAK-COOH	1	48
EGFP 2	PDIA4	NH2-KGQAVDYEGSR-COOH	1	46
EGFP 2	HNRNPA1	NH2-KIFVGGIK-COOH	1	40
EGFP 2	SET	NH2-KKPRPPPALGPEETSASAGLPK-COOH	1	32
EGFP 2	MYH10	NH2-KLDGETTDLQDQIAELQAQIDELK-COOH	1	53
EGFP 2	EEF1G	NH2-KLDPGSEETQTLVR-COOH	1	34
EGFP 2	ENO1	NH2-KLNVTEQEK-COOH	1	85
EGFP 2	PTBP1	NH2-KLPIDVTEGEVISLGLPFGK-COOH	1	28
EGFP 2	SERPINH1	NH2-KPAAAAAPGTAEK-COOH	1	35
EGFP 2	CHCHD4	NH2-KPAEQAEETAPIEATATK-COOH	1	74
EGFP 2	CANX	NH2-KPEDWDERPK-COOH	1	42
EGFP 2	SERBP1	NH2-KPNEGADGQWK-COOH	1	38
EGFP 2	PARP1	NH2-KPPLLNNADSVQAK-COOH	1	48
EGFP 2	SET	NH2-KPRPPPALGPEETSASAGLPK-COOH	1	57
EGFP 2	MYBBP1A	NH2-KPTSQIPETK-COOH	1	37
EGFP 2	CANX	NH2-KTDAPQPDVK-COOH	1	56
EGFP 2	HSDL2	NH2-KVDIIADAAYSIFQKPK-COOH	1	81
EGFP 2	ST13	NH2-KVEEDLK-COOH	1	53
EGFP 2	ALB	NH2-KVPQVSTPTLVEVSR-COOH	2	36, 52
EGFP 2	TUFM	NH2-KYEEIDNAPEER-COOH	1	74
EGFP 2	PDIA6	NH2-LAAVDATVNQVLASR-COOH	2	100, 70
EGFP 2	RPL23A	NH2-LAPDYDALDVANK-COOH	1	48
EGFP 2	PKM	NH2-LAPITSDPTEATAVGAVEASFK-COOH	2	143, 40
EGFP 2	ENO1	NH2-LAQANGWGVMVSHR-COOH	1	80
EGFP 2	KHSRP	NH2-LASQGDSISSQLGPIHPPPR-COOH	2	63, 32
EGFP 2	RPLP2	NH2-LASVPAGGAVAVSAAPGSAAPAAGSAPAAAEEK-COOH	2	38, 53
EGFP 2	CKB	NH2-LAVEALSSLDGDLAGR-COOH	1	83
EGFP 2	PCK2	NH2-LCQPEGIHICDGTEAENTATLTLLEQQGLIR-COOH	1	107
EGFP 2	ZRANB2	NH2-LDEDEDEDDADLSK-COOH	1	82
EGFP 2	NAP1L1	NH2-LDGLVETPTGYIESLPR-COOH	1	51
EGFP 2	TRIM28	NH2-LDLDLTADSQPPVFK-COOH	1	34
EGFP 2	PC	NH2-LDNASAFQGAVISPHYDSLLVK-COOH	1	73
EGFP 2	VCP	NH2-LDQLIYIPLPDEK-COOH	1	40
EGFP 2	UBA1	NH2-LDQPMTEIVSR-COOH	1	46
EGFP 2	PYCR1	NH2-LDSPAGTALSPSGHTK-COOH	2	84, 40
EGFP 2	LRPPRC	NH2-LDSSAVLDTGK-COOH	1	45
EGFP 2	AK2	NH2-LDSVIEFSIPDSLLIR-COOH	1	52
EGFP 2	TRAP1	NH2-LDTHPAMVTVLEMGAAR-COOH	1	40
EGFP 2	ACO2	NH2-LEAPDADELPK-COOH	1	38
EGFP 2	ACAT1	NH2-LEDLIVK-COOH	1	38
EGFP 2	HSPA4	NH2-LEDTENWLYEDGEDQPK-COOH	1	44
EGFP 2	RAB8A	NH2-LEGNSPQGSNQGVK-COOH	1	53
EGFP 2	RPL3	NH2-LEQQVPVNQVFGQDEMIDVIGVTK-COOH	2	56, 68
EGFP 2	PYCR2	NH2-LESPTVSTLTPSSPGK-COOH	1	72
EGFP 2	HNRNPA1	NH2-LFIGGLSFETTDESLR-COOH	1	61
EGFP 2	IARS	NH2-LFLNETQTQEITEDIPVK-COOH	1	58
EGFP 2	GARS	NH2-LGDAVEQGVINNTVLGYFIGR-COOH	1	45
EGFP 2	HMGB1	NH2-LGEMWNNTAADDKQPYEK-COOH	2	66, 77
EGFP 2	CCT5	NH2-LGFAGLVQEISFGTTK-COOH	1	55
EGFP 2	U2AF2	NH2-LGGLTQAPGNPVLAVQINQDK-COOH	1	56
EGFP 2	PRKCSH	NH2-LGGSPTSLGTWGSWIGPDHDK-COOH	1	55
EGFP 2	HSP90AA1	NH2-LGIHEDSQNR-COOH	1	45
EGFP 2	HSP90AA1	NH2-LGLGIDEDDPTADDTSAAVTEEMPPLEGDDDTSR-COOH	1	23
EGFP 2	YTHDF2	NH2-LGSTEVASNVPK-COOH	1	66
EGFP 2	ACACA	NH2-LGTPELSTAER-COOH	1	42
EGFP 2	PCK2	NH2-LGTPVLQALGDGDFVK-COOH	1	56
EGFP 2	BTF3	NH2-LGVNNISGIEEVNMFTNQGTVIHFNNPK-COOH	1	50
EGFP 2	VIM	NH2-LHEEEIQELQAQIQEQHVQIDVDVSKPDLTAALR-COOH	2	49, 53
EGFP 2	LDHB	NH2-LIAPVAEEEATVPNNK-COOH	1	62
EGFP 2	CCT2	NH2-LIEEVMIGEDK-COOH	1	48
EGFP 2	PCMT1	NH2-LILPVGPAGGNQMLEQYDK-COOH	1	34
EGFP 2	HYOU1	NH2-LIPEMDQIFTEVEMTTLEK-COOH	2	36, 36
EGFP 2	GAPDH	NH2-LISWYDNEFGYSNR-COOH	1	57
EGFP 2	VCP	NH2-LIVDEAINEDNSVVSLSQPK-COOH	1	58
EGFP 2	HSPA9	NH2-LKEEISK-COOH	1	41
EGFP 2	TUFM	NH2-LLDAVDTYIPVPAR-COOH	1	64
EGFP 2	ACACA	NH2-LLETESFQMNR-COOH	1	49
EGFP 2	HSPA8	NH2-LLQDFFNGK-COOH	1	57
EGFP 2	VIM	NH2-LLQDSVDFSLADAINTEFK-COOH	4	39, 31, 39, 91
EGFP 2	SF3B1	NH2-LLVDVDESTLSPEEQK-COOH	1	76
EGFP 2	ETFA	NH2-LLYDLADQLHAAVGASR-COOH	1	51
EGFP 2	RPS3A	NH2-LMELHGEGSSSGK-COOH	1	34
EGFP 2	FH	NH2-LNDHFPLVVWQTGSGTQTNMNVNEVISNR-COOH	1	106
EGFP 2	SET	NH2-LNEQASEEILK-COOH	1	68
EGFP 2	MTHFD2	NH2-LNNDDNVDGLLVQLPLPEHIDER-COOH	1	64
EGFP 2	EIF4A1	NH2-LNSNTQVVLLSATMPSDVLEVTK-COOH	1	95
EGFP 2	APEX1	NH2-LPAELQELPGLSHQYWSAPSDK-COOH	1	34
EGFP 2	ETFB	NH2-LPAVVTADLR-COOH	1	53
EGFP 2	FASN	NH2-LPEDPLLSGLLDSPALK-COOH	1	72
EGFP 2	EIF5A	NH2-LPEGDLGK-COOH	1	45
EGFP 2	LYAR	NH2-LPEHPEGGEPEDDEAPAK-COOH	1	38
EGFP 2	PRDX6	NH2-LPFPIIDDR-COOH	1	59
EGFP 2	EIF3G	NH2-LPGELEPVQATQNK-COOH	1	34
EGFP 2	C7orf55	NH2-LPHQPGGK-COOH	1	38
EGFP 2	PTBP1	NH2-LPIDVTEGEVISLGLPFGK-COOH	2	91, 40
EGFP 2	OAT	NH2-LPSDVVTAVR-COOH	1	47
EGFP 2	ALG5	NH2-LPVMMDEALSYLEK-COOH	1	58
EGFP 2	HNRNPU	NH2-LQAALDDEEAGGRPAMEPGNGSLDLGGDSAGR-COOH	1	71
EGFP 2	ALDOA	NH2-LQSIGTENTEENR-COOH	1	50
EGFP 2	RCN2	NH2-LSEEEILENPDLFLTSEATDYGR-COOH	1	61
EGFP 2	PCNA	NH2-LSQTSNVDK-COOH	1	40
EGFP 2	PCCA	NH2-LSSQEAASSFGDDR-COOH	1	52
EGFP 2	MRPL12	NH2-LTEAKPVDK-COOH	1	44
EGFP 2	MDH2	NH2-LTLYDIAHTPGVAADLSHIETK-COOH	3	62, 70, 63
EGFP 2	RPS8	NH2-LTPEEEEILNK-COOH	1	42
EGFP 2	PPP2R1A	NH2-LTQDQDVDVK-COOH	1	45
EGFP 2	EPRS	NH2-LTVAENEAETK-COOH	1	38
EGFP 2	HSD17B10	NH2-LVAGEMGQNEPDQGGQR-COOH	1	86
EGFP 2	HSD17B10	NH2-LVGQGASAVLLDLPNSGGEAQAK-COOH	2	89, 39
EGFP 2	PA2G4	NH2-LVKPGNQNTQVTEAWNK-COOH	1	39
EGFP 2	IPO5	NH2-LVLEQVVTSIASVADTAEEK-COOH	1	39
EGFP 2	RAN	NH2-LVLVGDGGTGK-COOH	1	33
EGFP 2	PGD	NH2-LVPLLDTGDIIIDGGNSEYR-COOH	1	48
EGFP 2	PRDX1	NH2-LVQAFQFTDK-COOH	1	32
EGFP 2	HSPD1	NH2-LVQDVANNTNEEAGDGTTTATVLAR-COOH	1	129
EGFP 2	AK2	NH2-LVSDEMVVELIEK-COOH	1	94
EGFP 2	TRAP1	NH2-LVSDGQALPEMEIHLQTNAEK-COOH	1	34
EGFP 2	HSP90AA1	NH2-LVTSPCCIVTSTYGWTANMER-COOH	1	51
EGFP 2	MCTS1	NH2-LYPAAVDTIVAIMAEGK-COOH	1	45
EGFP 2	PDIA3	NH2-M<Mox>DATANDVPSPYEVR-COOH	1	38
EGFP 2	NONO	NH2-M<Mox>EELHNQEVQK-COOH	1	30
EGFP 2	ACACA	NH2-MADHYVPVPGGPNNNNYANVELILDIAK-COOH	1	31
EGFP 2	PDIA4	NH2-MDATANDVPSDR-COOH	1	52
EGFP 2	PDIA3	NH2-MDATANDVPSPYEVR-COOH	1	72
EGFP 2	P4HB	NH2-MDSTANEVEAVK-COOH	1	46
EGFP 2	HNRNPM	NH2-MEEESGAPGVPSGNGAPGPK-COOH	1	44
EGFP 2	SFPQ	NH2-MEELHNQEMQK-COOH	1	48
EGFP 2	EIF4A1	NH2-MFVLDEADEMLSR-COOH	1	56
EGFP 2	SFPQ	NH2-MGGGGAMNMGDPYGSGGQK-COOH	1	49
EGFP 2	HADHA	NH2-MGLVDQLVEPLGPGLKPPEER-COOH	1	35
EGFP 2	BUB3	NH2-MHDLNTDQENLVGTHDAPIR-COOH	1	58
EGFP 2	HNRNPC	NH2-MIAGQVLDINLAAEPK-COOH	1	47
EGFP 2	EIF3CL	NH2-MIINEELMASLDQPTQTVVMHR-COOH	1	34
EGFP 2	KHSRP	NH2-MILIQDGSQNTNVDKPLR-COOH	2	40, 44
EGFP 2	MDH2	NH2-MISDAIPELK-COOH	1	38
EGFP 2	ACTN4	NH2-MLDAEDIVNTARPDEK-COOH	1	42
EGFP 2	CCT2	NH2-MLPTIIADNAGYDSADLVAQLR-COOH	2	36, 81
EGFP 2	TCP1	NH2-MLVDDIGDVTITNDGATILK-COOH	1	32
EGFP 2	UCHL1	NH2-MPFPVNHGASSEDTLLK-COOH	1	39
EGFP 2	AKR1B1	NH2-MPILGLGTWK-COOH	1	46
EGFP 2	PRKCSH	NH2-MPPYDEQTQAFIDAAQEAR-COOH	2	57, 57
EGFP 2	PCCA	NH2-MPVIKPDIANWELSVK-COOH	1	29
EGFP 2	CALD1	NH2-MQNDTAENETTEK-COOH	1	44
EGFP 2	HSPA4	NH2-MQVDQEEPHVEEQQQQTPAENK-COOH	1	68
EGFP 2	C1QBP	NH2-MSGGWELELNGTEAK-COOH	1	59
EGFP 2	NPM1	NH2-MTDQEAIQDLWQWR-COOH	1	64
EGFP 2	UBE2L3	NH2-NAEEFTK-COOH	1	31
EGFP 2	HSPD1	NH2-NAGVEGSLIVEK-COOH	2	40, 40
EGFP 2	DIS3	NH2-NAIVVLIPK-COOH	1	21
EGFP 2	VCP	NH2-NAPAIIFIDELDAIAPK-COOH	1	51
EGFP 2	HSPA9	NH2-NAVITVPAYFNDSQR-COOH	1	72
EGFP 2	ACO2	NH2-NAVTQEFGPVPDTAR-COOH	1	34
EGFP 2	EIF5A	NH2-NDFQLIGIQDGYLSLLQDSGEVR-COOH	1	73
EGFP 2	NDUFS1	NH2-NDGAAILAAVSSIAQK-COOH	1	35
EGFP 2	SND1	NH2-NDIASHPPVEGSYAPR-COOH	1	48
EGFP 2	HNRNPL	NH2-NDQDTWDYTNPNLSGQGDPGSNPNKR-COOH	1	54
EGFP 2	GSTK1	NH2-NEDITEPQSILAAAEK-COOH	1	50
EGFP 2	UBA1	NH2-NEEDAAELVALAQAVNAR-COOH	1	66
EGFP 2	ZMPSTE24	NH2-NEEEGNSEEIK-COOH	1	32
EGFP 2	MATR3	NH2-NEENTEPGAESSENADDPNK-COOH	1	48
EGFP 2	DDX21	NH2-NEEPSEEEIDAPKPK-COOH	2	66, 60
EGFP 2	YBX1	NH2-NEGSESAPEGQAQQR-COOH	2	104, 30
EGFP 2	HSPA5	NH2-NELESYAYSLK-COOH	1	39
EGFP 2	RAB5C	NH2-NEPQNATGAPGR-COOH	1	54
EGFP 2	ACAT1	NH2-NEQDAYAINSYTR-COOH	1	57
EGFP 2	LUC7L3	NH2-NEVNGTSEDIK-COOH	1	78
EGFP 2	HNRNPU	NH2-NFILDQTNVSAAAQR-COOH	1	81
EGFP 2	TAGLN2	NH2-NFSDNQLQEGK-COOH	1	39
EGFP 2	UBA1	NH2-NGSEADIDEGLYSR-COOH	1	66
EGFP 2	RPLP2	NH2-NIEDVIAQGIGK-COOH	1	39
EGFP 2	NME1	NH2-NIIHGSDSVESAEK-COOH	2	49, 40
EGFP 2	HSPA4	NH2-NKEDQYDHLDAADMTK-COOH	1	29
EGFP 2	RPS6	NH2-NKEEAAEYAK-COOH	1	45
EGFP 2	KRT2	NH2-NLDLDSIIAEVK-COOH	1	61
EGFP 2	XRCC6	NH2-NLEALALDLMEPEQAVDLTLPK-COOH	2	74, 59
EGFP 2	PDIA6	NH2-NLEPEWAAAASEVK-COOH	1	36
EGFP 2	SND1	NH2-NLPGLVQEGEPFSEEATLFTK-COOH	1	63
EGFP 2	HNRNPK	NH2-NLPLPPPPPPR-COOH	1	58
EGFP 2	SFPQ	NH2-NLSPYVSNELLEEAFSQFGPIER-COOH	1	74
EGFP 2	HNRNPA2B1	NH2-NM<Mox>GGPYGGGNYGPGGSGGSGGYGGR-COOH	1	68
EGFP 2	KRT1	NH2-NM<Mox>QDM<Mox>VEDYR-COOH	1	36
EGFP 2	TKT	NH2-NMAEQIIQEIYSQIQSK-COOH	2	80, 78
EGFP 2	HNRNPA2B1	NH2-NMGGPYGGGNYGPGGSGGSGGYGGR-COOH	1	172
EGFP 2	SSR4	NH2-NNEDISIIPPLFTVSVDHR-COOH	1	47
EGFP 2	LRPPRC	NH2-NNNIDAAIENIENMLTSENK-COOH	2	72, 47
EGFP 2	RPL35A	NH2-NNTVTPGGKPNK-COOH	1	50
EGFP 2	HSP90AA1	NH2-NPDDITNEEYGEFYK-COOH	1	69
EGFP 2	PGD	NH2-NPELQNLLLDDFFK-COOH	1	81
EGFP 2	SRSF3	NH2-NPPGFAFVEFEDPR-COOH	1	36
EGFP 2	FUBP1	NH2-NPPPNADPNMK-COOH	1	43
EGFP 2	U2AF1	NH2-NPQNSSQSADGLR-COOH	1	97
EGFP 2	PABPC1	NH2-NPQQHLNAQPQVTMQQPAVHVQGQEPLTASMLASAPPQEQK-COOH	1	29
EGFP 2	CECR5	NH2-NPQSTEPVLGGGEPPFHGHR-COOH	1	64
EGFP 2	EPRS	NH2-NQGGGLSSSGAGEGQGPK-COOH	1	110
EGFP 2	HNRNPA1	NH2-NQGGYGGSSSSSSYGSGR-COOH	1	133
EGFP 2	HSPA5	NH2-NQLTSNPENTVFDAK-COOH	1	102
EGFP 2	HSPA1A	NH2-NQVALNPQNTVFDAK-COOH	1	56
EGFP 2	HSPA8	NH2-NQVAMNPTNTVFDAK-COOH	1	82
EGFP 2	SNRPD1	NH2-NREPVQLETLSIR-COOH	1	50
EGFP 2	AARS2	NH2-NSAQIANLVSEDEAAFLASLER-COOH	1	56
EGFP 2	SRRM2	NH2-NSGPLGTEMNTGFSSEVK-COOH	1	84
EGFP 2	GRPEL1	NH2-NSGQNLEEDM<Mox>GQSEQK-COOH	1	38
EGFP 2	GRPEL1	NH2-NSGQNLEEDMGQSEQK-COOH	1	84
EGFP 2	MYH10	NH2-NSLQEQQEEEEEAR-COOH	1	50
EGFP 2	MYH9	NH2-NTDQASMPDNTAAQK-COOH	1	68
EGFP 2	HSPA9	NH2-NTTIPTKK-COOH	1	54
EGFP 2	HSPA5	NH2-NTVVPTKK-COOH	1	50
EGFP 2	NAP1L1	NH2-NVDLLSDMVQEHDEPILK-COOH	1	63
EGFP 2	CCT3	NH2-NVLLDPQLVPGGGASEMAVAHALTEK-COOH	1	39
EGFP 2	IDH3A	NH2-NVTAIQGPGGK-COOH	1	42
EGFP 2	YBX1	NH2-NYQQNYQNSESGEK-COOH	1	51
EGFP 2	PRDX6	NH2-PGGLLLGDVAPNFEANTTVGR-COOH	2	88, 30
EGFP 2	COX17	NH2-PGLVDSNPAPPESQEK-COOH	1	79
EGFP 2	MCCC1	NH2-Q<Pyr>EGIIFIGPPPSAIR-COOH	1	42
EGFP 2	RAD23B	NH2-Q<Pyr>EKPAEKPAETPVATSPTATDSTSGDSSR-COOH	1	50
EGFP 2	ACTG1	NH2-Q<Pyr>EYDESGPSIVHR-COOH	1	84
EGFP 2	SFPQ	NH2-Q<Pyr>HHPPYHQQHHQGPPPGGPGGR-COOH	2	33, 49
EGFP 2	HSPD1	NH2-Q<Pyr>SKPVTTPEEIAQVATISANGDK-COOH	1	53
EGFP 2	SRSF5	NH2-QAGEVTFADAHRPK-COOH	1	57
EGFP 2	SRSF4	NH2-QAGEVTYADAHK-COOH	2	34, 60
EGFP 2	PDIA3	NH2-QAGPASVPLR-COOH	1	69
EGFP 2	RPL12	NH2-QAQIEVVPSASALIIK-COOH	1	26
EGFP 2	SSBP1	NH2-QATTIIADNIIFLSDQTK-COOH	1	71
EGFP 2	HSPA9	NH2-QAVTNPNNTFYATK-COOH	1	57
EGFP 2	DHTKD1	NH2-QDGDYSPDNSAQPGDR-COOH	1	82
EGFP 2	EWSR1	NH2-QDHPSSM<Mox>GVYGQESGGFSGPGENR-COOH	1	42
EGFP 2	EWSR1	NH2-QDHPSSMGVYGQESGGFSGPGENR-COOH	2	87, 39
EGFP 2	ARF3	NH2-QDLPNAM<Mox>NAAEITDK-COOH	1	51
EGFP 2	CDV3	NH2-QDPGDNWEEGGGGGGGMEK-COOH	1	45
EGFP 2	DENR	NH2-QEAGISEGQGTAGEEEEK-COOH	1	120
EGFP 2	ENSA	NH2-QEEENPAEETGEEK-COOH	1	82
EGFP 2	MXRA7	NH2-QEEEQDLDGEK-COOH	1	57
EGFP 2	SF3B2	NH2-QEEMNSQQEEEEMETDAR-COOH	1	64
EGFP 2	MCCC1	NH2-QEGIIFIGPPPSAIR-COOH	1	47
EGFP 2	RAD23B	NH2-QEKPAEKPAETPVATSPTATDSTSGDSSR-COOH	1	56
EGFP 2	HNRNPA2B1	NH2-QEMQEVQSSR-COOH	1	68
EGFP 2	RAB7A	NH2-QETEVELYNEFPEPIK-COOH	1	67
EGFP 2	ACTG1	NH2-QEYDESGPSIVHR-COOH	2	84, 110
EGFP 2	ACTG1	NH2-QEYDESGPSIVHRK-COOH	1	38
EGFP 2	P4HB	NH2-QFLQAAEAIDDIPFGITSNSDVFSK-COOH	1	65
EGFP 2	PLS3	NH2-QFVTPADVVSGNPK-COOH	1	52
EGFP 2	HNRNPUL1	NH2-QGAPTSFLPPEASQLKPDR-COOH	1	36
EGFP 2	MTDH	NH2-QGEDNSTAQDTEELEK-COOH	1	100
EGFP 2	HNRNPM	NH2-QGGGGGGGSVPGIER-COOH	1	87
EGFP 2	PRDX1	NH2-QGGLGPMNIPLVSDPK-COOH	1	36
EGFP 2	MAPRE1	NH2-QGQETAVAPSLVAPALNKPK-COOH	1	47
EGFP 2	PARP1	NH2-QIQAAYSILSEVQQAVSQGSSDSQILDLSNR-COOH	1	88
EGFP 2	KRT1	NH2-QISNLQQSISDAEQR-COOH	1	97
EGFP 2	CANX	NH2-QKSDAEEDGGTVSQEEEDR-COOH	1	31
EGFP 2	LONP1	NH2-QLEVEPEEPEAENK-COOH	1	32
EGFP 2	FEN1	NH2-QLQQAQAAGAEQEVEK-COOH	1	77
EGFP 2	RANBP2	NH2-QNQTTSAVSTPASSETSK-COOH	1	31
EGFP 2	UBA1	NH2-QPAENVNQYLTDPK-COOH	1	40
EGFP 2	DHX9	NH2-QPAIISQLDPVNER-COOH	1	34
EGFP 2	RPL4	NH2-QPYAVSELAGHQTSAESWGTGR-COOH	1	52
EGFP 2	ALYREF	NH2-QQLSAEELDAQLDAYNAR-COOH	1	81
EGFP 2	IARS2	NH2-QQPDTELEIQQK-COOH	1	42
EGFP 2	DNAJC8	NH2-QREEEIEAQEK-COOH	1	32
EGFP 2	HNRNPF	NH2-QSGEAFVELGSEDDVK-COOH	1	42
EGFP 2	HSPD1	NH2-QSKPVTTPEEIAQVATISANGDK-COOH	3	76, 102, 37
EGFP 2	TPI1	NH2-QSLGELIGTLNAAK-COOH	1	52
EGFP 2	TAF15	NH2-QSSYSQQPYNNQGQQQNMESSGSQGGR-COOH	1	39
EGFP 2	SLC12A2	NH2-QTPADGEASGESEPAK-COOH	1	28
EGFP 2	HSPA1A	NH2-QTQIFTTYSDNQPGVLIQVYEGER-COOH	1	38
EGFP 2	ATP5J	NH2-QTSGGPVDASSEYQQELER-COOH	1	94
EGFP 2	SUB1	NH2-QVAPEKPVK-COOH	1	34
EGFP 2	VIM	NH2-QVDQLTNDK-COOH	1	66
EGFP 2	HIST1H2BK	NH2-QVHPDTGISSK-COOH	1	46
EGFP 2	CCT7	NH2-QVKPYVEEGLHPQIIIR-COOH	1	27
EGFP 2	BUB3	NH2-QVTDAETKPK-COOH	1	42
EGFP 2	HNRNPK	NH2-RPAEDMEEEQAFK-COOH	1	61
EGFP 2	HNRNPK	NH2-RPAEDMEEEQAFKR-COOH	1	41
EGFP 2	U2AF2	NH2-RPHDYQPLPGMSENPSVYVPGVVSTVVPDSAHK-COOH	2	45, 35
EGFP 2	SERBP1	NH2-SAAQAAAQTNSNAAGK-COOH	1	48
EGFP 2	PCNP	NH2-SAEEEAADLPTKPTK-COOH	1	86
EGFP 2	KIF5B	NH2-SAEIDSDDTGGSAAQK-COOH	1	72
EGFP 2	ARL6IP4	NH2-SAGEEEDGPVLTDEQK-COOH	1	61
EGFP 2	RPL31	NH2-SAINEVVTR-COOH	1	38
EGFP 2	AIFM1	NH2-SATEQSGTGIR-COOH	1	33
EGFP 2	CANX	NH2-SDAEEDGGTVSQEEEDR-COOH	1	120
EGFP 2	RTN4	NH2-SDEGHPFR-COOH	1	42
EGFP 2	HSPA5	NH2-SDIDEIVLVGGSTR-COOH	1	52
EGFP 2	HSPA9	NH2-SDIGEVILVGGMTR-COOH	1	54
EGFP 2	KRT9	NH2-SDLEMQYETLQEELMALK-COOH	1	30
EGFP 2	PRKCSH	NH2-SEALPTDLPAPSAPDLTEPK-COOH	1	58
EGFP 2	RPN1	NH2-SEDLLDYGPFR-COOH	1	33
EGFP 2	HSPA4	NH2-SEENEEPMETDQNAK-COOH	1	53
EGFP 2	SRRM2	NH2-SEEPAGQILSHLSSELK-COOH	1	46
EGFP 2	HMGB2	NH2-SEHPGLSIGDTAK-COOH	1	39
EGFP 2	KRT1	NH2-SEIDNVKK-COOH	1	34
EGFP 2	SLC1A5	NH2-SELPLDPLPVPTEEGNPLLK-COOH	1	39
EGFP 2	TMX3	NH2-SENENQEQIEESK-COOH	1	42
EGFP 2	SUCLG2	NH2-SENEPIENEAAK-COOH	1	40
EGFP 2	EIF3CL	NH2-SEQDQAENEGEDSAVLMER-COOH	1	75
EGFP 2	DBN1	NH2-SESEVEEAAAIIAQRPDNPR-COOH	1	42
EGFP 2	PC	NH2-SGEGMGIR-COOH	1	67
EGFP 2	CLPX	NH2-SGESNTHQDIEEK-COOH	1	36
EGFP 2	HNRNPA0	NH2-SGGGGGGGGSSWGGR-COOH	1	60
EGFP 2	KRT9	NH2-SGGGGGGGLGSGGSIR-COOH	1	99
EGFP 2	PPM1G	NH2-SGGGTGEEPGSQGLNGEAGPEDSTR-COOH	1	73
EGFP 2	KHDRBS1	NH2-SGSMDPSGAHPSVR-COOH	1	38
EGFP 2	PDIA4	NH2-SHMMDVQGSTQDSAIK-COOH	1	42
EGFP 2	PDS5A	NH2-SIEGTADDEEEGVSPDTAIR-COOH	1	80
EGFP 2	HSPA1A	NH2-SINPDEAVAYGAAVQAAILMGDK-COOH	1	49
EGFP 2	HSPA8	NH2-SINPDEAVAYGAAVQAAILSGDK-COOH	1	52
EGFP 2	LDHB	NH2-SLADELALVDVLEDK-COOH	2	77, 59
EGFP 2	HYOU1	NH2-SLAEDFAEQPIK-COOH	1	38
EGFP 2	SFPQ	NH2-SLDEMEK-COOH	1	31
EGFP 2	KRT1	NH2-SLDLDSIIAEVK-COOH	1	79
EGFP 2	IARS2	NH2-SLGNVIHPDVVVNGGQDQSK-COOH	1	38
EGFP 2	HSP90AA1	NH2-SLTNDWEDHLAVK-COOH	1	43
EGFP 2	PRKDC	NH2-SMEEDPQTSR-COOH	1	30
EGFP 2	CKB	NH2-SMTEAEQQQLIDDHFLFDKPVSPLLLASGMAR-COOH	1	35
EGFP 2	KPNB1	NH2-SNEILTAIIQGMR-COOH	1	73
EGFP 2	RANBP2	NH2-SNNSETSSVAQSGSESK-COOH	1	64
EGFP 2	EEF1B2	NH2-SPAGLQVLNDYLADK-COOH	1	102
EGFP 2	TCOF1	NH2-SPAGPAATPAQAQAASTPR-COOH	1	54
EGFP 2	GNL3	NH2-SPASIEVVKPMEAASAILSQADAR-COOH	1	74
EGFP 2	DHRS7B	NH2-SPVEVAQDVLAAVGK-COOH	1	61
EGFP 2	HSPE1	NH2-SQGKVLQATVVAVGSGSK-COOH	1	49
EGFP 2	HSPA5	NH2-SQIFSTASDNQPTVTIK-COOH	1	60
EGFP 2	HSPA8	NH2-SQIHDIVLVGGSTR-COOH	1	55
EGFP 2	SRRM2	NH2-SSGHSSSELSPDAVEK-COOH	1	34
EGFP 2	HNRNPU	NH2-SSGPTSLFAVTVAPPGAR-COOH	1	86
EGFP 2	HNRNPA3	NH2-SSGSPYGGGYGSGGGSGGYGSR-COOH	1	45
EGFP 2	IRS4	NH2-SSPLGQNDNSEYVPMLPGK-COOH	1	30
EGFP 2	BRI3BP	NH2-SSPSGPSNPSNPSVEEK-COOH	1	58
EGFP 2	HSPA8	NH2-STAGDTHLGGEDFDNR-COOH	2	54, 72
EGFP 2	HNRNPH1	NH2-STGEAFVQFASQEIAEK-COOH	1	73
EGFP 2	PFN1	NH2-STGGAPTFNVTVTK-COOH	1	47
EGFP 2	HSPA9	NH2-STNGDTFLGGEDFDQALLR-COOH	2	117, 65
EGFP 2	ENAH	NH2-STPLSQPSANGVQTEGLDYDR-COOH	1	35
EGFP 2	EEF1A1	NH2-STTTGHLIYK-COOH	1	40
EGFP 2	U2AF2	NH2-SVDETTQAMAFDGIIFQGQSLK-COOH	1	41
EGFP 2	CMPK1	NH2-SVDEVFDEVVQIFDK-COOH	1	36
EGFP 2	YBX3	NH2-SVGDGETVEFDVVEGEK-COOH	1	55
EGFP 2	LRPPRC	NH2-SVLELIPELNEK-COOH	1	49
EGFP 2	KHSRP	NH2-SVSLTGAPESVQK-COOH	1	54
EGFP 2	YWHAZ	NH2-SVTEQGAELSNEER-COOH	1	85
EGFP 2	PCCB	NH2-SVTNEDVTQEELGGAK-COOH	1	90
EGFP 2	ACTG1	NH2-SYELPDGQVITIGNER-COOH	1	52
EGFP 2	ACSL4	NH2-TAEDYSVDENGQR-COOH	1	40
EGFP 2	KTN1	NH2-TAEHEAAQQDLQSK-COOH	1	53
EGFP 2	YWHAQ	NH2-TAFDEAIAELDTLNEDSYK-COOH	1	48
EGFP 2	YWHAB	NH2-TAFDEAIAELDTLNEESYK-COOH	2	72, 60
EGFP 2	YWHAZ	NH2-TAFDEAIAELDTLSEESYK-COOH	2	90, 88
EGFP 2	TXN	NH2-TAFQEALDAAGDK-COOH	1	86
EGFP 2	HSPD1	NH2-TALLDAAGVASLLTTAEVVVTEIPK-COOH	2	101, 78
EGFP 2	SPTAN1	NH2-TATDEAYKDPSNLQGK-COOH	1	38
EGFP 2	PKM	NH2-TATESFASDPILYRPVAVALDTK-COOH	2	65, 51
EGFP 2	TRAP1	NH2-TDAPLNIR-COOH	1	51
EGFP 2	CANX	NH2-TDAPQPDVK-COOH	1	47
EGFP 2	HSP90B1	NH2-TDDEVVQR-COOH	1	47
EGFP 2	PRDX2	NH2-TDEGIAYR-COOH	1	40
EGFP 2	RPS4X	NH2-TDITYPAGFMDVISIDK-COOH	1	46
EGFP 2	HNRNPL	NH2-TDNAGDQHGGGGGGGGGAGAAGGGGGGENYDDPHK-COOH	1	27
EGFP 2	XRCC5	NH2-TDTLEDLFPTTK-COOH	1	86
EGFP 2	HNRNPK	NH2-TDYNASVSVPDSSGPER-COOH	1	75
EGFP 2	HTATSF1	NH2-TEDGGEFEEGASENNAK-COOH	1	94
EGFP 2	PRPF8	NH2-TEDPDLPAFYFDPLINPISHR-COOH	1	55
EGFP 2	C19orf10	NH2-TEEFEVTK-COOH	1	43
EGFP 2	CHD4	NH2-TEEPMETEPK-COOH	1	34
EGFP 2	AKAP12	NH2-TEGTQEADQYADEK-COOH	1	51
EGFP 2	TIMM44	NH2-TEMSEVLTEILR-COOH	1	56
EGFP 2	SUMO2	NH2-TENNDHINLK-COOH	1	49
EGFP 2	LONP1	NH2-TENPLILIDEVDK-COOH	1	53
EGFP 2	DDB1	NH2-TEPATGFIDGDLIESFLDISRPK-COOH	1	35
EGFP 2	ALDH2	NH2-TEQGPQVDETQFK-COOH	1	46
EGFP 2	HSP90B1	NH2-TETVEEPM<Mox>EEEEAAK-COOH	1	38
EGFP 2	HSP90B1	NH2-TETVEEPMEEEEAAK-COOH	1	59
EGFP 2	SMC2	NH2-TEVNGFDPLFNAITGLNGSGK-COOH	1	35
EGFP 2	PDIA3	NH2-TFSHELSDFGLESTAGEIPVVAIR-COOH	1	52
EGFP 2	GPI	NH2-TFTTQETITNAETAK-COOH	1	76
EGFP 2	PFN1	NH2-TFVNITPAEVGVLVGK-COOH	1	36
EGFP 2	PDIA6	NH2-TGEAIVDAALSALR-COOH	2	62, 68
EGFP 2	GRSF1	NH2-TGEAYVQFEEPEMANQALLK-COOH	1	33
EGFP 2	P4HB	NH2-TGPAATTLPDGAAAESLVESSEVAVIGFFK-COOH	1	96
EGFP 2	CYCS	NH2-TGQAPGYSYTAANK-COOH	1	48
EGFP 2	ATP5A1	NH2-TGTAEMSSILEER-COOH	1	61
EGFP 2	FH	NH2-THTQDAVPLTLGQEFSGYVQQVK-COOH	1	63
EGFP 2	PRDX1	NH2-TIAQDYGVLK-COOH	1	44
EGFP 2	TUBA1B	NH2-TIGGGDDSFNTFFSETGAGK-COOH	2	124, 31
EGFP 2	TUFM	NH2-TIGTGLVTNTLAM<Mox>TEEEK-COOH	1	52
EGFP 2	TUFM	NH2-TIGTGLVTNTLAMTEEEK-COOH	1	121
EGFP 2	ACTN4	NH2-TINEVENQILTR-COOH	1	47
EGFP 2	GPI	NH2-TITDVINIGIGGSDLGPLMVTEALKPYSSGGPR-COOH	1	47
EGFP 2	UBB	NH2-TITLEVEPSDTIENVK-COOH	1	51
EGFP 2	ETFA	NH2-TIVAINKDPEAPIFQVADYGIVADLFK-COOH	1	55
EGFP 2	HSPA5	NH2-TKPYIQVDIGGGQTK-COOH	1	51
EGFP 2	GPI	NH2-TLAQLNPESSLFIIASK-COOH	1	45
EGFP 2	RANBP1	NH2-TLEEDEEELFK-COOH	1	38
EGFP 2	HSPD1	NH2-TLNDELEIIEGMK-COOH	2	55, 78
EGFP 2	HSPD1	NH2-TLNDELEIIEGMKFDR-COOH	1	39
EGFP 2	HSP90AA1	NH2-TLTIVDTGIGMTK-COOH	1	65
EGFP 2	PFN1	NH2-TLVLLMGK-COOH	1	42
EGFP 2	NCL	NH2-TLVLSNLSYSATEETLQEVFEK-COOH	1	80
EGFP 2	UBE2N	NH2-TNEAQAIETAR-COOH	1	44
EGFP 2	DLST	NH2-TPAFAESVTEGDVR-COOH	1	53
EGFP 2	SRRM2	NH2-TPAIPTAVNLADSR-COOH	1	36
EGFP 2	HK1	NH2-TPDGTENGDFLALDLGGTNFR-COOH	1	42
EGFP 2	PPP4R4	NH2-TPEEIER-COOH	1	42
EGFP 2	ACAT1	NH2-TPIGSFLGSLSLLPATK-COOH	1	64
EGFP 2	ARL6IP5	NH2-TPMGIVLDALEQQEEGINR-COOH	2	55, 57
EGFP 2	SRRM2	NH2-TPMSVLQQAGGSMMDGPGPR-COOH	1	45
EGFP 2	SGTA	NH2-TPPSEEDSAEAER-COOH	1	36
EGFP 2	SRRM2	NH2-TPQAPASANLVGPR-COOH	1	42
EGFP 2	GTF2I	NH2-TPTQTNGSNVPFKPR-COOH	1	56
EGFP 2	SF3B3	NH2-TPVEEVPAAIAPFQGR-COOH	1	41
EGFP 2	RPS20	NH2-TPVEPEVAIHR-COOH	2	60, 38
EGFP 2	PDIA4	NH2-TQEEIVAK-COOH	1	48
EGFP 2	MYH9	NH2-TQLEELEDELQATEDAK-COOH	1	62
EGFP 2	EIF6	NH2-TSIEDQDELSSLLQVPLVAGTVNR-COOH	2	53, 49
EGFP 2	TKT	NH2-TSRPENAIIYNNNEDFQVGQAK-COOH	1	54
EGFP 2	AKR1B1	NH2-TTAQVLIR-COOH	1	30
EGFP 2	ACTG1	NH2-TTGIVMDSGDGVTHTVPIYEGYALPHAILR-COOH	1	64
EGFP 2	HSPA9	NH2-TTPSVVAFTADGER-COOH	1	40
EGFP 2	HSPA1A	NH2-TTPSYVAFTDTER-COOH	1	43
EGFP 2	PC	NH2-TVAIYSEQDTGQMHR-COOH	1	76
EGFP 2	PPIB	NH2-TVDNFVALATGEK-COOH	1	83
EGFP 2	ACACA	NH2-TVELSIPADPANLDSEAK-COOH	1	49
EGFP 2	AK3	NH2-TVGIDDLTGEPLIQR-COOH	1	51
EGFP 2	HSPD1	NH2-TVIIEQSWGSPK-COOH	1	48
EGFP 2	ATP5B	NH2-TVLIMELINNVAK-COOH	1	55
EGFP 2	IGF2BP1	NH2-TVNELQNLTAAEVVVPR-COOH	1	84
EGFP 2	OAT	NH2-TVQGPPTSDDIFER-COOH	1	61
EGFP 2	HIST1H4A	NH2-TVTAMDVVYALK-COOH	1	38
EGFP 2	HSPA8	NH2-TVTNAVVTVPAYFNDSQR-COOH	1	40
EGFP 2	HSPA5	NH2-TWNDPSVQQDIK-COOH	1	40
EGFP 2	ILF3	NH2-VADNLAIQLAAVTEDK-COOH	1	44
EGFP 2	SLC3A2	NH2-VAEDEAEAAAAAK-COOH	1	74
EGFP 2	CCT2	NH2-VAEIEHAEK-COOH	1	42
EGFP 2	SUMO2	NH2-VAGQDGSVVQFK-COOH	1	61
EGFP 2	OAT	NH2-VAIAALEVLEEENLAENADK-COOH	1	34
EGFP 2	EIF4B	NH2-VAPAQPSEEGPGR-COOH	1	53
EGFP 2	ACTG1	NH2-VAPEEHPVLLTEAPLNPK-COOH	4	51, 50, 40, 40
EGFP 2	MDH2	NH2-VAVLGASGGIGQPLSLLLK-COOH	1	72
EGFP 2	MDH2	NH2-VDFPQDQLTALTGR-COOH	2	70, 81
EGFP 2	NPM1	NH2-VDNDENEHQLSLR-COOH	1	112
EGFP 2	ATP1A1	NH2-VDNSSLTGESEPQTR-COOH	1	86
EGFP 2	ACP1	NH2-VDSAATSGYEIGNPPDYR-COOH	1	63
EGFP 2	HNRNPC	NH2-VDSLLENLEK-COOH	1	42
EGFP 2	HSPA9	NH2-VEAVNMAEGIIHDTETK-COOH	2	89, 61
EGFP 2	C1QBP	NH2-VEEQEPELTSTPNFVVEVIK-COOH	2	70, 54
EGFP 2	NUDC	NH2-VEESSWLIEDGK-COOH	1	41
EGFP 2	HSPA1A	NH2-VEIIANDQGNR-COOH	1	60
EGFP 2	PTPLAD1	NH2-VELSDVQNPAISITENVLHFK-COOH	1	52
EGFP 2	RBMX	NH2-VEQATKPSFESGR-COOH	1	63
EGFP 2	ACTN4	NH2-VEQIAAIAQELNELDYYDSHNVNTR-COOH	1	83
EGFP 2	LUC7L2	NH2-VEQLGAEGNVEESQK-COOH	1	63
EGFP 2	MMTAG2	NH2-VESGGPGTSAASAR-COOH	1	39
EGFP 2	EEF1A1	NH2-VETGVLKPGM<Mox>VVTFAPVNVTTEVK-COOH	1	50
EGFP 2	EEF1A1	NH2-VETGVLKPGMVVTFAPVNVTTEVK-COOH	2	42, 79
EGFP 2	ETFB	NH2-VETTEDLVAK-COOH	1	56
EGFP 2	SET	NH2-VEVTEFEDIK-COOH	1	33
EGFP 2	PRDX5	NH2-VGDAIPAVEVFEGEPGNK-COOH	1	79
EGFP 2	FASN	NH2-VGDPQELNGITR-COOH	1	76
EGFP 2	TXN	NH2-VGEFSGANK-COOH	1	34
EGFP 2	CLTC	NH2-VGEQAQVVIIDMNDPSNPIR-COOH	1	51
EGFP 2	HSPD1	NH2-VGEVIVTK-COOH	1	60
EGFP 2	HSPD1	NH2-VGGTSDVEVNEK-COOH	1	72
EGFP 2	HSPD1	NH2-VGGTSDVEVNEKK-COOH	1	82
EGFP 2	HSPD1	NH2-VGLQVVAVK-COOH	1	50
EGFP 2	TCOF1	NH2-VGPATPSAQVGK-COOH	1	33
EGFP 2	ACTN4	NH2-VGWEQLLTTIAR-COOH	1	75
EGFP 2	CALU	NH2-VHNDAQSFDYDHDAFLGAEEAK-COOH	1	59
EGFP 2	PPA1	NH2-VIAINVDDPDAANYNDINDVK-COOH	1	70
EGFP 2	GNL3	NH2-VIEASDVVLEVLDAR-COOH	1	79
EGFP 2	GAPDH	NH2-VIHDNFGIVEGLMTTVHAITATQK-COOH	2	52, 84
EGFP 2	HSPA9	NH2-VINEPTAAALAYGLDK-COOH	2	46, 102
EGFP 2	HYOU1	NH2-VIPPAGQTEDAEPISEPEK-COOH	1	32
EGFP 2	PPIA	NH2-VKEGMNIVEAMER-COOH	1	34
EGFP 2	ILF3	NH2-VLAGETLSVNDPPDVLDR-COOH	1	73
EGFP 2	ATP5B	NH2-VLDSGAPIKIPVGPETLGR-COOH	1	47
EGFP 2	HSPA5	NH2-VLEDSDLK-COOH	1	46
EGFP 2	SHMT2	NH2-VLELVSITANK-COOH	1	45
EGFP 2	NPEPPS	NH2-VLGATLLPDLIQK-COOH	1	31
EGFP 2	SRP14	NH2-VLLESEQFLTELTR-COOH	1	92
EGFP 2	GCN1L1	NH2-VLPLEALVTDAGEVTEAGK-COOH	1	57
EGFP 2	HSPE1	NH2-VLQATVVAVGSGSK-COOH	1	67
EGFP 2	ECI1	NH2-VLVEPDAGAGVAVMK-COOH	1	63
EGFP 2	SNRPE	NH2-VMVQPINLIFR-COOH	1	50
EGFP 2	PPIA	NH2-VNPTVFFDIAVDGEPLGR-COOH	1	79
EGFP 2	MDH2	NH2-VNVPVIGGHAGK-COOH	1	31
EGFP 2	FUBP1	NH2-VPDGMVGFIIGR-COOH	1	47
EGFP 2	KHSRP	NH2-VPDGMVGLIIGR-COOH	1	67
EGFP 2	GANAB	NH2-VPDVLVADPPIAR-COOH	1	44
EGFP 2	RPL7A	NH2-VPPAINQFTQALDR-COOH	1	32
EGFP 2	ALB	NH2-VPQVSTPTLVEVSR-COOH	8	94, 48, 71, 35, 33, 32, 39, 33
EGFP 2	KRT9	NH2-VQALEEANNDLENK-COOH	1	101
EGFP 2	KHSRP	NH2-VQISPDSGGLPER-COOH	1	36
EGFP 2	PPIA	NH2-VSFELFADK-COOH	1	33
EGFP 2	GANAB	NH2-VSQGSKDPAEGDGAQPEETPR-COOH	2	33, 33
EGFP 2	PHGDH	NH2-VTADVINAAEK-COOH	1	34
EGFP 2	HSPD1	NH2-VTDALNATR-COOH	1	61
EGFP 2	PRPF19	NH2-VTDETSGCSLTCAQFHPDGLIFGTGTMDSQIK-COOH	1	33
EGFP 2	UCHL3	NH2-VTHETSAHEGQTEAPSIDEK-COOH	1	42
EGFP 2	HSPD1	NH2-VTKDGVTVAK-COOH	1	38
EGFP 2	TPI1	NH2-VTNGAFTGEISPGMIK-COOH	1	73
EGFP 2	WDHD1	NH2-VVDESDETENQEEK-COOH	1	29
EGFP 2	CA2	NH2-VVDVLDSIK-COOH	1	59
EGFP 2	NUCKS1	NH2-VVDYSQFQESDDADEDYGR-COOH	1	20
EGFP 2	PC	NH2-VVEIAPAAHLDPQLR-COOH	1	57
EGFP 2	PC	NH2-VVHSYEELEENYTR-COOH	2	33, 52
EGFP 2	ENO1	NH2-VVIGMDVAASEFFR-COOH	1	58
EGFP 2	GANAB	NH2-VVIIGAGKPAAVVLQTK-COOH	1	21
EGFP 2	HSPE1	NH2-VVLDDKDYFLFR-COOH	2	65, 34
EGFP 2	PARP1	NH2-VVSEDFLQDVSASTK-COOH	1	107
EGFP 2	FASN	NH2-VVVQVLAEEPEAVLK-COOH	1	54
EGFP 2	RPL19	NH2-VWLDPNETNEIANANSR-COOH	1	81
EGFP 2	ALYREF	NH2-WQHDLFDSGFGGGAGVETGGK-COOH	1	46
EGFP 2	SF3A3	NH2-WQPDTEEEYEDSSGNVVNK-COOH	1	44
EGFP 2	PEBP1	NH2-WSGPLSLQEVDEQPQHPLHVTYAGAAVDELGK-COOH	1	40
EGFP 2	CFL1	NH2-YALYDATYETK-COOH	1	68
EGFP 2	XRCC5	NH2-YAPTEAQLNAVDALIDSMSLAK-COOH	1	52
EGFP 2	RBMX	NH2-YDDYSSSR-COOH	1	30
EGFP 2	YWHAE	NH2-YDEMVESMK-COOH	1	39
EGFP 2	TUFM	NH2-YEEIDNAPEER-COOH	1	54
EGFP 2	HSP90AA1	NH2-YESLTDPSK-COOH	1	48
EGFP 2	HSP90AA1	NH2-YESLTDPSKLDSGK-COOH	1	47
EGFP 2	TRAP1	NH2-YESSALPSGQLTSLSEYASR-COOH	1	34
EGFP 2	EEF2	NH2-YFDPANGK-COOH	1	34
EGFP 2	SFPQ	NH2-YGEPGEVFINK-COOH	1	38
EGFP 2	TAGLN2	NH2-YGINTTDIFQTVDLWEGK-COOH	1	89
EGFP 2	EEF1B2	NH2-YGPADVEDTTGSGATDSK-COOH	1	90
EGFP 2	SRSF2	NH2-YGRPPDSHHSR-COOH	1	37
EGFP 2	PRPF19	NH2-YIAENGTDPINNQPLSEEQLIDIK-COOH	2	31, 71
EGFP 2	ALB	NH2-YICENQDSISSK-COOH	1	30
EGFP 2	PDIA3	NH2-YKELGEK-COOH	1	48
EGFP 2	RPL5	NH2-YLMEEDEDAYKK-COOH	1	44
EGFP 2	MCCC1	NH2-YLSSVSSQETQGGPLAPMTGTIEK-COOH	2	37, 33
EGFP 2	ACTA2	NH2-YPIEHGIITNWDDMEK-COOH	2	64, 32
EGFP 2	GLUD1	NH2-YSTDVSVDEVK-COOH	1	46
EGFP 2	ALDOA	NH2-YTPSGQAGAAASESLFVSNHAY-COOH	1	65
EGFP 2	FLNA	NH2-YTPVQQGPVGVNVTYGGDPIPK-COOH	1	38
EGFP 2	TRAP1	NH2-YVAQAHDKPR-COOH	2	60, 35

## Sheet: A20 1
Project	Gene Name	Modified Sequence	Modified Sequence Count	Mascot Scores
A20 1	EEF1E1	Ace-AAAAELSLLEK-COOH	1	67
A20 1	NGLY1	Ace-AAAALGSSSGSASPAVAELCQNTPETFLEASK-COOH	2	136, 103
A20 1	PPP2R1A	Ace-AAADGDDSLYPIAVLIDELR-COOH	2	96, 78
A20 1	RNF5	Ace-AAAEEEDGGPEGPNR-COOH	1	63
A20 1	RBX1	Ace-AAAMDVDTPSGTNSGAGK-COOH	1	69
A20 1	TRAF2	Ace-AAASVTPPGSLELLQPGFSK-COOH	4	48, 66, 61, 71
A20 1	ASNA1	Ace-AAGVAGWGVEAEEFEDAPDVEPLEPTLSNIIEQR-COOH	1	69
A20 1	HNRNPM	Ace-AAGVEAAAEVAATEIK-COOH	2	72, 81
A20 1	TRIM28	Ace-AASAAAASAAAASAASGSPGPGEGSAGGEK-COOH	1	66
A20 1	DKC1	Ace-ADAEVIILPK-COOH	1	46
A20 1	RBM39	Ace-ADDIDIEAMLEAPYK-COOH	1	52
A20 1	FARSA	Ace-ADGQVAELLLR-COOH	1	49
A20 1	NAP1L1	Ace-ADIDNK-COOH	1	28
A20 1	CALM1	Ace-ADQLTEEQIAEFK-COOH	6	90, 68, 58, 39, 61, 34
A20 1	RNF115	Ace-AEASAAGADSGAAVAAHR-COOH	1	134
A20 1	RNF126	Ace-AEASPHPGR-COOH	1	51
A20 1	RPS12	Ace-AEEGIAAGGVMDVNTALQEVLK-COOH	4	70, 135, 84, 109
A20 1	USP5	Ace-AELSEEALLSVLPTIR-COOH	1	58
A20 1	MYO1D	Ace-AEQESLEFGK-COOH	1	54
A20 1	RPL13A	Ace-AEVQVLVLDGR-COOH	1	75
A20 1	U2AF1	Ace-AEYLASIFGTEK-COOH	1	54
A20 1	BCAS2	Ace-AGTGLVAGEVVVDALPYFDQGYEAPGVR-COOH	1	56
A20 1	DBN1	Ace-AGVSFSGHR-COOH	1	57
A20 1	NDFIP1	Ace-ALALAALAAVEPACGSR-COOH	1	70
A20 1	PSMC5	Ace-ALDGPEQMELEEGK-COOH	1	83
A20 1	CLTC	Ace-AQILPIR-COOH	1	53
A20 1	CFL1	Ace-ASGVAVSDGVIK-COOH	1	72
A20 1	ATP6V1G1	Ace-ASQSQGIQQLLQAEK-COOH	1	77
A20 1	PAICS	Ace-ATAEVLNIGK-COOH	1	63
A20 1	PPIL4	Ace-AVLLETTLGDVVIDLYTEERPR-COOH	1	60
A20 1	ACTB	Ace-DDDIAALVVDNGSGM<Mox>CK-COOH	2	55, 42
A20 1	ACTB	Ace-DDDIAALVVDNGSGMCK-COOH	21	102, 92, 73, 28, 63, 48, 69, 57, 64, 62, 60, 74, 59, 72, 61, 54, 45, 60, 50, 75, 88
A20 1	ACTG1	Ace-EEEIAALVIDNGSGM<Mox>CK-COOH	6	68, 67, 64, 45, 36, 36
A20 1	ACTG1	Ace-EEEIAALVIDNGSGMCK-COOH	31	31, 126, 82, 115, 104, 90, 76, 82, 82, 79, 70, 73, 79, 74, 77, 79, 82, 76, 79, 65, 78, 99, 98, 74, 66, 71, 62, 60, 57, 48, 39
A20 1	YWHAE	Ace-MDDREDLVYQAK-COOH	1	50
A20 1	TOM1	Ace-MDFLLGNPFSSPVGQR-COOH	1	78
A20 1	PTBP1	Ace-MDGIVPDIAVGTK-COOH	1	56
A20 1	EMD	Ace-MDNYADLSDTELTTLLR-COOH	1	85
A20 1	COPZ1	Ace-MEALILEPSLYTVK-COOH	1	38
A20 1	LAMTOR5	Ace-MEATLEQHLEDTMK-COOH	2	62, 59
A20 1	FIS1	Ace-MEAVLNELVSVEDLLK-COOH	1	80
A20 1	MYO6	Ace-MEDGKPVWAPHPTDGFQMGNIVDIGPDSLTIEPLNQK-COOH	1	65
A20 1	PSMC4	Ace-MEEIGILVEK-COOH	2	63, 52
A20 1	AFAP1	Ace-MEELIVELR-COOH	1	46
A20 1	FMR1	Ace-MEELVVEVR-COOH	1	44
A20 1	FASN	Ace-MEEVVIAGMSGK-COOH	1	70
A20 1	CTCF	Ace-MEGDAVEAIVEESETFIK-COOH	1	64
A20 1	KPNB1	Ace-MELITILEK-COOH	1	57
A20 1	CSE1L	Ace-MELSDANLQTLTEYLK-COOH	1	105
A20 1	BAG6	Ace-MEPNDSTSTAVEEPDSLEVLVK-COOH	1	49
A20 1	JUP	Ace-MEVMNLMEQPIK-COOH	1	66
A20 1	NAF1	Ace-MEVVEAAAAQLETLK-COOH	1	76
A20 1	PSMB2	Ace-MEYLIGIQGPDYVLVASDR-COOH	4	98, 119, 62, 55
A20 1	PSMD1	Ace-MITSAAGIISLLDEDEPQLK-COOH	2	104, 83
A20 1	CCT7	Ace-MMPTPVILLK-COOH	1	45
A20 1	USP7	Ace-MNHQQQQQQQK-COOH	1	43
A20 1	PSMC3	Ace-MNLLPNIESPVTR-COOH	1	51
A20 1	RAB1B	Ace-MNPEYDYLFK-COOH	1	38
A20 1	RPS21	Ace-MQNDAGEFVDLYVPR-COOH	1	101
A20 1	MPP6	Ace-MQQVLENLTELPSSTGAEEIDLIFLK-COOH	1	112
A20 1	PPIA	Ace-MVNPTVFFDIAVDGEPLGR-COOH	3	86, 65, 74
A20 1	MAPK1IP1L	Ace-SDEFSLADALPEHSPAK-COOH	1	40
A20 1	GNB2	Ace-SELEQLR-COOH	1	52
A20 1	RPSA	Ace-SGALDVLQMK-COOH	2	59, 69
A20 1	ERH	Ace-SHTILLVQPTK-COOH	1	55
A20 1	KIDINS220	Ace-SVLISQSVINYVEEENIPALK-COOH	1	55
A20 1	EIF3M	Ace-SVPAFIDISEEDQAAELR-COOH	1	108
A20 1	RPS5	Ace-TEWETAAPAVAETPDIK-COOH	1	40
A20 1	ADRM1	Ace-TTSGALFPSLVPGSR-COOH	1	69
A20 1	PPIA	Ace-VNPTVFFDIAVDGEPLGR-COOH	2	92, 38
A20 1	IRS4	NH2-AAAAAAAAAASGAAIPPLIPPR-COOH	3	81, 60, 63
A20 1	PSMD4	NH2-AAAASAAEAGIATTGTEDSDDALLK-COOH	2	95, 49
A20 1	DBN1	NH2-AAAPQAWAGPMEEPPQAQAPPR-COOH	3	90, 84, 97
A20 1	MARCKSL1	NH2-AAATPESQEPQAK-COOH	1	57
A20 1	PTMA	NH2-AAEDDEDDDVDTK-COOH	1	93
A20 1	PTMA	NH2-AAEDDEDDDVDTKK-COOH	2	67, 103
A20 1	LIMA1	NH2-AAEETNMEK-COOH	1	63
A20 1	YWHAE	NH2-AAFDDAIAELDTLSEESYK-COOH	3	94, 109, 85
A20 1	ATP6V1D	NH2-AAGEVLEPANLLAEEK-COOH	1	58
A20 1	NEURL4	NH2-AAPAAQAEPER-COOH	1	52
A20 1	YWHAE	NH2-AASDIAMTELPPTHPIR-COOH	1	76
A20 1	DSG2	NH2-AASYTEEDENHTAK-COOH	1	33
A20 1	GNB2	NH2-ACGDSTLTQITAGLDPVGR-COOH	1	105
A20 1	CLTC	NH2-ADDPSSYMEVVQAANTSGNWEELVK-COOH	1	75
A20 1	PSMA1	NH2-ADEPMEH-COOH	1	33
A20 1	MYO1D	NH2-ADFVLMDTVSMPEFMANLR-COOH	2	83, 79
A20 1	PSMC6	NH2-ADHDFVVQEDFMK-COOH	1	61
A20 1	HSP90AB1	NH2-ADHGEPIGR-COOH	1	40
A20 1	LIMA1	NH2-ADHPPAEVTSHAASGAK-COOH	1	69
A20 1	ATP6V0A2	NH2-ADIPLPEGEASPPAPPLK-COOH	1	40
A20 1	KRT10	NH2-ADLEM<Mox>QIESLTEELAYLK-COOH	2	88, 37
A20 1	KRT10	NH2-ADLEMQIESLTEELAYLK-COOH	2	88, 93
A20 1	LIMA1	NH2-ADQEEQIHPR-COOH	1	66
A20 1	PSMC4	NH2-ADTLDPALLRPGR-COOH	1	30
A20 1	KRT1	NH2-AEAESLYQSK-COOH	1	48
A20 1	FLOT1	NH2-AEAFQLYQEAAQLDMLLEK-COOH	1	75
A20 1	MMTAG2	NH2-AEDQTESSCESHR-COOH	1	24
A20 1	RALB	NH2-AEEDKIPLLVVGNK-COOH	2	29, 38
A20 1	USP25	NH2-AEEETDEEKPK-COOH	1	54
A20 1	LYN	NH2-AEERPTFDYLQSVLDDFYTATEGQYQQQP-COOH	1	42
A20 1	PKM	NH2-AEGSDVANAVLDGADCIMLSGETAK-COOH	1	39
A20 1	RPS3	NH2-AELNEFLTR-COOH	1	35
A20 1	ACTR3	NH2-AEPEDHYFLLTEPPLNTPENR-COOH	1	42
A20 1	PARP1	NH2-AEPVEVVAPR-COOH	1	53
A20 1	DIABLO	NH2-AESEQEAYLR-COOH	1	54
A20 1	KRT10	NH2-AETECQNTEYQQLLDIK-COOH	1	103
A20 1	GET4	NH2-AEVEVADELLENLAK-COOH	2	89, 71
A20 1	CTNNA1	NH2-AEVQNLGGELVVSGVDSAMSLIQAAK-COOH	2	103, 68
A20 1	ACADM	NH2-AFAGDIANQLATDAVQILGGNGFNTEYPVEK-COOH	1	95
A20 1	RPLP0	NH2-AFLADPSAFVAAAPVAAATTAAPAAAAAPAK-COOH	1	56
A20 1	C1QBP	NH2-AFVDFLSDEIK-COOH	1	59
A20 1	HSPA1A	NH2-AFYPEEISSMVLTK-COOH	1	63
A20 1	WDR6	NH2-AGAGAPVVGSGSSGGGNAFTGLGPVSTLPSLHGK-COOH	1	73
A20 1	TNFAIP3	NH2-AGCVYFGTPENK-COOH	1	36
A20 1	RPS18	NH2-AGELTEDEVER-COOH	1	95
A20 1	ACTB	NH2-AGFAGDDAPR-COOH	1	71
A20 1	RCC2	NH2-AGGAAVVITEPEHTK-COOH	1	41
A20 1	TNFAIP3	NH2-AGNDAPAGCLSQAAR-COOH	2	46, 77
A20 1	HUWE1	NH2-AGSSTPGDAPPAVAEVQGR-COOH	1	52
A20 1	GNB1	NH2-AGVLAGHDNR-COOH	1	60
A20 1	PSMA5	NH2-AIGSASEGAQSSLQEVYHK-COOH	2	53, 80
A20 1	VCP	NH2-AIGVKPPR-COOH	1	29
A20 1	RPS7	NH2-AIIIFVPVPQLK-COOH	1	46
A20 1	TUBB	NH2-AILVDLEPGTMDSVR-COOH	1	73
A20 1	SPTAN1	NH2-AINVQEEK-COOH	1	37
A20 1	RPL24	NH2-AITGASLADIMAK-COOH	1	47
A20 1	RPSA	NH2-AIVAIENPADVSVISSR-COOH	1	86
A20 1	PSMD3	NH2-AKPPPGGGEQEPPPPPAPQDVEMK-COOH	2	57, 45
A20 1	PEX19	NH2-AKPSPAPPSTTTAPDASGPQK-COOH	1	32
A20 1	HIST1H1E	NH2-ALAAAGYDVEK-COOH	1	54
A20 1	WRNIP1	NH2-ALAAEEIR-COOH	1	49
A20 1	DBN1	NH2-ALDEVTSSQPPPLPPPPPPAQETQEPSPILDSEETR-COOH	1	41
A20 1	PDIA6	NH2-ALDLFSDNAPPPELLEIINEDIAK-COOH	1	78
A20 1	PSMD3	NH2-ALDLVAAK-COOH	1	34
A20 1	KRT10	NH2-ALEESNYELEGK-COOH	1	43
A20 1	TMOD3	NH2-ALETNTHVK-COOH	1	36
A20 1	MYL6B	NH2-ALGQNPTNAEVLK-COOH	1	49
A20 1	SPTAN1	NH2-ALINADELASDVAGAEALLDR-COOH	2	103, 119
A20 1	PSMA7	NH2-ALLEVVQSGGK-COOH	1	47
A20 1	HSPA5	NH2-ALSSQHQAR-COOH	1	37
A20 1	MYO1B	NH2-ALYPSSVGQPFQGAYLEINK-COOH	1	77
A20 1	PGAM2	NH2-AMEAVAAQGK-COOH	1	42
A20 1	PSMC3	NH2-AMEVDERPTEQYSDIGGLDK-COOH	2	81, 75
A20 1	PSMB1	NH2-AMTTGAIAAMLSTILYSR-COOH	2	51, 73
A20 1	NOLC1	NH2-ANGTSALTAQNGK-COOH	1	76
A20 1	RCN2	NH2-ANQDSGPGLSLEEFIAFEHPEEVDYMTEFVIQEALEEHDK-COOH	1	42
A20 1	TNFAIP3	NH2-APACDHFGNAK-COOH	1	80
A20 1	RP2	NH2-APDFLPLLNK-COOH	1	52
A20 1	PPP1R9B	NH2-APDVAPEEVDESK-COOH	1	70
A20 1	BASP1	NH2-APEQEQAAPGPAAGGEAPK-COOH	1	34
A20 1	BAG6	NH2-APPQTHLPSGASSGTGSASATHGGGSPPGTR-COOH	1	79
A20 1	PSMC1	NH2-APQETYADIGGLDNQIQEIK-COOH	1	93
A20 1	PSMD2	NH2-APVQPQQSPAAAPGGTDEKPSGK-COOH	2	62, 96
A20 1	RPL29	NH2-AQAAAPASVPAQAPK-COOH	1	33
A20 1	LAMTOR2	NH2-AQALVQYLEEPLTQVAAS-COOH	2	68, 77
A20 1	ILF2	NH2-AQDPSEVLTMLTNETGFEISSSDATVK-COOH	1	59
A20 1	HSPA1A	NH2-AQIHDLVLVGGSTR-COOH	1	57
A20 1	PPP1R9B	NH2-AQLEQSVEENK-COOH	1	48
A20 1	PSMA1	NH2-AQPAQPADEPAEK-COOH	1	48
A20 1	GSN	NH2-AQPVQVAEGSEPDGFWEALGGK-COOH	1	71
A20 1	PSMA1	NH2-AQSELAAHQK-COOH	1	52
A20 1	TCP1	NH2-ASGATILSTLANLEGEETFEAAMLGQAEEVVQER-COOH	1	93
A20 1	HIST1H1E	NH2-ASGPPVSELITK-COOH	1	58
A20 1	RPL6	NH2-ASITPGTILIILTGR-COOH	2	56, 84
A20 1	CLINT1	NH2-ASPDQNASTHTPQSSVK-COOH	1	34
A20 1	PC	NH2-ASPSPTDPVVPAVPIGPPPAGFR-COOH	1	30
A20 1	MAGED1	NH2-ASQNPGAAQPR-COOH	1	41
A20 1	LMNA	NH2-ASSHSSQTQGGGSVTK-COOH	1	39
A20 1	LIMA1	NH2-ASSLSESSPPK-COOH	1	67
A20 1	SLC4A7	NH2-ASTLDEIADMVLDNMIASGQLDESIR-COOH	1	45
A20 1	HSPA1A	NH2-ATAGDTHLGGEDFDNR-COOH	1	66
A20 1	FKBP4	NH2-ATESGAQSAPLPMEGVDISPK-COOH	1	39
A20 1	DSG2	NH2-ATQFTGATGAIMTTETTK-COOH	1	112
A20 1	WDR6	NH2-ATSELILLPVTGLECVGDR-COOH	2	61, 53
A20 1	PSMD14	NH2-AVAVVVDPIQSVK-COOH	1	68
A20 1	RPL10A	NH2-AVDIPHMDIEALK-COOH	1	37
A20 1	CLTC	NH2-AVDVFFPPEAQNDFPVAMQISEK-COOH	2	34, 58
A20 1	ATP1A1	NH2-AVFQANQENLPILK-COOH	1	71
A20 1	TUBA1B	NH2-AVFVDLEPTVIDEVR-COOH	2	84, 80
A20 1	PPP2R1A	NH2-AVGPEITK-COOH	1	31
A20 1	TUBB4A	NH2-AVLVDLEPGTMDSVR-COOH	1	43
A20 1	CTNNA1	NH2-AVMDHVSDSFLETNVPLLVLIEAAK-COOH	1	93
A20 1	YWHAH	NH2-AVTELNEPLSNEDR-COOH	1	75
A20 1	YWHAB	NH2-AVTEQGHELSNEER-COOH	1	71
A20 1	ATP6V1B2	NH2-AVVGEEALTSDDLLYLEFLQK-COOH	1	48
A20 1	MYO1D	NH2-AWEGNYLASKPDTPQTSGTFVPVANELK-COOH	2	113, 121
A20 1	TUBA1B	NH2-AYHEQLSVAEITNACFEPANQMVK-COOH	1	43
A20 1	TNFAIP3	NH2-CFIEAQNQR-COOH	1	35
A20 1	ACTB	NH2-CPEALFQPSFLGMESCGIHETTFNSIMK-COOH	1	36
A20 1	MYH10	NH2-DAASLESQLQDTQELLQEETR-COOH	1	106
A20 1	SRSF2	NH2-DAEDAMDAMDGAVLDGR-COOH	1	47
A20 1	IRS4	NH2-DAEIPEGAAR-COOH	1	36
A20 1	KLHL7	NH2-DAEPDIIEQLVEFAYTAR-COOH	1	96
A20 1	ATP1A1	NH2-DAFQNAYLELGGLGER-COOH	1	56
A20 1	HSPA8	NH2-DAGTIAGLNVLR-COOH	1	54
A20 1	HSPA5	NH2-DAGTIAGLNVMR-COOH	1	39
A20 1	HSPA1A	NH2-DAGVIAGLNVLR-COOH	1	53
A20 1	CCT4	NH2-DALSDLALHFLNK-COOH	1	33
A20 1	CLTC	NH2-DAMQYASESK-COOH	1	34
A20 1	PDIA3	NH2-DASIVGFFDDSFSEAHSEFLK-COOH	1	89
A20 1	ENO1	NH2-DATNVGDEGGFAPNILENK-COOH	1	109
A20 1	PI4KA	NH2-DAVIALGIFLIESDLQHK-COOH	1	49
A20 1	PSMB3	NH2-DAVSGMGVIVHIIEK-COOH	1	58
A20 1	HIST1H4A	NH2-DAVTYTEHAK-COOH	1	35
A20 1	PSMB5	NH2-DAYSGGAVNLYHVR-COOH	1	100
A20 1	PAICS	NH2-DDANNDPQWSEEQLIAAK-COOH	1	36
A20 1	SPTBN1	NH2-DDEEMNTWIQAISSAISSDK-COOH	2	114, 61
A20 1	MYO6	NH2-DDEGFIIR-COOH	1	47
A20 1	RNF126	NH2-DDYALGER-COOH	1	38
A20 1	PTPRG	NH2-DDYFVSGAGLPGR-COOH	1	39
A20 1	DBN1	NH2-DEEEETHM<Mox>K-COOH	1	42
A20 1	DBN1	NH2-DEEEETHMK-COOH	1	38
A20 1	MYH9	NH2-DELADEIANSSGK-COOH	1	40
A20 1	MYH10	NH2-DELADEITNSASGK-COOH	1	59
A20 1	NPM1	NH2-DELHIVEAEAMNYEGSPIK-COOH	1	82
A20 1	RPL9	NH2-DELILEGNDIELVSNSAALIQQATTVK-COOH	2	124, 93
A20 1	PSMD6	NH2-DELMAAVR-COOH	1	43
A20 1	TOM1L2	NH2-DFIDSVLVK-COOH	1	36
A20 1	FLNB	NH2-DFLDGVYAFEYYPSTPGR-COOH	1	36
A20 1	HADHB	NH2-DFMYVSQDPK-COOH	1	35
A20 1	ATP6V1A	NH2-DFPELTMEVDGK-COOH	1	40
A20 1	EPB41L2	NH2-DFPGAAGEISAYGPGLVSIAVVQDGDGR-COOH	1	67
A20 1	BANF1	NH2-DFVAEPMGEKPVGSLAGIGEVLGK-COOH	1	49
A20 1	EEF2	NH2-DGAGFLINLIDSPGHVDFSSEVTAALR-COOH	1	56
A20 1	PDIA4	NH2-DGDDVIIIGVFK-COOH	1	44
A20 1	LIMA1	NH2-DGEDLKDHSTESK-COOH	1	52
A20 1	HUWE1	NH2-DGGSGNSTIIVSR-COOH	1	34
A20 1	SPTBN1	NH2-DGLNEAWADLLELIDTR-COOH	1	114
A20 1	EEF1A1	NH2-DGNASGTTLLEALDCILPPTRPTDKPLR-COOH	1	64
A20 1	DSG2	NH2-DGNGEVTDKPVK-COOH	2	69, 39
A20 1	AHCY	NH2-DGPLNMILDDGGDLTNLIHTK-COOH	1	82
A20 1	VIM	NH2-DGQVINETSQHHDDLE-COOH	4	52, 41, 58, 54
A20 1	MYO1C	NH2-DGTIDFTPGSELLITK-COOH	1	53
A20 1	YWHAZ	NH2-DICNDVLSLLEK-COOH	1	65
A20 1	EIF3A	NH2-DIDIEDLEELDPDFIMAK-COOH	1	49
A20 1	XRCC6	NH2-DIISIAEDEDLR-COOH	1	49
A20 1	ACACA	NH2-DIIVIGNDITYR-COOH	1	59
A20 1	CS	NH2-DILADLIPK-COOH	1	30
A20 1	RPS26	NH2-DISEASVFDAYVLPK-COOH	1	53
A20 1	PSMD2	NH2-DKAPVQPQQSPAAAPGGTDEKPSGK-COOH	1	86
A20 1	HSP90AA1	NH2-DKEVSDDEAEEK-COOH	1	49
A20 1	CANX	NH2-DKGDEEEEGEEK-COOH	1	36
A20 1	ATP1A1	NH2-DKYEPAAVSEQGDK-COOH	1	70
A20 1	LDHA	NH2-DLADELALVDVIEDK-COOH	1	103
A20 1	MYCBP2	NH2-DLALPIGNELEEDLEILEEAALQVCK-COOH	1	37
A20 1	TRAF2	NH2-DLAMADLEQK-COOH	1	43
A20 1	TMOD3	NH2-DLDEDELLGNLSETELK-COOH	1	42
A20 1	ITPR3	NH2-DLDFANDASSMLASAVEK-COOH	1	55
A20 1	PSMA1	NH2-DLEFTIYDDDDVSPFLEGLEERPQR-COOH	1	68
A20 1	CKB	NH2-DLFDPIIEDR-COOH	1	50
A20 1	SYNCRIP	NH2-DLFEDELVPLFEK-COOH	1	52
A20 1	PSMD7	NH2-DLGLPTEAYISVEEVHDDGTPTSK-COOH	2	49, 57
A20 1	SLC16A1	NH2-DLHDANTDLIGR-COOH	3	86, 61, 44
A20 1	DOCK7	NH2-DLIEFPPDDIEVVYSPR-COOH	1	80
A20 1	DDX3X	NH2-DLLDLLVEAK-COOH	1	54
A20 1	GRPEL1	NH2-DLLEVADVLEK-COOH	1	45
A20 1	ACTR2	NH2-DLMVGDEASELR-COOH	1	63
A20 1	HADHA	NH2-DLNSDMDSILASLK-COOH	2	106, 75
A20 1	PSMD13	NH2-DLPVSEQQER-COOH	1	33
A20 1	MYH10	NH2-DLSEELEALK-COOH	1	45
A20 1	SPTAN1	NH2-DLSSVQTLLTK-COOH	1	41
A20 1	ACTB	NH2-DLTDYLM<Mox>K-COOH	1	30
A20 1	ACTB	NH2-DLTDYLMK-COOH	23	47, 37, 40, 36, 45, 32, 34, 34, 33, 39, 35, 32, 34, 35, 39, 37, 32, 36, 48, 34, 33, 43, 32
A20 1	SPTBN2	NH2-DLTSVNILLK-COOH	1	48
A20 1	HSP90AB1	NH2-DLVVLLFETALLSSGFSLEDPQTHSNR-COOH	1	52
A20 1	ACTB	NH2-DLYANTVLSGGTTM<Mox>YPGIADR-COOH	1	105
A20 1	ACTB	NH2-DLYANTVLSGGTTMYPGIADR-COOH	45	84, 115, 168, 153, 100, 94, 113, 107, 91, 57, 74, 87, 76, 107, 57, 115, 81, 60, 131, 40, 66, 131, 98, 52, 137, 76, 101, 80, 121, 78, 149, 75, 127, 67, 114, 69, 62, 104, 72, 135, 114, 137, 179, 44, 33
A20 1	DSG2	NH2-DMAGAQAAAVALNEEFLR-COOH	1	93
A20 1	SNAP23	NH2-DMALNIGNEIDAQNPQIK-COOH	1	37
A20 1	ATP1A1	NH2-DMTSEQLDDILK-COOH	1	60
A20 1	HADHB	NH2-DNGIRPSSLEQMAK-COOH	1	33
A20 1	EIF4A1	NH2-DNGPDGMEPEGVIESNWNEIVDSFDDMNLSESLLR-COOH	1	77
A20 1	HSPA5	NH2-DNHLLGTFDLTGIPPAPR-COOH	1	34
A20 1	HIST1H4A	NH2-DNIQGITKPAIR-COOH	2	67, 33
A20 1	VIM	NH2-DNLAEDIMR-COOH	3	41, 38, 43
A20 1	YWHAE	NH2-DNLTLWTSDMQGDGEEQNK-COOH	1	93
A20 1	NOLC1	NH2-DNQLSEVANK-COOH	1	34
A20 1	DSG2	NH2-DNWISVDSVTSEIK-COOH	1	80
A20 1	MYO1C	NH2-DNYPQSVPR-COOH	1	32
A20 1	GANAB	NH2-DPAEGDGAQPEETPR-COOH	1	95
A20 1	PI4KA	NH2-DPDIGDLLDQLVEEITGSLSGPAK-COOH	2	117, 135
A20 1	ETFA	NH2-DPEAPIFQVADYGIVADLFK-COOH	2	74, 81
A20 1	LYN	NH2-DPEEQGDIVVALYPYDGIHPDDLSFK-COOH	2	102, 67
A20 1	MYO6	NH2-DPLLDDHGDFIR-COOH	2	54, 44
A20 1	PSMD2	NH2-DPNNLFMVR-COOH	1	86
A20 1	PSMD12	NH2-DPNNLLNDWSQK-COOH	1	65
A20 1	ACACA	NH2-DPSLPLLELQDIMTSVSGR-COOH	3	57, 71, 74
A20 1	ACACA	NH2-DPTLTDELLNILTELTQLSK-COOH	2	141, 108
A20 1	PKM	NH2-DPVQEAWAEDVDLR-COOH	1	69
A20 1	SERPINH1	NH2-DQAVENILVSPVVVASSLGLVSLGGK-COOH	1	108
A20 1	MYO1C	NH2-DQAVMISGESGAGK-COOH	1	54
A20 1	ATP5B	NH2-DQEGQDVLLFIDNIFR-COOH	2	46, 102
A20 1	RHOA	NH2-DQFPEVYVPTVFENYVADIEVDGK-COOH	2	35, 82
A20 1	PUM1	NH2-DQNGNHVVQK-COOH	1	41
A20 1	PI4KA	NH2-DQPYYDIPDAPYR-COOH	1	48
A20 1	RRAS2	NH2-DRDEFPMILIGNK-COOH	1	45
A20 1	ACTR3	NH2-DREVGIPPEQSLETAK-COOH	1	45
A20 1	HSPA9	NH2-DSETGENIR-COOH	1	30
A20 1	UBR4	NH2-DSGGAAVAEQVLSIMEIILDESNAEPLSEDK-COOH	1	41
A20 1	HADHA	NH2-DSIFSNLTGQLDYQGFEK-COOH	1	106
A20 1	ARPC2	NH2-DSIVHQAGMLK-COOH	1	47
A20 1	SDCBP	NH2-DSQIADILSTSGTVVTITIMPAFIFEHIIK-COOH	1	69
A20 1	DOCK7	NH2-DSTEVEISTGER-COOH	1	34
A20 1	YWHAQ	NH2-DSTLIMQLLR-COOH	1	50
A20 1	PSMC3	NH2-DSYLILETLPTEYDSR-COOH	1	62
A20 1	ACTB	NH2-DSYVGDEAQSK-COOH	4	59, 63, 65, 54
A20 1	MYO1D	NH2-DTCIVISGESGAGK-COOH	1	54
A20 1	RAP1B	NH2-DTDDVPMILVGNK-COOH	1	67
A20 1	ARPC3	NH2-DTDIVDEAIYYFK-COOH	1	67
A20 1	CALM1	NH2-DTDSEEEIR-COOH	1	35
A20 1	RAP1A	NH2-DTEDVPMILVGNK-COOH	1	52
A20 1	CLTC	NH2-DTELAEELLQWFLQEEK-COOH	3	66, 98, 56
A20 1	SPTAN1	NH2-DTEQVDNWMSK-COOH	1	40
A20 1	DSG2	NH2-DTGEIYTTSVTLDR-COOH	1	71
A20 1	HADHA	NH2-DTSASAVAVGLK-COOH	1	50
A20 1	PSMD1	NH2-DTSEDIEELVEPVAAHGPK-COOH	3	34, 91, 46
A20 1	MYO5C	NH2-DTVYDMLVEILR-COOH	1	42
A20 1	ACACA	NH2-DVDDGLQAAEEVGYPVMIK-COOH	1	46
A20 1	SPTAN1	NH2-DVEDEETWIR-COOH	1	58
A20 1	SPTBN2	NH2-DVEDEILWVTER-COOH	1	64
A20 1	MYO6	NH2-DVEDNCSLMYLNEATLLHNIK-COOH	1	81
A20 1	MYO1C	NH2-DVESPSWR-COOH	1	39
A20 1	PGD	NH2-DVLGMAQDEMAQAFEDWNK-COOH	1	39
A20 1	TUBA1B	NH2-DVNAAIATIK-COOH	1	43
A20 1	CAPZA1	NH2-DVQDSLTVSNEAQTAK-COOH	1	58
A20 1	OCC1	NH2-DVTEESVTEDDKR-COOH	1	50
A20 1	SPTAN1	NH2-DVTGAEALLER-COOH	1	56
A20 1	IRS4	NH2-DVWQVIVKPR-COOH	2	28, 47
A20 1	MAGED1	NH2-DWTAQFMEAADEALDALDAAAAEAEAR-COOH	1	134
A20 1	RPS10	NH2-DYLHLPPEIVPATLR-COOH	1	54
A20 1	PSMC1	NH2-DYLLMEEEFIR-COOH	1	33
A20 1	ENO1	NH2-DYPVVSIEDPFDQDDWGAWQK-COOH	1	96
A20 1	SPTAN1	NH2-EAALTSEEVGADLEQVEVLQK-COOH	1	121
A20 1	PSMD12	NH2-EAASILQELQVETYGSMEK-COOH	1	69
A20 1	BAG2	NH2-EAATAVEQEK-COOH	1	46
A20 1	CALM1	NH2-EADIDGDGQVNYEEFVQMMTAK-COOH	2	157, 92
A20 1	CALM1	NH2-EAFSLFDK-COOH	1	39
A20 1	CALM1	NH2-EAFSLFDKDGDGTITTK-COOH	2	66, 64
A20 1	MARCKS	NH2-EAGEGGEAEAPAAEGGK-COOH	1	81
A20 1	CACNA2D1	NH2-EAGENWQENPETYEDSFYK-COOH	1	62
A20 1	SERBP1	NH2-EAGGGGVGGPGAK-COOH	1	59
A20 1	GNAS	NH2-EAIETIVAAMSNLVPPVELANPENQFR-COOH	1	90
A20 1	PSMD1	NH2-EAINLLEPMTNDPVNYVR-COOH	1	54
A20 1	SPTAN1	NH2-EAIVTSEELGQDLEHVEVLQK-COOH	2	32, 119
A20 1	NCL	NH2-EAMEDGEIDGNK-COOH	1	54
A20 1	MARCKS	NH2-EAPAEGEAAEPGSPTAAEGEAASAASSTSSPK-COOH	1	99
A20 1	GLIPR2	NH2-EAQQYSEALASTR-COOH	1	83
A20 1	CAPZA1	NH2-EASDPQPEEADGGLK-COOH	1	51
A20 1	MYO1C	NH2-EASELLR-COOH	1	67
A20 1	ACACA	NH2-EASFEYLQNEGER-COOH	1	74
A20 1	STOM	NH2-EASMVITESPAALQLR-COOH	1	38
A20 1	EPB41L5	NH2-EATDELDALLASLTENLIDHTVAPQVSSTSMITPR-COOH	1	40
A20 1	TUBAL3	NH2-EDAANNYAR-COOH	1	62
A20 1	BSG	NH2-EDALPGQK-COOH	1	42
A20 1	PSMC2	NH2-EDEKDDKPIR-COOH	2	33, 32
A20 1	SNAP23	NH2-EDEMEENLTQVGSILGNLK-COOH	2	97, 76
A20 1	DBN1	NH2-EDENAEPVGTTYQK-COOH	2	58, 35
A20 1	YBX1	NH2-EDGNEEDKENQGDETQGQQPPQR-COOH	2	86, 38
A20 1	CUL3	NH2-EDGSEVGVGGAQVTGSNTR-COOH	1	71
A20 1	RPLP0	NH2-EDLTEIR-COOH	1	42
A20 1	YWHAE	NH2-EDLVYQAK-COOH	1	35
A20 1	MYH9	NH2-EDQSILCTGESGAGK-COOH	1	45
A20 1	HSP90AA1	NH2-EDQTEYLEER-COOH	1	43
A20 1	IRS4	NH2-EDSDNDDDTHVR-COOH	1	100
A20 1	HNRNPA1	NH2-EDSQRPGAHLTVK-COOH	1	51
A20 1	HNRNPA1	NH2-EDTEEHHLR-COOH	1	60
A20 1	YBX1	NH2-EDVFVHQTAIK-COOH	1	36
A20 1	PSMD2	NH2-EDVLTLLLPVMGDSK-COOH	2	65, 53
A20 1	PSMD3	NH2-EEAATGGGSTGEADGK-COOH	1	93
A20 1	PRKCSH	NH2-EEAEKPER-COOH	1	37
A20 1	VIM	NH2-EEAENTLQSFR-COOH	2	55, 55
A20 1	ATP6V1G1	NH2-EEAQAEIEQYR-COOH	1	40
A20 1	HSP90B1	NH2-EEASDYLELDTIK-COOH	1	54
A20 1	XRCC5	NH2-EEASGSSVTAEEAK-COOH	1	85
A20 1	RAD23A	NH2-EEDAASTLVTGSEYETMLTEIMSMGYER-COOH	1	28
A20 1	PSMD4	NH2-EEDDYDVMQDPEFLQSVLENLPGVDPNNEAIR-COOH	1	59
A20 1	HSP90AB1	NH2-EEEDKDDEEKPK-COOH	1	69
A20 1	HNRNPD	NH2-EEEPVKK-COOH	1	33
A20 1	SLC16A1	NH2-EEETSIDVAGKPNEVTK-COOH	2	54, 99
A20 1	ACACA	NH2-EEFLIPIYHQVAVQFADLHDTPGR-COOH	1	60
A20 1	NEFM	NH2-EEGEQEEGETEAEAEGEEAEAK-COOH	1	80
A20 1	STOM	NH2-EEIAHNMQSTLDDATDAWGIK-COOH	1	50
A20 1	DOCK7	NH2-EEIILTPIEVAIEDMQK-COOH	2	81, 77
A20 1	EPB41L2	NH2-EEKPSVSK-COOH	1	51
A20 1	MARCKS	NH2-EELQANGSAPAADKEEPAAAGSGAASPSAAEK-COOH	1	38
A20 1	PSMC5	NH2-EELQLLQEQGSYVGEVVR-COOH	2	113, 78
A20 1	RPL36	NH2-EELSNVLAAMR-COOH	1	49
A20 1	PALM	NH2-EENQAGPEATTSDPQDLDMK-COOH	1	74
A20 1	MYO1B	NH2-EEQEEYIR-COOH	1	51
A20 1	DBN1	NH2-EESAADWALYTYEDGSDDLK-COOH	3	97, 121, 65
A20 1	SDCCAG3	NH2-EESDYHDLESVVQQVEQNLELMTK-COOH	1	76
A20 1	HNRNPA2B1	NH2-EESGKPGAHVTVK-COOH	1	47
A20 1	DSG2	NH2-EETPFFLLTGYALDAR-COOH	2	57, 53
A20 1	NOP56	NH2-EETVNDPEEAGHR-COOH	1	40
A20 1	SSFA2	NH2-EEVSGSSAAVTENADSDR-COOH	1	101
A20 1	RAB1A	NH2-EFADSLGIPFLETSAK-COOH	1	38
A20 1	GIGYF2	NH2-EFLPILQEEPLPPLALVPFTEEEQR-COOH	1	80
A20 1	DDX21	NH2-EGAFSNFPISEETIK-COOH	1	45
A20 1	ITPR2	NH2-EGASELVIDVIVNTK-COOH	1	45
A20 1	ITPR1	NH2-EGASNLVIDLIMNASSDR-COOH	1	70
A20 1	PAG1	NH2-EGGEAEESATDTTSETNK-COOH	1	80
A20 1	PAG1	NH2-EGGEAEESATDTTSETNKR-COOH	1	84
A20 1	ABCD3	NH2-EGGWDSVQDWMDVLSGGEK-COOH	1	90
A20 1	TNFAIP3	NH2-EGHAQNPM<Mox>EPSVPQLSLMDVK-COOH	5	77, 77, 46, 42, 51
A20 1	TNFAIP3	NH2-EGHAQNPMEPSVPQLSLM<Mox>DVK-COOH	4	69, 66, 65, 41
A20 1	TNFAIP3	NH2-EGHAQNPMEPSVPQLSLMDVK-COOH	7	111, 91, 73, 132, 90, 95, 57
A20 1	ENO1	NH2-EGLELLK-COOH	1	61
A20 1	HSP90AA1	NH2-EGLELPEDEEEK-COOH	1	36
A20 1	PPIA	NH2-EGMNIVEAMER-COOH	1	48
A20 1	RLIM	NH2-EGPPPQNSDENR-COOH	1	69
A20 1	MCCC1	NH2-EGSIEIDIPVPK-COOH	1	33
A20 1	DBN1	NH2-EGTQASEGYFSQSQEEEFAQSEELCAK-COOH	3	122, 163, 31
A20 1	EIF3CL	NH2-EHVVAASK-COOH	1	33
A20 1	HIST1H3A	NH2-EIAQDFK-COOH	1	39
A20 1	MYO1B	NH2-EICELTGIDQSVLER-COOH	1	61
A20 1	BIRC2	NH2-EIDSTLYK-COOH	1	37
A20 1	KRT9	NH2-EIETYHNLLEGGQEDFESSGAGK-COOH	1	84
A20 1	ANKIB1	NH2-EIFELMQTDLEMVTEDLAQK-COOH	1	53
A20 1	PPP1CC	NH2-EIFLSQPILLELEAPLK-COOH	2	67, 35
A20 1	MYH10	NH2-EIFMQVEDER-COOH	1	42
A20 1	HSPD1	NH2-EIGNIISDAMK-COOH	1	42
A20 1	TUBA1B	NH2-EIIDLVLDR-COOH	1	77
A20 1	ATP6V1A	NH2-EILQEEEDLAEIVQLVGK-COOH	2	61, 51
A20 1	CFL1	NH2-EILVGDVGQTVDDPYATFVK-COOH	1	96
A20 1	TNFAIP3	NH2-EINLVDDYFELVQHEYK-COOH	31	80, 116, 85, 117, 45, 96, 82, 59, 66, 67, 82, 37, 57, 81, 36, 31, 64, 41, 89, 44, 86, 62, 57, 86, 59, 40, 54, 56, 31, 33, 46
A20 1	TNFAIP3	NH2-EINLVDDYFELVQHEYKK-COOH	1	48
A20 1	EIF3M	NH2-EISFDTMQQELQIGADDVEAFVIDAVR-COOH	1	100
A20 1	ACTB	NH2-EITALAPSTM<Mox>K-COOH	1	45
A20 1	ACTB	NH2-EITALAPSTMK-COOH	13	60, 65, 45, 36, 34, 33, 44, 45, 34, 49, 52, 34, 36
A20 1	TUBB	NH2-EIVHIQAGQCGNQIGAK-COOH	1	41
A20 1	CALD1	NH2-EKEEEEEEKPK-COOH	1	60
A20 1	YWHAB	NH2-EKIEAELQDICNDVLELLDK-COOH	1	105
A20 1	PRDX6	NH2-ELAILLGMLDPAEK-COOH	1	92
A20 1	LAMTOR3	NH2-ELAPLFEELR-COOH	2	53, 41
A20 1	DDX17	NH2-ELAQQVQQVADDYGK-COOH	1	60
A20 1	PSMD3	NH2-ELDTVTLEDIK-COOH	1	39
A20 1	YWHAG	NH2-ELEAVCQDVLSLLDNYLIK-COOH	1	38
A20 1	HSPA5	NH2-ELEEIVQPIISK-COOH	1	35
A20 1	PEX19	NH2-ELEELLESALDDFDK-COOH	1	75
A20 1	HSPA1A	NH2-ELEQVCNPIISGLYQGAGGPGPGGFGAQGPK-COOH	2	136, 108
A20 1	YWHAH	NH2-ELETVCNDVLSLLDK-COOH	1	62
A20 1	CALM1	NH2-ELGTVMR-COOH	1	47
A20 1	HADHA	NH2-ELHSEFSEVMNEIWASDQIR-COOH	1	53
A20 1	BIRC2	NH2-ELIDTILVK-COOH	1	58
A20 1	PARP1	NH2-ELLIFNK-COOH	1	43
A20 1	RPS9	NH2-ELLTLDEK-COOH	1	36
A20 1	VCP	NH2-ELQELVQYPVEHPDK-COOH	1	35
A20 1	KRT10	NH2-ELTTEIDNNIEQISSYK-COOH	2	112, 40
A20 1	PPP2R1A	NH2-ELVSDANQHVK-COOH	1	35
A20 1	VIM	NH2-EMEENFAVEAANYQDTIGR-COOH	11	148, 70, 108, 120, 111, 28, 40, 32, 55, 29, 28
A20 1	PSMD3	NH2-EMIDIYSTR-COOH	1	38
A20 1	PSMC4	NH2-ENAPAIIFIDEIDAIATK-COOH	4	80, 95, 58, 70
A20 1	BAG6	NH2-ENASPAPGTTAEEAMSR-COOH	1	86
A20 1	CCNY	NH2-ENIDDLNMEFNPSDHPR-COOH	1	56
A20 1	MPRIP	NH2-ENQELNAHNQELNNR-COOH	1	80
A20 1	CTTN	NH2-ENVFQEHQTLK-COOH	1	42
A20 1	LIMA1	NH2-ENVPPGPEVCITHQEGEK-COOH	2	67, 62
A20 1	TAF15	NH2-ENYSHHTQDDR-COOH	2	76, 45
A20 1	PALM	NH2-EPAPPNGSAAEPPTEAASR-COOH	1	70
A20 1	PSMD1	NH2-EPEPNFQLLDNPAR-COOH	1	58
A20 1	BAG6	NH2-EPMEAEEVEER-COOH	1	50
A20 1	CTNND1	NH2-EPNEDCKPR-COOH	1	34
A20 1	EPB41L2	NH2-EPTQAVVEEQVLDK-COOH	1	51
A20 1	EPB41L2	NH2-EPTQAVVEEQVLDKEEPLPEEQR-COOH	1	41
A20 1	PSMD2	NH2-EQELSEEDK-COOH	1	42
A20 1	DBN1	NH2-EQFWEQAK-COOH	1	33
A20 1	MYO1B	NH2-EQLLQSNPVLEAFGNAK-COOH	4	94, 94, 45, 64
A20 1	SET	NH2-EQQEAIEHIDEVQNEIDR-COOH	2	71, 71
A20 1	DBN1	NH2-EQQIEEHR-COOH	2	70, 37
A20 1	HSPA9	NH2-EQQIVIQSSGGLSK-COOH	1	45
A20 1	DBN1	NH2-EQSIFGDHR-COOH	1	34
A20 1	DBN1	NH2-EQSIFGDHRDEEEETHMK-COOH	1	26
A20 1	PSMD11	NH2-EQSILELGSLLAK-COOH	1	50
A20 1	DBN1	NH2-EREQQIEEHR-COOH	2	34, 57
A20 1	PPP1R9B	NH2-ERPGEQSEVAQLIQQTLEQER-COOH	1	89
A20 1	RPS2	NH2-ESEIIDFFLGASLK-COOH	2	63, 51
A20 1	IRS4	NH2-ESNTPAPSTQGLPDSWGIIAEPR-COOH	1	114
A20 1	RP2	NH2-ESRPENEEERPK-COOH	1	43
A20 1	UBB	NH2-ESTLHLVLR-COOH	2	75, 61
A20 1	PSMC1	NH2-ESVELPLTHPEYYEEMGIKPPK-COOH	2	34, 57
A20 1	ASNA1	NH2-ESVLIISTDPAHNISDAFDQK-COOH	2	108, 61
A20 1	WRNIP1	NH2-ESYDAPPTPSGAR-COOH	1	35
A20 1	EDF1	NH2-ETEELHHDR-COOH	1	42
A20 1	MYO5A	NH2-ETLEPLIQAAQLLQVK-COOH	1	59
A20 1	CCT4	NH2-ETLLNSATTSLNSK-COOH	1	46
A20 1	PSMA1	NH2-ETLPAEQDLTTK-COOH	1	38
A20 1	PRKCSH	NH2-ETMVTSTTEPSR-COOH	1	42
A20 1	VIM	NH2-ETNLDSLPLVDTHSK-COOH	3	53, 47, 61
A20 1	AKAP8	NH2-ETPEEVAADVLAEVITAAVR-COOH	3	56, 80, 36
A20 1	DHX9	NH2-ETPFELIEALLK-COOH	1	39
A20 1	LIMA1	NH2-ETPHSPGVEDAPIAK-COOH	1	62
A20 1	PPP1R9B	NH2-ETQAQYQALER-COOH	1	37
A20 1	ACTN4	NH2-ETTDTDTADQVIASFK-COOH	1	80
A20 1	VCP	NH2-ETVVEVPQVTWEDIGGLEDVK-COOH	2	84, 47
A20 1	DNAJB2	NH2-EVAEAYEVLSDK-COOH	1	37
A20 1	EPB41L2	NH2-EVAENQQNQSSDPEEEK-COOH	1	62
A20 1	TUBB	NH2-EVDEQMLNVQNK-COOH	1	61
A20 1	PSMC6	NH2-EVDPLVYNMSHEDPGNVSYSEIGGLSEQIR-COOH	1	104
A20 1	PSMC6	NH2-EVIELPLTNPELFQR-COOH	2	70, 67
A20 1	PSMC5	NH2-EVIELPVK-COOH	1	34
A20 1	TOM1L2	NH2-EVMLALTVLETCVK-COOH	1	41
A20 1	GSN	NH2-EVQGFESATFLGYFK-COOH	1	80
A20 1	C1QBP	NH2-EVSFQSTGESEWK-COOH	1	35
A20 1	SPTBN1	NH2-EVVAGSHELGQDYEHVTMLQER-COOH	1	72
A20 1	ULBP2	NH2-EVVDILTEQLR-COOH	1	47
A20 1	HADHB	NH2-EVVDYIIFGTVIQEVK-COOH	2	52, 56
A20 1	RPL3	NH2-EVVEAVTIVETPPMVVVGIVGYVETPR-COOH	1	36
A20 1	PSMC2	NH2-EVVETPLLHPER-COOH	1	42
A20 1	PSMD12	NH2-EWDLLNENIMLLSK-COOH	1	59
A20 1	PSMD2	NH2-EWQELDDAEK-COOH	1	30
A20 1	AMOT	NH2-EYEGSEDTRK-COOH	1	34
A20 1	TRAF2	NH2-EYESCHEGR-COOH	1	70
A20 1	TNFAIP3	NH2-EYLM<Mox>VIEIPVQGWDHGTTHLINAAK-COOH	2	48, 54
A20 1	TNFAIP3	NH2-EYLMVIEIPVQGWDHGTTHLINAAK-COOH	6	65, 86, 59, 72, 63, 61
A20 1	GNAI1	NH2-EYQLNDSAAYYLNDLDR-COOH	1	104
A20 1	GNAI2	NH2-EYQLNDSAAYYLNDLER-COOH	1	91
A20 1	GNAI3	NH2-EYQLNDSASYYLNDLDR-COOH	1	111
A20 1	VIM	NH2-FADLSEAANR-COOH	2	73, 61
A20 1	ACTN4	NH2-FAIQDISVEETSAK-COOH	1	47
A20 1	ITPR3	NH2-FANTMEFVEDYLNNVVSEAVPFANEEK-COOH	1	36
A20 1	PSMC4	NH2-FDAQTGADR-COOH	1	30
A20 1	PSMC2	NH2-FDDGAGGDNEVQR-COOH	1	81
A20 1	TUBA1B	NH2-FDGALNVDLTEFQTNLVPYPR-COOH	1	81
A20 1	SERBP1	NH2-FDQLFDDESDPFEVLK-COOH	1	32
A20 1	PPIA	NH2-FEDENFILK-COOH	1	49
A20 1	HSPA1A	NH2-FEELCSDLFR-COOH	1	52
A20 1	HSPA8	NH2-FEELNADLFR-COOH	1	62
A20 1	PSMB4	NH2-FEGGVVIAADMLGSYGSLAR-COOH	1	38
A20 1	ARPC2	NH2-FENAAAGNKPEAVEVTFADFDGVLYHISNPNGDK-COOH	1	67
A20 1	SPTBN2	NH2-FETLEPEMNTLAAQITAVNDIAEQLLK-COOH	1	61
A20 1	RPL15	NH2-FFEVILIDPFHK-COOH	1	52
A20 1	TOMM20	NH2-FFLEEIQLGEELLAQGEYEK-COOH	1	45
A20 1	HSPA1A	NH2-FGDPVVQSDMK-COOH	1	63
A20 1	DOCK7	NH2-FGEDVVEVIK-COOH	1	43
A20 1	HADHA	NH2-FGELVMTK-COOH	1	54
A20 1	RPS3	NH2-FGFPEGSVELYAEK-COOH	1	44
A20 1	PSMD2	NH2-FGGSGSQVDSAR-COOH	1	56
A20 1	PSMB3	NH2-FGIQAQMVTTDFQK-COOH	1	83
A20 1	NCL	NH2-FGYVDFESAEDLEK-COOH	1	76
A20 1	TRAF2	NH2-FHAIGCLETVEGEK-COOH	1	47
A20 1	PSMD11	NH2-FHGILDQGEGVLIIFDEPPVDK-COOH	1	59
A20 1	ACACA	NH2-FIIGSVSEDNSEDEISNLVK-COOH	2	36, 110
A20 1	CAPZA1	NH2-FITHAPPGEFNEVFNDVR-COOH	1	50
A20 1	DSG2	NH2-FLDDLGLK-COOH	1	57
A20 1	VPS37C	NH2-FLEGEVPLETFLENFSSMR-COOH	1	59
A20 1	VIM	NH2-FLEQQNK-COOH	1	41
A20 1	KRT1	NH2-FLEQQNQVLQTK-COOH	2	91, 76
A20 1	UBTF	NH2-FLESLPEEEQQR-COOH	1	38
A20 1	DOCK7	NH2-FMDDIAALVSTIASDIVSR-COOH	1	74
A20 1	FLNB	NH2-FNDEHIPESPYLVPVIAPSDDAR-COOH	1	48
A20 1	MYO6	NH2-FNEVVSVLK-COOH	1	44
A20 1	RAN	NH2-FNVWDTAGQEK-COOH	1	44
A20 1	NOP58	NH2-FQDTAEALAAFTALMEGK-COOH	2	90, 97
A20 1	RRAS2	NH2-FQEQECPPSPEPTR-COOH	1	54
A20 1	SPTBN2	NH2-FQIQDISVETEDNK-COOH	1	46
A20 1	TNFAIP3	NH2-FQNTIPCLGR-COOH	1	38
A20 1	PSMB7	NH2-FRPDMEEEEAK-COOH	1	49
A20 1	PSMB1	NH2-FSPYVFNGGTILAIAGEDFAIVASDTR-COOH	1	77
A20 1	ENO1	NH2-FTASAGIQVVGDDLTVTNPK-COOH	1	41
A20 1	PSMC2	NH2-FVNLGIEPPK-COOH	1	48
A20 1	FAU	NH2-FVNVVPTFGK-COOH	1	41
A20 1	WRNIP1	NH2-FVTLSATNAK-COOH	1	43
A20 1	MYO1D	NH2-FVVDGDTPLIENGK-COOH	1	89
A20 1	PSMC2	NH2-FVVDLSDQVAPTDIEEGMR-COOH	1	103
A20 1	PSMC5	NH2-FVVDVDK-COOH	1	46
A20 1	ACACA	NH2-FVVMVTPEDLK-COOH	1	34
A20 1	TUBB	NH2-FWEVISDEHGIDPTGTYHGDSDLQLDR-COOH	1	49
A20 1	EZR	NH2-FYPEDVAEELIQDITQK-COOH	1	47
A20 1	PARP1	NH2-FYPLEIDYGQDEEAVK-COOH	1	58
A20 1	TRIM28	NH2-GAAAAATGQPGTAPAGTPGAPPLAGMAIVK-COOH	1	37
A20 1	PKM	NH2-GADFLVTEVENGGSLGSK-COOH	1	63
A20 1	PARK7	NH2-GAEEMETVIPVDVMR-COOH	1	34
A20 1	NBR1	NH2-GAEGKPGVEAGQEPAEAGER-COOH	1	35
A20 1	PSMD6	NH2-GAEILEVLHSLPAVR-COOH	1	65
A20 1	MYO1B	NH2-GAEVNQVK-COOH	2	46, 40
A20 1	H1FX	NH2-GAPAAATAPAPTAHK-COOH	1	40
A20 1	IRS4	NH2-GAQDVAGGSNPGAHNPSANLAR-COOH	1	91
A20 1	PSMC3	NH2-GATELTHEDYMEGILEVQAK-COOH	2	47, 32
A20 1	EMD	NH2-GDADMYDLPK-COOH	1	63
A20 1	EWSR1	NH2-GDATVSYEDPPTAK-COOH	1	35
A20 1	TOM1L2	NH2-GDDLEEGVTSEEFDK-COOH	1	41
A20 1	MYH10	NH2-GDEVMVELAENGK-COOH	1	32
A20 1	PICALM	NH2-GDIPDLSQAPSSLLDALEQHLASLEGK-COOH	1	49
A20 1	IRS4	NH2-GDNQAGGAAAAAAAPEPPPR-COOH	1	112
A20 1	HAX1	NH2-GDPESPRPPALDDAFSILDLFLGR-COOH	1	58
A20 1	MARCKSL1	NH2-GDVTAEEAAGASPAK-COOH	1	90
A20 1	MYO1C	NH2-GDVVLQSDHVIETLTK-COOH	2	91, 62
A20 1	MARCKS	NH2-GEAAAERPGEAAVASSPSK-COOH	1	33
A20 1	PSMD2	NH2-GEAIEAILAALEVVSEPFR-COOH	2	82, 121
A20 1	TNFAIP3	NH2-GEAYEPLAWNPEESTGGPHSAPPTAPSPFLFSETTAM<Mox>K-COOH	1	38
A20 1	TNFAIP3	NH2-GEAYEPLAWNPEESTGGPHSAPPTAPSPFLFSETTAMK-COOH	3	64, 60, 45
A20 1	HUWE1	NH2-GEEDTGQEEGGSR-COOH	1	67
A20 1	MYO1C	NH2-GEELLSPLNLEQAAYAR-COOH	1	86
A20 1	HNRNPM	NH2-GEGERPAQNEK-COOH	1	36
A20 1	MARCKS	NH2-GEPAAAAAPEAGASPVEK-COOH	1	72
A20 1	TNFAIP3	NH2-GEPAPEDPPK-COOH	1	56
A20 1	SRSF4	NH2-GESENAGTNQETR-COOH	1	90
A20 1	SSFA2	NH2-GESSSPSPSAEK-COOH	1	42
A20 1	NCL	NH2-GFGFVDFNSEEDAK-COOH	1	43
A20 1	KRT2	NH2-GFSSGSAVVSGGSR-COOH	1	55
A20 1	DSG2	NH2-GFTPIPGTIEMLHPWNNEGAPPEDK-COOH	1	41
A20 1	ITPR2	NH2-GGEEPIEESNILSPVQDGTK-COOH	1	103
A20 1	KHSRP	NH2-GGGGPGGGGPGGGSAGGPSQPPGGGGPGIR-COOH	1	51
A20 1	TUBB	NH2-GHYTEGAELVDSVLDVVR-COOH	2	88, 80
A20 1	ABCD3	NH2-GIEGVQVIPLIPGAGEIIIADNIIK-COOH	1	74
A20 1	MYO1D	NH2-GIIAILDDACMNVGK-COOH	2	95, 81
A20 1	MYO1C	NH2-GIISILDEECLRPGEATDLTFLEK-COOH	3	74, 49, 62
A20 1	HUWE1	NH2-GILEEPLPSTSSEEEDPLAGISLPEGVDPSFLAALPDDIR-COOH	1	36
A20 1	ATP6V1B2	NH2-GIVNGAAPELPVPTGGPAVGAR-COOH	2	52, 30
A20 1	EFTUD2	NH2-GLAEDIENEVVQITWNR-COOH	1	59
A20 1	RPS13	NH2-GLAPDLPEDLYHLIK-COOH	1	49
A20 1	TOM1	NH2-GLEFPMTDLDMLSPIHTPQR-COOH	1	40
A20 1	TBK1	NH2-GLQVLLTPVLANILEADQEK-COOH	1	90
A20 1	EPB41L2	NH2-GLSPAQADSQFLENAK-COOH	1	64
A20 1	CUL3	NH2-GLTEQEVETILDK-COOH	1	75
A20 1	FLNB	NH2-GLVEPVNVVDNGDGTHTVTYTPSQEGPYMVSVK-COOH	1	30
A20 1	CS	NH2-GLVYETSVLDPDEGIR-COOH	1	106
A20 1	SPTAN1	NH2-GNAMVEEGHFAAEDVK-COOH	1	49
A20 1	DSG2	NH2-GNNVEKPLELR-COOH	2	50, 50
A20 1	LIMA1	NH2-GNYDEGFGHRPHK-COOH	2	76, 33
A20 1	SLC1A5	NH2-GPAGDATVASEK-COOH	1	62
A20 1	PRKDC	NH2-GPESESEDHR-COOH	1	63
A20 1	BAG6	NH2-GPGASVHDR-COOH	1	59
A20 1	TRAF2	NH2-GPNDALLR-COOH	1	47
A20 1	RP2	NH2-GPVIALEFNGDGAVEVCQLIVNEIFNGTK-COOH	1	84
A20 1	CTTN	NH2-GPVSGTEPEPVYSMEAADYR-COOH	1	113
A20 1	TMED2	NH2-GQDMETEAHQNK-COOH	1	60
A20 1	BIRC2	NH2-GQEFVDEIQGR-COOH	1	47
A20 1	DSG2	NH2-GQHEMSEMDGR-COOH	1	32
A20 1	DSG2	NH2-GQIIGNFQAFDEDTGLPAHAR-COOH	1	70
A20 1	FARP1	NH2-GQKPPPTPSGK-COOH	1	35
A20 1	ACACA	NH2-GQVLPAHTLLNTVDVELIYEGVK-COOH	1	27
A20 1	SLC35F6	NH2-GRPLAEESEQER-COOH	1	36
A20 1	BSG	NH2-GSDQAIITLR-COOH	1	40
A20 1	PPIF	NH2-GSGDPSSSSSSGNPLVYLDVDANGKPLGR-COOH	1	52
A20 1	IRS4	NH2-GSGGGQGSNGQGSSSHSSGGNQCSGEGQGSR-COOH	1	131
A20 1	KRT1	NH2-GSGGGSSGGSIGGR-COOH	1	68
A20 1	PSMD13	NH2-GSIDEVDKR-COOH	1	42
A20 1	PSMD12	NH2-GSLESPATDVFGSTEEGEKR-COOH	2	93, 45
A20 1	EPB41L2	NH2-GSQPPPAAESQSSLR-COOH	1	41
A20 1	PDIA6	NH2-GSTAPVGGGAFPTIVER-COOH	1	37
A20 1	HNRNPK	NH2-GSYGDLGGPIITTQVTIPK-COOH	1	70
A20 1	TLN1	NH2-GTEWVDPEDPTVIAENELLGAAAAIEAAAK-COOH	1	51
A20 1	HIST1H1E	NH2-GTGASGSFK-COOH	1	52
A20 1	RPS2	NH2-GTGIVSAPVPK-COOH	1	51
A20 1	LAMTOR5	NH2-GTLSDEHAGVISVLAQQAAK-COOH	1	102
A20 1	PC	NH2-GTPLDTEVPMER-COOH	1	39
A20 1	PSMC1	NH2-GTPMSVGTLEEIIDDNHAIVSTSVGSEHYVSILSFVDK-COOH	1	44
A20 1	PSMB7	NH2-GTTAVLTEK-COOH	1	46
A20 1	TXNDC5	NH2-GTVLALTENNFDDTIAEGITFIK-COOH	1	42
A20 1	ACTR3	NH2-GVDDLDFFIGDEAIEKPTYATK-COOH	1	59
A20 1	C1QBP	NH2-GVDNTFADELVELSTALEHQEYITFLEDLK-COOH	1	77
A20 1	ACACA	NH2-GVISDILDWK-COOH	1	65
A20 1	HSPD1	NH2-GVMLAVDAVIAELK-COOH	1	77
A20 1	HSPD1	NH2-GVMLAVDAVIAELKK-COOH	1	61
A20 1	PKM	NH2-GVNLPGAAVDLPAVSEK-COOH	1	38
A20 1	HSPA8	NH2-GVPQIEVTFDIDANGILNVSAVDK-COOH	1	42
A20 1	TRAP1	NH2-GVVDSEDIPLNLSR-COOH	1	93
A20 1	ALDOA	NH2-GVVPLAGTNGETTTQGLDGLSER-COOH	1	98
A20 1	LIMA1	NH2-GWSMSEQSEESVGGR-COOH	1	80
A20 1	PSMB5	NH2-GYSYDLEVEQAYDLAR-COOH	1	84
A20 1	EIF3A	NH2-HADDDRPPR-COOH	1	35
A20 1	SHMT2	NH2-HADIVTTTTHK-COOH	1	63
A20 1	PPP1R9B	NH2-HAVTEAEIQQLK-COOH	1	69
A20 1	PSMD1	NH2-HDDVMAK-COOH	1	38
A20 1	FUS	NH2-HDSEQDNSDNNTIFVQGLGENVTIESVADYFK-COOH	1	111
A20 1	CTTN	NH2-HESQQDYSK-COOH	1	36
A20 1	SPTBN1	NH2-HEVSASTQSTPASSR-COOH	1	67
A20 1	PSMC6	NH2-HGEIDYEAIVK-COOH	1	57
A20 1	KRT2	NH2-HGGGGGGFGGGGFGSR-COOH	1	45
A20 1	CKB	NH2-HGGYKPSDEHK-COOH	2	40, 41
A20 1	KRT9	NH2-HGVQELEIELQSQLSK-COOH	2	106, 60
A20 1	ATPIF1	NH2-HHEEEIVHHK-COOH	2	41, 42
A20 1	ENO1	NH2-HIADLAGNSEVILPVPAFNVINGGSHAGNK-COOH	1	99
A20 1	TPM3	NH2-HIAEEADR-COOH	1	36
A20 1	MYO1D	NH2-HIDYFNNQIIVDLVEQQHK-COOH	1	68
A20 1	HSP90AB1	NH2-HLEINPDHPIVETLR-COOH	2	36, 49
A20 1	AKAP8	NH2-HLHSVDHNHNR-COOH	1	33
A20 1	YWHAE	NH2-HLIPAANTGESK-COOH	1	35
A20 1	XRCC5	NH2-HLMLPDFDLLEDIESK-COOH	1	48
A20 1	PSMD14	NH2-HNESVVK-COOH	1	45
A20 1	NEFM	NH2-HNHDLSSYQDTIQQLENELR-COOH	1	56
A20 1	LONP1	NH2-HPAELAMEPTPELPAEVLMVEVENVVHEDFQVTEEVK-COOH	1	38
A20 1	JUP	NH2-HPEAEMAQNSVR-COOH	1	32
A20 1	RPS10	NH2-HPELADK-COOH	1	44
A20 1	RPL6	NH2-HQEGEIFDTEK-COOH	1	56
A20 1	ACTB	NH2-HQGVM<Mox>VGM<Mox>GQK-COOH	1	30
A20 1	ACTB	NH2-HQGVM<Mox>VGMGQK-COOH	1	68
A20 1	ACTB	NH2-HQGVMVGM<Mox>GQK-COOH	2	34, 41
A20 1	ACTB	NH2-HQGVMVGMGQK-COOH	3	79, 56, 65
A20 1	NCR3LG1	NH2-HSLSETEK-COOH	1	40
A20 1	ILF3	NH2-HSSVYPTQEELEAVQNMVSHTER-COOH	1	57
A20 1	HNRNPH1	NH2-HTGPNSPDTANDGFVR-COOH	1	37
A20 1	C1orf21	NH2-HVATVQNEEEAQK-COOH	1	75
A20 1	DDX21	NH2-HVVLDEVDQMLDMGFADQVEEILSVAYK-COOH	1	98
A20 1	HSPA1A	NH2-HWPFQVINDGDKPK-COOH	1	47
A20 1	IPO9	NH2-IAAQDLLLAVATDFQNESAAALAAAATR-COOH	1	57
A20 1	MYO6	NH2-IAQSEAELISDEAQADLALR-COOH	1	148
A20 1	LIMA1	NH2-IAWPPPTELGSSGSALEEGIK-COOH	3	88, 69, 89
A20 1	ATP6V0A1	NH2-IDDLQMVLNQTEDHR-COOH	1	38
A20 1	CALR	NH2-IDDPTDSKPEDWDKPEHIPDPDAK-COOH	1	31
A20 1	GNAI1	NH2-IDFGDSAR-COOH	1	45
A20 1	HSP90AB1	NH2-IDIIPNPQER-COOH	1	38
A20 1	PSMC5	NH2-IDILDSALLRPGR-COOH	1	48
A20 1	TMOD1	NH2-IDNQSQPLGNK-COOH	1	42
A20 1	PSMC2	NH2-IDPTVTMMQVEEKPDVTYSDVGGCK-COOH	1	74
A20 1	CHMP5	NH2-IDQIEDLQDQLEDMMEDANEIQEALSR-COOH	1	71
A20 1	HNRNPA2B1	NH2-IDTIEIITDR-COOH	1	76
A20 1	YWHAB	NH2-IEAELQDICNDVLELLDK-COOH	1	132
A20 1	NACA	NH2-IEDLSQQAQLAAAEK-COOH	1	43
A20 1	SNAP23	NH2-IEEGLDQINK-COOH	1	46
A20 1	PSMC5	NH2-IEELQLIVNDK-COOH	1	63
A20 1	RPL4	NH2-IEEVPELPLVVEDK-COOH	1	37
A20 1	PSMC4	NH2-IEFPLPDR-COOH	1	39
A20 1	PSMC3	NH2-IEFPMPNEEAR-COOH	1	40
A20 1	CAPZA1	NH2-IEGYEDQVLITEHGDLGNSR-COOH	1	63
A20 1	KRT1	NH2-IEISELNR-COOH	1	40
A20 1	NOP58	NH2-IEQVDKEDEITEK-COOH	1	51
A20 1	PSMC1	NH2-IETLDPALIRPGR-COOH	1	39
A20 1	HNRNPA1	NH2-IEVIEIMTDR-COOH	1	65
A20 1	HSPA5	NH2-IEWLESHQDADIEDFK-COOH	1	68
A20 1	NRD1	NH2-IFEEIR-COOH	1	38
A20 1	HNRNPD	NH2-IFVGGLSPDTPEEK-COOH	1	48
A20 1	FLOT2	NH2-IGEAEAAVIEAMGK-COOH	1	80
A20 1	MYO1D	NH2-IGELVGVLVNHFK-COOH	1	58
A20 1	ITPR3	NH2-IGEQAEAMFGVGK-COOH	1	38
A20 1	EEF1A1	NH2-IGGIGTVPVGR-COOH	2	43, 48
A20 1	MYO6	NH2-IGLDDEEK-COOH	1	36
A20 1	DSG2	NH2-IHSDLAEER-COOH	1	34
A20 1	PSMD4	NH2-IIAFVGSPVEDNEK-COOH	1	46
A20 1	DPP8	NH2-IIDVIDK-COOH	1	49
A20 1	ACACA	NH2-IIEEAPATIATPAVFEHMEQCAVK-COOH	1	64
A20 1	DLG4	NH2-IIEGGAAHK-COOH	1	32
A20 1	GNAI2	NH2-IIHEDGYSEEECR-COOH	1	30
A20 1	GNA11	NH2-IIHGAGYSEEDKR-COOH	1	40
A20 1	MYO1B	NH2-IIIAEVVNK-COOH	1	74
A20 1	HNRNPK	NH2-IILDLISESPIK-COOH	1	60
A20 1	HSPA5	NH2-IINEPTAAAIAYGLDK-COOH	2	81, 57
A20 1	HSPA8	NH2-IINEPTAAAIAYGLDKK-COOH	2	31, 56
A20 1	HSPA1A	NH2-IINEPTAAAIAYGLDR-COOH	2	69, 72
A20 1	NGLY1	NH2-IIVELVEFISPK-COOH	1	80
A20 1	DDX21	NH2-IKDHIQNGK-COOH	1	49
A20 1	CALR	NH2-IKDPDASKPEDWDER-COOH	1	52
A20 1	IRS4	NH2-IKPKPQKPTHEQR-COOH	1	61
A20 1	EIF3CL	NH2-ILADLEDYLNELWEDK-COOH	1	95
A20 1	CHMP6	NH2-ILDETQEAVEYQR-COOH	1	58
A20 1	RPLP2	NH2-ILDSVGIEADDDR-COOH	1	75
A20 1	DSG2	NH2-ILDVNDNIPVVENK-COOH	1	63
A20 1	RPL10A	NH2-ILGPGLNK-COOH	1	34
A20 1	VIM	NH2-ILLAELEQLK-COOH	4	45, 59, 41, 57
A20 1	GPI	NH2-ILLANFLAQTEALMR-COOH	2	30, 33
A20 1	PSMC4	NH2-ILLELLNQMDGFDQNVNVK-COOH	2	115, 106
A20 1	GNA12	NH2-ILLLGAGESGK-COOH	2	71, 77
A20 1	ACTR2	NH2-ILLTEPPMNPTK-COOH	1	56
[truncated: 749 more rows]

## Sheet: A20 2
Project	Gene Name	Modified Sequence	Modified Sequence Count	Mascot Scores
[truncated: 2,593 more rows]

[truncated: 1 more sheets: A20 3 ]
